# Supplementary material for: Dissecting the Gene Expression Networks Associated with Variations in the Major Components of the Fatty Acid Semimembranosus Muscle Profile in Large White Heavy Pigs
Source: Animals (Basel). 2021 Feb 27;11(3):628. doi: 10.3390/ani11030628 (PMC7997476; doi:10.3390/ani11030628)
Supplement: Supplementary file 1 [file animals-11-00628-s001.zip]

Archive with 7 entries (6 files):
- Supplementary material revised/
- Supplementary material revised/Supplementary Figure S1 and Figure S2.docx
- Supplementary material revised/Supplementary File S1.xlsx
- Supplementary material revised/Supplementary File S2.xlsx
- Supplementary material revised/Supplementary File S3.xlsx
- Supplementary material revised/Supplementary File S4.xlsx
- Supplementary material revised/Supplementary File S5.xlsx
