# Supplementary material for: Dissecting the Gene Expression Networks Associated with Variations in the Major Components of the Fatty Acid Semimembranosus Muscle Profile in Large White Heavy Pigs
Source: Animals (Basel). 2021 Feb 27;11(3):628. doi: 10.3390/ani11030628 (PMC7997476; doi:10.3390/ani11030628)
Supplement: Supplementary file 1 [file animals-11-00628-s001.zip › Supplementary material revised/Supplementary File S1.xlsx]

## Sheet: Module-trait correlations
Gene modules	IMF	palmitic acid	palmitoleic acid	stearic acid	oleic acid	n-6 PUFAs	n-3 PUFAs
MEantiquewhite2	0.151783	0.583812	0.364203	0.187063	0.733953	-0.770442	-0.769207
MEantiquewhite4	-0.0850644	0.29039	0.125328	0.405189	-0.0943902	-0.0857477	-0.232266
MEbisque4	0.258997	-0.0489426	0.19837	-0.53241	0.0977661	0.0202503	0.0325158
MEblack	-0.00371232	-0.164126	-0.0182229	-0.231603	0.515861	-0.350484	-0.225555
MEblue	-0.434674	-0.53742	-0.681359	0.295565	-0.382913	0.381095	0.19809
MEblue2	0.150633	0.191763	0.382334	0.125973	0.0714031	-0.145725	-0.238088
MEblue4	-0.035003	-0.0887035	-0.323177	-0.1819	-0.40808	0.436819	0.487346
MEblueviolet	0.0140957	0.20575	-0.19293	0.437724	-0.432238	0.266134	0.255671
MEbrown	0.274244	0.350028	0.505903	-0.379919	0.0407486	-0.0384643	0.120692
MEbrown2	0.374397	0.525928	0.215173	0.133132	0.488892	-0.5257	-0.404745
MEbrown4	0.164677	-0.200033	0.00284225	0.179917	-0.0983818	0.0703071	0.0595921
MEcoral	-0.1406	-0.312892	-0.296075	-0.0100657	-0.28721	0.309067	0.182149
MEcoral1	0.0730241	0.332532	0.0815688	0.2987	-0.340736	0.163963	0.0870531
MEcoral2	0.289214	0.610761	0.417166	0.189683	0.256168	-0.372771	-0.314251
MEcoral3	-0.0678216	-0.338745	-0.264187	0.29679	0.0722708	-0.0600249	-0.143497
MEcyan	-0.539096	-0.102602	-0.344404	0.363124	0.0918208	-0.130564	-0.301409
MEdarkgreen	-0.209502	-0.174621	-0.365708	-0.0710348	-0.853396	0.785377	0.698291
MEdarkgrey	0.053955	-0.0590382	-0.211145	0.173441	-0.278146	0.211418	0.100863
MEdarkmagenta	-0.13582	-0.277158	-0.276854	0.196395	-0.582137	0.506514	0.423513
MEdarkolivegreen	-0.403312	0.0757764	0.0518611	0.329181	-0.320721	0.165472	-0.0176604
MEdarkolivegreen2	-0.0316392	0.227752	0.162414	-0.109359	-0.318173	0.241408	0.148327
MEdarkolivegreen4	0.089234	0.28699	0.630033	-0.104978	0.240143	-0.270523	-0.139012
MEdarkorange	-0.250554	-0.487466	-0.427256	-0.521869	-0.700085	0.811494	0.841332
MEdarkorange2	0.537009	0.053035	-0.252901	0.110868	0.0177269	-0.0193457	-0.0422794
MEdarkred	-0.554189	0.00698882	-0.176885	0.605748	-0.522125	0.302741	0.112509
MEdarkseagreen3	-0.548614	-0.60924	-0.304047	-0.255888	-0.65453	0.707211	0.72438
MEdarkseagreen4	0.3701	0.116625	-0.000462565	-0.00285703	-0.186666	0.152355	0.195729
MEdarkslateblue	-0.343459	-0.056191	0.254572	-0.178905	0.0132735	-0.0142526	0.0602407
MEdarkturquoise	0.651043	0.560465	0.413516	0.0330483	-0.0997659	-0.0236004	0.0845142
MEdarkviolet	0.0233882	0.275607	0.0284805	0.522578	-0.0786209	-0.0699632	-0.18623
MEdeeppink	-0.217377	0.0173342	-0.0683256	0.0079921	-0.491367	0.415353	0.443785
MEfirebrick3	-0.516947	-0.400737	-0.477919	-0.139389	-0.430764	0.481054	0.374228
MEfirebrick4	-0.547166	-0.44342	-0.585304	0.109023	-0.271643	0.301968	0.226153
MEfloralwhite	-0.20709	0.0356925	-0.303103	0.185879	-0.617826	0.490566	0.406836
MEgreen	0.0362398	0.105789	0.38695	-0.426114	0.536602	-0.401692	-0.236825
MEgreenyellow	0.448858	-0.276814	0.0440562	-0.346089	-0.110287	0.207218	0.262974
MEgrey	-0.244125	0.0427671	0.453483	-0.339284	0.128975	-0.104987	0.0110401
MEgrey60	0.770138	0.610914	0.612155	-0.0870531	0.507618	-0.525623	-0.447232
MEhoneydew	-0.0435521	0.20811	0.500202	-0.123381	0.170358	-0.195851	-0.142805
MEhoneydew1	-0.471769	-0.5367	-0.207379	-0.173918	-0.159557	0.269016	0.321328
MEindianred3	0.0418003	-0.069049	0.0419769	0.306638	0.0425466	-0.0954732	-0.234059
MEindianred4	-0.0506672	-0.177984	-0.517923	0.513103	0.0431341	-0.0702376	-0.161485
MEivory	0.358308	0.394896	0.409789	-0.0353712	0.268925	-0.315744	-0.336492
MElavenderblush2	0.358636	-0.251982	0.0721108	-0.242536	-0.031526	0.131496	0.187771
MElavenderblush3	-0.625346	-0.795445	-0.602799	-0.172471	-0.224557	0.3903	0.346341
MElightblue4	-0.310177	0.0638949	-0.195721	0.491674	0.30758	-0.366946	-0.540776
MElightcoral	0.56221	0.550971	0.179143	0.367224	0.0444445	-0.191628	-0.154037
MElightcyan	0.363517	0.254373	-0.245123	0.30435	0.243218	-0.282097	-0.316622
MElightcyan1	0.067698	0.316141	0.318853	0.00974149	-0.299071	0.184349	0.222632
MElightgreen	0.236591	0.354574	-0.0101945	0.230777	0.144171	-0.200989	-0.133669
MElightpink3	0.425373	0.666084	0.659645	0.0986523	0.500889	-0.58417	-0.422754
MElightpink4	0.10249	-0.402805	-0.32314	-0.190924	0.271479	-0.0969549	-0.132976
MElightslateblue	-0.1596	-0.558877	-0.0749433	-0.378562	0.315945	-0.0911682	-0.0614983
MElightsteelblue	0.181601	0.187483	0.111218	0.2975	0.0655194	-0.156284	-0.140407
MElightsteelblue1	-0.355676	-0.0257428	-0.0335366	0.413613	-0.113718	-0.00493139	-0.0904309
MElightyellow	0.384277	0.161704	-0.136677	-0.00381497	0.168245	-0.143493	-0.0812889
MEmagenta	0.101463	0.568416	0.193616	0.497931	0.296933	-0.462632	-0.552736
MEmagenta4	0.00391173	0.195559	0.0455341	0.218587	-0.181498	0.078931	0.0393769
MEmaroon	0.129447	0.325778	-0.0524718	0.261687	0.290974	-0.336958	-0.376203
MEmediumorchid	-0.0208276	0.00630995	-0.0253683	0.229613	-0.272031	0.177973	0.210122
MEmediumpurple1	0.0493666	-0.151906	0.237156	-0.261666	-0.126857	0.150288	0.118235
MEmediumpurple2	-0.284579	-0.689862	-0.211692	-0.134485	-0.0501083	0.186802	0.158966
MEmediumpurple3	0.149087	-0.0145859	0.0270476	0.17311	0.47602	-0.428361	-0.383856
MEmediumpurple4	-0.102123	0.127189	-0.34742	0.447405	-0.235189	0.110843	-0.098943
MEmidnightblue	-0.282838	0.195596	-0.229603	0.573199	-0.430823	0.221709	0.0177536
MEnavajowhite	-0.519641	-0.258821	-0.505078	0.193687	-0.584697	0.501492	0.325218
MEnavajowhite1	0.132118	-0.17136	-0.163591	0.0147129	-0.469365	0.428989	0.370708
MEnavajowhite2	-0.532519	-0.392092	-0.337691	-0.235732	-0.557114	0.587328	0.475631
MEorange	0.25094	0.175051	0.267302	0.168751	0.331118	-0.337343	-0.320948
MEorangered1	-0.575339	-0.473388	-0.373457	0.268494	0.0830894	-0.0367518	-0.142843
MEorangered3	0.121171	0.512331	0.311113	0.0284878	-0.139717	0.00629306	0.00734737
MEorangered4	0.122656	-0.313625	-0.40241	-0.241549	-0.547473	0.596852	0.517099
MEpaleturquoise	-0.0260938	0.480564	0.545002	0.249682	-0.0802789	-0.116331	-0.0924162
MEpalevioletred1	0.277614	-0.230243	-0.327298	0.230585	0.178816	-0.11952	-0.15228
MEpalevioletred2	0.512405	0.296416	0.471363	-0.28886	0.0077595	-0.018051	0.150503
MEpalevioletred3	0.0908154	0.339851	0.362233	0.36497	0.0566061	-0.205568	-0.190613
MEpink	0.540634	-0.0521042	0.239357	-0.349591	-0.0165774	0.0875953	0.205649
MEpink4	0.051417	0.297011	-0.424066	0.610067	-0.178976	0.0114585	-0.159082
MEplum	-0.00218893	0.238311	0.198798	0.129906	0.180884	-0.230105	-0.240888
MEplum1	0.332824	0.284137	0.156733	0.399378	-0.022309	-0.107431	-0.0615931
MEplum2	-0.292765	-0.210512	-0.0741729	0.196741	-0.602014	0.501334	0.46163
MEplum3	0.0929729	0.105195	0.319501	-0.204475	0.116337	-0.0916565	0.0304116
MEplum4	0.401466	0.52054	0.293673	-0.120088	-0.117201	0.0312545	0.0591805
MEpurple	-0.292831	0.0907806	0.285168	0.0631948	0.0668871	-0.126182	-0.238738
MEred	-0.1937	-0.436808	-0.3019	-0.282587	0.436394	-0.213892	-0.190294
MEroyalblue	0.238194	0.3819	0.501165	-0.179462	0.194822	-0.221529	-0.130166
MEsaddlebrown	0.0493092	-0.151564	0.110246	0.0401532	-0.0575669	0.0555236	0.150625
MEsalmon	0.311576	0.536582	0.601437	-0.100954	0.282851	-0.349107	-0.313685
MEsalmon1	0.18731	-0.274982	0.0421284	-0.617344	-0.419009	0.520292	0.605989
MEsalmon2	-0.0622255	0.159607	0.398175	-0.035137	0.0859815	-0.131079	-0.129346
MEsalmon4	-0.318974	-0.364546	0.210999	-0.478134	-0.387061	0.448474	0.435023
MEsienna3	0.234751	0.100816	0.333264	-0.0980958	-0.322963	0.25647	0.333224
MEsienna4	-0.310835	-0.490698	-0.187844	-0.0757339	-0.0164249	0.112692	0.115092
MEskyblue	0.334072	0.264065	0.371299	-0.0691363	0.361341	-0.33864	-0.23762
MEskyblue1	0.648402	0.659448	0.668829	0.0821908	0.713357	-0.759279	-0.658078
MEskyblue2	0.0137112	0.2902	-0.404141	0.571255	-0.21183	0.0554945	-0.0653027
MEskyblue3	0.341588	-0.152643	-0.417464	-0.293049	-0.411223	0.474776	0.497852
MEskyblue4	0.3407	0.131769	0.265552	-0.367153	0.041936	0.0206846	0.167334
MEsteelblue	-0.510909	-0.7986	-0.64776	-0.162647	-0.630636	0.72502	0.614194
MEtan	-0.0820997	-0.110971	0.346015	-0.652755	0.0971149	0.0487767	0.155003
MEtan4	0.18284	0.370613	0.187985	0.409131	-0.141496	-0.0470427	-0.17692
MEthistle	0.0106003	-0.205026	-0.0477725	-0.310278	-0.267696	0.344275	0.394724
MEthistle1	0.0945969	0.221208	0.319463	0.0699547	-0.287559	0.155934	0.105868
MEthistle2	0.0380719	-0.0550234	-0.198539	-0.0369517	0.336663	-0.233893	-0.163224
MEthistle3	0.109333	0.059561	0.13536	0.329797	-0.129197	0.0298928	-0.0196568
MEthistle4	0.242724	0.458517	0.512962	-0.265355	0.33761	-0.330542	-0.243166
MEturquoise	0.26505	0.145195	0.212762	-0.179566	0.0665218	-0.0487121	0.0716714
MEviolet	-0.343489	-0.253148	-0.132734	0.322184	-0.171905	0.115107	0.129056
MEwhite	-0.429817	-0.206605	-0.537878	0.047378	-0.611512	0.584835	0.480594
MEyellow	0.0970306	0.191613	-0.0420686	0.421559	-0.491105	0.293104	0.229264
MEyellow3	0.114214	-0.00228594	-0.030667	0.248421	-0.279216	0.182452	0.0675322
MEyellow4	0.566645	0.380233	0.280427	0.191923	0.000346659	-0.0993665	-0.0885888
MEyellowgreen	0.444301	0.676283	0.712899	0.0325544	0.242393	-0.374357	-0.319646

## Sheet: Module-trait correlation Pvalue
Gene modules	IMF	palmitic acid	palmitoleic acid	stearic acid	oleic acid	n-6 PUFAs	n-3 PUFAs
MEantiquewhite2	0.63771	0.046261	0.244474	0.560464	0.00657827	0.0033644	0.00344805
MEantiquewhite4	0.792669	0.35986	0.697945	0.191323	0.770449	0.791035	0.467578
MEbisque4	0.416298	0.879939	0.536547	0.0747499	0.762444	0.950192	0.920093
MEblack	0.990864	0.610257	0.955174	0.468884	0.086021	0.264022	0.480894
MEblue	0.157924	0.0715478	0.014692	0.350966	0.219236	0.221616	0.537134
MEblue2	0.640291	0.550468	0.219991	0.696456	0.82547	0.651341	0.456165
MEblue4	0.914	0.78398	0.305532	0.571526	0.18787	0.15565	0.108043
MEblueviolet	0.96532	0.521175	0.547999	0.154697	0.160531	0.403099	0.422521
MEbrown	0.388361	0.264687	0.09333	0.223164	0.899942	0.905528	0.708677
MEbrown2	0.23052	0.0790364	0.50183	0.67999	0.106762	0.07919	0.191857
MEbrown4	0.60904	0.533066	0.993005	0.575796	0.760986	0.828114	0.85404
MEcoral	0.662952	0.322054	0.350097	0.975232	0.365384	0.328321	0.57099
MEcoral1	0.821564	0.290924	0.801034	0.345637	0.278445	0.610615	0.787918
MEcoral2	0.361898	0.0348965	0.177271	0.554882	0.421589	0.232713	0.319843
MEcoral3	0.834115	0.281445	0.406679	0.348878	0.823379	0.85299	0.65638
MEcyan	0.070498	0.751015	0.272967	0.245981	0.776556	0.685883	0.341065
MEdarkgreen	0.513433	0.587268	0.242385	0.826359	0.000414768	0.00246957	0.0115445
MEdarkgrey	0.867734	0.855384	0.510059	0.589836	0.381371	0.509501	0.755118
MEdarkmagenta	0.673841	0.383135	0.383679	0.540694	0.0470437	0.0928704	0.170095
MEdarkolivegreen	0.193585	0.814939	0.87283	0.296111	0.309434	0.607288	0.956557
MEdarkolivegreen2	0.922242	0.476514	0.614038	0.735121	0.313511	0.449718	0.645475
MEdarkolivegreen4	0.782715	0.365769	0.0281033	0.745414	0.45217	0.39509	0.666563
MEdarkorange	0.432183	0.107943	0.165949	0.0818044	0.0112432	0.00135306	0.000602912
MEdarkorange2	0.0718071	0.869972	0.427739	0.731583	0.956393	0.952415	0.896201
MEdarkred	0.0615184	0.982802	0.582354	0.0368405	0.081628	0.33883	0.727743
MEdarkseagreen3	0.0647372	0.0354783	0.336645	0.422114	0.0209148	0.0101035	0.00771186
MEdarkseagreen4	0.236343	0.718136	0.998862	0.992969	0.561309	0.636428	0.542095
MEdarkslateblue	0.274371	0.862298	0.424587	0.577982	0.967342	0.964935	0.852466
MEdarkturquoise	0.0218457	0.0580294	0.181482	0.918788	0.757711	0.941964	0.793984
MEdarkviolet	0.942485	0.385912	0.929987	0.081316	0.808105	0.828944	0.562241
MEdeeppink	0.497352	0.957359	0.832897	0.980334	0.104732	0.179355	0.14841
MEfirebrick3	0.0852478	0.196716	0.116075	0.665705	0.162122	0.113361	0.230748
MEfirebrick4	0.0655915	0.148784	0.0455714	0.735907	0.393059	0.340127	0.4797
MEfloralwhite	0.518405	0.912312	0.338223	0.562993	0.0322834	0.105386	0.18935
MEgreen	0.910972	0.743506	0.214004	0.167207	0.0720642	0.195551	0.45863
MEgreenyellow	0.143276	0.38375	0.891861	0.270471	0.732945	0.518139	0.408917
MEgrey	0.444474	0.895009	0.138696	0.280631	0.689535	0.745392	0.972835
MEgrey60	0.00338485	0.0348386	0.0343695	0.787918	0.0920429	0.0792418	0.144909
MEhoneydew	0.893092	0.5163	0.0976971	0.702446	0.596564	0.541837	0.657948
MEhoneydew1	0.121522	0.0720022	0.517808	0.588797	0.620366	0.39783	0.308467
MEindianred3	0.897371	0.83115	0.89694	0.332334	0.895548	0.767879	0.464048
MEindianred4	0.875737	0.579974	0.0845573	0.0880055	0.894113	0.828281	0.616093
MEivory	0.252768	0.203932	0.185847	0.913099	0.397997	0.317424	0.284862
MElavenderblush2	0.252302	0.429476	0.823764	0.447538	0.922519	0.683743	0.558952
MElavenderblush3	0.0296591	0.00197789	0.0380194	0.591949	0.482889	0.209722	0.270099
MElightblue4	0.326496	0.843611	0.54211	0.104482	0.330774	0.240672	0.0694568
MElightcoral	0.0570848	0.0633625	0.577467	0.240288	0.890912	0.550755	0.632665
MElightcyan	0.245432	0.424961	0.442555	0.336139	0.446221	0.374359	0.316007
MElightcyan1	0.834413	0.316783	0.312419	0.97603	0.345008	0.566267	0.486748
MElightgreen	0.459087	0.258103	0.974916	0.470516	0.654855	0.531071	0.67876
MElightpink3	0.168026	0.018037	0.0196025	0.760346	0.0971643	0.0460948	0.170943
MElightpink4	0.751277	0.194198	0.30559	0.552248	0.393356	0.764365	0.680347
MElightslateblue	0.620271	0.0588991	0.816943	0.224958	0.317099	0.778109	0.849417
MElightsteelblue	0.572169	0.559567	0.730764	0.347671	0.83968	0.627648	0.663389
MElightsteelblue1	0.256521	0.936705	0.917592	0.18137	0.724917	0.987865	0.779864
MElightyellow	0.217459	0.615609	0.671885	0.990612	0.601193	0.65639	0.801705
MEmagenta	0.753701	0.0538111	0.546549	0.0994746	0.348635	0.129918	0.0623463
MEmagenta4	0.990374	0.542451	0.888253	0.494901	0.57239	0.80736	0.903296
MEmaroon	0.688449	0.301431	0.871343	0.411298	0.358851	0.284153	0.228099
MEmediumorchid	0.948774	0.984472	0.937624	0.47282	0.392356	0.579997	0.512159
MEmediumpurple1	0.878906	0.637434	0.457983	0.411338	0.694415	0.641065	0.714388
MEmediumpurple2	0.369988	0.0130413	0.508939	0.676893	0.877099	0.56102	0.621679
MEmediumpurple3	0.643765	0.964115	0.933502	0.590556	0.117739	0.164737	0.218007
MEmediumpurple4	0.752143	0.69365	0.268508	0.144735	0.461831	0.731641	0.759658
MEmidnightblue	0.373051	0.542374	0.47284	0.0513793	0.162059	0.488603	0.956328
MEnavajowhite	0.0833511	0.416626	0.0939538	0.546399	0.0458512	0.0966977	0.302311
MEnavajowhite1	0.682315	0.594374	0.611436	0.963803	0.123695	0.164051	0.235514
MEnavajowhite2	0.0746793	0.207452	0.28304	0.460768	0.0598746	0.0446475	0.118082
MEorange	0.43145	0.586332	0.40096	0.600083	0.293106	0.283568	0.309072
MEorangered1	0.0503166	0.120072	0.231787	0.398782	0.797393	0.909719	0.657863
MEorangered3	0.707566	0.0885661	0.324961	0.929969	0.664959	0.984514	0.98192
MEorangered4	0.704126	0.32086	0.194678	0.449445	0.0654097	0.040478	0.0851404
MEpaleturquoise	0.935843	0.113783	0.0668837	0.43384	0.804126	0.71882	0.77514
MEpalevioletred1	0.38232	0.471573	0.299048	0.470896	0.578175	0.711399	0.636596
MEpalevioletred2	0.0885122	0.349515	0.121887	0.362513	0.980906	0.955597	0.640583
MEpalevioletred3	0.778948	0.279776	0.247228	0.243409	0.861289	0.521552	0.552908
MEpink	0.0695442	0.872238	0.453696	0.265325	0.959219	0.786624	0.521384
MEpink4	0.873911	0.348503	0.169478	0.0351614	0.577829	0.971806	0.621422
MEplum	0.994613	0.45573	0.53565	0.687395	0.573711	0.471846	0.450724
MEplum1	0.290475	0.370764	0.626648	0.198381	0.945135	0.739645	0.849187
MEplum2	0.355765	0.511358	0.818798	0.539965	0.0383376	0.0968192	0.130861
MEplum3	0.773816	0.744904	0.311383	0.523816	0.718805	0.776947	0.925251
MEplum4	0.195826	0.0827247	0.354204	0.710081	0.716792	0.923185	0.855038
MEpurple	0.355651	0.779031	0.368954	0.845307	0.836373	0.695973	0.4549
MEred	0.546373	0.155661	0.340241	0.373494	0.156098	0.50444	0.553584
MEroyalblue	0.45596	0.22056	0.09695	0.576778	0.544004	0.488964	0.686796
MEsaddlebrown	0.879046	0.638201	0.73304	0.901398	0.858955	0.86392	0.640307
MEsalmon	0.324203	0.0720769	0.0385727	0.754904	0.373027	0.266033	0.320764
MEsalmon1	0.559935	0.387035	0.89657	0.0324568	0.175168	0.0828969	0.0367453
MEsalmon2	0.847655	0.620256	0.199861	0.913672	0.790477	0.684699	0.688683
MEsalmon4	0.312226	0.243997	0.510359	0.115887	0.213862	0.143661	0.157552
MEsienna3	0.46269	0.75523	0.289798	0.761663	0.305871	0.421021	0.289859
MEsienna4	0.325416	0.105278	0.558797	0.815042	0.959594	0.727315	0.721708
MEskyblue	0.288559	0.406904	0.234709	0.830939	0.248481	0.281603	0.457078
MEskyblue1	0.0225703	0.0196517	0.0173984	0.799544	0.00919173	0.00417975	0.019998
MEskyblue2	0.966266	0.360189	0.192583	0.0523583	0.508656	0.863991	0.840204
MEskyblue3	0.277167	0.635784	0.17693	0.355277	0.18416	0.118838	0.0995371
MEskyblue4	0.278499	0.683115	0.404168	0.240387	0.89704	0.949125	0.603193
MEsteelblue	0.0896054	0.00184043	0.0227491	0.613523	0.0279077	0.00763186	0.0336087
MEtan	0.799763	0.731341	0.270579	0.0213849	0.763986	0.880344	0.630505
MEtan4	0.569504	0.235644	0.558496	0.186624	0.660916	0.884572	0.582278
MEthistle	0.973917	0.522674	0.882792	0.32633	0.400239	0.273157	0.204147
MEthistle1	0.769958	0.489611	0.311444	0.828964	0.364776	0.628428	0.74332
MEthistle2	0.906488	0.865136	0.536194	0.90923	0.284602	0.464374	0.612247
MEthistle3	0.735182	0.854115	0.674892	0.295153	0.689026	0.926523	0.951651
MEthistle4	0.447174	0.133821	0.0881071	0.404529	0.283163	0.293998	0.446322
MEturquoise	0.40509	0.652538	0.506748	0.576554	0.837256	0.880501	0.824824
MEviolet	0.274327	0.427272	0.680903	0.307106	0.593185	0.721674	0.68935
MEwhite	0.163149	0.519405	0.0712599	0.883754	0.0346118	0.0457875	0.113757
MEyellow	0.764186	0.550786	0.896716	0.172284	0.104946	0.355182	0.473513
MEyellow3	0.723759	0.994374	0.924625	0.436243	0.379464	0.570338	0.834814
MEyellow4	0.0547314	0.22275	0.377314	0.55013	0.999147	0.758656	0.784254
MEyellowgreen	0.147883	0.0157478	0.00925751	0.919999	0.447813	0.230573	0.31115
