# Supplementary material for: Dissecting the Gene Expression Networks Associated with Variations in the Major Components of the Fatty Acid Semimembranosus Muscle Profile in Large White Heavy Pigs
Source: Animals (Basel). 2021 Feb 27;11(3):628. doi: 10.3390/ani11030628 (PMC7997476; doi:10.3390/ani11030628)
Supplement: Supplementary file 1 [file animals-11-00628-s001.zip › Supplementary material revised/Supplementary File S2.xlsx]

## Sheet: geneModuleMembership
Gene symbol	MEdarkslateblue	MEmediumpurple2	MElavenderblush3	MEorangered1	MEblack	MElightpink4	MElightslateblue	MEred	MEplum4	MEthistle4	MEgreen	MEtan	MEhoneydew	MEbrown	MElightpink3	MElightcoral	MEyellow4	MEdarkturquoise	MEpalevioletred2	MEdarkolivegreen4	MEpaleturquoise	MEgrey60	MEskyblue1	MEcoral2	MEsalmon	MEplum3	MEskyblue	MElightyellow	MEroyalblue	MEmagenta4	MEturquoise	MEthistle2	MEhoneydew1	MEmediumpurple3	MEsienna4	MEantiquewhite2	MEmaroon	MEplum	MEbrown2	MElightgreen	MEmagenta	MEcoral1	MEfloralwhite	MEdarkseagreen4	MEskyblue2	MEblue4	MEwhite	MElightcyan1	MEskyblue4
A1BG	-0.113028	-0.3024	0.22231	-0.0168346	0.012944	-0.196777	-0.0849106	0.104961	0.175002	0.218003	0.212745	0.304187	0.00635067	0.219251	-0.162389	-0.0775549	-0.260251	-0.163198	-0.300914	-0.0605852	-0.0412887	-0.109726	-0.372792	0.23804	-0.0260871	-0.0959544	-0.207031	-0.335101	-0.0690046	0.126768	-0.16617	0.304765	0.310285	-0.316084	-0.168796	0.0574755	0.0573707	0.210671	0.00698464	0.445565	-0.0910832	0.102495	0.395885	0.157581	0.501975	0.703025	0.94117	0.434488	0.355155
A1CF	-0.333158	-0.322904	0.125541	0.0190915	-0.118543	0.0610638	-0.212012	0.16387	0.155494	-0.269177	-0.12794	-0.157276	-0.509193	-0.0551154	-0.422801	-0.155603	-0.303016	-0.00392539	-0.434878	-0.475042	-0.205351	-0.193161	-0.268746	-0.042356	-0.326338	-0.222496	-0.221245	0.151051	-0.0664544	0.404357	0.157845	0.459746	0.254903	0.0201001	0.17556	-0.138156	0.26984	0.0115625	0.0801413	0.344956	-0.30247	-0.160341	0.295628	0.409464	0.743489	0.548169	0.791375	-0.0493203	0.0931123
A2M	-0.190742	-0.0349011	-0.00817558	-0.17683	-0.378705	-0.14015	0.108587	0.0799339	0.332127	0.337713	0.118761	0.485488	-0.156157	-0.0131096	-0.452723	-0.354464	-0.0937468	-0.224696	-0.215352	0.0388558	0.0198535	0.212233	-0.117858	0.00982542	-0.054953	-0.231324	-0.0750345	-0.450981	-0.118982	0.0643822	-0.126266	0.078442	0.29173	-0.126101	-0.0321314	0.132496	0.219976	0.532024	-0.170116	0.194269	0.0655312	0.0812121	0.309223	0.242445	0.219866	0.455459	0.666391	0.224984	0.256194
A3GALT2	-0.220547	-0.270841	-0.122382	-0.35912	-0.161007	-0.163887	-0.254063	-0.130643	0.369388	-0.139117	-0.0632908	0.0147795	-0.424528	0.189596	0.0404646	-0.0911126	0.110042	0.513513	0.355292	-0.0347355	-0.069154	-0.0172534	0.0909434	-0.295739	-0.256882	0.244789	0.479794	0.766198	0.399541	0.436689	0.743667	0.118544	-0.0176751	0.155059	0.284304	-0.16873	0.27804	-0.28174	0.138652	-0.157377	-0.389935	-0.304723	-0.146385	0.0267225	-0.124808	0.0380269	-0.153847	-0.282814	-0.130045
A4GALT	-0.0889974	0.0285481	-0.262315	0.0275661	-0.553364	0.0753797	-0.174595	-0.0787502	-0.018327	-0.567168	-0.46873	-0.442952	-0.674217	-0.479823	-0.514936	-0.398104	-0.127836	0.0502093	-0.181481	-0.276005	0.233129	-0.139073	0.167359	-0.290932	-0.30549	-0.38028	-0.184148	0.27373	0.00707772	0.296532	0.348291	0.00303967	0.0432583	0.368445	0.515991	-0.227209	0.328476	0.121899	-0.00728896	-0.224243	-0.0520401	-0.238328	0.113338	0.355911	0.226392	-0.245642	-0.158428	-0.552648	-0.441999
A4GNT	-0.0983412	-0.425122	-0.199113	-0.089105	0.000528601	-0.378274	-0.226542	-0.0173235	0.217206	-0.118283	0.277165	0.0652527	-0.31966	0.287307	0.388075	-0.279132	-0.0917145	0.466075	0.167563	0.308336	0.306053	0.00989566	0.433762	-0.0531125	-0.159613	0.362533	0.72324	0.727728	0.738252	0.747057	0.98666	0.418754	0.227433	0.479427	0.580065	0.226612	0.508016	-0.1052	0.391887	-0.0367544	-0.351842	-0.604854	-0.453565	-0.113778	-0.0811634	-0.197758	-0.270634	-0.326919	-0.234868
AAAS	0.355185	-0.0724074	0.188811	0.254757	0.0197927	-0.0117515	0.0907592	0.324473	-0.167345	-0.181047	0.205213	0.142549	-0.215231	-0.134586	-0.223483	-0.79622	-0.631423	-0.36145	-0.236172	-0.00238931	0.153336	-0.472233	-0.0442422	-0.26492	-0.106656	-0.0590131	-0.0468595	0.245307	0.27845	0.115732	0.329734	0.149117	0.199699	0.138497	0.501811	0.150973	0.249304	-0.0221987	0.0523974	-0.413319	-0.134618	-0.517325	-0.133379	-0.355622	-0.255469	-0.273599	-0.145568	-0.550724	-0.481876
AACS	-0.0706485	-0.46798	-0.514895	-0.354848	-0.343083	-0.724394	-0.333192	-0.379768	0.205672	0.30502	0.22858	0.112896	-0.108287	0.149343	0.451841	0.224951	0.301432	0.331769	0.39322	0.757405	0.843385	0.337422	0.467622	0.721983	0.209479	-0.21356	0.164979	-0.139244	0.259411	0.0237394	0.211778	0.17469	0.0808906	0.0615949	-0.181325	0.334018	0.410887	0.702088	0.561919	0.617326	0.503546	0.185927	0.387873	0.246238	0.246496	0.341019	0.0934733	0.416096	0.195039
AADAC	0.0130967	-0.22037	0.380155	0.00998339	-0.0579099	-0.36385	-0.133558	0.0503182	0.130011	0.0211949	0.149393	0.305205	-0.163117	0.184807	-0.230474	-0.292875	-0.358195	-0.113852	-0.172811	-0.000831805	0.0104686	-0.439074	-0.53692	-0.0413397	-0.306502	0.033991	-0.0673897	-0.0891492	0.0119671	0.246498	0.127156	0.270616	0.501	-0.241526	0.119225	-0.163928	0.0755976	0.0682042	-0.046184	0.240747	-0.307925	-0.0624687	0.38378	0.0199674	0.283818	0.662432	0.834317	0.249918	0.143278
AADAT	-0.100884	0.370785	-0.279358	-0.263833	-0.312012	0.310348	0.125967	-0.143486	0.0491408	-0.218076	-0.342842	-0.139525	-0.203099	-0.141399	-0.351348	0.0721714	0.269438	0.218729	0.195938	-0.172089	-0.0590538	0.326824	0.156736	-0.18059	-0.0575639	-0.169412	-0.20904	-0.13726	-0.218887	-0.126358	-0.00944948	-0.22382	-0.0233818	0.12231	0.0911316	-0.504103	-0.257208	0.0436156	-0.225466	-0.096396	-0.218925	0.07084	0.0383583	0.626116	-0.0743678	-0.0334787	-0.219069	-0.0492671	0.24802
AAGAB	0.156687	-0.027767	-0.0607637	-0.540426	-0.017047	-0.292734	0.0231432	-0.139716	0.509655	0.598157	0.368704	0.714201	0.319077	0.630891	0.0525253	0.0702751	0.0616019	0.240671	0.337047	0.24825	-0.0383639	0.323194	-0.150433	0.0715717	0.0781599	0.372453	0.114614	-0.420834	0.000788612	-0.029728	0.00797774	-0.0574371	0.339231	-0.310551	-0.266913	-0.178902	-0.310698	0.183315	-0.116801	0.290832	-0.323665	0.218109	0.177904	0.370205	-0.136068	0.653657	0.489442	0.666201	0.815978
AAK1	-0.503284	0.0525767	0.119285	0.21757	-0.56858	0.0486881	-0.0820862	-0.145711	-0.286438	-0.757677	-0.605598	-0.454821	-0.68383	-0.524259	-0.621168	-0.173131	0.0640543	-0.0424114	-0.253949	-0.216961	0.223618	-0.328105	-0.27107	-0.0040094	-0.295118	-0.708877	-0.437614	-0.02103	-0.130161	0.20305	0.0408457	0.104964	0.139164	-0.0271035	0.34577	-0.547411	0.13996	0.0969221	-0.218023	0.0242512	-0.134647	-0.0429245	0.485457	0.364776	0.513769	0.205287	0.427426	-0.133601	-0.309238
AAMP	0.0489776	0.46674	0.479912	0.264123	0.106767	0.332554	0.232754	0.14915	-0.430282	-0.303011	-0.275853	-0.19612	-0.0273951	-0.303205	-0.516372	0.120773	-0.14373	-0.420024	-0.275299	-0.373095	-0.329916	-0.370582	-0.643017	-0.0612658	-0.276574	-0.342723	-0.740757	-0.561779	-0.737204	-0.488043	-0.662912	-0.022388	0.28068	-0.258277	-0.139258	-0.593783	-0.498198	-0.0024822	-0.31172	0.238847	-0.142884	0.271841	0.487961	0.357085	0.300068	0.50335	0.550183	0.231922	0.29211
AAR2	0.23694	-0.312956	0.198609	0.487034	0.182105	0.185779	-0.227385	0.122062	-0.211583	-0.388615	-0.10887	-0.326141	0.170549	0.0510333	-0.108091	-0.239476	-0.615851	-0.232738	-0.676749	-0.508882	0.0143442	-0.532347	-0.298854	0.0156624	0.196524	-0.0297537	-0.460937	0.00639123	0.195145	0.390805	-0.0907543	0.0850477	-0.101583	-0.231013	0.14382	-0.00325882	-0.142967	-0.461607	-0.145206	-0.248933	-0.224245	-0.132384	-0.0225625	-0.190037	0.414526	-0.225991	0.316544	-0.105026	-0.325518
AARD	-0.165381	-0.626292	-0.342261	-0.172889	0.135029	-0.178457	-0.129678	-0.0526518	0.201711	0.0971171	0.432304	0.245542	0.115152	0.57896	0.61759	-0.0809866	0.0434257	0.502275	0.254201	0.408257	0.406281	0.312543	0.565455	0.404404	0.543329	0.21365	0.491176	0.484039	0.983049	0.526386	0.70416	0.288637	-0.217918	0.0221284	0.167518	0.329736	0.231346	-0.214346	0.319007	-0.114318	-0.260243	-0.446948	-0.470257	-0.1923	-0.169388	-0.279424	-0.308413	-0.00662801	-0.029927
AARS2	-0.197698	0.216867	0.388865	0.634112	-0.103137	0.182568	0.0493657	0.187977	-0.629078	-0.648925	-0.453657	-0.645409	-0.4807	-0.815323	-0.445435	-0.121928	-0.176366	-0.533315	-0.526206	-0.30127	-0.0209139	-0.582957	-0.324766	-0.0668304	-0.415285	-0.622047	-0.461309	-0.0244013	-0.464713	-0.154386	-0.336072	0.159588	0.0908242	0.164255	0.225632	-0.0947649	0.226902	0.111151	-0.0175156	0.0663437	0.308889	-0.0252302	0.325822	-0.115729	0.45896	-0.0495895	0.187747	-0.39192	-0.587144
AASDH	0.152474	-0.156316	-0.235706	-0.154903	0.585893	0.127934	0.0136848	0.152589	0.0523678	0.151453	0.41922	-0.014863	0.214984	0.433701	0.66985	0.294295	0.0426405	0.403258	0.307329	0.130231	-0.122786	0.332016	0.523912	0.122016	0.153195	0.515897	0.43912	0.457783	0.33955	0.0839094	0.404622	0.278751	-0.083073	0.366242	0.0350736	0.221567	-0.0353305	-0.286075	0.462033	0.136638	-0.232408	-0.318713	-0.604666	0.0395792	-0.226063	-0.219674	-0.583363	-0.114234	0.266657
AASDHPPT	-0.0115894	-0.289132	-0.422784	-0.204242	0.250918	-0.118949	-0.114632	-0.0611081	0.174873	0.0254169	0.347427	0.0133636	0.067288	0.506051	0.643982	0.16423	0.119034	0.629449	0.296155	0.304853	0.235912	0.424412	0.667868	0.206368	0.16556	0.4669	0.569883	0.425108	0.618889	0.506683	0.707799	0.328765	0.0723838	0.447465	0.284078	0.147188	0.101313	-0.158201	0.408521	0.146834	-0.375156	-0.40433	-0.589451	0.223792	-0.0907387	-0.22765	-0.459207	-0.0207631	0.239389
AASS	-0.311574	0.210915	-0.00692694	-0.293248	-0.0856538	0.0735342	-0.0835064	-0.402231	0.178565	0.115811	-0.416303	-0.141927	0.202919	0.0140465	0.121358	0.712234	0.727873	0.33634	0.466738	-0.0995502	-0.366783	0.212023	-0.195283	-0.129675	0.0349582	0.144805	0.163296	0.104647	-0.267009	-0.272004	-0.293968	-0.513827	-0.499082	-0.331709	-0.534723	-0.294725	-0.317465	-0.327776	-0.289328	-0.122631	0.14826	0.55361	0.0867422	-0.115933	-0.214989	-0.00657874	-0.200386	0.276346	0.0847003
AATF	-0.14223	-0.074665	-0.0722708	0.0332636	-0.115121	-0.127552	-0.162107	0.145331	0.110921	-0.326526	-0.0668392	-0.273778	-0.704137	-0.265185	-0.0860491	-0.324948	-0.144543	0.179239	-0.0660021	-0.106387	-0.0586115	-0.141004	0.265709	-0.449868	-0.660446	0.161526	0.535599	0.757406	0.153728	0.536617	0.755872	0.391263	0.310566	0.756046	0.663992	0.132324	0.644893	0.0270717	0.34222	0.00193942	-0.173318	-0.53751	-0.303524	0.0459413	0.106313	-0.167703	-0.250399	-0.689955	-0.412555
AATK	-0.178343	0.213556	-0.353256	-0.126057	-0.160213	0.262573	-0.124444	-0.300768	0.107331	-0.1387	-0.4937	-0.477953	0.035389	-0.189214	0.0764216	0.480788	0.51871	0.341039	0.173249	-0.26533	-0.192294	0.343834	0.279726	-0.214171	0.0407977	0.104471	0.150722	0.228621	-0.138816	0.0181251	-0.0675107	-0.415112	-0.510473	0.172655	-0.147683	-0.098899	-0.105009	-0.258958	-0.143304	-0.254378	0.169823	0.263093	-0.244441	0.0903848	-0.0835508	-0.519376	-0.599472	-0.161916	-0.16114
ABAT	-0.236356	0.29097	0.239271	0.137542	-0.366557	0.108971	-0.139302	-0.403834	-0.249419	-0.419881	-0.781561	-0.490258	-0.0286617	-0.413978	-0.422534	0.433385	0.358176	-0.0903479	-0.052714	-0.347093	-0.0957382	-0.342795	-0.634026	-0.0410847	-0.0860309	-0.441307	-0.606583	-0.330983	-0.562701	-0.310848	-0.645173	-0.496066	-0.280888	-0.525304	-0.362007	-0.645089	-0.421773	-0.186678	-0.507788	-0.0850233	0.176465	0.643189	0.63398	0.081531	0.278643	0.17149	0.330971	0.293711	-0.14557
ABCA1	0.0724323	0.043548	-0.218281	0.123293	0.15686	-0.0587263	0.0346405	0.104232	-0.0715265	-0.238342	0.211416	-0.129574	-0.160016	0.126531	0.279379	-0.146741	-0.120499	0.296535	-0.0536356	0.174256	0.20315	0.168953	0.52669	-0.0663847	-0.22905	0.344531	0.44159	0.241463	0.325628	0.556178	0.634595	0.404734	0.453715	0.741868	0.644774	0.0568835	0.175019	0.0156859	0.277884	0.128913	-0.410304	-0.533821	-0.569304	0.30603	0.0209878	-0.279648	-0.354599	-0.255096	0.0594746
ABCA12	0.461556	-0.158818	-0.161225	-0.183551	0.117496	0.033419	-0.42988	-0.0705593	0.23321	0.151664	-0.204655	-0.390721	0.045911	-0.140673	0.0947418	0.241749	-0.129997	-0.00639076	0.0871694	-0.437357	-0.294204	-0.225295	-0.063735	-0.301881	-0.110215	0.236783	-0.0772242	0.473048	-0.288078	-0.284571	-0.144151	-0.323303	-0.509788	-0.0142066	-0.371906	0.237957	0.0879466	-0.245659	0.26132	-0.161286	0.458567	0.287247	0.0958308	-0.268019	-0.0385963	-0.224813	-0.396498	-0.345165	-0.316616
ABCA13	-0.214764	-0.125856	-0.253411	-0.0708825	-0.645149	-0.157874	-0.46564	-0.25076	0.0400127	-0.41184	-0.665356	-0.701349	-0.77607	-0.717722	-0.47276	0.0776525	0.102143	-0.0154869	-0.126262	-0.310034	0.201544	-0.220382	-0.0422219	-0.0602216	-0.450541	-0.60734	-0.350233	0.220778	-0.438573	-0.0400899	-0.0538763	-0.0365943	-0.135129	0.196121	0.00772235	-0.0829089	0.508806	0.383624	0.236384	0.243343	0.546466	0.261945	0.660226	0.344475	0.636758	0.168372	0.157093	-0.323685	-0.438787
ABCA3	-0.30044	0.233905	0.241497	0.466022	-0.364978	0.206873	-0.10603	-0.118303	-0.382088	-0.645778	-0.749107	-0.6868	-0.332267	-0.685624	-0.584685	0.083348	0.0289953	-0.313997	-0.535937	-0.509437	-0.0657433	-0.425968	-0.448093	-0.122165	-0.289472	-0.569709	-0.576554	-0.226071	-0.515174	0.0140243	-0.472884	-0.145381	-0.0656235	-0.0887037	0.0496452	-0.359472	-0.0310817	-0.0281034	-0.355027	-0.0313987	0.191401	0.287053	0.442956	0.115633	0.590632	-0.0159436	0.382658	-0.0989031	-0.422104
ABCA4	-0.18738	-0.167178	-0.00635792	0.341891	-0.206378	-0.29956	-0.349291	-0.296604	-0.306703	-0.633563	-0.353164	-0.598187	-0.277464	-0.177801	0.0805737	0.170425	0.0315173	0.206284	-0.224604	0.0432432	0.476537	-0.342817	-0.0460652	0.249422	-0.206439	-0.200974	-0.120803	0.0432681	0.0938336	0.48811	0.197405	0.220443	0.227705	0.173063	0.322138	-0.265649	0.101118	-0.0249096	0.104421	0.272374	-0.0876745	-0.0192168	0.206186	0.218846	0.590425	0.0387387	0.24019	0.0932859	-0.238206
ABCA5	-0.19526	-0.0631243	0.126767	-0.31872	-0.0208459	-0.216509	0.0522822	-0.250079	0.202206	0.453272	0.0948149	0.452322	0.337724	0.268173	0.271042	0.291901	0.491612	0.136528	0.567692	0.377613	-0.0638211	0.125934	-0.204788	0.125777	0.315043	0.0946359	0.272955	0.0288257	0.136714	-0.345799	-0.160111	-0.367442	-0.389285	-0.587167	-0.53343	0.0246973	-0.151193	-0.121423	-0.179811	-0.180338	0.205282	0.348137	0.129434	-0.522174	-0.5097	0.123263	-0.0573557	0.377351	0.0562521
ABCA6	-0.211913	0.116667	-0.271883	-0.00167584	-0.126283	0.0770576	0.0984762	-0.0524127	-0.317357	-0.0028235	-0.138463	-0.332668	-0.149314	-0.465732	0.0717205	0.410095	0.406398	-0.133124	0.143139	0.258137	0.282016	0.326148	0.345352	0.527784	0.156325	-0.623122	-0.321547	-0.298199	-0.384744	-0.62148	-0.460471	0.0110058	-0.237775	0.111668	-0.343638	0.167837	0.144261	0.562666	0.327679	0.448337	0.723577	0.307121	0.339789	0.253565	0.220337	0.0585393	-0.209096	0.0711044	0.0445684
ABCA7	0.191908	0.290429	-0.291328	-0.226021	-0.301164	0.0802876	-0.0727812	-0.0815934	0.122214	0.090285	-0.335394	-0.279431	-0.26574	-0.532465	-0.235715	0.0434177	0.184483	-0.108038	0.209245	-0.149971	-0.115128	0.104601	0.188609	-0.367397	-0.259581	-0.128254	-0.0197215	0.1769	-0.471148	-0.459318	-0.167094	-0.397383	-0.30385	0.276866	-0.137862	0.135076	0.227163	0.265865	0.107631	-0.173596	0.595658	0.243478	0.123138	0.00436148	-0.225398	-0.296983	-0.580337	-0.456106	-0.312718
ABCA8	-0.243185	-0.384884	-0.44087	-0.128397	-0.0248953	-0.00561336	-0.179587	-0.0765702	-0.0146304	0.204441	0.0108936	-0.29342	-0.0255593	-0.175184	0.346694	0.479743	0.330128	0.0475304	0.101842	0.170527	0.271926	0.412939	0.476343	0.66654	0.424801	-0.446045	-0.145902	0.015949	-0.0278103	-0.352765	-0.284831	0.0885059	-0.548503	-0.0180807	-0.517328	0.526475	0.339109	0.379982	0.51854	0.425547	0.791381	0.280621	0.22186	0.0407866	0.350307	-0.014131	-0.1714	0.077863	-0.0293327
ABCA9	-0.232654	-0.220589	-0.536249	-0.474388	-0.0101843	-0.0459781	-0.295583	-0.181983	0.273397	0.185992	-0.0752397	-0.352595	-0.224852	-0.0156513	0.331009	0.713272	0.483071	0.46243	0.379153	0.0218096	-0.0171928	0.547641	0.478486	0.333025	-0.0391251	-0.0487463	0.121075	0.249479	-0.218883	-0.196342	0.0248674	0.149147	-0.261045	0.284342	-0.395277	0.166124	0.246263	0.277498	0.588639	0.648787	0.397219	0.270017	0.151658	0.530017	0.375095	0.275188	-0.18227	0.102419	0.355836
ABCB10	-0.0493726	-0.381967	-0.111987	-0.316893	0.347499	-0.207211	-0.12059	-0.150254	0.0820647	0.355043	0.332092	0.163861	0.313657	0.439656	0.733481	0.519177	0.362406	0.366437	0.623859	0.444417	0.110832	0.197332	0.189906	0.481446	0.42237	0.181336	0.283097	0.321218	0.339699	-0.284692	0.0914719	0.0225636	-0.407818	-0.294287	-0.48767	0.202201	-0.0488995	-0.17061	0.393226	0.17936	0.187444	0.124771	-0.0339946	-0.316634	-0.279273	0.108732	-0.295395	0.292759	0.18183
ABCB11	-0.259782	-0.209359	-0.0386092	-0.442778	-0.456445	-0.369101	-0.240162	-0.24264	0.394517	0.0451479	-0.1043	0.226193	-0.400961	0.140846	-0.33394	-0.019657	0.0964879	0.257065	0.185615	0.0433213	0.117933	0.00160047	-0.287957	0.0553582	-0.26536	-0.171226	-0.0889519	-0.0904278	-0.0727958	0.152967	0.18029	0.120018	0.323479	-0.224469	-0.0412155	-0.380303	0.103403	0.284799	-0.0118956	0.390702	-0.215552	0.15751	0.598144	0.521918	0.360057	0.819016	0.746168	0.369687	0.382129
ABCB5	-0.130364	-0.499501	-0.215574	0.0349148	-0.174253	-0.347242	-0.415053	-0.124753	0.258794	-0.28558	0.00864047	-0.16265	-0.335204	0.192599	0.184419	-0.275538	-0.188843	0.42402	-0.15238	0.00432608	0.305984	-0.115046	0.273753	-0.101789	-0.167222	0.273773	0.498796	0.617311	0.656273	0.967616	0.851465	0.330006	0.164173	0.380333	0.572983	0.156285	0.481241	-0.182145	0.219131	-0.0830564	-0.343468	-0.461852	-0.313983	-0.0269153	0.257402	-0.226129	-0.00504683	-0.284291	-0.349782
ABCB6	-0.207251	0.279297	-0.0771185	-0.0382959	0.106702	-0.0668488	0.512385	0.173755	-0.307021	0.118329	0.42764	0.328635	-0.113703	-0.040062	0.286533	-0.0413154	0.326428	0.0214193	0.424615	0.779923	0.32422	0.437322	0.523814	0.351733	0.0400515	-0.175848	0.332131	-0.155073	0.131303	-0.307676	0.193639	0.314697	0.333415	0.397075	0.215408	0.113756	0.141544	0.511459	0.289641	0.298431	0.0543552	-0.312475	-0.227989	0.1325	-0.391574	0.0344442	-0.395654	0.0189033	0.258142
ABCB7	0.143458	-0.362614	-0.111685	0.0318588	0.55537	-0.14369	0.20861	0.36905	-0.112194	0.302244	0.862352	0.413614	0.180451	0.461207	0.692537	-0.189169	-0.237858	0.0708287	0.151667	0.618403	0.327278	0.255583	0.59517	0.499184	0.335486	0.22362	0.419796	0.18336	0.636568	0.094703	0.472084	0.605588	0.221933	0.312109	0.206035	0.568972	0.256677	0.164302	0.611546	0.278534	-0.104268	-0.582349	-0.499584	-0.167344	-0.225427	-0.0614121	-0.287984	-0.035658	0.208731
ABCB8	-0.130097	0.0650369	-0.242108	0.109364	-0.652372	-0.379534	-0.320272	-0.436048	-0.150123	-0.321885	-0.553368	-0.537911	-0.366159	-0.57923	-0.228028	0.178068	0.26048	-0.0335965	-0.108976	0.125493	0.567322	-0.11043	0.0146469	0.209449	-0.233146	-0.531691	-0.304153	-0.315038	-0.369436	-0.00942327	-0.229778	-0.164319	0.0618776	0.132109	0.00319623	-0.100877	0.247691	0.540742	0.0488054	0.299849	0.575262	0.410457	0.593349	0.302514	0.511819	0.0684003	0.163439	0.103093	-0.282084
ABCB9	-0.0636311	0.00961129	0.353428	0.563869	0.517964	0.447113	0.627017	0.854142	-0.498042	-0.120373	0.62385	0.298462	-0.125048	-0.0930775	-0.0808001	-0.74616	-0.628363	-0.587828	-0.540532	0.0699897	-0.0939284	-0.0677446	0.239736	0.106539	0.102196	-0.227055	-0.0035158	0.00784687	0.324933	0.0519651	0.166569	0.708251	0.353838	0.354692	0.549225	0.442756	0.284178	0.109543	0.180242	-0.0513771	-0.259848	-0.848044	-0.523848	-0.243043	-0.0733422	-0.202283	-0.0070532	-0.496029	-0.13935
ABCC10	-0.18873	0.185536	-0.267429	0.0654871	-0.583015	-0.120915	-0.397863	-0.570104	-0.0791376	-0.508771	-0.859256	-0.805574	-0.293089	-0.561955	-0.150463	0.396685	0.485275	0.241954	0.052489	-0.187011	0.224419	-0.114335	0.0128695	-0.173089	-0.250386	-0.236274	-0.0856076	0.141416	-0.295001	0.11111	-0.0938995	-0.466435	-0.327863	0.146536	0.00662703	-0.29739	0.0662782	-0.0401765	-0.158537	-0.159094	0.38671	0.420413	0.251345	0.103965	0.233855	-0.381308	-0.325871	-0.149123	-0.518643
ABCC11	0.99451	0.0123423	-0.0613214	-0.0660759	0.254936	-0.191867	-0.24273	-0.010739	0.131441	0.281619	0.204845	0.0495901	0.417709	0.221428	0.162284	-0.124875	-0.530642	-0.134059	2.26475e-05	-0.101068	0.0331671	-0.328277	-0.116778	-0.243685	-0.0483319	0.520344	-0.151378	-0.0798626	-0.157203	-0.170085	-0.0833615	-0.265141	0.0973146	0.00153458	-0.0884854	0.110526	-0.25406	-0.0982766	0.129504	-0.129653	0.071611	0.125842	-0.00345751	-0.116081	-0.244707	-0.126072	-0.223199	-0.0310688	0.0454825
ABCC2	0.0492581	-0.594058	-0.18029	-0.541285	-0.164392	-0.675703	-0.463704	-0.258806	0.668485	0.438715	0.285878	0.417892	-0.0899953	0.50319	0.306087	-0.0520776	0.00881865	0.44711	0.415983	0.299306	0.189815	0.00325522	0.00825137	0.0019771	-0.0736175	0.411912	0.548163	0.469165	0.450911	0.376887	0.594022	0.0810517	0.056529	-0.12692	-0.0798681	0.22328	0.371277	0.0416218	0.305657	0.124392	-0.0488522	-0.0165699	0.126981	-0.160799	-0.0694889	0.367554	0.212918	0.167924	0.0746346
ABCC3	-0.319828	-0.106785	-0.129799	0.0742923	-0.403139	-0.00377978	0.00140493	0.113701	-0.110994	-0.477456	-0.160661	-0.205855	-0.778819	-0.429425	-0.328594	-0.520125	-0.0917744	0.00677813	-0.0705945	0.0439974	0.288403	-0.0983092	0.288357	-0.115593	-0.264055	-0.449518	0.0920355	0.459967	0.266306	0.286532	0.552551	0.301022	0.113961	0.426768	0.602813	0.0090243	0.587318	0.220849	0.192491	-0.136141	-0.0377789	-0.508058	-0.0147213	0.0992527	0.093205	-0.179262	-0.180908	-0.625535	-0.501734
ABCC5	-0.341269	0.184931	0.125121	0.170842	-0.178019	-0.0132438	0.325858	-0.152062	-0.504851	-0.196375	-0.0695646	0.0806282	0.0789723	-0.144567	-0.00311335	0.123335	0.379882	-0.120336	0.188665	0.514392	0.466335	0.0613305	-0.0504527	0.571434	0.378612	-0.622647	-0.353896	-0.541266	0.0250512	-0.39331	-0.348042	-0.067207	-0.0269974	-0.370229	-0.130231	-0.300082	-0.259468	0.248877	-0.199196	0.08931	0.132146	0.160382	0.326492	0.0280969	-0.0816601	0.129247	0.0983409	0.405512	0.0807798
ABCC6	-0.308941	-0.644912	-0.246367	-0.346589	-0.138098	-0.051291	-0.501532	-0.224135	0.366004	0.127834	-0.18699	-0.218826	-0.0811525	0.153773	0.0316107	0.487299	0.147604	0.252578	-0.0094798	-0.314733	-0.0352149	0.124197	-0.114846	0.438062	0.281851	-0.278741	-0.338781	0.110718	-0.0270564	-0.0110606	-0.208404	0.0550001	-0.48732	-0.477034	-0.614784	0.0699313	0.115034	-0.0220829	0.232866	0.409118	0.27399	0.42051	0.54482	0.247995	0.680908	0.507849	0.558574	0.348405	0.197545
ABCC8	0.215386	0.0909802	-0.0258729	-0.0664613	-0.496779	-0.273349	-0.479132	-0.348665	0.285853	-0.351096	-0.565105	-0.36441	-0.350199	-0.191391	-0.475122	-0.134337	-0.177949	0.158273	-0.188037	-0.456005	-0.0212536	-0.434847	-0.389743	-0.597147	-0.630553	0.190019	-0.0828847	0.119568	-0.28385	0.46708	0.201856	-0.247303	0.282757	0.135335	0.303077	-0.45325	0.0165911	-0.109907	-0.247006	-0.124216	-0.222244	0.167584	0.299739	0.310716	0.314164	0.0987704	0.28754	-0.120145	-0.204606
ABCC9	0.410032	-0.328106	-0.259392	-0.118617	0.485764	-0.0144102	-0.188625	-0.143837	0.0451863	0.36695	0.313649	0.0116528	0.759708	0.558292	0.735042	0.516879	0.0297902	0.229776	0.208951	0.142575	0.140694	0.209505	0.227156	0.496315	0.679731	0.352229	-0.0778033	-0.0928649	0.24848	-0.186204	-0.212979	-0.151298	-0.445747	-0.319142	-0.537343	0.252542	-0.395091	-0.288287	0.234029	0.0808897	0.152425	0.257276	-0.167028	-0.152538	-0.109777	-0.173292	-0.291682	0.411509	0.299813
ABCD1	-0.115816	0.487624	0.536705	0.5276	-0.23879	0.361334	0.0659622	0.0357236	-0.422797	-0.690161	-0.738491	-0.53359	-0.294027	-0.67741	-0.791597	-0.162576	-0.166187	-0.466855	-0.546286	-0.682066	-0.376784	-0.675773	-0.735023	-0.535704	-0.481212	-0.374773	-0.563174	-0.153301	-0.601824	-0.0530846	-0.452301	-0.255855	0.0579844	-0.137173	0.196406	-0.569349	-0.224633	-0.285009	-0.602736	-0.34966	-0.101907	0.159284	0.31868	-0.0550041	0.269267	-0.0702436	0.32858	-0.272041	-0.478131
ABCD2	-0.143651	-0.129985	-0.140947	0.00765928	0.199192	0.190422	0.477239	0.341933	-0.0142085	0.347222	0.630067	0.630936	0.270046	0.349096	0.217042	-0.373486	-0.0768589	-0.0944386	-0.0272355	0.42584	0.19388	0.541435	0.512618	0.386165	0.616973	-0.0688847	0.193372	-0.231916	0.576148	0.0519194	0.147789	0.271056	0.00625492	0.00783548	0.110444	0.432637	0.0712607	0.20568	0.0350273	-0.091551	-0.134108	-0.423897	-0.470955	-0.0929977	-0.314925	-0.205493	-0.135665	0.0554384	0.233997
ABCD3	0.292562	-0.357585	-0.0507111	-0.231976	0.389292	-0.439156	0.0314489	0.0166636	0.163633	0.632946	0.757924	0.651367	0.506057	0.658686	0.725849	0.028515	-0.031848	0.147677	0.434678	0.705337	0.310975	0.176588	0.225381	0.438722	0.424431	0.407587	0.41526	-0.00797556	0.510114	-0.090596	0.217489	0.141196	0.0565385	-0.188328	-0.225237	0.431762	-0.00471839	0.0915726	0.348537	0.162978	0.0424573	-0.0931796	-0.186138	-0.378956	-0.435681	0.130705	-0.115956	0.377576	0.311193
ABCD4	-0.229753	0.550557	0.382803	0.127102	-0.26318	-0.0236618	0.372691	0.00443435	-0.158124	0.125239	-0.200501	0.226279	-0.0600933	-0.470965	-0.375345	-0.0990251	0.316372	-0.428476	0.07241	0.170831	-0.194443	-0.0861026	-0.356009	-0.284227	-0.264381	-0.244435	0.0674748	-0.320579	-0.456893	-0.443277	-0.433162	-0.336376	0.0603882	-0.135342	-0.111649	-0.0517145	0.0177517	0.278347	-0.419886	-0.19635	0.352223	0.265491	0.203724	-0.377917	-0.357562	0.0217384	0.0429563	-0.000203073	-0.223594
ABCE1	-0.0835472	-0.556457	-0.479821	-0.47401	0.082686	-0.188268	-0.0899244	-0.0585223	0.513936	0.448715	0.545813	0.521614	0.208022	0.73269	0.544497	-0.0528289	0.0951096	0.55187	0.366054	0.39702	0.262362	0.598125	0.60769	0.322062	0.536906	0.363481	0.548664	0.305024	0.841489	0.425636	0.630564	0.197876	-0.155383	0.00404797	0.00301709	0.366901	0.173965	-0.0413927	0.282881	-0.0112722	-0.257782	-0.309119	-0.438191	0.0278811	-0.23871	-0.0842997	-0.212228	0.153251	0.313224
ABCF1	0.103604	0.692383	0.470083	0.337056	-0.334382	0.0301263	0.21209	0.064287	-0.326048	-0.348425	-0.445734	-0.160382	-0.34529	-0.675487	-0.786582	-0.321409	-0.166113	-0.554336	-0.327283	-0.242301	-0.175317	-0.521143	-0.608398	-0.529613	-0.713029	-0.297386	-0.386388	-0.446764	-0.778077	-0.255538	-0.405325	-0.191131	0.518256	0.104129	0.271369	-0.458534	-0.100182	0.271933	-0.439118	-0.0569171	0.037156	0.164429	0.426049	0.127312	0.0788434	0.204785	0.351579	-0.147032	-0.197423
ABCF3	0.274211	-0.360063	-0.440376	-0.467157	-0.253724	-0.811888	-0.637965	-0.644533	0.271418	0.0861267	-0.0421006	-0.177214	-0.0378965	0.290399	0.526138	0.48345	0.287674	0.635594	0.61927	0.504658	0.672373	-0.0189046	0.163056	0.361002	-0.0907079	0.217477	0.165897	0.141692	0.115953	0.0959217	0.346714	-0.0740189	0.103103	0.0251022	-0.165794	-0.151189	0.0553697	0.215687	0.480546	0.482075	0.185904	0.331083	0.423193	0.314553	0.14379	0.353269	-0.0578962	0.426165	0.211291
ABCG1	-0.0439787	-0.461871	-0.32848	-0.226702	-0.246889	-0.199413	-0.373204	-0.147442	0.164383	-0.179649	-0.0257994	-0.160496	-0.314136	0.168105	-0.100943	0.0300524	-0.183078	0.272462	-0.103674	-0.0600078	0.410471	0.04741	0.0908754	0.428489	0.0418725	-0.289072	-0.399031	-0.114245	0.102151	0.272288	0.193691	0.352089	0.214583	-0.0262156	0.0468314	-0.196313	0.102628	0.264071	0.311957	0.543656	-0.16398	-0.00252983	0.46006	0.754163	0.70909	0.559318	0.571077	0.269957	0.365595
ABCG2	-0.0226328	-0.392739	-0.280377	-0.183133	-0.0709563	-0.475996	-0.249272	-0.0417036	0.118836	0.303792	0.233077	-0.0337713	-0.261428	-0.154484	0.400976	0.0990176	0.137607	0.0468744	0.285183	0.472017	0.375766	0.104351	0.405078	0.333225	-0.0468537	-0.126312	0.341248	0.353396	0.106539	-0.159826	0.205116	0.212549	-0.120788	0.261658	-0.150001	0.641706	0.677409	0.503645	0.689809	0.373703	0.709633	0.00680479	0.153408	-0.247654	0.0511443	0.0548785	-0.243695	-0.159489	-0.24773
ABCG5	-0.210767	-0.408602	0.0196796	0.26629	-0.436643	-0.316437	-0.321605	-0.0997052	-0.0174866	-0.386333	-0.213242	-0.210841	-0.430208	-0.235535	-0.237627	-0.429836	-0.262775	-0.0766607	-0.403349	-0.0391963	0.428529	-0.399799	-0.0931559	0.0460592	-0.107653	-0.336188	-0.0511492	0.196819	0.326824	0.573961	0.31245	0.186169	0.0836044	0.0142005	0.377883	0.115915	0.489896	0.0981625	0.0164176	-0.0973174	0.0580616	-0.197633	0.222638	-0.163126	0.43744	-0.0603698	0.366949	-0.214304	-0.57816
ABCG8	0.304505	0.0404566	0.215187	0.0885823	0.246568	-0.342791	0.0784504	0.345772	-0.106856	0.215354	0.430294	0.163319	-0.275102	-0.194079	0.12193	-0.28603	-0.32225	-0.318022	0.0442945	0.327277	0.0239574	-0.272202	0.0386275	-0.107254	-0.531684	0.127538	0.304721	0.193488	-0.186686	-0.208083	0.195339	0.397724	0.508258	0.473355	0.224122	0.415129	0.47736	0.439265	0.526915	0.354524	0.266347	-0.276761	0.0126849	-0.225793	-0.108737	0.228407	-0.0534821	-0.305693	-0.108619
ABHD1	-0.679218	-0.238223	-0.435992	-0.147837	-0.44041	-0.271594	-0.0101057	-0.302354	0.056351	-0.0272495	-0.0287214	0.0205108	-0.235397	-0.0272593	0.266773	0.166095	0.620973	0.394875	0.272298	0.593102	0.595382	0.570189	0.593622	0.53678	0.306641	-0.370017	0.364714	0.0213398	0.463486	0.279373	0.311032	0.138662	-0.139917	0.144509	0.0686268	0.194586	0.402374	0.405492	0.161351	0.198771	0.236476	-0.046192	-0.0369899	0.13678	0.109221	-0.101089	-0.136473	0.166168	-0.0505644
ABHD10	0.0901999	-0.191556	0.140114	0.259078	0.526976	0.218832	0.0990297	0.405682	0.115241	0.284031	0.389928	0.167848	0.325721	0.214732	0.315447	-0.195672	-0.315325	-0.167009	-0.341765	-0.205681	-0.427645	0.0310511	0.161877	-0.232938	0.141808	0.504902	0.485726	0.389124	0.341104	0.318693	0.154215	0.160237	-0.19132	0.176007	0.074498	0.672146	0.214246	-0.375309	0.0629884	-0.320995	-0.0364611	-0.347743	-0.719618	-0.659421	-0.199785	-0.516823	-0.258129	-0.354115	-0.277609
ABHD11	0.448086	-0.0259043	0.0685179	-0.134143	0.414248	0.00615267	0.240763	0.512819	0.241449	0.72855	0.696011	0.604854	0.218892	0.200218	0.0596088	-0.328594	-0.464622	-0.411538	-0.104512	0.0761671	-0.290975	0.160198	0.0920892	-0.0727919	-0.0292957	0.294008	0.13754	-0.166134	-0.147985	-0.317592	-0.121444	0.232901	0.257626	0.140238	-0.14594	0.618136	0.185505	0.367357	0.298454	0.218429	0.184546	-0.145232	-0.150764	-0.135	-0.201381	0.225976	0.100331	-0.0630446	0.327372
ABHD12	-0.0140479	-0.27722	0.200981	0.0967981	0.00250388	0.0601118	-0.00460313	0.40819	0.119562	-0.0996196	0.169994	0.153397	-0.456276	-0.111809	-0.314345	-0.717209	-0.543611	-0.241216	-0.28848	-0.248687	-0.187145	-0.34705	-0.0792669	-0.375513	-0.253685	-0.0308174	0.158812	0.561849	0.288169	0.303602	0.461917	0.327632	0.10533	0.161928	0.42923	0.26731	0.515339	-0.0878186	0.12296	-0.293169	-0.181	-0.556771	-0.145015	-0.32628	-0.0234752	-0.066143	0.0976484	-0.632627	-0.453977
ABHD12B	0.0755834	-0.211707	-0.0615525	-0.00588755	-0.498135	-0.651061	-0.424443	-0.329718	0.151481	-0.0585382	-0.22531	-0.136598	-0.337667	-0.293257	-0.0215888	-0.217146	0.00949576	0.0138985	0.0862102	0.242519	0.436764	-0.391846	-0.0765699	-0.16275	-0.326869	-0.0445065	0.272673	0.316912	0.0952448	0.237196	0.291647	-0.16207	0.0252568	0.0958953	0.164846	0.204852	0.524457	0.233517	0.131023	-0.130174	0.43071	0.0851564	0.28593	-0.400491	-0.00148904	-0.116841	-0.0534222	-0.218741	-0.641436
ABHD13	-0.245533	0.104754	-0.232554	-0.404274	-0.14602	-0.0963898	-0.0188159	-0.105601	0.32613	0.0462941	0.00650538	0.0869001	-0.297967	0.172783	-0.0419684	0.189221	0.278724	0.45374	0.262846	0.0586188	-0.0918984	0.416617	0.20296	-0.0881274	-0.353672	0.191401	0.300241	0.0381318	-0.0883391	0.236595	0.350793	0.217984	0.394403	0.356667	0.163177	-0.277386	0.0475747	0.202449	0.11101	0.424085	-0.361663	-0.0569552	-0.0277629	0.702952	0.1638	0.423141	0.154607	0.167239	0.545546
ABHD14A	0.309349	-0.0326315	0.270338	0.304285	0.932068	0.416507	0.376706	0.553932	-0.343779	0.254348	0.639277	0.209874	0.577231	0.344149	0.480218	0.0531288	-0.362524	-0.298113	-0.157682	0.00981274	-0.319804	0.0239699	0.103536	0.257641	0.400745	0.273483	-0.0449838	-0.0526748	0.132269	-0.312255	-0.225952	0.308847	-0.0691249	-0.0404128	-0.166071	0.37513	-0.280681	-0.298307	0.221228	0.0522212	-0.115706	-0.277275	-0.495396	-0.347643	-0.228118	-0.153276	-0.208167	0.000524632	0.241022
ABHD14B	0.358948	-0.0243438	-0.106083	-0.0746118	-0.116808	-0.0593154	-0.470262	-0.440364	0.122161	0.087003	-0.503328	-0.449548	0.385356	-0.115259	0.0302974	0.544611	0.137558	-0.00740057	0.0123882	-0.384747	-0.0898503	-0.232044	-0.356442	-0.057576	0.138009	0.0664437	-0.412641	-0.133426	-0.446992	-0.324386	-0.615983	-0.668111	-0.582536	-0.463492	-0.65461	-0.0788748	-0.334874	-0.249838	-0.169742	-0.141904	0.522877	0.773043	0.417091	-0.177201	0.133371	-0.124425	-0.0472102	0.229777	-0.17133
ABHD15	0.0783849	0.0148305	-0.460332	-0.129867	-0.539667	-0.405776	-0.329135	-0.497281	-0.142278	-0.234082	-0.404149	-0.495493	-0.2999	-0.43662	0.0859806	0.254445	0.372025	0.185469	0.350781	0.377638	0.719005	0.00812912	0.308436	0.28682	-0.0511761	-0.4205	-0.171749	-0.0369671	-0.16082	-0.240479	-0.0134791	-0.255472	-0.146641	0.179603	-0.0480961	-0.0799389	0.204185	0.464201	0.290176	0.176317	0.621103	0.32191	0.452606	0.22929	0.0993434	-0.126225	-0.401829	-0.0233651	-0.282363
ABHD16A	0.000135072	0.49673	0.29109	0.444287	0.314182	0.595254	0.65216	0.509585	-0.567628	0.0517811	0.12897	0.0509164	0.198375	-0.431904	-0.244972	-0.115714	-0.109457	-0.735074	-0.355271	-0.0640614	-0.265116	0.0952375	-0.00996971	0.124013	0.193728	-0.447567	-0.451135	-0.573813	-0.45858	-0.699489	-0.741003	0.020139	-0.0511072	-0.00618486	-0.151896	0.201102	-0.178309	0.250821	-0.152257	-0.015614	0.334272	0.00649231	-0.0717517	-0.131933	-0.120655	-0.169243	-0.0958057	-0.119868	0.0172549
ABHD16B	-0.192554	0.20535	-0.371059	-0.336113	-0.601785	0.0874915	-0.111069	-0.249662	0.206516	-0.0390985	-0.542372	-0.292298	-0.435111	-0.552507	-0.396685	0.0960687	0.425415	0.0566544	0.255882	-0.158665	-0.0278307	0.237955	0.168999	-0.260589	-0.164711	-0.380138	-0.0758952	0.153052	-0.369489	-0.327474	-0.126661	-0.428746	-0.410484	0.109584	-0.161257	-0.0561645	0.252981	0.284748	-0.0468244	-0.180464	0.522278	0.312909	0.28499	0.171514	-0.0738561	-0.179442	-0.380991	-0.329628	-0.291341
ABHD17A	-0.192051	0.581071	0.632831	0.471738	0.187688	0.648478	0.399636	0.22119	-0.609597	-0.485228	-0.457026	-0.334114	-0.00114123	-0.499878	-0.486998	0.0967165	0.0424307	-0.48154	-0.247327	-0.496496	-0.578275	-0.434081	-0.624213	-0.292028	-0.146954	-0.369115	-0.540768	-0.168734	-0.562817	-0.518573	-0.645212	-0.225124	-0.177223	-0.306769	-0.101323	-0.522159	-0.472978	-0.420414	-0.527418	-0.324934	-0.093041	0.143652	0.129554	-0.211029	-0.0784082	-0.0767148	0.0485682	-0.159149	-0.225577
ABHD17B	0.113613	0.0931619	-0.0824274	-0.284718	0.294299	0.180738	0.25525	-0.0839828	0.232821	0.405528	0.326462	0.558107	0.707534	0.706677	0.372237	0.153183	0.221194	0.325336	0.385401	0.183115	-0.166625	0.449063	0.126725	0.0151828	0.564811	0.527588	0.272188	-0.145398	0.399885	0.000185646	0.0436767	-0.300736	-0.212741	-0.341461	-0.216589	-0.126348	-0.588492	-0.4311	-0.342678	-0.367077	-0.458143	0.0166885	-0.491133	-0.106426	-0.642797	-0.214517	-0.304506	0.381915	0.471935
ABHD17C	-0.0175617	-0.0588365	0.356983	0.651827	0.63696	0.581596	0.416178	0.778648	-0.364804	-0.202145	0.425927	0.0433551	0.0495102	-0.00369242	-0.00715794	-0.575552	-0.666438	-0.458827	-0.730032	-0.334869	-0.381146	-0.153636	0.146644	-0.145011	0.0925331	0.0980768	0.093611	0.241787	0.355733	0.351853	0.176225	0.55748	0.120106	0.340237	0.508554	0.454197	0.179242	-0.341353	0.0347116	-0.278987	-0.377171	-0.776188	-0.757975	-0.395718	0.0184375	-0.483326	-0.0842688	-0.580745	-0.296057
ABHD18	0.32933	0.0636103	0.0786262	-0.0720749	0.669821	-0.0455918	0.372124	0.332601	-0.0484143	0.415302	0.807954	0.574412	0.396719	0.558742	0.614043	-0.0919596	-0.133781	0.095257	0.350201	0.526052	-0.0402616	0.233197	0.342067	0.0968711	0.129612	0.587087	0.528915	0.0871885	0.368868	-0.077369	0.355557	0.317386	0.337256	0.262018	0.154191	0.251801	-0.130105	-0.05574	0.300167	0.0919927	-0.35085	-0.445864	-0.615685	-0.175915	-0.606965	-0.0456482	-0.407705	0.0520033	0.416225
ABHD2	0.23596	0.301774	0.384434	0.510426	0.0250975	-0.0430074	0.268851	0.482677	-0.319674	-0.202641	0.143736	0.0298401	-0.413387	-0.530993	-0.366401	-0.802447	-0.572617	-0.622642	-0.454209	0.00558109	-0.0366829	-0.497434	-0.0756923	-0.495254	-0.614007	-0.0470244	0.16285	0.120485	-0.142164	0.0988102	0.20111	0.283375	0.562567	0.57834	0.684771	0.295505	0.480512	0.282053	0.0620675	-0.187108	0.058029	-0.523576	-0.201316	-0.3621	-0.13786	-0.249818	-0.0886961	-0.695373	-0.569741
ABHD3	0.647852	0.332377	0.340484	0.0273032	0.403284	-0.138217	0.254536	0.053352	-0.0124266	0.51952	0.422554	0.592043	0.776838	0.430133	0.202544	-0.0369666	-0.213247	-0.259727	0.114576	0.240462	-0.138233	-0.13942	-0.36767	-0.113569	0.121592	0.544537	0.00609868	-0.559349	-0.160733	-0.337709	-0.367764	-0.302537	0.274586	-0.334035	-0.241797	-0.0369879	-0.592627	-0.0943459	-0.295823	-0.121415	-0.139221	0.215185	-0.0915549	-0.309353	-0.551214	0.0980036	0.0651473	0.457739	0.395215
ABHD4	0.100051	0.564561	0.484403	0.605842	0.0250048	0.382052	0.397398	0.181056	-0.656103	-0.284772	-0.309648	-0.204331	0.168733	-0.598893	-0.431893	-0.149625	-0.117343	-0.740858	-0.399704	-0.190238	-0.137392	-0.421561	-0.45008	-0.1194	0.0190046	-0.463072	-0.595697	-0.533634	-0.523195	-0.557018	-0.781349	-0.328158	-0.0944687	-0.250353	-0.0775226	-0.154551	-0.323854	-0.00983544	-0.478094	-0.342486	0.305664	0.213314	0.186757	-0.367234	-0.127153	-0.281133	-0.0113609	-0.113915	-0.383846
ABHD5	-0.177303	-0.387114	-0.398704	-0.397152	-0.385011	-0.521888	-0.294612	-0.304752	0.382531	-0.0560714	0.112717	0.168255	-0.37853	0.316382	0.206423	-0.176504	0.147345	0.622884	0.391605	0.433615	0.529326	0.196543	0.396037	0.0890206	-0.0814174	0.147301	0.515464	0.417696	0.626057	0.619737	0.877686	0.223247	0.241443	0.262839	0.413853	-0.0609792	0.374486	0.145562	0.265667	0.089427	-0.314117	-0.321766	-0.0715164	0.271591	-0.0167953	0.0999982	-0.0637547	-0.00265523	0.0363124
ABHD6	0.0361166	-0.664778	-0.641407	-0.730311	-0.327437	-0.767798	-0.516782	-0.479608	0.774791	0.666834	0.316743	0.412063	0.097115	0.563599	0.554779	0.203249	0.309604	0.622218	0.582385	0.577762	0.540684	0.486049	0.454132	0.377059	0.295392	0.312047	0.552257	0.210435	0.520325	0.280706	0.477009	-0.0593605	-0.160691	-0.0910771	-0.311652	0.439988	0.386974	0.351901	0.436505	0.278772	0.301779	0.206909	0.131272	0.0416384	-0.0476037	0.223662	-0.0177392	0.395092	0.242549
ABHD8	-0.0372797	0.48938	0.757902	0.585338	0.309793	0.225487	0.332608	0.471589	-0.522849	-0.485038	-0.0773658	-0.194036	-0.373808	-0.450145	-0.409009	-0.31648	-0.373078	-0.489656	-0.420464	-0.299449	-0.490833	-0.652444	-0.524897	-0.513913	-0.79129	-0.00567786	-0.0320842	0.100338	-0.443308	-0.00494218	-0.0263291	0.359098	0.616735	0.351278	0.515346	-0.276864	0.0270036	-0.145276	-0.13194	0.0314239	-0.35129	-0.363396	-0.0780204	-0.139388	0.0824708	0.152537	0.250715	-0.404306	-0.233483
ABI1	-0.0490609	-0.358467	-0.286227	-0.438111	0.107989	-0.196575	-0.2458	-0.348868	0.511864	0.275258	0.201296	0.306112	0.432427	0.838934	0.530835	0.331627	0.265531	0.735538	0.397006	0.146476	0.0370885	0.384125	0.180671	0.119745	0.383439	0.630618	0.466847	0.209681	0.606498	0.513265	0.443962	-0.0901682	-0.154792	-0.2291	-0.136234	-0.11648	-0.285157	-0.453785	-0.0667935	-0.0722967	-0.516663	0.0224095	-0.340486	0.0869584	-0.173284	0.00892898	-0.0424408	0.457201	0.433486
ABI2	0.270707	0.0655304	-0.242134	-0.253858	-0.334797	-0.167041	-0.204691	-0.329065	0.134474	0.323429	-0.237265	-0.0569276	0.224558	-0.150798	-0.181095	0.343217	0.149737	-0.165564	0.0593142	-0.010487	0.205947	0.111441	-0.179032	0.278931	0.180171	-0.313258	-0.601147	-0.68762	-0.581597	-0.574365	-0.731686	-0.44541	-0.19188	-0.404555	-0.647062	-0.0443125	-0.229196	0.462571	-0.0578278	0.299164	0.627136	0.763918	0.71564	0.313531	0.24874	0.347761	0.298638	0.494211	0.284405
ABI3BP	-0.0187106	0.0953023	-0.420143	0.00801727	-0.654128	-0.346834	-0.312976	-0.447513	-0.0868371	-0.39432	-0.528523	-0.555945	-0.455068	-0.559645	-0.0739172	0.00477647	0.302222	0.176419	0.15808	0.215216	0.605465	-0.0531092	0.335632	-0.0582711	-0.245083	-0.304872	0.0644398	0.171679	-0.0531305	0.115509	0.219129	-0.262689	-0.0860286	0.406415	0.278247	-0.0426703	0.370323	0.337824	0.127692	-0.105944	0.469841	0.113959	0.187868	0.101981	0.0515161	-0.420987	-0.504969	-0.325509	-0.57308
ABL1	0.0263509	0.133081	-0.110516	0.412065	-0.353797	-0.0120907	-0.271609	-0.152325	-0.298485	-0.739585	-0.596643	-0.810194	-0.487202	-0.632322	-0.238354	-0.166715	-0.0996553	-0.0210756	-0.335328	-0.275906	0.249936	-0.400878	0.108884	-0.327089	-0.424687	-0.194175	-0.0636595	0.333889	-0.0848998	0.383844	0.233255	-0.0621665	0.0156215	0.520693	0.549726	-0.114366	0.296436	-0.0665919	0.00972176	-0.257151	0.125616	-0.152619	-0.0526576	0.0134252	0.265681	-0.572653	-0.371309	-0.604813	-0.755337
ABL2	-0.160136	-0.444718	-0.337481	-0.0985877	-0.164578	-0.353833	-0.30808	-0.0201688	0.20964	-0.243138	0.137799	-0.138642	-0.563457	0.084388	0.218834	-0.281843	-0.115182	0.443344	0.0475542	0.200619	0.384795	0.0500058	0.519093	-0.00439128	-0.271514	0.141323	0.553911	0.684046	0.586436	0.75224	0.957771	0.508144	0.274866	0.628305	0.63005	0.217588	0.653575	0.102813	0.503887	0.143696	-0.234038	-0.580741	-0.287782	0.169443	0.205581	-0.108421	-0.175821	-0.404191	-0.238254
ABLIM1	0.167214	0.181616	0.330015	0.456299	0.0561019	0.107261	0.0563278	0.212073	-0.462553	-0.165438	-0.183366	-0.343876	-0.0875178	-0.587795	-0.310528	-0.044147	-0.282723	-0.666603	-0.446934	-0.213953	-0.0486064	-0.465942	-0.362943	0.060439	-0.192234	-0.464873	-0.581095	-0.33846	-0.601902	-0.483557	-0.64435	0.00779244	0.0331683	-0.0645047	-0.156177	0.115451	0.0553191	0.258104	0.0368363	0.174011	0.528744	0.226842	0.436792	-0.162883	0.331197	0.10181	0.257991	-0.117093	-0.291166
ABLIM2	-0.352141	-0.42202	-0.348946	-0.351853	-0.587976	-0.489175	-0.692688	-0.691607	0.239729	-0.211374	-0.590756	-0.531923	-0.363425	-0.155954	0.0850021	0.59379	0.541938	0.51286	0.358272	0.0462675	0.406712	-0.0602461	-0.0673776	0.304089	-0.0602104	-0.322279	-0.0938496	0.27463	-0.0531696	0.0839644	0.0534998	-0.20669	-0.382804	-0.245876	-0.356885	-0.225776	0.225097	0.0890447	0.205424	0.302313	0.423104	0.533874	0.68449	0.208521	0.497522	0.305365	0.181579	0.262708	-0.177338
ABLIM3	0.0547258	0.273131	0.410214	0.337965	0.0441444	0.332547	0.16294	0.229434	-0.332057	-0.0452277	-0.266043	-0.197198	0.0276142	-0.53132	-0.487141	0.00285021	-0.183558	-0.699141	-0.420297	-0.420517	-0.35868	-0.365739	-0.539483	-0.0778898	-0.0831803	-0.463158	-0.658067	-0.402856	-0.695484	-0.618043	-0.840869	-0.187399	-0.167184	-0.332977	-0.366226	0.00158089	-0.131286	0.09545	-0.232708	-0.00884492	0.454911	0.365827	0.452962	-0.201723	0.213672	0.142221	0.343026	-0.0441966	-0.188923
ABO	-0.178852	0.0660021	0.107153	0.392767	-0.392209	0.1927	-0.0865112	-0.0306004	-0.148472	-0.590973	-0.545191	-0.415986	-0.356331	-0.497972	-0.462959	-0.453795	-0.147407	-0.170776	-0.41382	-0.419159	-0.0170176	-0.406589	-0.131479	-0.487182	-0.161138	-0.232282	-0.0402797	0.36414	0.144895	0.418322	0.174134	-0.216152	-0.233708	0.0919675	0.456142	-0.0836399	0.232996	-0.319297	-0.381248	-0.71264	-0.0356097	-0.213837	-0.141326	-0.369896	0.00514834	-0.651073	-0.208804	-0.627606	-0.875481
ABR	0.0628183	0.306777	0.275091	0.197642	-0.322928	0.247406	-0.201179	-0.150784	-0.144352	-0.43283	-0.783786	-0.568297	-0.204726	-0.580717	-0.710306	0.086963	-0.0891091	-0.332168	-0.356757	-0.740999	-0.34764	-0.554017	-0.702708	-0.434841	-0.364999	-0.340643	-0.689317	-0.158434	-0.732039	-0.255328	-0.59161	-0.44315	-0.187593	-0.303299	-0.180126	-0.497664	-0.246541	-0.200074	-0.446178	-0.214687	0.170625	0.479009	0.573537	0.0745772	0.347323	0.0811453	0.328367	-0.118644	-0.326537
ABRA	0.191862	-0.421239	-0.066855	-0.13091	0.446986	-0.346126	0.0155222	0.281419	0.122566	0.556237	0.806013	0.461907	0.175427	0.454151	0.528257	-0.00147306	-0.2609	-0.0196299	0.0631644	0.48567	0.210392	0.213978	0.289004	0.534196	0.139459	0.204104	0.230865	-0.103118	0.224168	-0.0367871	0.155297	0.582952	0.360562	0.137128	-0.12105	0.571843	0.266542	0.42356	0.637765	0.679393	0.103717	-0.196329	-0.0417604	0.0493062	0.145283	0.476828	0.2777	0.297559	0.488898
ABRAXAS1	-0.376627	-0.17001	-0.306677	-0.146302	-0.425524	-0.205525	-0.169295	-0.560087	0.207982	-0.0970965	-0.254799	0.0471739	0.219242	0.303472	0.220259	0.188047	0.519999	0.539824	0.243425	0.262555	0.411479	0.308789	0.18802	0.186523	0.46239	0.0539783	0.270084	-0.0111061	0.575417	0.508427	0.251535	-0.348526	-0.325771	-0.284703	-0.0009029	-0.199235	-0.154377	-0.242614	-0.377131	-0.355695	-0.179232	0.143403	-0.145862	-0.0576107	-0.134334	-0.341675	-0.133659	0.340032	-0.0864759
ABRAXAS2	0.307983	-0.118788	0.0735455	0.0994408	0.16394	-0.0456109	-0.118897	-0.27395	-0.0474647	0.187685	0.00964606	0.101311	0.800807	0.408929	0.268448	0.300225	-0.0203148	-0.0288652	-0.0632894	0.0050313	0.139615	-0.107597	-0.311447	0.325148	0.61661	0.147531	-0.369942	-0.507262	0.0880666	-0.108684	-0.508128	-0.414911	-0.31874	-0.706147	-0.498668	-0.0939341	-0.62262	-0.335102	-0.344471	-0.170896	0.028048	0.460454	0.133019	-0.249613	-0.0445347	-0.0668104	0.197018	0.619634	0.170588
ABT1	-0.559742	0.317343	0.318734	0.279136	-0.322857	0.13978	0.250803	0.17186	-0.220037	-0.451198	-0.295273	-0.110461	-0.598642	-0.462642	-0.66453	-0.263315	0.0042988	-0.236677	-0.411767	-0.192388	-0.14128	-0.115644	-0.271838	-0.177404	-0.531614	-0.457282	-0.15341	-0.237022	-0.327824	0.213585	-0.0300933	0.322497	0.528647	0.226331	0.425494	-0.351331	0.182025	0.283739	-0.265431	0.23064	-0.25742	-0.164338	0.223306	0.406586	0.462216	0.375191	0.61709	-0.0790094	0.00215849
ABTB1	-0.0326882	-0.0162225	-0.424488	-0.506206	-0.440818	-0.399004	-0.440265	-0.837238	0.307964	0.169829	-0.480878	-0.211762	0.264882	0.0976103	0.342977	0.771208	0.820027	0.582567	0.731471	0.265552	0.298379	0.240576	0.0324875	0.147872	0.238816	0.0982202	0.109846	0.0119545	-0.0738503	-0.224706	-0.164648	-0.742119	-0.583671	-0.390007	-0.599129	-0.265579	-0.266138	-0.083149	-0.117996	-0.0880074	0.430897	0.763627	0.341392	-0.0188181	-0.227328	-0.0895678	-0.377346	0.461135	0.0135739
ABTB2	-0.15631	0.549877	-0.00121618	0.209605	-0.500769	-0.0644003	-0.0511823	-0.254651	-0.219092	-0.49707	-0.685569	-0.587879	-0.482148	-0.745249	-0.396972	0.0634576	0.3128	-0.0501937	-0.0620751	-0.118093	0.0429838	-0.18118	-0.0597278	-0.442662	-0.650939	-0.210765	0.034155	0.0112395	-0.521594	0.0307447	-0.0564099	-0.260833	0.164748	0.464424	0.325066	-0.308381	0.160046	0.199591	-0.198237	-0.0831107	0.243156	0.169789	0.14258	0.155922	0.0975877	-0.253906	-0.249428	-0.329042	-0.448039
ACAA1	0.356352	-0.247587	-0.031469	0.100201	0.0335861	-0.469575	-0.164769	-0.0431765	-0.240336	0.0519901	0.254581	-0.0179361	-0.00606394	-0.0531764	0.292732	-0.0799155	-0.214838	-0.161493	0.0970716	0.487601	0.604349	-0.292933	0.0729847	0.439178	0.0596634	-0.1894	-0.151809	-0.0994052	0.0706554	-0.226362	0.00374022	0.163046	0.160386	0.00498651	-0.0253322	0.248679	0.201916	0.382587	0.454883	0.305422	0.404895	0.00686798	0.325391	-0.15371	0.0587897	0.143437	-0.00431855	0.0807652	-0.130448
ACAA2	0.255799	-0.200349	0.106751	-0.0654797	0.682847	-0.0499539	0.278588	0.384896	-0.00208256	0.666448	0.858834	0.610194	0.520727	0.532556	0.552465	0.0667378	-0.206394	-0.162433	0.113513	0.421216	-0.0534698	0.256252	0.166821	0.47145	0.371234	0.277928	0.14526	-0.244982	0.16193	-0.328815	-0.132441	0.367954	0.154856	-0.106216	-0.318368	0.507024	-0.0787174	0.177948	0.383599	0.416232	0.0486251	-0.118636	-0.201994	-0.17712	-0.188933	0.31085	0.107882	0.356538	0.555507
ACACA	0.0794376	-0.405193	-0.54507	-0.136558	-0.486539	-0.593359	-0.530173	-0.451995	0.0305296	-0.299487	-0.16871	-0.404322	-0.388874	-0.0956382	0.227979	0.0315875	0.0735379	0.403318	0.190381	0.396162	0.90842	-0.039359	0.429011	0.393243	-0.0259707	-0.237425	-0.0036356	0.176707	0.301306	0.334761	0.471891	0.113323	0.0839883	0.291253	0.252147	0.0138968	0.390799	0.379021	0.476524	0.288482	0.251605	-0.0190238	0.305487	0.344964	0.350489	-0.0247465	-0.148715	-0.0148706	-0.220398
ACACB	0.0785543	0.235358	0.611846	0.80112	0.522985	0.422299	0.493676	0.65407	-0.813116	-0.326556	0.220613	-0.124165	0.00190208	-0.416483	-0.14718	-0.379803	-0.524673	-0.795632	-0.588696	-0.0937979	-0.155449	-0.493823	-0.21454	0.0872861	-0.0397317	-0.371311	-0.388519	-0.186728	-0.179013	-0.325535	-0.370176	0.389162	0.205132	0.0974056	0.244812	0.192571	0.00614241	-0.0134771	0.028764	-0.0299621	0.0616492	-0.380868	-0.131552	-0.413336	0.0484204	-0.16155	0.0594867	-0.353981	-0.33202
ACAD11	0.0226646	-0.310944	-0.21976	-0.39869	0.223469	-0.302292	-0.0779678	-0.21699	0.202069	0.64183	0.416733	0.373962	0.535423	0.543491	0.612159	0.60946	0.355883	0.250203	0.455088	0.510875	0.232284	0.452374	0.144463	0.732573	0.539771	0.0920228	0.00989831	-0.376724	0.0734749	-0.376457	-0.294861	-0.00671979	-0.177682	-0.429379	-0.717026	0.213408	-0.219448	0.239356	0.286833	0.552416	0.297028	0.43881	0.242838	0.0919962	0.0135211	0.476727	0.193426	0.793235	0.665565
ACAD9	0.00216021	0.14499	0.260895	0.358564	0.581198	0.0836662	0.614053	0.559048	-0.521456	0.0359851	0.753641	0.401963	0.0768656	0.1555	0.347508	-0.311549	-0.239681	-0.253941	-0.0444039	0.592596	0.172901	0.117948	0.34549	0.370323	0.0715045	-0.00231439	0.220323	-0.187147	0.284845	-0.0859524	0.211175	0.673533	0.585103	0.399573	0.420153	0.248381	0.0597682	0.264682	0.319664	0.314613	-0.277715	-0.643908	-0.459182	-0.0412994	-0.231525	0.0471118	-0.111347	-0.0328898	0.2731
ACADL	0.250749	-0.161837	-0.00932962	-0.299746	0.589111	-0.223707	0.178079	0.240698	0.252838	0.640898	0.839525	0.668687	0.359489	0.678037	0.664502	0.0194511	-0.0612797	0.221406	0.433554	0.513671	-0.0892662	0.318429	0.312807	0.127284	0.105687	0.666289	0.655671	0.191948	0.381373	-0.011311	0.402795	0.328213	0.267069	0.169969	-0.0352834	0.385684	0.0259368	0.0129309	0.406038	0.240671	-0.239475	-0.311512	-0.479285	-0.172225	-0.480818	0.17379	-0.212649	0.17067	0.500498
ACADM	0.319494	-0.363685	-0.211042	-0.562879	0.336301	-0.431102	-0.157722	-0.16629	0.389008	0.584631	0.600507	0.534461	0.408241	0.806233	0.72297	0.273783	0.114086	0.509197	0.708683	0.544831	0.180401	0.258541	0.209995	0.306406	0.288768	0.579757	0.429098	0.189522	0.432553	-0.0662476	0.374282	0.0598512	0.0218062	-0.179311	-0.290385	0.105206	-0.155544	-0.076319	0.387334	0.237348	-0.178785	0.00634779	-0.110606	-0.0311169	-0.409121	0.310522	-0.163022	0.436939	0.550252
ACADS	0.182818	-0.100821	0.125554	0.162031	0.471074	0.053926	0.45686	0.64521	-0.0944913	0.370892	0.872036	0.640765	0.110394	0.290773	0.14049	-0.570353	-0.552806	-0.363259	-0.271353	0.337057	0.0527922	0.187118	0.303706	0.23901	0.129558	0.0928488	0.15428	-0.238801	0.291799	0.0403672	0.187501	0.641649	0.544459	0.291435	0.305617	0.523116	0.216662	0.379384	0.31386	0.278067	-0.207752	-0.595195	-0.373969	-0.00112047	-0.0869952	0.161944	0.184989	-0.0502861	0.343622
ACADSB	-0.328845	-0.313768	0.0561879	-0.0555569	0.568077	0.0626198	0.376758	0.350938	0.00494544	0.444613	0.794366	0.618168	0.330047	0.604282	0.594003	0.0723672	0.0874003	0.122108	0.159669	0.497121	-0.0255159	0.501835	0.370574	0.564138	0.499083	0.165361	0.427009	-0.00124601	0.570201	0.0554421	0.205116	0.542051	0.0619615	-0.0543529	-0.104463	0.427509	0.0532695	0.0218953	0.283289	0.314313	-0.23728	-0.372372	-0.455843	-0.152313	-0.158669	0.188875	0.0799866	0.311752	0.488612
ACADVL	0.0462664	0.254534	0.354364	0.226991	0.326598	-0.107951	0.521865	0.55417	-0.345818	0.136629	0.618939	0.435883	-0.241669	-0.120743	0.00421524	-0.442866	-0.29095	-0.421981	-0.044361	0.499825	0.0442079	-0.0539599	0.100227	0.0782299	-0.383328	-0.0708632	0.217656	-0.177614	-0.0984408	-0.222314	0.14798	0.619347	0.779749	0.47181	0.406456	0.2424	0.296284	0.554118	0.338309	0.432922	-0.066743	-0.499025	-0.120348	0.0046652	-0.150271	0.348784	0.125831	-0.139356	0.200708
ACAN	0.152301	0.109699	-0.0151235	0.262582	-0.137492	-0.126879	0.105675	0.0197496	-0.0679237	0.19188	0.0415437	0.10692	0.186958	-0.260844	0.0427445	-0.304231	-0.0404595	-0.349038	-0.166539	0.216302	0.193424	-0.0263982	0.153407	-0.11491	0.129519	-0.00515453	0.213187	-0.102144	0.0854334	-0.0186485	-0.125902	-0.271349	-0.158755	0.0904929	0.0571041	0.515709	0.249967	0.192285	-0.122836	-0.40277	0.493486	0.0134618	-0.214283	-0.613934	-0.333733	-0.594644	-0.367243	-0.242554	-0.536556
ACAP1	0.167381	-0.395931	-0.505335	-0.672913	-0.369341	-0.302808	-0.5528	-0.462464	0.887594	0.410986	-0.124676	0.179446	0.13568	0.46751	0.0753841	0.11049	0.128541	0.566171	0.300035	-0.19177	-0.0238023	0.274614	0.0845622	-0.267789	0.131766	0.498718	0.310954	0.309939	0.270134	0.404494	0.331704	-0.423644	-0.348001	-0.210985	-0.251186	0.0458779	0.0353235	-0.198675	-0.076702	-0.247445	-0.0563435	0.282754	0.0139553	0.0922335	-0.0799791	-0.0317504	-0.0318351	0.142336	0.106781
ACAP2	0.0147577	0.060792	-0.550309	0.0385966	-0.125741	0.163945	-0.0409147	-0.112017	-0.0366268	-0.0365318	-0.157609	-0.383723	0.0572118	-0.231384	0.205201	0.180218	0.235323	0.118044	-0.0412306	0.0273733	0.239681	0.458497	0.668714	0.126263	0.254794	-0.0782255	0.0752981	0.00545752	0.0467568	0.0324963	-0.0278125	-0.160289	-0.356617	0.409255	0.0156068	0.338555	0.153576	0.16595	0.15612	-0.0898445	0.414572	0.0422772	-0.322263	0.118334	0.00956633	-0.65849	-0.669829	-0.2425	-0.203415
ACAP3	0.0123596	-0.104638	-0.332967	-0.372929	-0.702505	-0.264294	-0.646285	-0.732492	0.371465	-0.0524199	-0.814327	-0.483165	-0.0684264	-0.263076	-0.257212	0.484706	0.418945	0.254964	0.208763	-0.322714	0.130616	-0.112943	-0.313001	-0.102545	-0.0106129	-0.209576	-0.362633	-0.0213492	-0.394624	-0.147125	-0.369001	-0.744826	-0.583837	-0.463979	-0.552479	-0.307235	-0.0953614	-0.0289839	-0.230337	-0.129068	0.532889	0.841678	0.718344	0.115143	0.263698	0.0545811	0.0894246	0.221945	-0.23894
ACAT1	0.251926	-0.164749	-0.0396536	-0.215779	0.664912	0.0587937	0.333827	0.478861	0.10996	0.566995	0.919616	0.649007	0.293934	0.601613	0.482789	-0.120621	-0.269166	0.0280238	0.206979	0.372273	-0.105342	0.397389	0.395058	0.280838	0.237273	0.392406	0.311787	0.00073425	0.313109	-0.143309	0.255824	0.510819	0.298244	0.188989	-0.00778334	0.401186	-0.00148451	0.138942	0.462093	0.351009	-0.271402	-0.429925	-0.433924	0.0816027	-0.292475	0.248813	-0.0889783	0.111319	0.636627
ACAT2	-0.202551	-0.454277	-0.435682	-0.260982	-0.0775422	-0.454743	-0.353429	-0.44053	0.19955	-0.0950806	0.116281	-0.0554323	0.0273078	0.527711	0.659767	0.330733	0.354797	0.807376	0.425615	0.48676	0.57268	0.298804	0.479132	0.429217	0.234574	0.282489	0.486776	0.32804	0.706383	0.618444	0.692899	0.195321	0.0203314	0.140768	0.167654	-0.0699011	0.0738587	-0.123058	0.302631	0.215918	-0.303537	-0.148374	-0.217451	0.226097	0.0786785	-0.0315896	-0.183332	0.304223	0.178061
ACBD3	0.328362	0.411246	0.278796	0.0170661	-0.115958	0.0977915	0.279809	0.0940176	0.0180517	0.144517	0.0289735	0.435241	0.226066	0.0573111	-0.553669	-0.367922	-0.319779	-0.388155	-0.227356	-0.147883	-0.14545	-0.140816	-0.490466	-0.249352	-0.0717013	-0.0138787	-0.446802	-0.742435	-0.371587	-0.207351	-0.410331	-0.232123	0.410661	-0.31456	-0.000908824	-0.374869	-0.467185	0.142468	-0.531888	-0.110862	-0.28462	0.165938	0.264953	0.246397	-0.10535	0.328676	0.517742	0.30413	0.376238
ACBD4	0.10829	-0.197589	-0.362925	-0.152025	0.240422	-0.214593	-0.240313	-0.399046	-0.0302662	0.0313572	0.0868913	-0.207311	0.431744	0.43779	0.823859	0.648214	0.410686	0.600238	0.485007	0.396366	0.369694	0.270097	0.411891	0.446762	0.401981	0.350651	0.259238	0.147839	0.367056	0.0821603	0.187889	-0.0971079	-0.273085	0.00721448	-0.206334	-0.0229158	-0.27036	-0.264197	0.269176	0.132392	-0.00367077	0.140986	-0.250797	0.0215901	-0.143572	-0.24744	-0.525455	0.343474	0.194181
ACBD6	-0.147227	0.332653	0.54032	0.0786056	0.180383	0.522069	0.409013	0.318823	-0.138505	0.075458	-0.0976853	0.227509	0.0757223	-0.20058	-0.443845	-0.109516	-0.0134094	-0.460948	-0.0395391	-0.375957	-0.703705	-0.204383	-0.557664	-0.350057	0.00413296	-0.184975	-0.263043	-0.0341237	-0.35415	-0.573466	-0.500565	-0.243606	-0.283523	-0.476975	-0.299963	-0.178812	-0.270957	-0.302377	-0.443028	-0.400628	-0.0220652	0.106743	0.091511	-0.4098	-0.352467	0.0757167	0.108197	-0.139691	-0.088752
ACBD7	0.0251759	0.0249926	0.0914677	0.236411	-0.0573607	-0.401175	-0.069902	-0.301439	-0.373572	-0.455615	-0.0465397	-0.148889	-0.0195746	0.0771665	0.355016	-0.0177388	0.13147	0.282528	0.26887	0.525925	0.586594	-0.328605	0.0428907	0.14538	-0.0472996	0.0798747	0.233314	0.154478	0.424948	0.309461	0.4463	0.0343107	0.247901	0.104736	0.433686	-0.325811	-0.0918056	-0.175504	0.00703362	-0.126351	-0.276454	-0.220312	-0.111341	-0.177802	-0.228675	-0.222961	-0.287609	0.0544703	-0.265307
ACCS	0.386466	-0.233626	-0.0774257	-0.0572214	0.00501131	-0.603998	-0.414594	-0.446945	-0.0219676	0.177516	0.013371	-0.109143	0.363362	0.171121	0.518461	0.405004	0.125468	0.14376	0.311815	0.411493	0.488093	-0.25772	-0.114614	0.361191	0.152625	0.157192	-0.023193	-0.104462	0.0140285	-0.165727	-0.14778	-0.254714	-0.118318	-0.284144	-0.375397	0.0774616	-0.117984	0.0465127	0.218368	0.188048	0.421434	0.442883	0.346023	-0.278174	-0.0229811	0.0797683	-0.0507788	0.424081	-0.056592
ACCSL	0.593013	-0.0183696	0.288873	0.0846182	0.794228	0.0215937	0.155035	0.363928	-0.0804034	0.492623	0.637713	0.347335	0.593523	0.415231	0.458009	0.0757327	-0.399029	-0.258763	0.00862226	0.0901536	-0.290018	-0.137721	-0.126187	0.0780569	0.116219	0.515509	0.04893	-0.106964	-0.0740517	-0.354457	-0.220552	0.148578	0.135914	-0.0903629	-0.271416	0.331093	-0.267759	-0.15177	0.247211	0.170915	-0.0175332	-0.0399273	-0.229218	-0.341968	-0.271809	0.129028	-0.0319777	0.165208	0.335213
ACD	0.188032	0.152809	0.113005	-0.0284641	-0.283223	-0.182629	-0.20704	-0.0207792	0.327188	0.0402053	-0.270498	-0.0630463	-0.308884	-0.339576	-0.352394	-0.349189	-0.16273	-0.142537	-0.101029	-0.314958	-0.317743	-0.345513	-0.237717	-0.81519	-0.625311	0.303089	0.365277	0.433889	-0.225733	0.203629	0.205432	-0.269338	0.0552157	0.264471	0.231223	0.143543	0.376128	-0.050338	-0.137412	-0.40646	0.152905	-0.00590324	-0.0509176	-0.379931	-0.193111	-0.243434	-0.147117	-0.533027	-0.555938
ACE	0.320899	-0.0641549	0.528939	0.433379	0.696456	0.0869941	0.270077	0.553007	-0.386715	0.139932	0.578161	0.249698	0.281795	0.153207	0.159903	-0.218634	-0.606304	-0.534204	-0.375371	0.0403306	-0.168076	-0.385409	-0.277427	0.20658	0.0207925	0.0798566	-0.200419	-0.2192	-0.0550422	-0.217362	-0.238665	0.462611	0.35968	-0.0774684	-0.000383458	0.275362	-0.0891067	-0.015898	0.20462	0.268737	-0.0940039	-0.25658	-0.0628544	-0.303109	0.074255	0.271557	0.367316	0.0697814	0.153202
ACE2	-0.152972	-0.248793	-0.735678	-0.626869	-0.805608	-0.434803	-0.402137	-0.609643	0.431489	0.19176	-0.318058	-0.071744	-0.26497	-0.119827	-0.0272022	0.245767	0.542215	0.410524	0.503296	0.345285	0.636547	0.46461	0.393024	0.343787	0.220492	-0.40824	-0.0735127	-0.0923245	0.0158572	-0.141716	0.0406833	-0.359141	-0.350208	-0.110047	-0.327715	0.0143842	0.272522	0.579516	0.184196	0.176949	0.589294	0.46813	0.552911	0.417951	0.115357	0.124108	-0.124053	0.224411	0.0378427
ACER1	-0.0332215	-0.436852	-0.130405	-0.0555202	0.488725	-0.0109707	-0.265808	0.202195	0.137546	0.152044	0.270384	-0.258659	-0.0710265	0.155921	0.515128	0.361871	-0.0663756	0.209512	-0.0107114	-0.122876	-0.235928	0.103927	0.303586	0.158714	-0.0958854	0.300573	0.34048	0.582832	0.0960676	0.138727	0.24449	0.457439	-0.130392	0.346702	-0.126631	0.49722	0.373509	-0.114827	0.659612	0.437772	0.148664	-0.158883	-0.251431	-0.0602717	0.320487	0.0627063	-0.122168	-0.179775	0.0410784
ACER2	0.393277	-0.176736	-0.331887	-0.167619	-0.321403	-0.696235	-0.364862	-0.45419	0.195547	0.381053	0.0428536	0.0732116	0.260123	0.0438146	0.331986	0.130781	0.124983	0.0582832	0.231295	0.515073	0.646753	0.014972	0.139432	0.279362	0.145462	0.0789805	0.0875013	-0.282504	0.0122984	-0.0813214	-0.104308	-0.331579	-0.0414932	-0.0883085	-0.26752	0.329087	0.139165	0.448949	0.184598	0.137183	0.630908	0.432005	0.316941	-0.173674	-0.0600907	-0.0449346	-0.0951704	0.328024	-0.0991648
ACER3	0.266767	-0.462942	-0.290439	-0.241796	-0.0861582	-0.666515	-0.413468	-0.144191	0.322444	0.0965578	0.312944	0.098246	-0.26422	0.261396	0.42711	-0.253601	-0.17845	0.39531	0.302594	0.430181	0.480573	-0.110609	0.366727	-0.0263416	-0.231949	0.400327	0.615387	0.613561	0.543244	0.505045	0.863008	0.266796	0.265672	0.422137	0.396246	0.313608	0.536391	0.129505	0.551799	0.0899117	-0.042814	-0.370974	-0.160585	-0.120783	-0.111836	-0.0503561	-0.264234	-0.236048	-0.211237
ACHE	-0.0738673	-0.0210685	0.126249	0.192348	-0.01634	0.32304	-0.271317	0.150617	0.084276	-0.409305	-0.463801	-0.584304	-0.413112	-0.369055	-0.421188	-0.0606327	-0.280615	-0.08296	-0.491365	-0.856586	-0.555288	-0.357487	-0.254421	-0.577718	-0.504335	0.0544415	-0.0942852	0.500526	-0.292093	0.323973	0.0600496	0.0592597	-0.106179	0.249783	0.198312	-0.0637721	0.214287	-0.374672	-0.0519703	-0.158553	-0.104557	-0.0858526	-0.0466285	0.0310506	0.441816	-0.138295	0.111335	-0.546991	-0.406332
ACIN1	-0.36073	0.293631	0.386787	0.506264	-0.270825	0.236154	0.0120869	-0.206775	-0.556699	-0.802214	-0.742001	-0.605353	-0.194985	-0.527296	-0.415313	0.104483	0.178533	-0.166924	-0.266842	-0.320554	-0.00292565	-0.529403	-0.513906	-0.107047	-0.118846	-0.503143	-0.474025	-0.0813954	-0.232363	0.00186419	-0.327213	-0.255574	-0.173685	-0.281095	0.116517	-0.615426	-0.272834	-0.366149	-0.519115	-0.329255	-0.0707007	0.178079	0.288778	-0.129485	0.214201	-0.186314	0.134077	-0.0670417	-0.508223
ACKR1	0.0945471	-0.173908	-0.331662	-0.394744	-0.365696	-0.0183603	-0.486768	-0.326551	0.329907	-0.313865	-0.467042	-0.405297	-0.386601	-0.0239886	-0.244755	0.0895502	0.0110187	0.437574	0.195287	-0.4204	-0.00063245	-0.116449	-0.0410449	-0.282197	-0.214693	0.0146278	-0.178174	0.43927	-0.0360605	0.186938	0.314478	-0.190978	-0.187301	0.010065	0.0568755	-0.444467	-0.00972013	-0.238038	0.0490596	-0.112326	-0.192644	0.0938834	0.261002	0.446228	0.193814	0.0695272	-0.0788515	-0.196394	-0.0615409
ACKR2	-0.150371	0.267826	0.113428	0.229908	-0.345796	0.0608056	-0.060494	0.0695783	-0.0672776	-0.575739	-0.460531	-0.426643	-0.709607	-0.580595	-0.507365	-0.420289	-0.129398	-0.0609397	-0.253394	-0.357802	-0.164623	-0.358566	-0.061903	-0.70466	-0.74235	-0.0502611	0.214183	0.502449	-0.139687	0.411698	0.425271	0.0581239	0.251657	0.577894	0.682887	-0.182531	0.410943	-0.0657428	-0.107814	-0.311443	-0.164264	-0.3488	-0.139464	0.0069779	0.0690864	-0.307721	-0.187386	-0.736171	-0.618424
ACKR3	-0.344875	0.161133	-0.323357	-0.284666	-0.245593	-0.0815837	-0.0396113	-0.264153	0.0470127	-0.280971	-0.222624	-0.243888	-0.415561	-0.0666402	0.108638	0.284953	0.524514	0.566674	0.469516	0.222805	0.15562	0.342248	0.394902	-0.026357	-0.275023	0.00892888	0.350331	0.304394	0.0588605	0.168443	0.469314	0.085313	0.126904	0.450215	0.271875	-0.352487	0.0983619	0.0831711	0.162896	0.187606	-0.20441	-0.112114	-0.112537	0.503324	-0.034265	0.00965817	-0.373617	-0.0752831	0.141756
ACKR4	-0.138883	-0.342577	-0.399105	0.0749297	-0.254553	-0.346333	-0.209181	-0.150128	-0.207858	-0.360374	0.0226317	-0.322554	-0.431505	-0.172055	0.305502	-0.115183	0.0730419	0.258375	0.130555	0.491046	0.794405	0.040288	0.600355	0.432794	0.0629271	-0.32802	0.16175	0.3238	0.479552	0.298442	0.554144	0.332402	0.0500352	0.436343	0.413348	0.199575	0.513584	0.323888	0.521368	0.178177	0.199962	-0.345161	-0.0254638	0.10402	0.170359	-0.244244	-0.367196	-0.258556	-0.359791
ACLY	-0.0837849	-0.432778	-0.555393	-0.271575	-0.41289	-0.53278	-0.445239	-0.236335	0.18797	-0.15953	0.00840279	-0.266075	-0.604138	-0.0572856	0.123404	0.00505293	0.0214645	0.407921	0.122581	0.32617	0.696739	0.167614	0.504581	0.385919	-0.233685	-0.228552	0.0892942	0.179523	0.181053	0.377028	0.557141	0.442445	0.339316	0.500966	0.298086	0.0998303	0.573209	0.598656	0.652255	0.646123	0.145167	-0.14546	0.304578	0.663317	0.574856	0.334282	0.128369	-0.0109322	0.0932131
ACMSD	0.216234	0.414592	0.341742	0.153644	-0.206118	0.0103623	-0.0717925	-0.341612	-0.276037	-0.522809	-0.543371	-0.260905	0.0768526	-0.0933762	-0.385718	0.070979	-0.0120886	0.00206928	0.0131319	-0.248575	0.00177208	-0.571219	-0.689124	-0.290436	-0.226597	-0.0351814	-0.509486	-0.307679	-0.332835	-0.0705916	-0.250709	-0.431435	0.17112	-0.38502	0.0757291	-0.932973	-0.676952	-0.39017	-0.5818	-0.273426	-0.41852	0.29802	0.386917	0.176408	-0.0358228	0.131348	0.230338	0.24605	-0.000523503
ACO1	0.22093	-0.253484	-0.223774	0.200978	0.180829	-0.255525	0.00926225	0.295018	-0.107679	0.019	0.500931	0.0277406	-0.21126	-0.0234346	0.388175	-0.446939	-0.36331	-0.0462974	-0.115035	0.419929	0.440327	0.0377714	0.651873	0.131779	-0.079004	0.132176	0.460198	0.351235	0.465531	0.342569	0.608293	0.515341	0.312116	0.716928	0.554822	0.653174	0.620781	0.330673	0.612088	0.120044	0.123157	-0.629952	-0.468026	-0.169813	-0.0600579	-0.372791	-0.440237	-0.483943	-0.301831
ACO2	0.133862	0.216068	0.59103	0.539352	0.668063	0.492633	0.538003	0.884631	-0.496121	-0.00355218	0.452092	0.117663	-0.0950492	-0.293579	-0.226276	-0.442926	-0.650091	-0.7998	-0.559838	-0.246541	-0.522939	-0.314649	-0.182052	-0.115984	-0.250523	-0.150062	-0.218758	-0.0647825	-0.322219	-0.375228	-0.282183	0.558837	0.34949	0.25555	0.193585	0.350589	0.145187	0.0923007	0.190394	0.156211	-0.0153697	-0.465375	-0.202354	-0.24959	0.052558	0.111121	0.18103	-0.436005	-0.0452235
ACOD1	-0.160148	0.11883	0.123211	0.17129	0.165501	-0.121381	0.346128	0.32669	0.0436358	0.190838	0.456382	0.422114	-0.0890481	0.0596201	0.194257	-0.441938	-0.0517958	-0.057525	-0.0492345	0.374892	-0.0646362	0.187095	0.350799	-0.258954	-0.238039	0.369612	0.836047	0.258235	0.375918	0.418306	0.53209	0.340186	0.404691	0.570721	0.539019	0.469943	0.443751	0.139244	0.0787374	-0.12499	-0.177587	-0.57554	-0.687713	-0.37601	-0.38472	-0.314834	-0.273082	-0.338282	-0.172371
ACOT11	-0.251189	0.565819	0.360961	0.300259	-0.419343	-0.016099	0.257173	0.122195	-0.215054	-0.307656	-0.375586	-0.104351	-0.582581	-0.755611	-0.659527	-0.421376	0.0356778	-0.430604	-0.229081	-0.0729049	-0.164709	-0.307324	-0.28268	-0.575922	-0.740029	-0.297529	0.102886	-0.0388142	-0.475817	-0.0315462	-0.0485909	-0.0495639	0.398524	0.365089	0.443302	-0.13438	0.339721	0.331133	-0.296034	-0.162338	0.141554	-0.0880521	0.132255	-0.11745	-0.0521463	-0.0434672	0.0769767	-0.441765	-0.476504
ACOT12	-0.129449	0.203225	-0.21231	-0.244465	-0.804767	-0.424242	-0.413758	-0.678009	0.319649	-0.242118	-0.73378	-0.308592	-0.321904	-0.30147	-0.29573	0.124246	0.467365	0.369997	0.264848	-0.0399653	0.196321	-0.110509	-0.167591	-0.465961	-0.434764	0.0476323	0.215142	0.143847	-0.176528	0.302736	0.18284	-0.572707	-0.0501467	0.0456604	0.113774	-0.421795	0.0831131	0.0182221	-0.352747	-0.283265	0.114424	0.393829	0.294534	0.0954683	-0.0343286	-0.135552	-0.107131	-0.0179883	-0.360926
ACOT13	0.252937	-0.421841	-0.302977	-0.255888	0.434856	-0.331589	0.000548195	0.0907157	0.162237	0.509701	0.813367	0.477408	0.36928	0.71014	0.750667	0.100869	-0.104326	0.301647	0.288593	0.626936	0.401176	0.424677	0.530912	0.61855	0.400637	0.364987	0.322772	-0.087269	0.510332	0.0990649	0.345153	0.44751	0.253969	0.130983	-0.0641444	0.412076	0.0384868	0.245564	0.571644	0.515716	-0.116385	-0.237188	-0.26177	0.171072	-0.0646662	0.240426	-0.0367312	0.400163	0.606746
ACOT4	-0.0658175	0.061303	-0.28863	-0.338006	0.000704712	-0.383904	0.147716	0.0402948	0.249455	0.523556	0.478643	0.413628	-0.08294	0.155608	0.312466	0.103568	0.260576	0.176271	0.334351	0.621631	0.205332	0.589009	0.50304	0.235546	-0.186308	0.182686	0.52718	-0.191677	-0.0415068	-0.0461281	0.224623	0.324401	0.478935	0.493133	0.0303833	0.358465	0.333098	0.712882	0.434518	0.638913	0.179889	-0.0599496	-0.0959257	0.358463	-0.047789	0.355502	-0.0188149	0.232854	0.523556
ACOT7	-0.250271	0.472788	0.165095	0.0835176	-0.0545107	0.698017	0.397716	0.273478	-0.11802	-0.291913	-0.319249	-0.0894765	-0.239112	-0.351841	-0.57633	-0.233159	0.0369509	-0.193447	-0.142673	-0.514019	-0.57821	0.0651588	-0.0973197	-0.534964	-0.142563	-0.185352	-0.142378	0.118407	-0.233726	-0.153656	-0.110511	-0.162258	-0.167748	0.07761	0.190544	-0.313031	-0.147529	-0.272615	-0.433709	-0.493018	-0.271857	-0.179832	-0.237725	0.0674954	-0.239493	-0.293051	-0.240898	-0.473869	-0.154511
ACOT8	0.332525	0.448806	0.443265	0.737397	0.585653	0.394398	0.563274	0.60173	-0.655044	-0.309465	0.340237	0.0121808	0.160203	-0.160529	0.0455063	-0.555457	-0.538727	-0.505869	-0.440459	0.00861809	-0.154713	-0.323911	0.0918679	-0.297402	-0.130933	0.209348	0.114641	0.00268168	0.117747	0.0721516	0.10713	0.277819	0.395177	0.49233	0.661683	0.14738	-0.0992022	-0.235988	-0.0870468	-0.380107	-0.351089	-0.674123	-0.739416	-0.41144	-0.408256	-0.630936	-0.467863	-0.541697	-0.322227
ACOT9	-0.0988576	-0.208322	0.0831137	0.174388	0.0859963	-0.288449	0.170599	0.398592	-0.120372	-0.0487264	0.547355	0.293504	-0.449337	0.0235408	0.0441841	-0.573464	-0.399504	-0.126008	-0.197736	0.428126	0.341209	-0.0422698	0.289997	0.19067	-0.291559	-0.0890301	0.305654	0.0926296	0.341185	0.377725	0.578352	0.791202	0.737127	0.539476	0.631945	0.31859	0.572421	0.49155	0.459038	0.426831	-0.217843	-0.676774	-0.145602	0.139756	0.197949	0.28286	0.274877	-0.201109	0.0449149
ACOX1	-0.210249	-0.497907	-0.443097	-0.396811	-0.106286	-0.386895	-0.237566	-0.0913948	0.358694	0.521088	0.273447	0.121176	-0.147236	0.0242395	0.458382	0.234758	0.331813	0.202676	0.377376	0.448407	0.27242	0.441068	0.532612	0.414672	0.186105	-0.0885729	0.438311	0.34237	0.215271	-0.131729	0.180857	0.145876	-0.338941	0.130922	-0.35375	0.729271	0.657293	0.478407	0.632137	0.360876	0.713909	0.0972602	0.0785655	-0.191089	0.0317498	0.0670286	-0.226707	-0.0215197	-0.0723101
ACOX2	0.293999	-0.380488	-0.453933	-0.301273	0.172476	-0.30383	-0.0511781	0.00184691	0.266186	0.372074	0.651276	0.440453	0.2528	0.655716	0.539566	-0.122976	-0.1633	0.36866	0.228609	0.519711	0.498419	0.442136	0.602064	0.429701	0.381377	0.343909	0.296163	-0.0623177	0.604222	0.304748	0.504502	0.317568	0.256609	0.204683	0.147353	0.294118	0.0553037	0.227224	0.415168	0.271311	-0.24176	-0.313176	-0.309384	0.297191	-0.103666	0.04989	-0.12666	0.250099	0.484228
ACOX3	0.405959	0.355418	0.0466601	0.198862	-0.0200952	0.0646808	-0.187102	-0.259228	-0.290411	-0.187945	-0.510821	-0.593923	0.214125	-0.426171	-0.043053	0.407502	0.100199	-0.200223	-0.016486	-0.261568	-0.0551773	-0.350395	-0.276926	-0.158777	-0.117108	-0.0494145	-0.422732	-0.176751	-0.61469	-0.483167	-0.598935	-0.544947	-0.307336	-0.106788	-0.327006	-0.191236	-0.33457	-0.136019	-0.133461	-0.138832	0.484227	0.548223	0.280243	-0.141463	-0.0135085	-0.27812	-0.322316	-0.027608	-0.289423
ACOXL	0.024878	-0.124915	-0.175875	0.0281221	-0.27617	-0.0138929	-0.10026	0.0414152	0.0425158	-0.288511	-0.117665	-0.141607	-0.434279	-0.246804	-0.146601	-0.52215	-0.17701	0.0431249	-0.00131041	-0.0353737	0.190509	-0.156224	0.278636	-0.327045	-0.118272	-0.0743235	0.230317	0.591971	0.378941	0.304596	0.557629	-0.00189599	-0.123424	0.325834	0.494057	0.138981	0.441328	-0.0702548	0.0955198	-0.49731	-0.0104516	-0.435532	-0.242225	-0.238143	-0.234845	-0.528629	-0.502403	-0.694526	-0.641687
ACP1	0.229104	-0.10001	0.325332	0.247817	0.87675	0.187613	0.459731	0.636892	-0.169686	0.355627	0.915145	0.591609	0.458302	0.557994	0.477377	-0.287469	-0.476671	-0.213894	-0.152639	0.242496	-0.230957	0.0754274	0.165195	0.163942	0.248874	0.466703	0.326192	0.00269382	0.426163	0.0662113	0.192247	0.553268	0.334746	0.129029	0.176216	0.43591	-0.0866563	-0.177398	0.222211	0.0825727	-0.435966	-0.591994	-0.670712	-0.331468	-0.315326	-0.0194476	-0.0241921	0.00944389	0.337877
ACP2	-0.103747	0.0740527	-0.094849	0.410768	-0.0509288	-0.0439776	-0.0089358	-0.0524187	-0.587911	-0.443987	-0.209461	-0.600665	-0.225751	-0.529379	0.183389	0.173528	0.156757	-0.127196	-0.076846	0.257797	0.469034	-0.119751	0.302784	0.369042	-0.017407	-0.467709	-0.161953	-0.00248422	-0.0914656	-0.163917	-0.104556	0.131353	-0.0653408	0.337313	0.14331	0.12214	0.227669	0.260687	0.312854	0.194424	0.479894	-0.0245559	0.076244	-0.040644	0.213968	-0.314696	-0.374761	-0.213109	-0.418696
ACP4	0.290813	-0.145615	-0.422214	-0.308361	-0.511922	-0.200225	-0.584192	-0.571637	0.273286	-0.270154	-0.584271	-0.463246	-0.136195	-0.0953259	-0.0837948	0.105267	0.117121	0.401443	0.283042	-0.230074	0.280466	-0.203168	0.00192457	-0.26576	-0.00617756	0.0456344	-0.138504	0.378199	0.062944	0.131022	0.208105	-0.568692	-0.44389	-0.116881	-0.0362103	-0.318807	-0.0569947	-0.270442	-0.0717879	-0.434391	0.12138	0.283781	0.241177	0.0633471	-0.0739401	-0.346395	-0.418203	-0.193299	-0.402343
ACP5	-0.0194791	-0.151481	0.024079	-0.0214548	0.240711	-0.123482	0.106553	0.346903	0.171696	0.0932431	0.472803	0.292131	-0.28692	0.171469	0.237262	-0.463017	-0.231308	0.132701	0.0802668	0.206956	-0.100689	0.0414127	0.370999	-0.313568	-0.307478	0.44147	0.792673	0.685355	0.499491	0.465523	0.820117	0.462454	0.32057	0.595476	0.577441	0.396977	0.526703	-0.0464781	0.345558	-0.108918	-0.318605	-0.718748	-0.632647	-0.275446	-0.323953	-0.215749	-0.34694	-0.535253	-0.194455
ACP6	0.121857	0.0666513	0.0248873	0.105378	0.66785	0.0888454	0.476576	0.433809	-0.19947	0.497259	0.783931	0.448547	0.430219	0.300591	0.603706	0.0516446	-0.0250958	-0.154964	0.110313	0.526592	-0.0188117	0.429472	0.478567	0.380346	0.296706	0.256496	0.365275	-0.179892	0.179923	-0.272898	-0.0311309	0.376794	0.172101	0.278145	-0.0625764	0.571982	0.0179212	0.230411	0.371223	0.298051	0.0920331	-0.288172	-0.53563	-0.197846	-0.345814	-0.0899667	-0.327186	0.100639	0.372187
ACP7	-0.0983412	-0.425122	-0.199113	-0.089105	0.000528601	-0.378274	-0.226542	-0.0173235	0.217206	-0.118283	0.277165	0.0652527	-0.31966	0.287307	0.388075	-0.279132	-0.0917145	0.466075	0.167563	0.308336	0.306053	0.00989566	0.433762	-0.0531125	-0.159613	0.362533	0.72324	0.727728	0.738252	0.747057	0.98666	0.418754	0.227433	0.479427	0.580065	0.226612	0.508016	-0.1052	0.391887	-0.0367544	-0.351842	-0.604854	-0.453565	-0.113778	-0.0811634	-0.197758	-0.270634	-0.326919	-0.234868
ACR	-0.0983412	-0.425122	-0.199113	-0.089105	0.000528601	-0.378274	-0.226542	-0.0173235	0.217206	-0.118283	0.277165	0.0652527	-0.31966	0.287307	0.388075	-0.279132	-0.0917145	0.466075	0.167563	0.308336	0.306053	0.00989566	0.433762	-0.0531125	-0.159613	0.362533	0.72324	0.727728	0.738252	0.747057	0.98666	0.418754	0.227433	0.479427	0.580065	0.226612	0.508016	-0.1052	0.391887	-0.0367544	-0.351842	-0.604854	-0.453565	-0.113778	-0.0811634	-0.197758	-0.270634	-0.326919	-0.234868
ACRBP	0.198579	0.0770881	-0.141028	-0.320197	-0.079988	-0.281684	-0.184444	-0.602518	0.296813	0.452737	-0.118711	0.218939	0.783139	0.454484	0.387804	0.60391	0.511421	0.330841	0.453671	0.228943	0.0832442	0.223065	-0.183618	0.123579	0.435741	0.410002	0.0798984	-0.397184	-0.0244189	-0.172226	-0.385697	-0.71901	-0.374968	-0.602885	-0.646162	-0.176301	-0.601978	-0.2294	-0.391009	-0.168882	0.145742	0.717262	0.110019	-0.184975	-0.356285	-0.0488023	-0.0860242	0.738599	0.304664
ACRV1	-0.100884	0.370785	-0.279358	-0.263833	-0.312012	0.310348	0.125967	-0.143486	0.0491408	-0.218076	-0.342842	-0.139525	-0.203099	-0.141399	-0.351348	0.0721714	0.269438	0.218729	0.195938	-0.172089	-0.0590538	0.326824	0.156736	-0.18059	-0.0575639	-0.169412	-0.20904	-0.13726	-0.218887	-0.126358	-0.00944948	-0.22382	-0.0233818	0.12231	0.0911316	-0.504103	-0.257208	0.0436156	-0.225466	-0.096396	-0.218925	0.07084	0.0383583	0.626116	-0.0743678	-0.0334787	-0.219069	-0.0492671	0.24802
ACSBG1	-0.139075	-0.332295	-0.139678	0.250497	-0.32893	-0.346845	-0.437426	-0.262727	0.0549123	-0.462668	-0.26663	-0.389749	-0.272141	-0.0337826	0.0184284	-0.160078	-0.138898	0.261151	-0.360253	-0.0741873	0.413103	-0.249592	0.0778246	-0.0266566	-0.180559	0.0547051	0.180064	0.248244	0.384912	0.890504	0.492493	0.170853	0.183502	0.262631	0.495349	-0.00446581	0.319841	-0.0999301	0.0141116	-0.0339092	-0.189604	-0.195813	-0.0691334	0.0526896	0.481249	-0.214386	0.188675	-0.110597	-0.406081
ACSF2	-0.0483052	-0.273266	-0.466639	-0.346719	-0.203625	-0.340652	-0.113116	-0.0527145	0.237649	0.50771	0.237046	0.122801	-0.165967	-0.162211	0.278891	0.108511	0.26352	0.00835138	0.326382	0.483887	0.362081	0.438256	0.546703	0.383264	0.140671	-0.237693	0.237218	0.0747997	0.0038412	-0.343146	0.00612753	0.0566285	-0.2265	0.200997	-0.310091	0.681136	0.597134	0.701944	0.577135	0.357068	0.830993	0.146517	0.179424	-0.0634258	-0.0224141	0.04048	-0.280222	-0.0583114	-0.0536155
ACSF3	-0.151443	0.351115	0.134492	0.217068	0.1938	0.12943	0.424226	0.240886	-0.573361	-0.11387	0.158773	-0.075069	-0.132868	-0.307838	0.0109546	0.187328	0.140223	-0.281324	0.0240854	0.355758	0.154149	0.136645	0.125105	0.465407	-0.0863102	-0.479337	-0.309861	-0.496158	-0.41072	-0.556824	-0.363547	0.361119	0.366567	0.222463	-0.0147614	-0.087657	-0.0636983	0.526088	0.251215	0.618592	0.191494	-0.0108564	0.211631	0.38663	0.17464	0.364218	0.0910011	0.177665	0.355967
ACSL1	0.0101258	0.015051	0.0463309	0.0722785	0.162877	-0.114527	0.470642	0.339524	-0.025461	0.443069	0.677351	0.721221	0.185705	0.195143	0.224306	-0.509329	-0.116996	-0.241099	0.0494186	0.617908	0.209459	0.29438	0.369717	0.151539	0.256486	0.084694	0.452798	-0.155903	0.437816	0.00419754	0.216416	0.231017	0.245436	0.162291	0.224457	0.543978	0.256089	0.355752	0.0800679	-0.104421	0.0298536	-0.423418	-0.433369	-0.384945	-0.509026	-0.189697	-0.189578	-0.0582188	0.0248151
ACSL3	0.180964	-0.278819	-0.210765	-0.457087	0.09449	-0.194251	-0.165325	-0.423634	0.358473	0.398532	0.216737	0.443205	0.716174	0.861514	0.463593	0.387043	0.235909	0.516268	0.475726	0.25798	0.191763	0.291215	-0.0487694	0.367192	0.675046	0.396003	-0.00501991	-0.255728	0.42205	0.0377342	-0.0145242	-0.332839	-0.25675	-0.676016	-0.476128	-0.264453	-0.629776	-0.347566	-0.204314	-0.0678776	-0.335427	0.330101	0.0261437	0.0802909	-0.26787	0.182644	0.099545	0.778256	0.597025
ACSL4	-0.121062	-0.495969	-0.389422	-0.32967	-0.222989	-0.524457	-0.303687	-0.199995	0.387158	0.0192031	0.260359	0.190158	-0.311934	0.37728	0.363853	-0.216867	0.0481283	0.592679	0.334729	0.449159	0.497305	0.18572	0.487638	0.0995263	-0.0366543	0.266826	0.652498	0.557382	0.750019	0.688926	0.958096	0.316292	0.20068	0.340788	0.437504	0.163709	0.481094	0.0874247	0.385705	0.0645648	-0.275109	-0.435728	-0.242327	0.0881482	-0.0538911	-0.0236369	-0.163366	-0.104165	-0.0520669
ACSL5	-0.0885994	-0.473558	-0.449968	-0.368184	-0.187873	-0.330968	-0.322026	-0.0482232	0.511817	0.0710139	0.209918	0.0906564	-0.427276	0.245786	0.214723	-0.261618	-0.0574939	0.508396	0.19209	0.148293	0.220422	0.245427	0.540594	-0.117027	-0.167621	0.305157	0.650805	0.700675	0.584779	0.665598	0.924481	0.331705	0.115168	0.502377	0.425797	0.308189	0.614018	0.0842072	0.444664	0.0378438	-0.193141	-0.464163	-0.32152	0.13781	0.0250076	-0.0946597	-0.226614	-0.353066	-0.105667
ACSL6	-0.248175	-0.0330658	-0.262911	-0.492043	-0.421133	0.0861402	0.124764	-0.0898701	0.313614	0.183046	-0.0280911	0.378033	-0.201985	0.0548985	-0.308367	-0.184254	0.241092	0.142211	0.35184	0.107711	0.0706987	0.389641	0.13422	0.0296091	0.241856	-0.314089	-0.0750189	-0.0436608	0.131343	-0.196428	0.082687	-0.174862	-0.203808	-0.250203	-0.119933	-0.154689	0.0333889	0.214398	-0.14082	-0.164765	-0.0257371	0.0306632	0.19824	0.251228	-0.239307	0.160993	-0.00451471	0.033503	0.182263
ACSM3	0.321076	-0.6824	-0.53958	-0.434851	0.198712	-0.614115	-0.551029	-0.320124	0.447588	0.47924	0.439772	0.0789161	0.312287	0.646434	0.907028	0.420743	0.0836406	0.603149	0.440367	0.46029	0.46515	0.282522	0.502028	0.486101	0.306967	0.530313	0.461206	0.326669	0.503485	0.264242	0.44282	0.139246	-0.134803	0.082343	-0.269268	0.474336	0.200359	0.0538313	0.678287	0.409791	0.198233	0.0801914	-0.10743	-0.00543001	0.055916	0.0668898	-0.223572	0.324865	0.257929
ACSM4	-0.0535704	-0.0582027	0.139402	-0.0962618	-0.562612	-0.340505	-0.45388	-0.350447	0.216777	-0.210727	-0.563385	-0.258431	-0.382161	-0.292149	-0.551714	0.0190863	-0.0358517	-0.0384517	-0.154843	-0.34818	0.00426189	-0.477718	-0.638738	-0.247937	-0.48259	-0.225491	-0.344608	-0.0878047	-0.443513	0.104397	-0.171892	-0.212423	0.132906	-0.278602	-0.0983659	-0.394147	0.075558	0.107163	-0.215571	0.12908	0.111416	0.436489	0.765467	0.202533	0.506424	0.51564	0.707183	0.156627	-0.143684
ACSM5	-0.143082	0.011748	0.0228908	-0.24936	-0.0469873	-0.0122121	-0.0407537	-0.316182	-0.0121038	0.0911478	-0.138115	0.0589238	0.296147	0.258115	0.00229624	0.588013	0.350128	0.168448	0.238472	0.0517395	0.0520199	0.145128	-0.343361	0.482833	0.302537	-0.232322	-0.523441	-0.594007	-0.286382	-0.386387	-0.533809	-0.173215	-0.0817306	-0.637272	-0.592747	-0.515309	-0.581265	0.0258296	-0.1909	0.414264	-0.0496416	0.576498	0.580661	0.461178	0.267193	0.657375	0.553218	0.822819	0.66314
ACSS1	-0.211296	0.464978	0.146059	0.247181	0.33259	0.285554	0.549388	0.116333	-0.61786	-0.238846	0.134892	-0.0159514	0.161535	-0.0354875	0.2867	0.24665	0.367082	0.0228473	0.270523	0.436122	0.091048	0.226255	0.241889	0.304395	0.167265	-0.140226	0.0303341	-0.234035	0.0189127	-0.335883	-0.0959972	0.128739	0.126449	0.158861	0.125949	-0.275407	-0.363384	-0.0273105	-0.0365645	0.0848389	-0.195612	-0.178616	-0.310844	0.0862519	-0.344576	-0.158089	-0.432315	0.116335	0.228282
ACSS2	0.278725	-0.149507	0.180969	0.229259	0.66417	-0.0547008	0.334334	0.600892	-0.2822	0.27315	0.859229	0.384927	0.0915259	0.214666	0.427822	-0.325626	-0.484622	-0.306849	-0.0907113	0.443198	0.104147	-0.0107869	0.310197	0.327086	0.0361525	0.140367	0.212815	0.0199955	0.245252	-0.125072	0.214418	0.684647	0.457162	0.366475	0.233439	0.55553	0.25678	0.281419	0.583231	0.386833	-0.0343795	-0.565938	-0.345117	-0.184674	-0.123256	0.122229	-0.0614657	-0.13197	0.190819
ACSS3	-0.127987	-0.059049	-0.0545768	0.166682	0.327027	-0.0107718	0.289417	0.381495	-0.098239	0.247477	0.505843	0.196123	-0.0502275	-0.0562145	0.442708	-0.20248	0.018143	-0.104675	0.0380715	0.421475	0.0248537	0.287322	0.600273	0.0673357	0.0252058	0.154012	0.68127	0.376626	0.354913	0.0726136	0.355956	0.375159	0.0252189	0.560508	0.256574	0.752632	0.552034	0.209836	0.42358	0.00195134	0.250648	-0.494056	-0.636301	-0.473576	-0.330957	-0.441509	-0.567253	-0.437293	-0.271116
ACTA1	0.116937	0.405534	0.66018	0.595553	0.471275	0.763183	0.486223	0.726452	-0.539451	-0.306727	-0.0249184	-0.146472	-0.0968634	-0.483231	-0.546149	-0.432936	-0.580749	-0.807548	-0.614559	-0.650044	-0.721629	-0.511106	-0.449889	-0.447306	-0.239331	-0.23459	-0.466842	0.0103152	-0.44649	-0.403546	-0.443056	0.145794	0.026078	0.021143	0.165079	-0.0183835	-0.120816	-0.296234	-0.229166	-0.328716	-0.111539	-0.303757	-0.148499	-0.332024	-0.0523991	-0.170133	0.0437247	-0.590704	-0.323495
ACTA2	-0.0878602	0.222454	-0.147526	-0.142414	-0.45254	-0.148833	0.117394	-0.0649823	0.0744804	0.334227	-0.116792	0.133796	-0.164006	-0.476146	-0.3093	-0.0442625	0.250979	-0.344816	0.0605388	0.224114	0.150711	0.236527	0.0641328	0.0696754	-0.0633561	-0.452947	-0.13055	-0.427155	-0.460894	-0.506165	-0.446478	-0.243049	-0.0560383	-0.0046719	-0.284516	0.273913	0.286017	0.732937	-0.00523716	0.155938	0.746954	0.380366	0.427108	0.0235358	-0.0141185	0.125683	0.051707	0.0391918	-0.0645372
ACTB	-0.157012	-0.101911	-0.127657	-0.0899861	-0.278778	-0.170474	0.000240791	-0.0315952	0.24951	-0.0977482	0.0635354	0.232565	-0.286251	0.0949514	-0.0312629	-0.512865	-0.0159627	0.255344	0.108932	0.176193	0.160954	0.0619531	0.274965	-0.342317	-0.111121	0.209824	0.593046	0.483914	0.588703	0.601187	0.751494	0.0532997	0.113226	0.296978	0.569345	0.0767955	0.361319	-0.0926265	-0.0779325	-0.452002	-0.336886	-0.489195	-0.425827	-0.195865	-0.347792	-0.379634	-0.304721	-0.396392	-0.351563
ACTBL2	-0.214808	-0.369604	-0.0130532	-0.210065	0.000805019	-0.525525	-0.217017	-0.112662	0.0660193	-0.0860669	0.25205	0.0861688	-0.374021	0.271675	0.315129	0.0953618	0.0820608	0.41854	0.343519	0.460721	0.360582	-0.0662732	0.0799846	0.331591	-0.260609	0.0431806	0.314075	0.303823	0.306105	0.290968	0.588097	0.533449	0.451165	0.167524	0.217286	-0.123225	0.285845	0.182879	0.479816	0.577047	-0.26282	-0.240685	0.188636	0.268254	0.24206	0.595029	0.306718	0.210671	0.251935
ACTC1	0.00464631	-0.363652	-0.250223	-0.0725237	0.0861149	0.0808971	-0.445234	0.096676	0.250075	-0.171458	-0.164211	-0.549686	-0.429509	-0.166094	0.0779861	0.0826148	-0.172861	0.21622	-0.145785	-0.497388	-0.267664	-0.0834844	0.25002	-0.2838	-0.336141	0.189086	0.233981	0.833878	0.0295772	0.335046	0.406347	0.231465	-0.239181	0.473803	0.136372	0.312752	0.510671	-0.215349	0.477369	0.0505977	0.116713	-0.205987	-0.193441	0.0133878	0.350644	-0.21247	-0.271166	-0.60623	-0.366279
ACTG1	-0.532384	-0.23289	-0.144716	-0.0377504	-0.224131	-0.156723	-0.207095	-0.229021	0.133222	-0.404469	-0.20146	-0.214994	-0.388064	0.0887987	0.166292	0.0294829	0.305829	0.573966	0.143166	0.0741639	0.140673	0.0774609	0.252981	-0.0986551	-0.155894	0.132895	0.57155	0.639736	0.551699	0.753927	0.748949	0.198154	-0.00140137	0.293885	0.456673	-0.142426	0.307815	-0.292449	0.0309656	-0.132952	-0.396362	-0.348296	-0.329558	0.0134503	0.0763256	-0.220487	-0.170055	-0.203694	-0.2752
ACTG2	-0.0687077	0.142603	-0.36114	-0.337661	-0.537633	-0.227838	0.0651278	-0.219092	0.381774	0.472777	-0.0195453	0.372986	0.0356891	-0.0844915	-0.206801	-0.083057	0.297019	-0.0351054	0.12264	0.280151	0.231303	0.512027	0.221588	0.0362313	0.109179	-0.143275	0.0888286	-0.494347	-0.151336	-0.119654	-0.195537	-0.314463	0.00792486	-0.0177462	-0.191637	0.213545	0.152145	0.628556	-0.164603	0.0464665	0.413266	0.329853	0.194263	0.198337	-0.0993857	0.0541118	0.070026	0.240203	0.177915
ACTL6A	0.172089	0.269558	-0.00558231	-0.155191	0.317334	0.0203795	0.422066	0.114332	0.032391	0.282582	0.53228	0.608278	0.394508	0.563029	0.297062	-0.0965909	0.0375113	0.207359	0.310611	0.438376	0.0210115	0.389328	0.2445	0.0334933	0.165032	0.465604	0.345751	-0.27376	0.288091	0.0565056	0.258247	0.104724	0.422288	0.125855	0.205986	-0.15011	-0.388952	-0.0224722	-0.104654	0.00620101	-0.583721	-0.283882	-0.48486	0.203628	-0.52531	0.0294707	-0.185984	0.293581	0.614313
ACTL6B	0.0157317	-0.135378	-0.194982	-0.37063	-0.110237	-0.359616	-0.112658	-0.350978	0.151915	0.547844	0.0864039	0.224953	0.341609	0.113895	0.376042	0.495793	0.496015	0.083521	0.54543	0.500531	0.273725	0.264658	0.040789	0.476473	0.394404	-0.122875	-0.00637595	-0.255695	-0.104153	-0.590547	-0.403298	-0.353613	-0.403416	-0.458706	-0.732502	0.216832	-0.0597858	0.315169	0.148066	0.21809	0.673253	0.592029	0.411087	-0.217249	-0.209955	0.214937	-0.0795428	0.505071	0.176494
ACTL9	-0.0278851	0.314252	0.0854425	-0.0650947	0.256084	-0.0288057	0.234613	-0.029069	0.184231	0.45859	0.214972	0.356384	0.490074	0.293942	0.317909	0.289887	0.328822	0.107092	0.165741	0.186175	-0.330557	0.36869	0.0457825	-0.16532	-0.00249777	0.571248	0.543013	-0.191975	-0.0660129	0.0281671	-0.110295	-0.172244	0.0862408	0.0672476	-0.166835	0.144714	-0.22318	-0.0846405	-0.223394	-0.0129101	-0.0736828	0.154443	-0.430822	-0.194241	-0.367935	-0.104394	-0.142229	0.300425	0.316095
ACTN1	-0.235738	-0.0481737	-0.245942	-0.100684	-0.776136	-0.12463	-0.363083	-0.275088	0.219403	-0.36568	-0.660933	-0.441174	-0.695541	-0.600047	-0.557014	-0.238292	0.103048	0.0461687	-0.0992651	-0.309378	0.133438	-0.166536	-0.0111378	-0.394562	-0.384712	-0.383474	-0.0432417	0.361332	-0.134037	0.240981	0.199244	-0.241132	-0.194152	0.179921	0.226962	-0.0788197	0.501806	0.17205	-0.0833815	-0.270486	0.308426	0.0856541	0.326591	0.0786317	0.241638	-0.192922	-0.0558457	-0.491273	-0.637512
ACTN2	0.234381	0.300649	0.263057	0.0367376	0.212404	-0.133827	0.159064	0.363432	-0.0829672	0.0773273	0.230757	0.0602288	-0.407729	-0.304158	-0.0898724	-0.250045	-0.232946	-0.259424	0.0785364	0.090996	-0.266147	-0.248377	-0.0388286	-0.42188	-0.764546	0.19507	0.324869	0.283084	-0.383878	-0.222008	0.2118	0.311498	0.542816	0.590173	0.317194	0.154029	0.36567	0.299653	0.364564	0.248263	0.0726619	-0.287329	-0.0635833	-0.0595193	-0.175327	0.205376	-0.143018	-0.443717	-0.0673274
ACTN3	0.172741	0.518356	0.651339	0.651412	0.433636	0.71198	0.44779	0.610883	-0.539409	-0.26325	-0.118921	-0.209322	0.0679459	-0.489155	-0.551661	-0.268798	-0.519848	-0.8317	-0.718129	-0.683133	-0.709287	-0.476366	-0.530256	-0.416984	-0.254031	-0.181806	-0.552984	-0.279141	-0.635592	-0.396061	-0.666076	0.0325554	0.0922582	-0.0120881	0.0592187	-0.0654317	-0.267425	-0.233255	-0.347942	-0.218556	-0.0440775	-0.0795166	-0.0704803	-0.223262	0.0838225	-0.124504	0.185924	-0.366934	-0.200181
ACTN4	-0.147154	0.43624	0.111749	0.169634	-0.644529	0.12966	-0.0814907	-0.258066	-0.169544	-0.43258	-0.851141	-0.506903	-0.366939	-0.79171	-0.761574	-0.0130785	0.178096	-0.320457	-0.231991	-0.429588	-0.0749115	-0.331249	-0.448415	-0.378728	-0.353304	-0.555761	-0.5221	-0.246909	-0.670335	-0.260548	-0.516421	-0.51647	-0.172694	-0.141932	-0.0556617	-0.411841	-0.0375245	0.125526	-0.479541	-0.267257	0.382327	0.462393	0.559378	0.0773975	0.209763	-0.0831622	0.130164	-0.182066	-0.46937
ACTR10	0.0271198	-0.445891	-0.155814	-0.324388	0.570512	-0.117593	0.103243	0.162069	0.308757	0.648192	0.827834	0.650126	0.510814	0.861089	0.762867	0.17287	0.0289493	0.34589	0.342608	0.458286	0.00749865	0.517111	0.404731	0.464026	0.530004	0.511972	0.504767	0.105225	0.617761	0.111984	0.316292	0.348902	-0.0193995	-0.0975958	-0.233088	0.438985	-0.0433394	-0.0871041	0.364572	0.265968	-0.246797	-0.232592	-0.4565	-0.10989	-0.258848	0.167987	-0.049491	0.389821	0.593966
ACTR1A	-0.158952	0.0299183	0.0383782	-0.0186527	-0.693565	-0.463144	-0.385814	-0.386846	0.0599	-0.445281	-0.561381	-0.339605	-0.6234	-0.402505	-0.501454	-0.100761	0.0474465	0.082074	-0.0795835	-0.0737856	0.308694	-0.422825	-0.376293	-0.195203	-0.61987	-0.307273	-0.171212	-0.0286086	-0.290644	0.28977	0.141273	-0.0426931	0.384345	0.0679202	0.275641	-0.46162	0.233646	0.281463	-0.105366	0.19395	0.0130884	0.192392	0.644472	0.358739	0.481119	0.406859	0.518056	0.0314171	-0.221962
ACTR1B	0.387511	0.549522	0.625	0.314522	0.471833	0.365398	0.653986	0.660619	-0.268348	0.289882	0.418962	0.530516	0.228887	-0.131454	-0.334689	-0.549227	-0.505192	-0.780344	-0.27025	-0.102379	-0.570162	-0.261012	-0.374908	-0.4515	-0.21549	0.142203	-0.0837104	-0.321172	-0.382463	-0.50913	-0.378689	0.0290364	0.362073	0.0078428	0.0968551	0.141188	-0.189503	0.0388259	-0.259097	-0.252027	-0.102375	-0.232289	-0.224732	-0.407943	-0.520486	0.0033939	0.0348327	-0.246538	0.048206
ACTR2	-0.176774	-0.443762	-0.380295	-0.181813	-0.243401	-0.221894	-0.0343044	0.110432	0.325668	0.143825	0.377362	0.357053	-0.291443	0.216572	0.0487395	-0.515099	-0.178036	0.179609	-0.0647648	0.301453	0.41641	0.354578	0.546758	0.187185	0.161215	-0.054686	0.354168	0.181416	0.637986	0.54821	0.640721	0.403215	0.191426	0.302534	0.40457	0.414139	0.554434	0.360828	0.280315	0.0594682	-0.125605	-0.491904	-0.229086	0.157664	0.0869807	-0.0416117	0.0535813	-0.166579	-0.00534965
ACTR5	-0.124453	-0.168027	0.154358	-0.151302	-0.128642	-0.25125	0.0401655	-0.131058	0.100264	0.0772842	0.131492	0.427817	0.0219432	0.236014	0.110829	-0.257521	0.123091	0.139888	0.401381	0.372221	0.168801	-0.147008	-0.1268	-0.0422409	0.183388	0.0562192	0.320104	0.304757	0.513253	0.071722	0.351047	-0.143473	-0.135249	-0.353259	0.0587064	-0.0692386	0.0405681	-0.211578	-0.158207	-0.434546	-0.167283	-0.155492	-0.0409649	-0.521762	-0.54081	-0.0725659	-0.126245	-0.00388239	-0.245504
ACTR6	-0.00797895	-0.222444	-0.269917	-0.632716	0.255088	-0.184098	-0.0135031	-0.109213	0.61539	0.734811	0.500662	0.619192	0.414456	0.758495	0.570104	0.329683	0.340617	0.534801	0.602282	0.331058	-0.183984	0.621397	0.302583	0.0877619	0.282308	0.653058	0.654594	0.18529	0.35969	0.056908	0.301086	-0.0314057	-0.121727	-0.101026	-0.347904	0.223148	-0.0908373	-0.103033	0.15538	0.116692	-0.184858	0.0522028	-0.349418	-0.0129111	-0.421572	0.17279	-0.170351	0.382185	0.595264
ACTR8	0.449688	0.425523	0.475982	0.255378	0.367095	0.0543106	0.51582	0.186282	-0.352735	0.219951	0.389387	0.578586	0.621868	0.225414	0.101737	-0.309089	-0.200894	-0.402674	0.113536	0.363611	-0.0187186	-0.243121	-0.303642	-0.0849601	0.248247	0.22908	-0.0400698	-0.444702	0.061142	-0.399886	-0.271567	-0.258869	0.182265	-0.340703	0.00317917	-0.107061	-0.543182	-0.172035	-0.399592	-0.434651	-0.205839	-0.069572	-0.219134	-0.540282	-0.787457	-0.186984	-0.184878	0.180094	0.0668608
ACTRT2	0.377169	-0.32858	0.043153	-0.215848	0.11149	-0.453603	-0.282203	-0.0459751	0.339245	0.105884	0.332775	0.312641	-0.0252843	0.491337	0.250726	-0.331206	-0.353783	0.308197	0.232533	0.159341	0.106711	-0.311522	-0.0671264	-0.269756	-0.217041	0.602263	0.465392	0.512353	0.486828	0.472337	0.725265	0.146923	0.313306	0.0819936	0.336665	-0.00583442	0.122353	-0.263127	0.187097	-0.142422	-0.467355	-0.35521	-0.189588	-0.196855	-0.269142	0.0847814	-0.0204829	-0.101228	-0.0317209
ACTRT3	-0.0857657	-0.332677	-0.242767	-0.331803	-0.343987	-0.677581	-0.534326	-0.406721	0.390804	-0.137632	-0.105981	-0.131962	-0.466137	0.150693	0.221222	0.0517831	0.162677	0.623763	0.369586	0.248607	0.34025	-0.112941	0.129824	-0.141959	-0.482428	0.323225	0.585215	0.609064	0.314366	0.620522	0.812516	0.160026	0.286794	0.347338	0.348289	-0.112561	0.42702	0.0344482	0.330522	0.19877	-0.18125	-0.131562	0.067897	0.157683	0.13265	0.190865	-0.00640965	-0.0578464	-0.121275
ACVR1	0.0422391	0.114748	0.219592	0.718978	0.368707	0.417845	0.129054	0.418987	-0.664768	-0.574635	-0.115515	-0.661982	-0.203841	-0.540148	-0.0122726	-0.134742	-0.359645	-0.417116	-0.558809	-0.317038	-0.100873	-0.385883	0.117298	-0.0484126	-0.165469	-0.238566	-0.206453	0.253156	-0.11508	0.00447147	-0.0817551	0.319066	-0.0354038	0.462104	0.366268	0.221559	0.198435	-0.17022	0.214364	-0.0780193	0.14314	-0.374588	-0.30496	-0.244705	0.242045	-0.523931	-0.344941	-0.637089	-0.578689
ACVR1B	0.0565669	0.218014	0.420968	0.485917	0.287846	0.0968833	0.140343	-0.0607345	-0.523112	-0.588415	-0.0984717	-0.176017	0.250057	0.16762	0.178709	-0.0253715	-0.0785133	0.095162	-0.0550293	0.0421299	0.0720207	-0.4703	-0.278688	-0.086579	0.0264035	0.219248	0.00117829	0.05748	0.308205	0.307289	0.181082	-0.0155103	0.175537	-0.0959345	0.405348	-0.54079	-0.509334	-0.666537	-0.36012	-0.381457	-0.66014	-0.265735	-0.331408	-0.250984	-0.240704	-0.321079	-0.155031	0.0408253	-0.178275
ACVR1C	0.0462017	-0.161062	-0.416172	-0.0569732	-0.0410009	-0.369065	-0.113253	-0.313801	-0.215642	0.0735813	0.13598	-0.149973	0.171401	0.0474472	0.611939	0.40654	0.372925	0.243228	0.37929	0.694806	0.744653	0.292632	0.526336	0.718062	0.382954	-0.186573	0.0329288	-0.189691	0.192936	-0.201537	-0.0117847	0.0181838	-0.119699	0.0943542	-0.183131	0.208283	0.0558367	0.386271	0.43104	0.372417	0.471981	0.170968	0.0971876	0.0876	0.00186458	-0.103921	-0.382217	0.307518	0.0804014
ACVR2A	-0.292064	0.000673816	0.109225	0.0164812	0.337404	0.362121	0.337227	0.0576388	0.0148028	0.175187	0.247919	0.40761	0.607183	0.589022	0.227233	0.204917	0.191063	0.169131	-0.0170038	0.0135754	-0.232235	0.410679	-0.008481	0.258517	0.616355	0.200229	0.0432286	-0.323758	0.362899	0.144165	-0.150158	-0.0149385	-0.162829	-0.430465	-0.20622	-0.140648	-0.54556	-0.421448	-0.416227	-0.142153	-0.517609	-0.0173868	-0.389537	-0.0081272	-0.157974	-0.0287287	0.172573	0.503659	0.493844
ACVR2B	-0.0481502	0.401849	0.228865	-0.0180196	0.0421145	0.278605	0.0914853	-0.307838	-0.213762	-0.305735	-0.419152	-0.16611	0.319589	0.13068	-0.103978	0.468792	0.344052	0.203696	0.237683	-0.211174	-0.232125	-0.114183	-0.46777	-0.0761835	0.104657	0.0363491	-0.374297	-0.282036	-0.256118	-0.242468	-0.367052	-0.432532	-0.146507	-0.489052	-0.244864	-0.857655	-0.838692	-0.533474	-0.553638	-0.196589	-0.425835	0.376845	0.159348	0.208503	-0.152398	0.104413	0.0469136	0.424525	0.302041
ACVRL1	0.0895459	-0.0743692	-0.00384063	0.0695625	0.130979	0.0686468	0.203106	0.482943	-0.178288	0.165555	0.340541	0.0703887	-0.368899	-0.394104	-0.076882	-0.360884	-0.292241	-0.465693	-0.0779635	0.153877	0.0406053	-0.0123233	0.277157	0.119702	-0.111672	-0.378984	-0.0586554	0.148319	-0.134386	-0.450782	-0.0231715	0.367324	0.0517298	0.330543	0.0574523	0.562164	0.558455	0.527817	0.533122	0.217598	0.511544	-0.289931	0.0673183	-0.148796	-0.0203479	0.0382861	-0.178818	-0.488643	-0.21627
ACYP1	0.209329	-0.150977	-0.175224	-0.317819	0.134479	-0.444763	0.0988777	-0.0874164	0.0754621	0.582051	0.567245	0.541525	0.314457	0.349607	0.583151	0.095016	0.213022	0.107641	0.61059	0.833366	0.441812	0.287118	0.325731	0.467182	0.350818	0.117495	0.313142	-0.11536	0.27852	-0.387937	0.0831171	-0.00177258	0.00152584	-0.109594	-0.277543	0.35004	0.058125	0.375555	0.364785	0.208557	0.32484	0.0535997	0.0129344	-0.239909	-0.498491	0.123976	-0.293733	0.319902	0.255714
ACYP2	0.541811	-0.307955	-0.083193	-0.235273	0.271723	-0.188655	-0.165339	-0.0845385	0.454412	0.601168	0.413338	0.519149	0.716861	0.683429	0.431896	-0.0925539	-0.230498	0.127531	0.159939	0.0725361	-0.0522848	0.0319605	-0.0162009	-0.103829	0.462844	0.695806	0.301333	0.0942682	0.455919	0.143691	0.109051	-0.3316	-0.280223	-0.379757	-0.272114	0.337124	-0.229125	-0.390457	-0.10096	-0.437564	-0.0941946	0.0642902	-0.334321	-0.538507	-0.512854	-0.279187	-0.195647	0.185701	0.060569
ADA	-0.247037	-0.51982	-0.228	-0.194872	0.330868	-0.116978	0.0367776	0.284993	0.225091	0.339356	0.631782	0.316931	-0.121885	0.342957	0.587767	-0.0918811	0.0266394	0.271056	0.245226	0.402586	0.0664833	0.402688	0.643247	0.273027	0.195859	0.219164	0.717007	0.644511	0.672875	0.261258	0.653939	0.54782	-0.0831942	0.353866	0.127452	0.685432	0.592465	0.0757713	0.623145	0.170723	0.0161625	-0.541826	-0.522075	-0.267082	-0.162675	-0.105905	-0.337205	-0.26094	-0.0107487
ADA2	0.0248221	-0.459175	-0.0583255	-0.00707575	0.157804	-0.17792	-0.169927	0.372686	0.155829	-0.0803424	0.385709	0.0156425	-0.557249	0.0535695	0.0898113	-0.478473	-0.495286	0.0731257	-0.15039	-0.0015782	0.0470651	-0.153172	0.30338	-0.107055	-0.374417	0.148701	0.40086	0.701005	0.394483	0.492368	0.782661	0.694535	0.358997	0.57764	0.548717	0.401384	0.699324	0.105066	0.61582	0.212929	-0.205162	-0.6912	-0.250182	0.0124176	0.215097	0.0897196	0.0163485	-0.553564	-0.196818
ADAL	-0.12063	0.117846	-0.482301	-0.304235	-0.612773	-0.181623	-0.219636	-0.553418	-0.0360229	-0.352685	-0.51288	-0.395635	-0.325332	-0.26297	-0.0658572	0.265321	0.523098	0.424824	0.487865	0.24384	0.551117	0.177326	0.27562	0.15592	0.0155764	-0.379402	-0.169699	0.00157314	-0.0472647	-0.127122	0.120108	-0.329848	-0.181497	0.0660339	0.0237131	-0.463643	-0.0448342	0.216918	0.024298	-0.000937124	0.182996	0.252324	0.347861	0.473854	-0.0190159	-0.0901632	-0.392466	0.0381205	-0.0712789
ADAM10	0.331941	-0.090258	-0.234058	-0.288767	-0.157256	-0.285587	-0.0319842	-0.191486	0.301095	0.603655	0.266413	0.502565	0.494991	0.344369	0.0586451	0.0223503	-0.0266473	-0.0791194	0.0682384	0.292808	0.31576	0.297746	-0.00221249	0.347999	0.426133	0.0251354	-0.235006	-0.733626	-0.0555639	-0.223912	-0.383611	-0.259892	0.0372311	-0.403078	-0.435939	0.160743	-0.23457	0.420888	-0.0978656	0.188127	0.252139	0.42253	0.315584	0.17042	-0.0228461	0.289198	0.342526	0.626429	0.48507
ADAM11	-0.366859	0.156999	0.216876	0.365129	-0.265785	-0.121668	0.096899	0.0583944	-0.103943	-0.416154	-0.177579	-0.0806053	-0.448974	-0.317108	-0.211443	-0.476985	-0.00838119	-0.0258424	-0.245427	0.046639	0.0316911	-0.226441	0.0247011	-0.458151	-0.471179	0.0504572	0.544672	0.377038	0.269106	0.656467	0.537093	0.160161	0.322812	0.467352	0.733867	0.0240398	0.440737	-0.0620466	-0.206876	-0.351685	-0.24856	-0.468029	-0.377476	-0.312301	-0.0827122	-0.393413	-0.106015	-0.487079	-0.606499
ADAM12	-0.0686388	-0.37892	-0.0608857	0.220436	-0.247313	0.0341688	-0.299896	-0.0277419	0.05661	-0.313378	-0.276034	-0.300831	-0.221519	-0.217811	-0.147212	-0.380469	-0.25035	-0.0620714	-0.330486	-0.322789	0.101621	-0.331637	0.0156415	-0.212682	0.107853	-0.136945	0.0232281	0.532887	0.403486	0.439455	0.271946	-0.100634	-0.42986	-0.0405942	0.229502	0.252703	0.382915	-0.313966	-0.064441	-0.576922	0.120912	-0.209708	-0.119826	-0.496829	0.07551	-0.570269	-0.181292	-0.539535	-0.816267
ADAM15	-0.167533	0.237345	0.021243	0.253479	-0.390102	0.158453	0.0435351	0.081861	-0.288398	-0.236186	-0.445566	-0.437965	-0.437951	-0.830192	-0.579215	-0.060796	0.000346652	-0.528259	-0.392431	-0.246357	0.0353582	-0.130063	-0.115069	0.0211674	-0.249597	-0.749974	-0.553367	-0.332948	-0.658804	-0.41269	-0.564423	-0.0569424	-0.0548126	0.102685	-0.0895426	0.0751027	0.284724	0.535064	-0.00519702	0.188802	0.658864	0.273462	0.527445	0.167709	0.456007	0.0711182	0.205942	-0.229254	-0.321805
ADAM17	-0.308032	-0.282099	-0.258104	-0.207675	-0.346016	-0.17736	-0.105544	-0.0367115	0.248812	-0.221062	0.0386933	0.0956269	-0.546418	0.0755937	-0.0732656	-0.414778	-0.00072845	0.377992	0.13575	0.15913	0.278279	0.12966	0.359815	-0.102704	-0.13446	-0.0320486	0.412949	0.518907	0.568987	0.592726	0.82309	0.292877	0.166735	0.337076	0.557447	-0.0188071	0.465512	0.0600716	0.156697	-0.118173	-0.355436	-0.515483	-0.197346	0.176489	-0.0139628	-0.071951	-0.104153	-0.339662	-0.179096
ADAM19	0.0493481	0.0260161	-0.23464	0.0498331	-0.496082	0.171537	-0.18933	0.0397671	-0.0254434	-0.444885	-0.462019	-0.485735	-0.633986	-0.590483	-0.664476	-0.366081	-0.296491	-0.198524	-0.377184	-0.467212	0.116631	-0.178569	0.0449433	-0.230337	-0.306392	-0.517623	-0.500572	0.0469751	-0.301516	0.0462194	0.00515412	0.00994173	0.0234373	0.279628	0.296136	-0.123589	0.308272	0.281083	0.0502614	-0.0424227	0.169214	-0.0630147	0.342049	0.456989	0.447443	-0.0585327	0.0694614	-0.496524	-0.335011
ADAM2	0.374777	-0.477173	-0.578916	-0.172187	-0.0576651	-0.341965	-0.371358	-0.0667187	0.0756436	0.0300086	0.237638	-0.213342	-0.199747	0.0331868	0.394279	-0.0960541	-0.217414	0.209086	0.14975	0.315384	0.652461	0.0909309	0.641967	0.370004	0.138442	-0.0538191	0.0428755	0.307769	0.33774	0.0899274	0.435312	0.243466	-0.0419082	0.400781	0.145341	0.430113	0.448911	0.352826	0.732572	0.250903	0.346239	-0.214363	0.00835135	0.171525	0.136107	-0.170872	-0.421833	-0.253067	-0.142982
ADAM20	0.267344	0.465493	-0.177316	0.0432881	-0.569167	-0.128092	-0.235473	-0.487609	-0.0124118	-0.21604	-0.721054	-0.480239	-0.018151	-0.531023	-0.329974	0.132522	0.245149	-0.0567089	0.00428393	-0.182664	0.145469	-0.177624	-0.151743	-0.416636	-0.269416	-0.0656529	-0.202674	-0.229975	-0.517793	-0.134126	-0.33938	-0.73121	-0.167881	0.057325	-0.043538	-0.273003	-0.148399	0.0851787	-0.377762	-0.348004	0.427197	0.531106	0.269229	0.0230749	-0.0818303	-0.412249	-0.331997	-0.100034	-0.411191
ADAM21	0.094237	-0.510124	-0.617581	-0.403174	-0.220482	-0.287694	-0.660671	-0.225049	0.456289	-0.11138	-0.135532	-0.467075	-0.491219	0.0487566	0.167031	0.158535	-0.0572251	0.558009	0.115291	-0.184654	0.220895	0.122785	0.449709	-0.00974798	-0.275031	0.16176	0.191963	0.629657	0.146452	0.457658	0.610059	0.239413	-0.0320638	0.493544	0.156711	0.136768	0.489121	0.0988473	0.625024	0.34866	0.0612711	-0.0962506	0.0631587	0.512997	0.488841	0.0714877	-0.143164	-0.272468	-0.0285389
ADAM22	-0.335182	-0.222196	0.092716	0.0788302	-0.123335	-0.157371	-0.127276	-0.147582	-0.33425	-0.245862	-0.178195	-0.287828	-0.239348	-0.245512	0.0387973	0.318666	0.228543	-0.0443193	0.106012	0.2054	0.329577	-0.195972	-0.163683	0.568446	0.094524	-0.625662	-0.395349	-0.0805981	-0.118358	-0.327759	-0.255723	0.15303	-0.138202	-0.300778	-0.277407	-0.131486	0.0911756	0.210078	0.228831	0.413046	0.354671	0.233296	0.60377	0.0471516	0.395925	0.412048	0.316298	0.241253	-0.0648712
ADAM23	0.0764444	0.1239	-0.208534	-0.264285	0.178533	0.199319	0.0376097	-0.0354776	0.404681	0.271813	0.0929314	0.181873	0.333398	0.421023	0.170576	0.17158	0.13124	0.356531	0.10986	-0.199179	-0.388135	0.441434	0.208171	-0.314568	0.0671514	0.624382	0.393377	0.0879995	0.111646	0.280074	0.173761	-0.159908	-0.0616434	0.142427	-0.0169397	-0.0177394	-0.25532	-0.325623	-0.184078	-0.1801	-0.382872	-0.0174756	-0.529391	0.159288	-0.242524	-0.221798	-0.252104	0.0687201	0.351761
ADAM28	0.341815	-0.517803	-0.258509	0.0824253	0.297754	-0.161327	-0.255817	0.330684	0.205771	0.265811	0.485674	-0.0186682	-0.027555	0.155884	0.291984	-0.241526	-0.587048	-0.101499	-0.424934	-0.0629684	0.122854	0.0496082	0.415103	0.164443	-0.00993328	0.239835	0.164881	0.202867	0.222653	0.364695	0.281946	0.517779	0.178523	0.458654	0.156514	0.771117	0.529222	0.25392	0.628671	0.363133	0.189226	-0.328603	-0.240423	0.0164972	0.415217	-0.0422957	0.0788888	-0.241813	-0.0207722
ADAM33	0.165898	-0.191887	-0.545418	-0.482547	-0.530967	-0.473207	-0.726542	-0.596066	0.571064	0.225442	-0.50575	-0.451169	-0.171888	-0.223823	0.0541176	0.488798	0.358993	0.353007	0.276365	-0.152364	0.123209	0.093404	0.0942339	-0.171028	-0.270061	0.134469	0.126185	0.253501	-0.367241	-0.0110343	-0.0500625	-0.477879	-0.37838	0.0934728	-0.413654	0.166397	0.313613	0.229377	0.23871	0.153289	0.708113	0.649216	0.426938	0.128022	0.255263	-0.00388692	-0.174202	0.00615488	-0.202089
ADAM7	-0.228565	-0.344808	-0.10069	0.0391119	0.434146	0.271649	0.29694	0.465561	-0.201903	0.224969	0.590912	0.219011	0.0537104	0.192914	0.26012	0.0457714	-0.139819	-0.162317	-0.144247	0.217666	0.100148	0.427156	0.410603	0.771439	0.491515	-0.384979	-0.234138	-0.230579	0.188677	-0.256625	-0.140502	0.642396	0.00328555	0.00541638	-0.189001	0.428439	0.145566	0.350851	0.490807	0.58761	0.100758	-0.258784	-0.0383881	0.259406	0.33053	0.331411	0.240108	0.174333	0.465284
ADAM8	-0.119943	-0.360868	-0.283027	-0.208109	-0.140385	-0.282752	-0.419512	-0.180382	0.366127	-0.214462	-0.0692594	-0.209206	-0.400155	0.172724	0.225975	-0.0633992	0.0292683	0.58918	0.169851	-0.0342155	0.093733	-0.00566097	0.312601	-0.27397	-0.308054	0.401258	0.627906	0.830417	0.49526	0.750698	0.886791	0.204814	0.0500055	0.452708	0.453606	0.0391244	0.428841	-0.256638	0.283725	-0.0906575	-0.321354	-0.375334	-0.336928	0.0386769	0.0552278	-0.202721	-0.276461	-0.367644	-0.264364
ADAM9	-0.00256451	-0.0802479	-0.425992	-0.00746026	-0.100593	0.0353018	-0.091314	-0.0736729	0.062776	-0.29999	-0.0164913	-0.210718	-0.163186	0.108152	0.168379	-0.159177	-0.0166683	0.409357	-0.00771164	0.0388726	0.28478	0.253104	0.583097	-0.0702826	0.031215	0.193116	0.309141	0.320913	0.470793	0.592015	0.625826	0.144949	0.0734739	0.528561	0.539562	-0.00137486	0.146169	-0.109173	0.126865	-0.167484	-0.341783	-0.42712	-0.508168	0.286505	-0.0177015	-0.49297	-0.481542	-0.311939	-0.108259
ADAMDEC1	0.485052	0.428703	0.357017	0.436213	0.505929	0.595906	0.514813	0.729487	-0.401323	-0.110809	0.301111	0.0857773	0.035151	-0.209109	-0.358565	-0.602747	-0.739912	-0.65916	-0.513487	-0.374071	-0.432224	-0.25554	-0.0727709	-0.390295	-0.189922	0.0427897	-0.315563	-0.160531	-0.27375	-0.259956	-0.172798	0.236477	0.352073	0.329868	0.387012	0.0744005	-0.150544	-0.0584253	-0.0557569	-0.211551	-0.271703	-0.481598	-0.367991	-0.0178552	-0.195479	-0.221976	-0.142921	-0.523551	-0.014325
ADAMTS1	-0.330031	-0.125652	-0.584322	-0.595468	-0.187741	-0.0772602	-0.173189	-0.353826	0.498001	0.215555	-0.0574334	0.0138593	-0.0439274	0.308142	0.347364	0.475511	0.639768	0.745221	0.562599	0.169019	0.0229223	0.725457	0.551705	0.0696528	0.130367	0.270498	0.523331	0.322849	0.252714	0.217918	0.398773	-0.0976576	-0.267234	0.200728	-0.136995	-0.0165119	0.0755934	-0.0129195	0.157321	0.114049	-0.0654001	0.0931496	-0.248505	0.376753	-0.108817	-0.0625846	-0.396414	0.134914	0.325152
ADAMTS10	-0.175753	0.227214	-0.20928	-0.162766	-0.742153	-0.240987	-0.298929	-0.513913	0.0367779	-0.183313	-0.754173	-0.486949	-0.396219	-0.676448	-0.370542	0.29545	0.51176	0.00779424	0.211558	-0.0341779	0.212302	-0.0779335	-0.140207	-0.119265	-0.299036	-0.481224	-0.227389	-0.0780335	-0.558956	-0.334669	-0.336828	-0.525965	-0.283081	-0.0546715	-0.254096	-0.219201	0.174175	0.36297	-0.115309	0.00132928	0.693479	0.611521	0.649453	0.109746	0.153055	0.0101975	-0.0910038	-0.0380287	-0.380838
ADAMTS12	0.0892193	-0.581769	-0.14945	-0.324878	0.1237	0.011183	-0.387099	-0.0312958	0.542267	0.193944	0.103079	0.111773	0.0968104	0.471843	0.188825	-0.0595656	-0.195606	0.342464	0.0860296	-0.344661	-0.257688	-0.0344261	0.000839153	-0.20645	0.223069	0.428906	0.265283	0.687939	0.506388	0.386757	0.423227	-0.0534798	-0.450721	-0.241039	-0.122984	0.194476	0.110518	-0.564785	0.0849594	-0.362102	-0.234206	-0.134165	-0.231734	-0.303877	-0.0931908	-0.146413	-0.080433	-0.183472	-0.14079
ADAMTS13	-0.276539	-0.581501	-0.429117	-0.466008	0.0106908	-0.157696	-0.114556	-0.130549	0.312825	0.154946	0.386563	0.327654	-0.00288566	0.639514	0.462364	0.0865752	0.200396	0.629946	0.448343	0.410825	0.381004	0.495574	0.50542	0.530144	0.512995	0.0513445	0.28378	0.289499	0.780717	0.319802	0.60229	0.311344	-0.129446	-0.101364	-0.00273392	0.0438418	0.0944261	-0.036619	0.33172	0.177277	-0.341803	-0.281624	-0.160318	0.271671	-0.0312912	0.171997	-0.0491219	0.251444	0.387238
ADAMTS14	0.155475	0.387398	-0.0469618	-0.0511439	-0.445108	0.0644368	-0.20351	-0.532222	0.153309	-0.124783	-0.711545	-0.260454	0.311672	-0.135176	-0.352385	0.256327	0.275164	0.0735917	-0.0223365	-0.40666	-0.130667	-0.108663	-0.420658	-0.418774	0.0131903	0.104084	-0.295416	-0.347515	-0.382774	-0.0187266	-0.458194	-0.852639	-0.322227	-0.396643	-0.260737	-0.512353	-0.545504	-0.319419	-0.727995	-0.503341	0.0376783	0.642183	0.22087	0.0293639	-0.0978457	-0.277366	-0.0277916	0.232427	-0.122783
ADAMTS15	0.133633	-0.244408	-0.158269	0.109077	-0.188407	0.0273491	-0.18262	0.267796	0.250583	-0.00314644	-0.00815752	-0.110207	-0.386566	-0.310093	-0.295979	-0.607543	-0.49009	-0.256507	-0.468006	-0.356469	-0.0687684	-0.132979	0.206876	-0.406427	-0.226725	-0.00366193	0.157051	0.42909	0.122366	0.374398	0.30789	0.125949	-0.0529082	0.406841	0.356451	0.562653	0.658471	0.128768	0.176542	-0.283403	0.228341	-0.341104	-0.198506	-0.231059	0.143369	-0.39562	-0.120042	-0.714072	-0.588995
ADAMTS16	0.374535	0.0662926	0.300973	0.187872	0.320665	0.385344	0.199617	0.661474	-0.00162248	0.0815635	0.245654	0.130672	-0.193551	-0.217103	-0.418944	-0.649141	-0.748883	-0.582943	-0.454466	-0.511738	-0.549325	-0.337442	-0.172071	-0.533759	-0.309291	0.0773884	-0.122564	0.251615	-0.203001	-0.14192	-0.00671075	0.215429	0.134629	0.219281	0.232292	0.319839	0.238579	-0.0577567	0.0860369	-0.243878	-0.0541215	-0.407491	-0.189644	-0.24627	-0.0958642	-0.0868911	0.00856698	-0.666524	-0.242421
ADAMTS17	-0.169599	-0.549584	-0.436382	-0.228389	-0.519253	-0.350522	-0.299464	-0.232578	0.356002	0.13019	0.0190564	0.149868	-0.186935	0.0595615	0.0233838	-0.297717	0.0291852	0.171539	0.038094	0.249342	0.558085	0.187643	0.34022	0.25787	0.354777	-0.255006	0.131061	0.165523	0.547945	0.350625	0.341708	-0.0341091	-0.275306	-0.110196	0.0335502	0.376039	0.490447	0.275952	0.133715	-0.151503	0.287579	-0.0572935	0.124312	-0.118522	0.0853501	-0.15916	0.0121099	-0.0602882	-0.31586
ADAMTS18	0.49169	0.00908939	-0.501884	-0.128396	-0.377519	-0.542577	-0.458509	-0.567309	0.0221097	-0.0702078	-0.257687	-0.393874	0.0661312	-0.104374	0.263963	0.254071	0.147959	0.271837	0.252233	0.327973	0.718734	-0.0320519	0.272261	0.16772	-0.0412268	0.0622471	-0.0808668	-0.179353	-0.10386	0.00628098	0.036659	-0.342999	0.0335324	0.210686	-0.0104019	-0.0598124	-0.0220524	0.313811	0.221388	0.145007	0.411974	0.361739	0.267719	0.258705	0.0620862	-0.19634	-0.367548	0.15666	-0.0960301
ADAMTS19	-0.267888	-0.325093	-0.0825741	-0.381816	-0.379498	-0.0602327	-0.155275	-0.0667073	0.55865	0.212482	-0.062525	0.345797	-0.224627	0.132733	-0.309148	-0.306419	0.0125944	0.128338	0.0742118	-0.183245	-0.161103	0.0856603	-0.117392	-0.253804	0.0607632	-0.0219084	0.182441	0.324391	0.279572	0.248361	0.263776	-0.129072	-0.252752	-0.296449	-0.0614919	0.0734658	0.276118	-0.0770067	-0.181976	-0.32663	-0.0810901	-0.0286087	0.100916	-0.149505	-0.0775116	0.101816	0.23654	-0.114158	-0.14146
ADAMTS2	0.0828805	0.280591	0.142521	0.294352	-0.386328	0.208654	0.0824196	0.124858	-0.0668454	-0.259613	-0.39106	-0.148326	-0.284184	-0.58795	-0.64659	-0.616593	-0.280455	-0.467824	-0.417226	-0.396286	-0.144191	-0.346122	-0.191526	-0.620887	-0.251724	-0.225303	-0.133074	0.0830965	-0.171993	0.0598109	-0.0818149	-0.319664	-0.104481	0.103517	0.328582	0.0564179	0.224047	-0.0152992	-0.397424	-0.668814	0.172454	-0.103878	-0.0326539	-0.352208	-0.161977	-0.524222	-0.173212	-0.631206	-0.726763
ADAMTS20	-0.00208197	-0.446442	-0.731368	-0.748237	-0.676507	-0.719802	-0.677735	-0.842126	0.749588	0.303972	-0.213961	0.0652781	0.046832	0.429831	0.28436	0.39581	0.50444	0.808412	0.572071	0.337427	0.607961	0.411412	0.265539	0.239063	0.205778	0.210923	0.260345	0.023554	0.307241	0.380347	0.3476	-0.389512	-0.200331	-0.201417	-0.288948	-0.107261	0.0639913	0.203454	0.0867233	0.160049	0.148099	0.489429	0.35501	0.399332	0.116889	0.19594	0.0494533	0.541266	0.255003
ADAMTS3	-0.0909887	0.257162	-0.217077	0.0508489	-0.319943	-0.137208	0.079754	0.0282214	-0.214417	-0.213524	-0.151825	-0.29897	-0.602041	-0.647303	-0.0995148	-0.167887	0.186412	-0.0898285	0.158895	0.305584	0.302146	0.0627054	0.439762	-0.103496	-0.424275	-0.332349	0.216469	0.230678	-0.185125	-0.169654	0.228504	0.0981362	0.147052	0.673554	0.366427	0.18829	0.555561	0.545895	0.350681	0.0926449	0.46464	-0.188596	0.0022738	0.0658348	-0.0984504	-0.25822	-0.549223	-0.546081	-0.420316
ADAMTS4	-0.200016	-0.0403161	-0.200364	-0.317967	-0.322002	-0.212432	-0.326471	-0.447904	0.241336	-0.36444	-0.369304	-0.23681	-0.307428	0.157079	0.0316952	0.205128	0.340712	0.682116	0.404245	-0.019757	0.103966	-0.00299654	0.0219505	-0.230051	-0.27265	0.226273	0.292622	0.451942	0.218609	0.460748	0.577047	-0.0992473	0.0525971	0.117069	0.263341	-0.567737	-0.0632706	-0.313614	-0.0698461	-0.0874395	-0.470637	-0.0356169	-0.0106792	0.337975	-0.00897561	0.0397025	-0.135985	0.00837347	0.0187002
ADAMTS5	-0.313979	-0.622679	-0.362476	-0.120307	0.185022	0.0615142	-0.104103	0.271606	0.248	0.090534	0.390242	0.029752	-0.274991	0.210823	0.390074	-0.161664	-0.0831785	0.291858	-0.0151188	0.0685401	0.0562771	0.375472	0.691952	0.206405	0.223396	0.0759748	0.526114	0.738441	0.700404	0.474968	0.683407	0.54224	-0.23112	0.403679	0.230913	0.645435	0.65603	-0.0310236	0.569712	0.0555708	-0.0224054	-0.583661	-0.521647	-0.11647	0.105626	-0.27042	-0.310096	-0.444285	-0.180326
ADAMTS6	0.285381	-0.376926	-0.494753	-0.527641	-0.0829275	-0.562595	-0.489386	-0.565791	0.508621	0.443504	0.09632	0.108073	0.377923	0.4936	0.735488	0.406192	0.394485	0.643841	0.708067	0.434119	0.3522	0.237597	0.343491	0.101401	0.308916	0.573506	0.577047	0.42019	0.457261	0.127836	0.375814	-0.416516	-0.442405	-0.117933	-0.328365	0.239204	0.0273235	-0.176471	0.244433	-0.169644	0.250868	0.271943	-0.146961	-0.326873	-0.451174	-0.293517	-0.601745	0.202061	-0.0528404
ADAMTS7	-0.127197	0.0199899	-0.206748	-0.0729165	-0.500934	0.168791	-0.255249	-0.266225	0.278035	-0.252563	-0.611202	-0.325973	-0.20135	-0.284466	-0.380207	-0.13347	0.127699	0.13008	-0.0966528	-0.490543	-0.150419	-0.0516276	-0.0319202	-0.531004	-0.0392694	-0.0278736	0.0402667	0.377552	0.0542301	0.299058	0.110676	-0.502848	-0.501764	-0.0428604	0.0888038	-0.10602	0.109204	-0.333166	-0.388787	-0.685732	0.0622239	0.107478	-0.0782306	-0.172221	-0.0850606	-0.565255	-0.311806	-0.428524	-0.585258
ADAMTS9	-0.278115	0.362269	-0.149573	0.0470834	-0.672077	0.144797	-0.0525166	-0.302253	-0.0371414	-0.545836	-0.744303	-0.437331	-0.450118	-0.547354	-0.557543	-0.135521	0.285617	0.0902098	-0.0527817	-0.276246	0.0602205	-0.0446993	-0.0136733	-0.446201	-0.273862	-0.315768	-0.0918616	0.0896351	-0.164311	0.193654	0.074798	-0.395637	-0.132502	0.169011	0.329882	-0.438705	0.0490104	-0.0383588	-0.433907	-0.458684	-0.0132418	0.0729205	0.0778499	0.192783	-0.00484063	-0.400619	-0.254664	-0.358958	-0.466244
ADAMTSL1	-0.0545776	-0.195742	-0.289852	-0.0362137	-0.388081	-0.0227013	-0.37714	-0.299416	0.0866474	0.0447963	-0.475508	-0.455179	0.000124775	-0.391828	-0.161836	0.349903	0.181191	-0.142597	-0.188148	-0.271374	0.145364	0.0299242	-0.0517546	0.245424	0.22253	-0.467372	-0.490706	-0.21947	-0.371572	-0.277217	-0.590753	-0.366332	-0.573943	-0.299136	-0.555712	0.208284	0.123208	0.233997	0.0167771	0.0952491	0.794024	0.62673	0.546402	0.0137184	0.471043	-0.0408878	0.136809	0.109206	-0.254457
ADAMTSL2	0.278467	0.267066	0.168962	-0.0306324	-0.00249615	0.138757	0.0109736	0.029902	-0.198227	0.0668948	-0.243528	-0.207147	-0.0157596	-0.425725	-0.30502	0.208158	-0.0221197	-0.421039	0.0565372	-0.218327	-0.205354	-0.27273	-0.396814	-0.0321289	-0.137319	-0.354453	-0.611669	-0.274932	-0.750899	-0.854849	-0.702555	-0.294962	-0.185949	-0.280202	-0.487986	-0.138512	-0.190301	0.18891	0.0147461	0.131592	0.524622	0.484054	0.596661	0.012837	0.0323866	0.281256	0.0694296	0.0171856	0.00233984
ADAMTSL3	-0.0142481	0.254516	-0.154938	0.0551377	-0.157404	0.21719	0.146093	-0.141596	-0.000582562	0.256763	-0.218791	-0.0120003	0.412693	-0.214208	-0.0283941	0.182526	0.324085	-0.212172	-0.0424397	-0.0351403	-0.058552	0.307805	0.102772	0.000881505	0.406024	-0.123537	-0.0984813	-0.363576	-0.192083	-0.334069	-0.571256	-0.568627	-0.540792	-0.225924	-0.409919	0.24579	-0.161842	0.0546982	-0.351289	-0.366093	0.538239	0.428613	-0.0736353	-0.309541	-0.258764	-0.507624	-0.346055	0.0650836	-0.190668
ADAMTSL4	-0.208017	0.361425	0.0706442	0.235898	-0.443351	0.231085	-0.0477056	-0.0681841	-0.261811	-0.659347	-0.732886	-0.654918	-0.63191	-0.810779	-0.569664	-0.152427	0.107002	-0.154363	-0.147465	-0.407666	-0.121026	-0.351959	-0.132332	-0.520371	-0.504151	-0.408697	-0.165073	0.342978	-0.363269	-0.0337236	0.00196888	-0.228698	-0.148552	0.288391	0.334133	-0.306724	0.223128	-0.0706189	-0.197575	-0.381223	0.17407	-0.0207668	0.13329	-0.026696	0.0560007	-0.380464	-0.324337	-0.660095	-0.708478
ADAMTSL5	-0.029193	0.577813	0.332059	0.323516	-0.177097	0.409937	0.367623	0.414272	-0.193428	-0.159301	-0.282655	-0.100015	-0.40657	-0.759961	-0.801026	-0.497854	-0.253106	-0.690054	-0.484117	-0.462969	-0.491215	-0.224268	-0.265431	-0.642538	-0.544458	-0.314563	-0.208306	-0.135473	-0.641452	-0.2734	-0.348201	-0.0816158	0.180374	0.294414	0.256562	0.0385321	0.215048	0.243139	-0.304513	-0.259726	0.205562	-0.0837109	0.0400041	-0.0828673	-0.023571	-0.149443	0.0381426	-0.58929	-0.384164
ADAP1	0.35246	0.247067	-0.129981	0.216801	-0.120521	0.206317	-0.120864	-0.171124	-0.109504	-0.280712	-0.434158	-0.441266	0.1583	-0.288814	-0.064349	-0.0776822	-0.0414395	-0.0501008	-0.105657	-0.317779	-0.023511	-0.209179	0.062079	-0.45487	0.0434862	0.154181	-0.0415937	0.211056	-0.021086	0.0524676	-0.0528659	-0.554908	-0.422242	0.105933	0.130674	-0.0309555	-0.147345	-0.399135	-0.284371	-0.726683	0.148803	0.0692248	-0.297096	-0.352737	-0.336703	-0.87973	-0.726489	-0.462772	-0.622785
ADAP2	-0.0105851	0.231858	0.256357	0.348332	0.232333	0.669407	0.463876	0.58901	-0.414019	-0.0868674	0.0354511	-0.0588815	-0.116925	-0.509332	-0.396797	-0.364617	-0.305748	-0.693773	-0.364927	-0.333732	-0.378126	-0.105977	-0.026655	-0.109768	0.116231	-0.493395	-0.424169	-0.027769	-0.270849	-0.571616	-0.439137	0.0571876	-0.278276	-0.00203346	-0.0308978	0.258726	0.0911275	0.0388579	-0.0398091	-0.285849	0.292092	-0.206494	-0.0799949	-0.296984	-0.137546	-0.289186	-0.214605	-0.553968	-0.336949
ADAR	0.172287	-0.034463	-0.281452	-0.19031	-0.285225	-0.149202	-0.10863	0.0971449	0.0561837	0.169092	-0.0227703	-0.141718	-0.47053	-0.522834	-0.224366	-0.145729	-0.0853928	-0.281465	0.0601197	0.081192	0.196097	0.0389878	0.239109	0.0510364	-0.246954	-0.430221	-0.191792	0.0305024	-0.403337	-0.482886	-0.126435	0.053051	-0.0180415	0.298566	-0.104884	0.374975	0.536006	0.70429	0.486139	0.304813	0.736285	0.104045	0.424086	0.157106	0.145473	0.145829	-0.134347	-0.344736	-0.179072
ADARB1	-0.132502	0.0944588	0.123459	0.224108	-0.166586	0.494987	-0.116554	-0.0841858	-0.227611	-0.415952	-0.663322	-0.574301	-0.0163571	-0.412428	-0.511988	0.238261	-0.0068171	-0.261521	-0.405846	-0.723423	-0.277289	-0.266938	-0.455648	-0.0321698	0.132075	-0.51334	-0.826096	-0.226236	-0.475264	-0.275145	-0.684837	-0.336671	-0.490951	-0.461446	-0.351335	-0.367751	-0.332186	-0.287508	-0.386145	-0.178991	0.174764	0.435743	0.443362	0.119228	0.448032	-0.0269175	0.282449	0.00483644	-0.200173
ADARB2	-0.0406318	0.159812	-0.138203	0.0342666	-0.699981	-0.15761	-0.494715	-0.645858	-0.0107127	-0.558287	-0.966154	-0.731342	-0.249416	-0.486579	-0.401056	0.266095	0.292964	0.169847	-0.0393661	-0.364826	0.206843	-0.364362	-0.343305	-0.271154	-0.260991	-0.264401	-0.371996	-0.01516	-0.365874	0.121786	-0.201706	-0.602529	-0.26918	-0.161523	-0.039192	-0.558238	-0.135585	-0.145954	-0.381116	-0.262065	0.221087	0.540243	0.515748	0.162652	0.302072	-0.179584	0.00780065	-0.00743412	-0.465996
ADAT1	-0.0148682	-0.0597615	-0.420491	-0.178584	-0.186095	-0.155438	-0.0717792	-0.101561	-0.102401	-0.053219	0.0464936	-0.184258	-0.249033	-0.0937551	0.0360463	0.225971	0.106826	0.13093	0.0883208	0.289516	0.514131	0.334804	0.383921	0.580694	0.0183408	-0.42046	-0.357225	-0.416107	-0.208184	-0.191419	-0.0725535	0.301778	0.287657	0.255306	-0.0350583	-0.074807	0.0833002	0.663101	0.440103	0.750849	0.208664	0.109009	0.403497	0.837979	0.500511	0.450226	0.187263	0.290722	0.482416
ADAT2	-0.0417011	-0.214572	-0.384377	-0.467228	-0.129044	-0.453812	0.0371518	-0.262718	0.21429	0.363369	0.454802	0.543885	0.162645	0.557885	0.429349	0.104924	0.301637	0.455719	0.56798	0.801886	0.631743	0.527318	0.420992	0.599707	0.38044	0.0415532	0.222304	-0.304101	0.444505	0.0310387	0.317987	0.144645	0.250213	-0.0782445	-0.0606795	-0.0385881	-0.0679209	0.418693	0.232339	0.395179	-0.141682	-0.0167632	0.0743884	0.403358	-0.168496	0.374739	0.0525424	0.591143	0.629384
ADAT3	-0.443257	0.302383	0.0599255	0.193641	-0.52836	0.39972	0.146335	-0.123685	-0.245492	-0.389175	-0.674256	-0.329338	-0.221296	-0.611874	-0.678775	-0.00372492	0.263902	-0.306029	-0.280742	-0.359049	-0.0539167	-0.0189491	-0.260093	-0.036031	0.110912	-0.759823	-0.606597	-0.376929	-0.38537	-0.266389	-0.577803	-0.376978	-0.3653	-0.328369	-0.148335	-0.332275	-0.121527	0.0801917	-0.534122	-0.280093	0.270872	0.33988	0.407982	0.110695	0.222022	-0.121356	0.181283	-0.0468192	-0.298515
ADCK1	-0.0780303	0.69806	0.591717	0.575342	-0.18156	0.210845	0.49139	0.250844	-0.672278	-0.468771	-0.295577	-0.104657	-0.303038	-0.727918	-0.706141	-0.41468	-0.160594	-0.71885	-0.385287	-0.0522472	-0.0549569	-0.493304	-0.500321	-0.248119	-0.445061	-0.573875	-0.480686	-0.530586	-0.59154	-0.381944	-0.470702	-0.0245938	0.458589	0.0443403	0.331382	-0.387087	-0.113912	0.282232	-0.428471	-0.0991039	0.0378661	-0.0326576	0.313355	-0.0295778	-0.00372025	0.0824079	0.268088	-0.180883	-0.273489
ADCK2	-0.303176	0.2818	0.483443	0.483853	-0.251067	-0.171229	0.0888738	0.0319039	-0.434522	-0.429203	-0.333446	-0.265326	-0.431237	-0.618204	-0.402292	-0.148988	0.00284694	-0.408638	-0.32546	0.0260624	0.0620347	-0.513776	-0.445656	-0.109561	-0.55037	-0.428811	-0.13435	-0.170965	-0.395522	-0.00655251	-0.200327	0.131171	0.390027	0.101132	0.261566	-0.170068	0.230094	0.259687	-0.157379	0.153042	0.177298	0.0377258	0.374007	-0.14382	0.310551	0.208317	0.425336	-0.0888925	-0.39688
ADCK5	-0.335061	0.409593	-0.123785	0.0527393	-0.347555	0.175838	0.131578	-0.0937032	-0.36221	-0.343014	-0.473752	-0.497133	-0.448204	-0.682727	-0.354159	0.315212	0.411298	-0.129385	0.0296108	-0.00499578	0.11394	0.160215	0.0898532	0.1827	-0.247087	-0.691468	-0.431999	-0.334549	-0.642492	-0.487726	-0.423704	-0.0233658	0.0238545	0.220886	-0.0820191	-0.283061	0.0491682	0.504908	0.0584354	0.39917	0.424571	0.290242	0.454511	0.550382	0.34889	0.18874	-0.0131353	-0.0162226	0.0434913
ADCY1	0.0601826	0.214668	0.422959	0.520927	0.0191367	0.414873	-0.0490268	0.0689378	-0.405516	-0.655051	-0.538345	-0.545088	-0.0427611	-0.330906	-0.547231	-0.0575422	-0.367987	-0.343663	-0.639222	-0.74285	-0.291705	-0.625589	-0.641102	-0.25816	-0.184531	-0.24971	-0.723826	-0.209772	-0.395122	0.0670527	-0.428896	-0.1048	0.0178047	-0.242455	0.110966	-0.531995	-0.40188	-0.444369	-0.457599	-0.208371	-0.280673	0.109975	0.246164	0.0994782	0.45359	-0.0138086	0.431211	-0.0809866	-0.228404
ADCY10	0.237826	-0.0642957	-0.45865	-0.633503	-0.227798	-0.37457	-0.480726	-0.737879	0.590606	0.320669	-0.241806	0.00967996	0.439673	0.514417	0.401562	0.638893	0.534016	0.748262	0.65329	0.0938593	0.0961357	0.304507	0.0453571	-0.0847194	0.16895	0.603666	0.285115	0.0631026	0.0716112	0.113105	0.100986	-0.639437	-0.331015	-0.271876	-0.432621	-0.304829	-0.417737	-0.293998	-0.148372	-0.110437	-0.0464453	0.575355	0.0462497	0.168778	-0.266375	-0.0354122	-0.284452	0.505183	0.328147
ADCY2	0.335016	-0.184193	0.425604	0.0856138	0.680323	0.109325	-0.0467349	0.335274	-0.0157159	0.182797	0.331205	0.0914218	0.252811	0.283825	0.237785	0.060282	-0.411702	-0.162303	-0.0554574	-0.273843	-0.517614	-0.415597	-0.378096	-0.15109	-0.0883619	0.421358	0.0272123	0.348455	-0.0412399	-0.160909	-0.0502364	0.180495	-0.0343229	-0.185676	-0.200632	0.138443	-0.130945	-0.47195	0.189335	0.0161347	-0.164519	-0.102666	-0.116636	-0.42743	-0.0901875	0.181682	0.105855	-0.0757763	0.045707
ADCY3	0.261623	0.548163	-0.122926	0.0582888	-0.228374	-0.0645449	-0.00318342	-0.295591	0.00825247	0.0708851	-0.373502	-0.218993	0.224224	-0.32442	-0.0364863	0.194526	0.302276	-0.0551562	0.0726955	-0.00815912	-0.0401009	0.0695839	0.0339443	-0.40523	-0.206463	0.238482	0.154968	-0.223583	-0.422749	-0.146648	-0.293399	-0.602212	-0.0915061	0.214156	-0.0599832	-0.0132994	-0.157314	0.0670758	-0.303326	-0.29124	0.367261	0.394169	-0.119046	-0.135498	-0.31758	-0.499729	-0.503582	-0.0629113	-0.227052
ADCY4	-0.209617	0.131012	0.136694	0.142216	-0.441944	-0.0940393	-0.387665	-0.489508	-0.0395422	-0.607151	-0.805258	-0.592142	-0.207765	-0.254854	-0.355354	0.268692	0.207481	0.215226	-0.155478	-0.43082	-0.0258321	-0.431356	-0.522912	-0.294296	-0.356308	-0.0802718	-0.239951	0.0237893	-0.261756	0.356801	-0.0829607	-0.330378	-0.0268811	-0.185889	0.0784008	-0.673493	-0.23212	-0.362249	-0.451958	-0.146004	-0.196585	0.357004	0.363416	0.175043	0.401409	0.0451501	0.324145	0.122769	-0.261787
ADCY5	0.159466	-0.0635615	-0.480485	-0.0780687	-0.517129	-0.573439	-0.435702	-0.569988	-0.0715994	-0.21673	-0.348003	-0.480923	-0.207653	-0.307774	0.240832	0.226524	0.320552	0.282825	0.310481	0.443737	0.807918	-0.0385874	0.347136	0.243338	-0.0782944	-0.192844	0.0302512	0.0308407	0.00174859	0.0281361	0.155645	-0.24316	-0.0618253	0.262318	0.0670228	0.0021079	0.243738	0.388442	0.296296	0.134091	0.543193	0.265175	0.306168	0.125137	0.0884107	-0.238709	-0.426376	0.000131113	-0.346248
ADCY6	-0.0278845	0.353951	0.210492	0.459952	-0.328758	0.262243	-0.0601834	-0.0607778	-0.337304	-0.487913	-0.730124	-0.640675	-0.223656	-0.806052	-0.552185	-0.0772574	-0.0288427	-0.458416	-0.444936	-0.525884	-0.170023	-0.475051	-0.36349	-0.414558	-0.272352	-0.409642	-0.418501	-0.0282055	-0.519386	-0.165799	-0.481068	-0.420738	-0.301917	-0.0192715	0.0306832	-0.120265	0.038863	-0.107995	-0.3792	-0.434207	0.428335	0.267889	0.231886	-0.293492	0.153502	-0.449885	-0.115541	-0.436747	-0.752089
ADCY7	-0.254403	-0.0623266	-0.0402122	0.0980357	-0.385666	-0.0132922	-0.0915527	0.225662	0.0307171	-0.37405	-0.221553	-0.288964	-0.90052	-0.597731	-0.498664	-0.535044	-0.232179	-0.156939	-0.282516	-0.227696	-0.0040017	-0.203515	0.137178	-0.380022	-0.603921	-0.340863	0.134717	0.515929	-0.0514286	0.299059	0.448577	0.338546	0.215447	0.578944	0.569392	0.166337	0.766749	0.30477	0.2427	-0.0155198	0.108371	-0.426498	0.0505139	0.0871793	0.287187	-0.0614789	-5.97775e-05	-0.757092	-0.553778
ADCY8	0.506793	-0.375237	-0.33187	-0.110819	0.0691026	-0.563529	-0.289367	-0.203095	0.026581	0.138937	0.384379	0.0871143	0.177442	0.339004	0.617877	-0.0791608	-0.160839	0.262892	0.325781	0.601343	0.722074	-0.0626583	0.406527	0.350999	0.22328	0.258719	0.234628	0.162966	0.509944	0.147481	0.454501	0.0820481	0.0956923	0.152128	0.135719	0.275266	0.141329	0.139223	0.48496	0.0802233	0.116432	-0.163843	-0.0916359	-0.137392	-0.215508	-0.177506	-0.396216	0.0529958	-0.0688027
ADCY9	-0.12487	0.504684	0.558085	0.397948	-0.171299	0.409095	0.210098	0.0400701	-0.472464	-0.476741	-0.610073	-0.321654	-0.109105	-0.585884	-0.734577	-0.0259024	-0.0364852	-0.540344	-0.348504	-0.508645	-0.350653	-0.542539	-0.780641	-0.272426	-0.213193	-0.539357	-0.752463	-0.401551	-0.672874	-0.457243	-0.730472	-0.335811	-0.0733542	-0.440347	-0.128711	-0.59253	-0.407093	-0.175734	-0.609926	-0.253693	0.0351919	0.338196	0.504306	-0.0545662	0.142466	0.127206	0.38564	-0.0148015	-0.241519
ADCYAP1R1	0.334638	-0.275733	-0.33749	-0.0166317	-0.215176	-0.189068	-0.262356	-0.160062	0.0328799	0.233566	-0.0230883	-0.113561	0.19851	-0.139988	0.0585829	0.0188619	-0.129688	-0.229772	-0.133248	0.0881596	0.458901	0.0189946	0.146269	0.393465	0.405556	-0.318658	-0.424404	-0.336912	-0.0776377	-0.280903	-0.399875	-0.236455	-0.341189	-0.223394	-0.380734	0.407033	0.117824	0.379492	0.185748	0.0693289	0.709867	0.365894	0.378188	-0.0783919	0.19809	-0.118522	-0.00848611	0.117406	-0.164871
ADD1	-0.00934656	0.116371	0.60777	0.421147	0.130846	0.204247	0.154447	0.477625	-0.268101	-0.147441	-0.0627947	-0.0762247	-0.327227	-0.512777	-0.529226	-0.40634	-0.478757	-0.711419	-0.520682	-0.421236	-0.454205	-0.611956	-0.561166	-0.342983	-0.450264	-0.292386	-0.28437	0.0681503	-0.439978	-0.239087	-0.313592	0.194792	0.154763	-0.0347584	0.0812123	0.134473	0.259565	0.0337147	-0.0575924	-0.0447991	0.17226	-0.115404	0.243646	-0.38461	0.197118	0.190829	0.420288	-0.411005	-0.409624
ADD3	0.249099	-0.0558621	-0.543185	-0.387238	0.0655668	0.0949462	0.00524284	0.0554888	0.47244	0.62383	0.298977	0.25393	0.305049	0.253035	0.197109	0.100938	0.034627	0.112829	0.0618062	-0.00289742	-0.0847537	0.695015	0.547245	0.0460337	0.284191	0.298707	0.181791	-0.169741	-0.0156714	-0.0727802	-0.0670598	-0.101448	-0.170646	0.21658	-0.264846	0.49406	0.0629242	0.284576	0.192042	0.115412	0.252324	0.114796	-0.285362	0.259746	-0.090654	-0.159317	-0.278906	0.0591122	0.391759
ADGRA1	-0.0983412	-0.425122	-0.199113	-0.089105	0.000528601	-0.378274	-0.226542	-0.0173235	0.217206	-0.118283	0.277165	0.0652527	-0.31966	0.287307	0.388075	-0.279132	-0.0917145	0.466075	0.167563	0.308336	0.306053	0.00989566	0.433762	-0.0531125	-0.159613	0.362533	0.72324	0.727728	0.738252	0.747057	0.98666	0.418754	0.227433	0.479427	0.580065	0.226612	0.508016	-0.1052	0.391887	-0.0367544	-0.351842	-0.604854	-0.453565	-0.113778	-0.0811634	-0.197758	-0.270634	-0.326919	-0.234868
ADGRA2	-0.121392	0.0858234	-0.165259	0.0735427	-0.696558	-0.0213989	-0.309996	-0.380657	-0.0593558	-0.341634	-0.78992	-0.582039	-0.3215	-0.696908	-0.504113	0.0699561	0.20765	-0.175347	-0.164617	-0.306524	0.202719	-0.224742	-0.192451	-0.109061	-0.0827232	-0.59955	-0.483173	-0.101957	-0.4122	-0.180933	-0.411094	-0.507533	-0.432376	-0.17823	-0.17925	-0.140446	0.143854	0.176916	-0.23674	-0.23121	0.624035	0.493558	0.57377	-0.00543428	0.29459	-0.212206	-0.00553191	-0.175044	-0.583138
ADGRA3	0.314998	0.262378	0.277917	0.230471	0.356792	0.0757457	-0.0203285	-0.197395	-0.35322	-0.36234	-0.160851	-0.260078	0.415376	0.224795	0.290232	0.309244	0.0308054	0.193999	0.170279	-0.0557738	-0.0693278	-0.394488	-0.306784	-0.133141	0.0113614	0.39514	-0.0719824	0.048827	0.0251763	0.00365576	-0.0249607	-0.250918	-0.0036884	-0.170099	0.0528756	-0.560917	-0.671299	-0.686147	-0.260805	-0.279376	-0.453846	0.0594846	-0.195108	-0.156831	-0.296121	-0.233969	-0.295466	0.155109	0.00445889
ADGRB2	-0.14842	0.189168	-0.106379	0.262079	-0.430088	0.314287	-0.0536644	-0.0141988	-0.343926	-0.661485	-0.639075	-0.692486	-0.576654	-0.785833	-0.528382	-0.190572	-0.0119937	-0.21636	-0.255369	-0.37575	0.103392	-0.244435	0.0554052	-0.203913	-0.200128	-0.63818	-0.435735	0.185563	-0.2605	-0.108638	-0.0917697	-0.140578	-0.258014	0.228723	0.265917	-0.183341	0.227577	0.0606386	-0.062117	-0.288754	0.289178	-0.0443668	0.201286	0.110877	0.211645	-0.406512	-0.308683	-0.616357	-0.647734
ADGRB3	-0.0983412	-0.425122	-0.199113	-0.089105	0.000528601	-0.378274	-0.226542	-0.0173235	0.217206	-0.118283	0.277165	0.0652527	-0.31966	0.287307	0.388075	-0.279132	-0.0917145	0.466075	0.167563	0.308336	0.306053	0.00989566	0.433762	-0.0531125	-0.159613	0.362533	0.72324	0.727728	0.738252	0.747057	0.98666	0.418754	0.227433	0.479427	0.580065	0.226612	0.508016	-0.1052	0.391887	-0.0367544	-0.351842	-0.604854	-0.453565	-0.113778	-0.0811634	-0.197758	-0.270634	-0.326919	-0.234868
ADGRD1	-0.043266	0.464993	0.0664981	0.129755	-0.520356	0.179608	0.178145	0.0396903	-0.18613	-0.36401	-0.472889	-0.201861	-0.51854	-0.72559	-0.70774	-0.464687	-0.0210178	-0.357907	-0.112228	-0.187707	-0.0131458	-0.222867	-0.113278	-0.491679	-0.380774	-0.462659	-0.226704	-0.00640227	-0.359563	-0.218121	-0.0871273	-0.277903	0.0262913	0.193439	0.326879	-0.2214	0.183281	0.230327	-0.290971	-0.419269	0.196062	-0.0463903	0.189408	0.00111528	-0.177455	-0.271507	-0.230352	-0.550909	-0.519611
ADGRD2	-0.0547927	0.394757	0.355825	0.489148	0.0311323	-0.0306887	0.133388	-0.19356	-0.711826	-0.614999	-0.336132	-0.418233	0.0305003	-0.303254	0.0762289	0.200186	0.213002	-0.0694836	0.0643966	0.223448	0.263732	-0.453064	-0.261709	0.0950869	-0.118584	-0.212851	-0.196074	-0.150789	-0.124561	-0.141694	-0.16398	-0.121575	0.122093	-0.0407862	0.194994	-0.512408	-0.350075	-0.209661	-0.220916	-0.102482	-0.0787517	0.0579239	0.0889902	-0.164943	-0.106152	-0.185718	-0.191702	0.0743844	-0.282006
ADGRE1	-0.06785	-0.106289	-0.347737	-0.148493	-0.0899302	-0.0935406	0.0331801	0.190338	0.141443	-0.0865259	0.252193	0.0401022	-0.525752	-0.035101	0.0734797	-0.393567	-0.102186	0.244022	0.11018	0.225972	0.212435	0.271458	0.645051	-0.120698	-0.271777	0.0890719	0.502802	0.487543	0.368057	0.394158	0.782355	0.443704	0.320914	0.755279	0.618548	0.246014	0.563175	0.282013	0.447297	0.0867383	-0.178444	-0.623027	-0.406168	0.26649	-0.0726339	-0.178985	-0.403289	-0.521561	-0.0840127
ADGRE3	-0.00094924	-0.574223	-0.0708508	0.106123	0.0293777	-0.398141	-0.393111	0.0248707	0.0916291	-0.292048	0.186406	-0.151436	-0.376596	0.188523	0.266619	-0.309358	-0.367434	0.291223	-0.136851	0.0939136	0.344562	-0.311498	0.195834	0.0332287	-0.22056	0.208945	0.387805	0.650837	0.613805	0.781093	0.831464	0.527859	0.282373	0.371834	0.559069	0.199256	0.515644	-0.124325	0.443113	0.100284	-0.304592	-0.547548	-0.198262	-0.0811835	0.292226	-0.0352633	0.0682847	-0.301342	-0.320207
ADGRE5	-0.279616	-0.279889	-0.0958473	-0.178844	-0.145608	-0.377136	-0.222326	-0.00704439	0.286417	-0.154903	0.113245	0.0201066	-0.59511	0.109169	0.0809813	-0.20292	-0.0140499	0.422658	0.127523	0.153027	0.10478	-0.00354345	0.219459	-0.176114	-0.513596	0.233089	0.627374	0.623464	0.364578	0.667917	0.868687	0.49405	0.44343	0.525562	0.549597	0.02761	0.556638	0.0797538	0.35217	0.237816	-0.367231	-0.473601	-0.171533	0.192647	0.174313	0.211717	0.0919079	-0.254444	-0.0549937
ADGRF2	-0.181085	-0.120668	-0.313995	-0.321116	-0.59351	-0.335889	-0.534914	-0.74822	0.0693289	-0.437656	-0.680172	-0.530416	-0.263429	-0.0892413	-0.0359099	0.522617	0.514383	0.571048	0.436015	0.0334013	0.454472	-0.106301	-0.131588	0.193303	-0.0412297	-0.281266	-0.284219	0.0742758	-0.0761893	0.0439293	0.0586296	-0.350271	-0.230568	-0.270427	-0.1748	-0.678997	-0.184089	-0.0703402	-0.0498025	0.117532	0.0495486	0.478898	0.619628	0.44948	0.292734	0.226093	0.0527775	0.321115	-0.0183315
ADGRF3	-0.112585	0.0511857	-0.203876	-0.471598	-0.458707	-0.439416	-0.363876	-0.828261	0.355067	0.032727	-0.452787	-0.00662381	0.226865	0.295744	0.208996	0.55413	0.724176	0.679242	0.694358	0.241381	0.214179	0.0984253	-0.189833	-0.0674336	0.0816015	0.285238	0.250122	0.0371478	0.0992312	0.111987	0.0959203	-0.664117	-0.2768	-0.431432	-0.307013	-0.56798	-0.397191	-0.293077	-0.37595	-0.223087	-0.0946853	0.561776	0.231254	0.0193914	-0.303255	0.0306676	-0.137487	0.526519	0.101517
ADGRF4	0.197668	-0.0305354	-0.214367	-0.456504	-0.15824	-0.0131497	-0.278358	-0.182964	0.386533	-0.0618898	-0.202917	-0.08659	-0.238414	0.11717	-0.111951	-0.00634717	0.0159989	0.399395	0.373521	-0.259909	-0.182262	-0.0432064	-0.00703575	-0.454288	-0.25337	0.296616	0.134657	0.52176	0.0239786	0.0865337	0.407577	-0.206975	-0.108766	0.0775672	0.0831237	-0.324557	-0.0351707	-0.286562	0.0346058	-0.239993	-0.274984	-0.0336016	-0.00563279	0.207461	-0.216749	-0.00668476	-0.293176	-0.260438	0.00120815
ADGRG1	-0.0102106	-0.184245	-0.0355021	0.253036	-0.357277	0.136702	-0.259367	0.109925	-0.17889	-0.484295	-0.427557	-0.565339	-0.584384	-0.628561	-0.58081	-0.324102	-0.405964	-0.367864	-0.537186	-0.49489	0.126383	-0.424111	-0.139148	-0.043021	-0.210288	-0.653132	-0.625995	0.0891338	-0.264912	0.000508198	-0.143077	0.11502	-0.0953916	0.0737413	0.158043	0.0237847	0.37925	0.200872	0.125912	0.0171537	0.325013	-0.0273609	0.473839	0.165402	0.618215	0.00872501	0.269971	-0.458032	-0.510021
ADGRG2	-0.299698	-0.17741	-0.237846	-0.0823469	-0.34619	-0.328903	-0.185996	-0.106811	0.159409	-0.332139	-0.0576716	-0.125038	-0.637007	-0.0798542	0.0304948	-0.295717	0.0784492	0.415092	0.121594	0.220863	0.3225	0.0392674	0.396621	-0.182836	-0.405698	0.0718513	0.591106	0.60214	0.450134	0.6924	0.890049	0.332747	0.311227	0.608458	0.6832	0.0127489	0.580698	0.113774	0.254772	-0.00105595	-0.258753	-0.501622	-0.248813	0.149688	0.0592722	-0.145995	-0.210156	-0.410816	-0.307972
ADGRG3	0.0625996	0.511544	0.164863	0.221795	-0.433079	-0.148159	-0.0732091	-0.265521	-0.0416708	-0.436379	-0.562874	-0.29134	-0.254238	-0.410728	-0.391196	-0.23442	0.0701595	0.00507866	-0.0995718	-0.17698	-0.0494355	-0.384947	-0.268186	-0.755721	-0.632991	0.207104	0.242226	0.120022	-0.216785	0.371922	0.19475	-0.38427	0.266836	0.314182	0.513679	-0.394847	-0.00507429	-0.163932	-0.477369	-0.487361	-0.175812	0.00782459	-0.103281	-0.120259	-0.198712	-0.39978	-0.214812	-0.332277	-0.512615
ADGRG5	0.0265783	-0.438228	-0.155757	-0.485101	-0.116208	-0.437697	-0.435647	-0.201227	0.361615	0.331441	0.0332736	0.00501166	-0.235572	0.0303136	0.196623	0.282419	0.160458	0.196139	0.464825	0.148207	0.0694458	-0.071029	-0.0579748	0.152695	-0.118013	-0.0359679	0.106821	0.413689	-0.0825073	-0.295304	0.0844195	-0.00560206	-0.243741	-0.178093	-0.444051	0.207252	0.36135	0.199406	0.493135	0.331188	0.479345	0.283307	0.493192	-0.109562	0.0816908	0.452744	0.0741305	0.0554756	-0.0193843
ADGRG6	0.0883917	-0.44692	-0.459329	-0.437494	-0.248655	-0.512014	-0.409174	-0.126359	0.489082	0.0739625	0.206561	0.0682946	-0.487152	0.214218	0.19274	-0.237245	-0.107847	0.497404	0.28514	0.246738	0.366548	0.12721	0.459932	-0.067097	-0.300532	0.268783	0.524399	0.591638	0.430532	0.533036	0.889262	0.331069	0.28296	0.507233	0.403463	0.199282	0.585806	0.24997	0.550543	0.219797	-0.128983	-0.36633	-0.0806737	0.288357	0.0817329	0.12176	-0.134207	-0.255518	-0.00790212
ADGRL1	0.0788029	0.064699	-0.327381	0.191045	-0.476226	0.0850875	-0.279672	-0.313998	-0.0213049	-0.333283	-0.611734	-0.57086	-0.0501694	-0.449032	-0.223724	-0.0383789	0.0644287	-0.0336694	-0.279175	-0.321883	0.221089	-0.0725157	0.14144	-0.212828	0.0934179	-0.196167	-0.19879	0.0301838	-0.0556486	0.193192	-0.135721	-0.491684	-0.450446	0.0831095	0.0736335	0.0487251	0.0829298	-0.0798159	-0.247784	-0.492575	0.382336	0.220407	-0.00571811	-0.106714	0.104109	-0.721401	-0.399616	-0.331213	-0.638485
ADGRL2	-0.158532	-0.0890826	-0.163156	-0.132335	-0.293607	-0.0271649	-0.280876	-0.607266	0.149889	-0.253064	-0.473983	-0.17407	0.322252	0.296009	0.141286	0.325692	0.429848	0.535209	0.266616	-0.083867	0.151899	0.0156792	-0.119354	-0.0353992	0.409693	0.163397	0.0300645	0.121189	0.392535	0.348113	0.0972024	-0.573222	-0.517059	-0.490518	-0.13637	-0.486087	-0.460045	-0.643034	-0.512544	-0.562759	-0.291519	0.285228	-0.0660998	-0.12847	-0.199508	-0.385406	-0.210789	0.277537	-0.154399
ADGRL4	-0.0198115	-0.397099	-0.284531	-0.00693904	-0.045602	-0.109112	-0.178626	0.208601	0.0377873	0.211077	0.153381	-0.190736	-0.326006	-0.363639	0.0827132	-0.0570883	-0.140572	-0.257608	-0.163569	0.0643208	0.199215	0.105675	0.388365	0.321742	0.0283681	-0.390049	-0.0518801	0.192157	-0.0787465	-0.218469	-0.0681533	0.2924	-0.215118	0.26834	-0.16723	0.751365	0.706574	0.551845	0.641597	0.366672	0.789879	-0.0221954	0.196948	-0.100163	0.359559	0.00406147	-0.067026	-0.329488	-0.289492
ADGRV1	-0.0150967	-0.582927	-0.427362	0.0122736	-0.0313694	-0.127293	-0.353288	0.0045138	0.0266742	0.110675	0.0691781	-0.348894	-0.116382	-0.179516	0.30727	0.147702	-0.0592642	-0.0423224	-0.146713	0.0600647	0.378021	0.134752	0.460863	0.527342	0.324283	-0.343816	-0.119311	0.205554	0.14798	-0.0546244	-0.0520773	0.195657	-0.442158	0.106322	-0.2605	0.691697	0.542149	0.323743	0.6109	0.295179	0.737574	0.0666621	0.151101	-0.107762	0.439533	-0.157547	-0.138207	-0.166373	-0.30403
ADH4	-0.237663	0.0815632	0.429694	0.0527697	-0.00421098	0.264516	0.190068	0.284801	-0.0245667	-0.157444	-0.0409344	0.184924	-0.259423	-0.0222425	-0.618182	-0.245101	-0.29092	-0.263044	-0.341455	-0.407143	-0.399489	-0.222186	-0.560474	-0.130845	-0.251691	-0.264285	-0.427772	-0.259059	-0.285254	-0.014234	-0.186612	0.26801	0.364931	-0.264468	0.0621726	-0.417681	-0.154543	-0.01435	-0.276628	0.188972	-0.459957	-0.0710773	0.348306	0.360355	0.37353	0.671581	0.85875	0.140146	0.333315
ADH5	0.25984	-0.482571	-0.15561	-0.172356	0.583719	-0.213201	0.00897589	0.290716	0.196203	0.470214	0.875674	0.483583	0.287143	0.723162	0.662722	-0.0548176	-0.329582	0.215445	0.107023	0.399687	0.156975	0.286461	0.430378	0.431064	0.266662	0.470739	0.374399	0.11059	0.535043	0.232327	0.446628	0.596542	0.310282	0.196483	0.053315	0.475435	0.124875	0.0879616	0.585901	0.454315	-0.274726	-0.418709	-0.384076	0.0795904	-0.00858366	0.246578	0.0568219	0.209648	0.531484
ADI1	0.472172	0.61981	0.455832	0.216662	-0.0354712	0.0124109	0.350607	-0.0160135	-0.358258	-0.0929617	-0.0766336	0.268932	0.279696	-0.128764	-0.322561	-0.349673	-0.169825	-0.411633	0.0899038	0.133639	0.0156428	-0.473478	-0.525498	-0.353787	-0.101124	0.0176747	-0.298969	-0.465539	-0.274992	-0.431941	-0.328021	-0.466652	0.253557	-0.303446	0.11005	-0.485398	-0.551609	-0.0983041	-0.554246	-0.492279	-0.169456	0.105056	0.134779	-0.277855	-0.630055	-0.103095	-0.0998705	0.0592378	-0.0937324
ADIG	0.250135	0.232811	-0.277015	-0.047965	-0.312661	-0.587048	-0.19011	-0.416946	-0.0990791	-0.133016	-0.117301	-0.215535	-0.129442	-0.13817	0.226572	0.154226	0.237837	0.26224	0.307844	0.542284	0.635651	0.000108588	0.257726	0.0850002	-0.350457	0.101754	0.201143	-0.185154	-0.123458	0.0910745	0.227348	-0.0707553	0.457399	0.460335	0.274718	-0.166027	0.0641439	0.441597	0.211563	0.313814	0.161713	0.122595	0.136484	0.33103	-0.0130002	-0.00342351	-0.262612	0.150444	0.035029
ADIPOQ	0.0920458	-0.369942	-0.596237	-0.144453	-0.308222	-0.580889	-0.391369	-0.461827	0.00916506	-0.0318614	0.0203291	-0.236382	-0.0432132	0.0483916	0.552974	0.20188	0.269426	0.416767	0.349998	0.639731	0.9247	0.197223	0.609937	0.552829	0.266024	-0.104025	0.186679	0.0915228	0.415435	0.181503	0.35209	-0.00208581	-0.109972	0.223594	0.0477295	0.247056	0.302265	0.362892	0.479429	0.222553	0.420784	0.0583887	0.0838192	0.0880725	0.0704256	-0.236359	-0.423509	0.113964	-0.168656
ADIPOR2	-0.0964787	-0.0541939	-0.365945	0.260098	-0.157681	0.158993	0.0751055	0.020873	-0.255612	-0.124459	-0.0763914	-0.286748	-0.00273778	-0.346316	0.105247	-0.0818188	0.0849221	-0.153262	-0.209156	0.14363	0.410381	0.269908	0.564689	0.314477	0.406968	-0.40653	-0.0946859	-0.083167	0.186561	-0.0229741	-0.10418	-0.0438521	-0.366096	0.228081	0.0671433	0.443424	0.270558	0.25608	0.127231	-0.159265	0.507051	-0.0761086	-0.197885	-0.125304	0.0424092	-0.646038	-0.492925	-0.281892	-0.417924
ADIRF	0.0937325	-0.135821	-0.426494	-0.082963	-0.35475	-0.5784	-0.208996	-0.419983	-0.0537533	0.109787	0.0126142	-0.0757965	0.0371761	-0.0999466	0.413199	0.146801	0.331712	0.17027	0.341594	0.711818	0.832278	0.170852	0.446146	0.464663	0.213813	-0.175068	0.160275	-0.14536	0.194556	-0.0635979	0.0856882	-0.154716	-0.072419	0.124437	-0.0576934	0.277591	0.255319	0.504894	0.301601	0.159144	0.593283	0.199821	0.171511	-0.0795784	-0.0914286	-0.208993	-0.371439	0.168791	-0.195686
ADK	0.323926	-0.452881	-0.41749	-0.301043	0.167942	-0.145721	-0.0815252	0.154291	0.276521	0.280456	0.577235	0.337798	0.0226523	0.457468	0.385874	-0.338591	-0.315157	0.251298	0.210209	0.302575	0.330465	0.266814	0.588056	0.192983	0.301878	0.255234	0.286254	0.337976	0.631795	0.219592	0.613857	0.297541	0.0325255	0.243665	0.213237	0.398805	0.263335	0.0932336	0.49119	-0.00163	-0.151136	-0.472289	-0.349203	0.0597227	-0.227914	-0.141369	-0.353365	-0.194743	0.126882
ADM	-0.000516359	0.351104	0.165462	-0.099295	0.0348262	-0.299726	0.338823	0.102266	-0.0296906	0.0955306	0.348486	0.457709	-0.200173	0.0827485	0.107503	-0.290905	0.112147	0.10405	0.417629	0.583903	0.0793487	0.0566721	0.134472	-0.24857	-0.440846	0.30123	0.628994	0.116729	0.125803	0.0584376	0.51636	0.206686	0.635341	0.438884	0.483292	-0.10187	0.134719	0.233214	0.0712137	0.0466404	-0.328258	-0.395729	-0.287217	-0.0230738	-0.546488	0.107352	-0.239699	-0.0993879	0.137133
ADM5	0.102206	-0.136565	-0.344119	-0.301421	-0.661243	-0.637164	-0.729106	-0.646601	0.423341	-0.245354	-0.576373	-0.466209	-0.439016	-0.164263	-0.0941394	0.153171	0.187807	0.498644	0.202759	-0.0796998	0.325417	-0.242377	-0.0654718	-0.34972	-0.570313	0.200286	0.228966	0.371236	-0.0998551	0.493251	0.430321	-0.275095	0.105304	0.245188	0.184741	-0.267867	0.282422	0.0635052	0.0786448	0.0447557	0.104078	0.280135	0.354637	0.26022	0.282204	0.0508373	0.00178164	-0.0627365	-0.295834
ADNP	-0.235198	0.427834	0.333284	0.229184	0.0837309	0.403047	0.596567	0.255119	-0.409631	-0.0770378	0.0128566	0.221922	0.0402574	-0.291977	-0.155936	-0.245614	0.193931	-0.355984	0.143938	0.168609	-0.192763	-0.0026941	-0.0413053	-0.140068	0.179032	-0.288457	0.0336753	0.00198303	0.0306025	-0.462792	-0.192551	-0.190492	-0.240182	-0.140285	0.0487159	-0.0359569	-0.108628	-0.116317	-0.332182	-0.539962	0.0565129	-0.179172	-0.243537	-0.528629	-0.667048	-0.403568	-0.459946	-0.301954	-0.327825
ADNP2	-0.448375	0.205633	0.226328	0.0842436	-0.0711519	0.337923	0.152395	-0.148356	0.000786935	-0.331186	-0.337388	0.00835964	0.133886	0.189301	-0.2076	0.100449	0.270846	0.250168	-0.0607232	-0.306788	-0.334806	0.0396835	-0.298979	-0.251017	0.101335	0.110824	0.0438785	-0.0109075	0.174099	0.378678	0.0344772	-0.204839	-0.110642	-0.303684	0.110289	-0.578135	-0.456809	-0.611674	-0.673992	-0.422124	-0.661417	-0.00743345	-0.235034	0.0340041	-0.0817588	-0.125202	0.158422	0.174718	0.0680819
ADO	0.137154	-0.62853	-0.189821	-0.104774	0.484288	-0.261113	-0.115567	0.0367804	0.126959	0.432726	0.692983	0.364148	0.51941	0.739382	0.821546	0.171967	-0.102285	0.272614	0.158883	0.465648	0.335416	0.256974	0.369955	0.66481	0.63275	0.331171	0.271067	0.0623669	0.682469	0.196241	0.246604	0.331789	-0.103736	-0.170436	-0.218254	0.489732	0.00764619	-0.0816736	0.438409	0.269395	-0.0535775	-0.162472	-0.282154	-0.209219	-0.0242719	0.0476075	-0.00340739	0.394088	0.323048
ADORA1	0.170551	-0.0690313	0.142452	0.0984021	0.315101	0.0873082	0.0389375	0.0343223	-0.121873	-0.118598	0.204418	0.119563	0.350402	0.50354	0.0961248	0.0714308	-0.273576	0.111637	-0.173824	-0.0721022	0.0423924	-0.0765226	-0.20651	0.261877	0.212111	0.170708	-0.328575	-0.389447	0.132899	0.201782	-0.0435637	0.209015	0.324319	-0.244428	0.0427206	-0.395865	-0.543355	-0.260245	-0.134687	0.218185	-0.631242	-0.0642744	-0.00104203	0.395407	0.239979	0.33949	0.473981	0.491141	0.563478
ADORA2A	0.189033	0.212306	0.0930688	0.14509	0.0476274	-0.109226	0.0110681	0.159785	-0.17494	0.13111	0.00364655	-0.193142	-0.14573	-0.42687	-0.153381	0.131742	-0.128665	-0.424733	-0.236221	-0.0210151	-0.0418731	-0.107567	-0.111047	0.0840809	-0.404862	-0.21361	-0.277574	-0.392377	-0.712266	-0.427823	-0.477466	0.155534	0.324674	0.253765	-0.167106	0.208748	0.177146	0.579624	0.285019	0.595428	0.52963	0.266536	0.399645	0.221137	0.39887	0.383413	0.292054	0.0526103	0.127585
ADORA2B	0.0165036	0.211981	-0.156903	-0.312572	-0.486081	-0.33167	-0.427789	-0.488109	0.261071	-0.223386	-0.613735	-0.443076	-0.440272	-0.330687	-0.175805	0.276276	0.375452	0.371296	0.387829	-0.137	-0.0416662	-0.187033	-0.14725	-0.518297	-0.660555	0.157468	0.227241	0.409361	-0.375876	0.0583331	0.220121	-0.374123	-0.000489551	0.241016	0.0606181	-0.392876	0.128325	-0.023219	-0.0130611	-0.0471075	0.132861	0.312507	0.280657	0.170663	-0.0195493	0.0278093	-0.243508	-0.1878	-0.251285
ADORA3	-0.187913	0.011033	-0.0307678	-0.130461	0.147367	0.11152	0.0924763	-0.0546719	0.136854	-0.144802	0.11154	0.175941	0.0970652	0.505727	0.179561	0.0371819	0.122058	0.504874	0.175499	0.0167447	-0.111358	0.22889	0.12664	-0.106773	0.0578465	0.417278	0.358188	0.195667	0.447139	0.513326	0.506284	0.137209	0.179269	0.0846413	0.314348	-0.372917	-0.280577	-0.438916	-0.183354	-0.127294	-0.804834	-0.322838	-0.468086	0.251981	-0.165842	-0.0393902	-0.0634366	0.128595	0.337279
ADPGK	0.159609	-0.283774	-0.433166	-0.362526	0.152448	0.0520741	-0.0307251	0.114259	0.505045	0.423795	0.416034	0.354033	0.166299	0.462311	0.33353	-0.191903	-0.0864623	0.326125	0.180135	0.0508632	-0.0733821	0.492682	0.580214	-0.131282	0.280036	0.50495	0.545695	0.4174	0.546008	0.327015	0.526687	0.0477464	-0.19278	0.254648	0.0997388	0.4559	0.202697	-0.124337	0.209864	-0.253105	-0.164452	-0.340628	-0.620196	-0.0737388	-0.365243	-0.387869	-0.492028	-0.245447	0.0911841
ADPRH	0.0285878	0.268249	-0.128931	0.166703	-0.510739	-0.0698936	-0.202267	-0.365907	-0.175591	-0.245362	-0.637359	-0.52705	-0.068672	-0.563969	-0.372609	0.248836	0.189774	-0.211412	-0.247415	-0.181152	0.249759	-0.120793	-0.192932	0.0590391	-0.106395	-0.462029	-0.559076	-0.544119	-0.605744	-0.225963	-0.611851	-0.414019	-0.105623	-0.091133	-0.214487	-0.201921	-0.101657	0.331162	-0.233862	0.107138	0.543244	0.599256	0.564303	0.264694	0.424457	-0.0198935	0.177149	0.170906	-0.182516
ADPRHL1	-0.262663	0.601574	0.394504	0.326652	-0.230389	0.63817	0.366273	0.191366	-0.256373	-0.395663	-0.577487	-0.206	-0.211814	-0.618687	-0.832118	-0.264567	0.000195677	-0.482599	-0.40043	-0.63609	-0.57795	-0.226198	-0.463349	-0.60667	-0.241579	-0.375363	-0.385243	-0.153942	-0.503244	-0.220121	-0.465285	-0.352282	-0.159685	-0.127778	0.106578	-0.38191	-0.199769	-0.224125	-0.699903	-0.565543	-0.0699278	0.0728009	0.0417045	-0.10559	-0.0869785	-0.264062	0.0458459	-0.385642	-0.373343
ADPRHL2	-0.32105	-0.115146	-0.183017	0.346201	-0.300115	0.13786	0.0676471	0.147258	-0.307881	-0.251844	-0.160605	-0.331363	-0.355892	-0.581287	-0.233364	-0.220203	-0.0422172	-0.36248	-0.446116	0.011779	0.358744	0.0908072	0.328383	0.342377	0.161197	-0.739763	-0.303844	-0.154633	-0.0167702	-0.0279866	-0.19226	0.192604	-0.165988	0.203265	0.117773	0.399268	0.485537	0.479412	0.161531	0.0927747	0.552473	-0.0904142	0.142135	0.0162165	0.424679	-0.255527	0.00716177	-0.299675	-0.438065
ADPRM	0.201171	0.330578	0.453447	0.610927	0.484582	0.208219	0.651826	0.767457	-0.5425	-0.00480088	0.602912	0.326151	-0.0426903	-0.222247	-0.0853187	-0.704731	-0.600872	-0.713273	-0.480277	0.226607	-0.0668855	-0.186117	0.110488	-0.0718441	-0.214076	-0.0471343	0.085743	-0.228723	-0.0134469	-0.0959002	0.020285	0.555263	0.648017	0.507389	0.565031	0.410959	0.220498	0.318866	0.135054	0.0483877	-0.10533	-0.664373	-0.439682	-0.267063	-0.20026	-0.147295	-0.0385155	-0.405346	-0.103591
ADRA1A	0.149778	0.20265	-0.115684	0.269076	-0.270027	-0.210682	0.0667888	-0.137332	-0.364434	-0.080625	-0.0951059	-0.154325	0.0497711	-0.366866	-0.0551678	-0.0278709	0.0308191	-0.307731	-0.160374	0.354644	0.582098	-0.0163701	0.118776	0.36378	0.0900406	-0.432609	-0.357936	-0.63976	-0.247446	-0.247518	-0.387147	-0.0995021	0.167853	0.075564	0.0013901	0.0836185	0.012054	0.571266	0.0171323	0.212493	0.492204	0.231814	0.314483	0.127695	0.164082	-0.0681448	0.0205651	0.183111	-0.0855308
ADRA1B	-0.534683	-0.383706	-0.234929	-0.270631	-0.167745	0.178227	0.0192391	0.0139575	0.34086	0.392702	0.0459138	0.241481	0.0454512	0.0721354	-0.010674	0.128065	0.311394	0.0239405	0.0164999	-0.042832	-0.113485	0.51764	0.196877	0.323399	0.541239	-0.32917	0.0226602	0.0197079	0.206604	-0.0963822	-0.202233	-0.0528798	-0.613348	-0.382312	-0.492363	0.425951	0.253276	0.120793	-0.0151744	-0.0250695	0.375019	0.181425	0.0706263	-0.150506	0.109076	0.0275792	0.153944	0.120726	0.0219973
ADRA1D	0.115087	0.0127073	0.159193	0.559584	0.0131899	0.247399	0.0766882	0.366903	-0.421217	-0.236854	-0.106726	-0.359355	-0.183894	-0.613178	-0.351145	-0.354194	-0.476217	-0.70186	-0.695089	-0.303959	0.0351569	-0.349874	-0.0649233	0.0457569	-0.040031	-0.522515	-0.507234	-0.184597	-0.295904	-0.187706	-0.418469	0.144104	-0.0518383	0.128378	0.0927029	0.384567	0.299267	0.258043	0.0891233	-0.0177547	0.492505	-0.0750359	0.157926	-0.207727	0.379619	-0.232873	0.113103	-0.417048	-0.508909
ADRA2A	-0.258389	0.0381032	-0.49882	-0.0865915	-0.410464	0.193604	-0.0457265	-0.0360935	0.222425	-0.0473883	-0.284296	-0.26809	-0.322628	-0.37383	-0.208966	-0.0918171	0.201675	0.0801371	-0.155256	-0.192678	0.0231284	0.463708	0.542064	-0.175006	-0.0128544	-0.183566	0.172253	0.164059	0.000433902	0.21977	0.126317	-0.100154	-0.273194	0.451538	0.158903	0.313721	0.428798	0.253508	0.0300711	-0.163915	0.319231	-0.0532293	-0.230823	0.192676	0.119641	-0.491422	-0.393115	-0.433714	-0.294328
ADRA2B	0.115706	0.339453	0.430103	0.370451	0.21992	0.455941	0.321388	0.294643	-0.227179	0.174395	-0.088081	0.0637257	0.398874	-0.275464	-0.343056	-0.0513278	-0.189118	-0.692202	-0.463767	-0.417065	-0.518796	-0.184177	-0.466562	-0.185167	0.142856	-0.147682	-0.432771	-0.469881	-0.500011	-0.487091	-0.84242	-0.310515	-0.251152	-0.389231	-0.382398	0.14569	-0.295355	-0.111485	-0.447887	-0.278615	0.29997	0.306665	0.0648677	-0.425873	-0.0694952	-0.137635	0.193532	0.0104499	-0.127779
ADRA2C	0.330073	0.380675	0.382056	0.608069	0.26708	0.163799	0.330846	0.37048	-0.636375	-0.115832	0.0849503	-0.14983	0.111283	-0.480208	-0.165122	-0.2069	-0.381445	-0.753258	-0.461015	0.00920634	0.0204589	-0.380395	-0.193349	0.0677053	-0.12278	-0.303091	-0.448197	-0.500247	-0.481696	-0.475901	-0.576691	0.0869232	0.255498	0.119445	0.0539349	0.179353	-0.0630525	0.287893	0.00951406	0.105444	0.365908	0.00471177	0.111312	-0.212645	0.0624165	-0.0925011	0.0419503	-0.133952	-0.19617
ADRB1	0.181243	0.141969	0.133528	0.264373	-0.24739	-0.20553	0.0257238	-0.097442	-0.442689	-0.470294	-0.125	-0.132723	-0.201158	-0.202851	-0.261192	-0.284302	-0.23958	-0.175792	-0.122033	0.223321	0.562159	-0.417678	-0.202747	0.202321	-0.122016	-0.410546	-0.499893	-0.415459	-0.0732423	-0.0301321	-0.0256712	0.0922301	0.465796	-0.0291098	0.344486	-0.452983	-0.15626	0.253662	-0.0674741	0.127955	-0.150624	-0.067926	0.416877	0.30979	0.183989	0.215887	0.277477	0.12596	-0.025085
ADRB2	-0.508151	-0.0687401	-0.0465957	0.388026	-0.316129	0.158997	-0.0472577	0.0665524	-0.446614	-0.795726	-0.432553	-0.678362	-0.759174	-0.660778	-0.281638	-0.175857	0.0317421	-0.0556848	-0.295709	-0.124268	0.278759	-0.204353	0.214494	0.0921744	-0.227909	-0.68021	-0.167585	0.364254	0.0759562	0.242336	0.251486	0.337024	-0.0349225	0.403688	0.494459	-0.0732321	0.488145	0.110582	0.18298	0.0171939	0.109583	-0.345832	0.076526	0.131661	0.453406	-0.244681	-0.115517	-0.557054	-0.613008
ADRM1	-0.178707	0.727415	0.52452	0.379419	0.294177	0.625341	0.750664	0.454138	-0.616343	-0.0817236	-0.0166957	0.0750646	0.0754509	-0.453779	-0.387873	0.00396099	0.0820441	-0.645927	-0.16715	-0.0923891	-0.477934	-0.00327929	-0.288295	-0.0486911	-0.0629006	-0.427129	-0.417864	-0.543877	-0.633401	-0.783305	-0.737318	-0.0125896	0.0965715	-0.0843338	-0.130142	-0.206183	-0.357657	0.121406	-0.330912	0.00951103	0.0795855	0.0563666	0.0352304	-0.033704	-0.205246	0.0862131	0.0317849	-0.0257816	0.152304
ADSL	0.328849	0.221878	-0.122223	0.0939382	0.225579	0.417259	0.101236	-0.0299323	-0.0790179	0.199156	-0.0917151	-0.108893	0.672126	0.0728417	0.0729201	0.32058	0.0188592	-0.174311	-0.176445	-0.292277	-0.197681	0.218858	0.00807735	0.0788838	0.493508	0.0871931	-0.413107	-0.495661	-0.267442	-0.356951	-0.674667	-0.451978	-0.435298	-0.286653	-0.468114	0.0475348	-0.554297	-0.203437	-0.288959	-0.204646	0.207811	0.412048	-0.1161	-0.010461	-0.0863549	-0.357262	-0.216191	0.229463	0.181668
ADSS	-0.377457	-0.384509	-0.104365	-0.0664609	0.113171	-0.130522	-0.0830571	0.154791	0.0157123	-0.286039	0.25505	-0.0644532	-0.537053	0.17739	0.241454	-0.100461	-0.0396665	0.413247	0.103555	0.193611	0.166732	0.0848504	0.377455	0.18239	-0.220613	0.0247689	0.415524	0.599501	0.500655	0.530006	0.808748	0.721943	0.332435	0.476482	0.504644	0.0246531	0.451766	0.00855962	0.510609	0.367456	-0.436817	-0.618028	-0.239693	0.287973	0.265528	0.21346	0.0343394	-0.223845	0.0687823
ADTRP	-0.164501	-0.685168	-0.48498	-0.155523	0.197369	-0.115582	-0.329438	-0.165734	0.0848067	0.0795847	0.209528	-0.2109	0.149769	0.343289	0.76959	0.417347	0.237273	0.485545	0.265784	0.276876	0.391228	0.341805	0.617872	0.64429	0.607542	0.0225968	0.240658	0.475872	0.648385	0.189053	0.322399	0.19561	-0.56724	-0.00769355	-0.234845	0.44853	0.240123	-0.153472	0.555154	0.149174	0.241479	-0.0831727	-0.232585	-0.147293	0.11855	-0.279211	-0.418855	0.0438112	-0.0808453
AEBP1	-0.0473128	0.0985705	-0.304385	-0.0222371	-0.721873	-0.358835	-0.400117	-0.495995	0.11625	-0.365228	-0.649642	-0.502853	-0.44484	-0.516586	-0.201796	-0.0643534	0.278113	0.205503	0.0966362	-0.000525014	0.365005	-0.170633	0.11832	-0.380527	-0.379292	-0.0990576	0.216316	0.327805	-0.0457472	0.312248	0.282859	-0.408233	-0.133869	0.316616	0.29529	-0.0874898	0.36996	0.112722	-0.0897458	-0.339883	0.34451	0.15006	0.127329	-0.0776426	-0.0107755	-0.471702	-0.41501	-0.387058	-0.701003
AEBP2	-0.281304	-0.0914279	-0.371112	0.244241	-0.221255	0.161406	-0.0663856	-0.159397	-0.266758	-0.52831	-0.30092	-0.517868	-0.180369	-0.238002	0.139927	0.0095677	0.20751	0.235621	-0.0943977	0.0472586	0.425515	0.167788	0.54059	0.191025	0.274751	-0.283707	0.0404894	0.251269	0.415419	0.363299	0.284862	0.00535624	-0.324135	0.303212	0.341464	0.0374216	0.172665	-0.1141	0.0444333	-0.271067	0.0515889	-0.238207	-0.321788	0.0313164	0.0883788	-0.700596	-0.561092	-0.335738	-0.468195
AEN	-0.0895199	-0.0770078	0.099908	0.0734109	-0.281512	-0.294695	-0.363913	-0.52568	0.0434334	-0.46542	-0.432443	-0.229465	0.0610325	0.22977	0.0162632	0.127876	0.135989	0.441786	0.0379206	-0.0754383	0.217763	-0.368263	-0.368306	-0.145887	-0.0780117	0.231853	0.0593451	0.107213	0.286517	0.627361	0.290192	-0.244301	0.0646151	-0.262564	0.219299	-0.61329	-0.319249	-0.525359	-0.419552	-0.276462	-0.519512	0.109519	0.0714455	0.00240872	0.0995382	-0.0509325	0.211166	0.275362	-0.149641
AES	-0.131851	0.394495	0.653675	0.384468	0.628679	0.378663	0.84496	0.711391	-0.484787	0.111597	0.619021	0.594123	0.119916	0.0317328	0.0261748	-0.43336	-0.198019	-0.503022	-0.0469284	0.295182	-0.394614	-0.0484868	-0.0796899	-0.0796756	-0.0212977	0.0322033	0.251067	-0.0665184	0.102244	-0.318281	-0.0124795	0.402328	0.365881	0.0989697	0.278439	0.139354	-0.0707835	-0.050768	-0.0946496	-0.133378	-0.340779	-0.579054	-0.503427	-0.471242	-0.585163	-0.0193098	-0.100066	-0.20441	0.0815597
AFAP1	-0.310948	0.0938254	-0.153602	-0.0326191	-0.612312	-0.0311542	-0.388775	-0.461015	0.0784934	-0.654226	-0.832502	-0.653308	-0.517592	-0.387965	-0.389197	0.126999	0.297667	0.363772	-0.00239143	-0.393067	0.0447033	-0.2053	-0.137586	-0.3936	-0.398183	-0.158605	-0.0424877	0.35346	-0.110644	0.417373	0.239833	-0.283627	-0.137679	0.124404	0.269921	-0.552335	0.066408	-0.246365	-0.270543	-0.254849	-0.132495	0.140118	0.197466	0.273746	0.278887	-0.18249	-0.0649309	-0.243256	-0.420037
AFAP1L1	0.0165347	-0.0900418	-0.104236	-0.00560237	-0.35812	-0.0918768	-0.305065	-0.0377636	0.0498904	0.000517037	-0.360412	-0.407264	-0.385651	-0.583712	-0.42054	0.0846361	-0.0946926	-0.347813	-0.304119	-0.317452	0.0224183	-0.169761	-0.175887	0.0527675	-0.280123	-0.513308	-0.494183	-0.174318	-0.635102	-0.323	-0.472771	-0.0417458	-0.0991305	0.00340449	-0.300465	0.193721	0.363101	0.509161	0.213281	0.379618	0.720179	0.421066	0.686943	0.207471	0.62178	0.320255	0.389897	-0.0879588	-0.187571
AFAP1L2	0.466716	0.341596	0.0174778	-0.131882	-0.295453	0.135877	-0.181168	-0.233784	0.108735	0.0261953	-0.522168	-0.216305	0.147461	-0.280821	-0.551105	0.108241	-0.0988005	-0.266503	-0.0943193	-0.531701	-0.234661	-0.269934	-0.53349	-0.365419	-0.125099	-0.106393	-0.686693	-0.433537	-0.737261	-0.491661	-0.680714	-0.665327	-0.200225	-0.396846	-0.411567	-0.396719	-0.44753	-0.0234579	-0.408212	-0.202753	0.258614	0.647619	0.564661	0.195953	0.0483451	0.110716	0.167019	0.116574	0.0300588
AFDN	-0.1742	0.154881	0.137354	0.274611	-0.540073	0.0958835	-0.139127	-0.250531	-0.295806	-0.528367	-0.714023	-0.488309	-0.25021	-0.570368	-0.643023	-0.00166801	0.0226866	-0.298589	-0.368632	-0.362022	0.163538	-0.402229	-0.488053	0.0209459	-0.0663912	-0.701239	-0.775601	-0.410765	-0.440714	-0.14609	-0.53463	-0.307692	-0.13488	-0.369101	-0.0880985	-0.459142	-0.149205	0.0815363	-0.414186	-0.0925965	0.23351	0.409473	0.67995	0.179275	0.475573	0.102473	0.449109	0.0790877	-0.317635
AFF1	-0.192722	0.34277	0.220215	0.478557	-0.435286	0.134977	0.19123	0.130445	-0.544573	-0.628834	-0.446929	-0.400529	-0.612611	-0.86096	-0.651583	-0.46254	-0.132836	-0.51635	-0.376544	-0.0916273	0.217695	-0.420464	-0.152125	-0.151238	-0.357704	-0.757246	-0.42189	-0.12852	-0.320867	-0.149163	-0.161583	0.0311436	0.171863	0.216417	0.432732	-0.176883	0.281026	0.334329	-0.153929	-0.159142	0.252474	-0.144229	0.314468	-0.00313666	0.179769	-0.165211	0.0262003	-0.486327	-0.615627
AFF2	-0.441031	-0.26628	-0.11637	0.204028	-0.326648	-0.28085	0.0015132	-0.100544	-0.0138207	-0.0606159	0.0532895	0.109889	-0.118367	-0.0554859	0.112175	-0.250856	0.145226	0.0330707	-0.167867	0.394627	0.488268	0.149362	0.295526	0.280059	0.220047	-0.230404	0.330779	0.00100582	0.522833	0.49883	0.27974	0.153233	-0.00149217	0.0833143	0.264587	0.361365	0.444135	0.240556	-0.0240732	-0.08426	0.148801	-0.201722	-0.146263	-0.272126	0.101154	-0.269205	0.062068	-0.00590526	-0.365017
AFF4	-0.082196	0.110724	-0.0312309	0.476614	-0.438544	-0.0218469	-0.138935	-0.191769	-0.493839	-0.796053	-0.551541	-0.661535	-0.392643	-0.569253	-0.327331	-0.189838	-0.0854699	-0.126592	-0.370793	-0.0877683	0.515724	-0.399361	-0.0178861	0.0562868	-0.147715	-0.545201	-0.430182	-0.108701	-0.0493246	0.238216	0.0036794	-0.0223718	0.0922282	0.188318	0.450034	-0.308906	0.0878873	0.0874827	-0.121214	-0.121652	0.076103	-0.0624826	0.235437	0.170658	0.386223	-0.308591	-0.0219527	-0.247363	-0.544463
AFG1L	-0.487437	-0.298453	-0.29285	-0.340614	-0.00974615	-0.0420685	0.209849	0.109061	0.00359046	0.127981	0.408548	0.30743	-0.299938	0.191026	0.262021	0.0481537	0.312331	0.288542	0.437939	0.574008	0.35058	0.557023	0.55319	0.636393	0.308485	-0.385837	0.161313	0.101068	0.408257	-0.131958	0.349087	0.494472	0.0305276	0.0971649	0.00125024	0.126432	0.296512	0.418934	0.47111	0.455192	-0.0172612	-0.303769	0.0196938	0.351519	0.00727955	0.352192	-0.0366918	0.12223	0.382581
AFG3L2	0.244018	0.0132867	0.414727	0.107243	0.293577	-0.178416	0.316865	0.450448	-0.10719	0.349335	0.617337	0.610369	0.0337315	0.12805	-0.0889793	-0.455577	-0.488559	-0.48737	-0.145611	0.29391	-0.0151983	-0.215311	-0.252363	0.107887	-0.153921	-0.010953	-0.0613831	-0.348913	-0.0940671	-0.243711	-0.0855399	0.40952	0.606035	-0.0443459	0.077439	0.214378	0.0928308	0.400119	0.157247	0.335378	-0.0677506	-0.229321	0.156836	-0.0982103	-0.0560621	0.55265	0.522651	0.141931	0.297357
AFM	-0.163833	-0.330762	0.0106995	-0.0484699	-0.30975	-0.183741	-0.419055	-0.21295	0.248502	-0.140976	-0.294644	-0.179679	-0.173413	0.0472924	-0.320549	0.0892071	-0.140299	0.077172	-0.357624	-0.376338	0.0311698	-0.199251	-0.398158	0.091807	-0.125847	-0.164546	-0.359764	-0.18191	-0.139892	0.362307	-0.112127	0.0803445	0.112628	-0.287291	-0.116357	-0.220438	0.0221285	0.0278157	-0.107862	0.314066	-0.100818	0.27474	0.527634	0.37929	0.756813	0.533671	0.871696	0.342793	0.145101
AFMID	-0.0284806	-0.181624	-0.347113	-0.247677	-0.819223	-0.628118	-0.508553	-0.700676	0.196103	-0.0538893	-0.499119	-0.215419	-0.179474	-0.238998	-0.120794	0.159783	0.352501	0.192034	0.24033	0.276579	0.694516	-0.0985144	-0.0863348	0.219211	0.0295132	-0.378422	-0.20336	-0.208211	-0.0802119	-0.00126981	-0.101755	-0.455309	-0.181389	-0.289065	-0.22564	-0.147244	0.154555	0.398678	-0.0570518	0.0502358	0.547389	0.565983	0.719992	0.0972974	0.215511	0.121182	0.158165	0.302484	-0.260025
AFTPH	-0.160206	-0.130619	0.148272	-0.165737	0.135276	0.0414176	-0.0591793	-0.205017	0.0947903	0.241949	-0.0265423	0.160675	0.471138	0.38896	0.0950278	0.556446	0.242148	0.0976347	0.0824979	-0.0870956	-0.171874	0.0991163	-0.430138	0.397033	0.388553	-0.03617	-0.368903	-0.46087	-0.162154	-0.247824	-0.547404	-0.161159	-0.217448	-0.740347	-0.674714	-0.277577	-0.532622	-0.186708	-0.245897	0.275907	-0.0606112	0.539407	0.39572	0.132024	0.241779	0.547553	0.615811	0.785916	0.557168
AGA	0.0360887	-0.270304	-0.18275	-0.023634	0.568532	0.0591858	0.192374	0.241768	-0.0344416	0.553623	0.650562	0.292134	0.5138	0.384223	0.708114	0.296734	0.0776569	-0.00757036	0.109787	0.403952	0.0673179	0.508972	0.508438	0.6142	0.586243	0.148241	0.216636	-0.117748	0.274023	-0.242359	-0.141642	0.266657	-0.221121	0.0129416	-0.380116	0.672887	0.0425755	0.148984	0.436621	0.3312	0.305356	-0.0504986	-0.357541	-0.206028	-0.10818	-0.0834243	-0.239252	0.243247	0.334378
AGAP1	0.0220063	0.459777	0.478298	0.267902	-0.358044	0.123753	-0.0308703	-0.171461	-0.26558	-0.510309	-0.700611	-0.33715	-0.186047	-0.484483	-0.759784	-0.0672382	-0.0819885	-0.340703	-0.284935	-0.504113	-0.228228	-0.656786	-0.855905	-0.440105	-0.433979	-0.323437	-0.634425	-0.336147	-0.643431	-0.185149	-0.497138	-0.400281	0.126694	-0.367017	0.0135965	-0.744307	-0.390536	-0.182247	-0.628342	-0.239402	-0.113015	0.375315	0.584521	0.0827907	0.195029	0.220028	0.482188	0.0452687	-0.221397
AGAP2	-0.312964	0.203665	0.104596	0.479694	-0.430831	0.160201	-0.0497432	0.0546936	-0.352519	-0.593219	-0.623222	-0.673036	-0.61227	-0.910213	-0.574287	-0.200195	-0.0383535	-0.405575	-0.538665	-0.376441	0.0139852	-0.338966	-0.106419	-0.236425	-0.430003	-0.614203	-0.285795	0.062168	-0.405007	0.0597828	-0.202556	0.00189436	-0.0412636	0.31402	0.294086	0.0251618	0.432648	0.218914	-0.0959085	-0.0948512	0.421496	0.00742694	0.237373	-0.0400755	0.459036	-0.272506	0.0451538	-0.537452	-0.723605
AGAP3	-0.109502	0.594026	0.581101	0.461185	-0.148642	0.386915	0.162234	0.0426608	-0.490579	-0.6355	-0.683973	-0.476096	-0.240874	-0.640496	-0.741013	-0.0255973	-0.0655604	-0.454391	-0.391923	-0.587164	-0.414928	-0.620108	-0.765467	-0.455275	-0.479372	-0.389209	-0.612563	-0.254541	-0.716822	-0.268366	-0.55341	-0.252517	0.103009	-0.184633	0.0890924	-0.679073	-0.359737	-0.243923	-0.576483	-0.222876	-0.114005	0.228118	0.384313	0.0359505	0.198739	0.0826761	0.324746	-0.143834	-0.285471
AGBL2	-0.0164773	-0.275143	-0.743913	-0.633278	-0.326781	-0.531123	-0.46048	-0.521586	0.328958	0.192774	-0.0580166	-0.240063	-0.240642	0.0680219	0.491015	0.590891	0.574254	0.668836	0.723157	0.505339	0.564303	0.488002	0.614547	0.430798	-0.00828709	-0.0139394	0.259554	0.224376	0.0267283	-0.114812	0.311338	-0.0197847	-0.132803	0.297523	-0.247031	0.0815222	0.293715	0.477106	0.652094	0.570917	0.461787	0.29228	0.280397	0.511156	0.125011	0.206377	-0.389303	0.20333	0.255652
AGBL3	-0.529565	0.360908	-0.140342	0.0146386	-0.307689	0.153675	0.209225	-0.153464	-0.308798	-0.24855	-0.364998	-0.321354	-0.279764	-0.450019	-0.197174	0.429931	0.583136	0.0214366	0.0913758	0.147893	0.150601	0.373591	0.156444	0.351236	-0.0560681	-0.616528	-0.289321	-0.447134	-0.452317	-0.349163	-0.387497	0.0175797	0.030341	0.120552	-0.131473	-0.293957	-0.0485999	0.461565	-0.0327419	0.45004	0.277316	0.293045	0.336732	0.573879	0.330205	0.234301	0.0828998	0.236802	0.239426
AGBL5	0.109135	-0.52644	-0.185942	0.0582049	0.616151	0.101023	-0.077815	0.359092	0.167114	0.360238	0.598962	0.0971452	0.310991	0.455332	0.584327	0.0750256	-0.321475	0.0727787	-0.262214	-0.0465663	-0.119961	0.29379	0.457264	0.316423	0.341461	0.388572	0.296482	0.255554	0.417867	0.308022	0.20439	0.488684	-0.107466	0.228987	-0.0740938	0.728232	0.24121	-0.114294	0.504953	0.268115	-0.00487051	-0.315858	-0.527222	-0.133805	0.221015	-0.137217	-0.0551215	-0.045581	0.178116
AGER	-0.134834	0.415486	-0.134831	-0.206449	-0.543259	-0.00464954	-0.216116	-0.41163	0.221179	-0.280756	-0.726332	-0.40793	-0.330409	-0.363651	-0.454329	0.236553	0.383192	0.250443	0.109243	-0.37031	-0.206502	0.0037084	-0.195703	-0.549039	-0.528621	0.0299753	-0.00171246	0.0370331	-0.498475	0.0978481	-0.0406962	-0.440813	0.00726965	0.157919	0.0592108	-0.534076	-0.0972937	-0.0384027	-0.354035	-0.121361	-0.0291574	0.366065	0.221828	0.403566	0.104151	-0.00644379	-0.0446516	-0.0717484	-0.0731135
AGFG1	-0.275336	-0.153393	-0.0703997	-0.143318	0.21898	0.164415	0.174723	-0.0414471	0.187871	0.0973276	0.272519	0.399157	0.383936	0.668472	0.364799	0.0517098	0.211211	0.464901	0.212965	0.147786	-0.0746759	0.405682	0.225469	0.0970555	0.493444	0.391632	0.421324	0.1506	0.703317	0.446328	0.393867	0.0326907	-0.148007	-0.184172	0.082353	-0.104872	-0.295504	-0.503808	-0.248428	-0.306943	-0.650467	-0.277169	-0.589888	-0.0758105	-0.347061	-0.222941	-0.152825	0.23118	0.283989
AGFG2	0.152819	0.539211	0.4944	0.224789	-0.0745616	0.244919	0.570457	0.313432	-0.267714	-0.0267827	0.0773172	0.495085	0.0328969	-0.190602	-0.621897	-0.666376	-0.314184	-0.595066	-0.180485	-0.00237765	-0.167819	-0.274132	-0.446794	-0.353339	-0.0945593	-0.216983	-0.310659	-0.495188	-0.215707	-0.331189	-0.281038	-0.162112	0.350209	-0.229903	0.233853	-0.3014	-0.289013	0.0956872	-0.560764	-0.418761	-0.262634	-0.149307	0.0766772	-0.148957	-0.449544	0.0516134	0.203813	-0.0834028	-0.0146909
AGK	-0.0748067	-0.365233	-0.36623	-0.469661	-0.0735945	-0.274191	0.101574	0.014756	0.4092	0.525881	0.593625	0.715381	0.0726407	0.51796	0.321837	-0.2581	0.087789	0.291019	0.41471	0.601518	0.362427	0.549399	0.515798	0.326329	0.419596	0.112974	0.442919	0.0604883	0.64472	0.135042	0.484139	0.183437	0.0344934	-0.0128091	0.0214064	0.356866	0.251425	0.31375	0.248347	0.050413	-0.08296	-0.27801	-0.207698	0.0259776	-0.351676	0.0911495	-0.110695	0.156467	0.313683
AGL	0.040979	-0.594212	-0.410484	-0.501149	-0.140447	-0.0823497	-0.377576	-0.306385	0.491888	0.424851	0.0569081	0.198556	0.373689	0.517131	0.136105	0.324675	0.0688126	0.279109	0.127924	-0.0916172	0.17585	0.330836	0.000772456	0.519577	0.700963	-0.0940656	-0.393612	-0.250596	0.196898	-0.0745485	-0.256157	-0.208116	-0.507246	-0.701087	-0.689527	0.0611063	-0.218312	-0.0126376	0.0310588	0.162872	0.147862	0.464622	0.416087	0.254058	0.295201	0.353158	0.415968	0.5974	0.444765
AGMAT	0.319462	-0.0499588	-0.00143017	0.141993	0.127991	-0.280269	-0.290774	0.00236627	-0.0712399	0.107955	-0.0152452	-0.360271	-0.0294184	-0.259085	0.143057	0.267058	-0.162002	-0.211338	-0.198195	-0.0494584	0.045674	-0.23093	-0.0654719	0.0934796	-0.34377	0.0431126	-0.113542	-0.0957057	-0.486559	-0.1804	-0.284705	0.113811	0.159941	0.247093	-0.18921	0.316768	0.220387	0.323916	0.412235	0.516734	0.537867	0.27791	0.289914	0.0239167	0.428873	0.203079	0.147852	0.0287848	-0.0448957
AGMO	-0.297692	-0.547084	-0.808265	-0.49867	-0.562105	-0.28407	-0.522751	-0.342028	0.367192	0.0157497	-0.219559	-0.391529	-0.550526	-0.182647	0.0655368	0.300484	0.326806	0.435382	0.215408	0.111059	0.539595	0.477859	0.611268	0.503366	0.105426	-0.488598	-0.0911157	0.214925	0.0615087	0.0669355	0.219285	0.153015	-0.300864	0.226997	-0.193751	0.254166	0.595328	0.590771	0.619035	0.544693	0.570455	0.194799	0.450491	0.625176	0.61733	0.218048	-0.0123373	-0.0115816	0.0350547
AGO2	-0.0938345	0.173582	0.196231	0.448643	-0.430139	0.162853	-0.215995	-0.116388	-0.280511	-0.827752	-0.770303	-0.703128	-0.486874	-0.640292	-0.618588	-0.290431	-0.197984	-0.185423	-0.485366	-0.587231	-0.0263913	-0.640241	-0.374739	-0.501192	-0.423718	-0.327937	-0.342421	0.235829	-0.19289	0.335628	0.0217286	-0.195084	-0.050675	0.0974179	0.447488	-0.405189	0.0875439	-0.299724	-0.369682	-0.469691	-0.0814844	-0.0515741	0.168685	-0.0663944	0.303626	-0.371769	0.0323903	-0.521966	-0.767056
AGO3	0.31366	0.338765	0.42173	0.505155	-0.0387566	0.345914	0.162435	0.0262422	-0.407985	-0.428661	-0.353738	-0.128752	0.291278	-0.204268	-0.453207	-0.388232	-0.373855	-0.456091	-0.42348	-0.402476	-0.0907075	-0.602054	-0.560931	-0.349849	0.150442	-0.133033	-0.564991	-0.30123	-0.0864312	-0.0628128	-0.392099	-0.462483	-0.135853	-0.435571	0.141531	-0.412153	-0.530471	-0.493284	-0.705343	-0.764915	-0.231413	0.0454669	0.0189474	-0.379069	-0.235572	-0.452189	0.00237727	-0.137135	-0.439625
AGPAT1	-0.172619	0.0576672	-0.216824	0.108614	-0.213647	-0.0712362	0.0158039	0.0546219	-0.379013	-0.467412	-0.130779	-0.454975	-0.688556	-0.545711	-0.0318859	-0.0990261	0.0967834	0.0213249	0.118158	0.277155	0.436946	-0.0195859	0.449055	0.172417	-0.311082	-0.496448	-0.00908618	0.28036	-0.0381608	-0.0953496	0.320269	0.345338	0.17585	0.60931	0.423322	0.0125729	0.481839	0.440142	0.494221	0.273969	0.256782	-0.314152	0.0933837	0.283873	0.157666	-0.0903935	-0.394273	-0.469462	-0.308269
AGPAT3	-0.104107	0.334137	0.557649	0.770988	0.182151	0.662704	0.226565	0.41797	-0.595254	-0.672914	-0.438311	-0.565556	-0.19253	-0.635165	-0.574593	-0.270428	-0.411055	-0.629038	-0.794575	-0.765657	-0.508501	-0.600694	-0.463506	-0.409709	-0.263184	-0.343822	-0.502774	0.0340368	-0.381517	-0.0167293	-0.403148	0.0435214	-0.0737426	0.0434853	0.274802	-0.163547	-0.0863186	-0.411262	-0.375344	-0.383378	-0.0914071	-0.17604	-0.0849522	-0.271231	0.277092	-0.36178	0.110701	-0.546849	-0.587376
AGPAT4	-0.0504748	-0.437488	-0.464009	-0.307662	-0.729929	-0.437432	-0.733592	-0.458724	0.435282	-0.301309	-0.529889	-0.484187	-0.648503	-0.249965	-0.256301	-0.076888	0.00476637	0.379611	0.0191606	-0.226118	0.381472	-0.182654	0.0781802	-0.169992	-0.331377	-0.168601	-0.00305961	0.491299	0.0803844	0.486119	0.461235	-0.0950273	-0.120245	0.167894	0.180598	-0.0706718	0.523847	0.142011	0.218148	0.0106612	0.202864	0.106924	0.429596	0.29056	0.477134	0.0350473	0.0867579	-0.274119	-0.428513
AGPAT5	0.199085	-0.337332	-0.178237	-0.102329	-0.0969589	-0.466295	-0.629504	-0.639667	0.232234	-0.147398	-0.274872	-0.300418	0.325606	0.417213	0.482526	0.416405	0.177873	0.605997	0.232729	0.0249052	0.30299	-0.2406	-0.112217	0.00805213	0.119021	0.510285	0.229122	0.302371	0.3764	0.537341	0.30121	-0.341799	-0.233213	-0.233244	-0.0804838	-0.234211	-0.24064	-0.551924	-0.0780327	-0.196066	-0.175049	0.268812	-0.022851	-0.179494	0.0265943	-0.218264	-0.122669	0.303996	-0.16073
AGPS	0.264236	-0.352187	-0.137702	-0.407716	0.288709	-0.198065	0.029293	0.0496814	0.44162	0.542326	0.668576	0.746113	0.418241	0.836831	0.455695	-0.198565	-0.154011	0.33396	0.372275	0.353192	0.0647577	0.275492	0.216905	0.0884648	0.40121	0.582377	0.450374	0.163706	0.671263	0.228236	0.485859	0.0866323	0.0503675	-0.178937	-0.0155162	0.192068	-0.113935	-0.193249	0.103827	-0.140223	-0.441781	-0.282139	-0.389882	-0.150164	-0.496579	0.0514129	-0.0975634	0.22406	0.401572
AGR2	0.0155089	-0.249084	-0.329331	-0.223558	-0.5672	-0.347495	-0.648781	-0.619718	0.249468	0.00462118	-0.641474	-0.518216	-0.0552822	-0.310613	-0.0690695	0.484629	0.337955	0.134992	0.102701	-0.176062	0.263519	-0.128427	-0.180387	0.119001	0.0505016	-0.280036	-0.321174	-0.0137415	-0.330933	-0.164362	-0.388474	-0.548601	-0.568358	-0.362124	-0.563497	0.00104601	0.103504	0.12113	0.00893841	0.0450719	0.752566	0.768942	0.687539	-0.0287629	0.37819	0.0273849	0.0851668	0.190378	-0.328592
AGRN	-0.17756	0.288501	-0.111669	0.157874	-0.461593	0.339212	-0.0356377	-0.0677763	-0.218356	-0.352978	-0.689231	-0.615599	-0.379364	-0.817318	-0.610018	0.0845583	0.143562	-0.347599	-0.302344	-0.457962	-0.0692999	-0.0588234	-0.0881568	-0.112738	-0.144761	-0.695272	-0.605447	-0.207031	-0.642925	-0.392656	-0.570839	-0.305154	-0.340671	0.0246976	-0.156927	-0.111316	0.104779	0.262513	-0.162684	-0.0618559	0.579011	0.37059	0.446788	0.217306	0.366609	-0.155697	-0.0304463	-0.292225	-0.378788
AGRP	-0.0547927	0.394757	0.355825	0.489148	0.0311323	-0.0306887	0.133388	-0.19356	-0.711826	-0.614999	-0.336132	-0.418233	0.0305003	-0.303254	0.0762289	0.200186	0.213002	-0.0694836	0.0643966	0.223448	0.263732	-0.453064	-0.261709	0.0950869	-0.118584	-0.212851	-0.196074	-0.150789	-0.124561	-0.141694	-0.16398	-0.121575	0.122093	-0.0407862	0.194994	-0.512408	-0.350075	-0.209661	-0.220916	-0.102482	-0.0787517	0.0579239	0.0889902	-0.164943	-0.106152	-0.185718	-0.191702	0.0743844	-0.282006
AGT	-0.101621	-0.0218435	0.0282224	0.179117	-0.219521	-0.130333	0.183966	0.114396	-0.418172	-0.239723	0.0817972	0.00888363	-0.382831	-0.370073	-0.131387	-0.366937	-0.0752184	-0.279689	0.03689	0.44148	0.544263	-0.154897	0.147061	0.348547	0.0437355	-0.644195	-0.236461	-0.10227	0.099801	-0.261734	0.054213	0.228527	0.150307	0.0748882	0.237732	0.0554269	0.303523	0.474772	0.224011	0.0958995	0.266081	-0.23335	0.281437	-0.0296458	-0.0156166	0.0480466	-0.0469375	-0.184732	-0.269441
AGTPBP1	-0.226501	-0.286485	-0.161463	0.108657	0.327922	0.496009	0.303279	0.460546	0.0500914	0.272705	0.437404	0.270875	0.24356	0.231181	0.105728	-0.180059	-0.202409	-0.17375	-0.402732	-0.132019	-0.164791	0.521555	0.438757	0.334061	0.612913	-0.112332	-0.0250972	-0.111405	0.372427	0.115441	-0.0818405	0.329109	-0.265626	-0.00365159	-0.0794868	0.570455	0.12403	0.0149891	0.0796807	-0.01378	-0.0214443	-0.310726	-0.456094	-0.0281449	0.128185	-0.229707	0.035377	-0.065739	0.169919
AGTR1	0.167858	0.576087	0.387116	0.433787	0.206364	0.641854	0.469995	0.318199	-0.522793	-0.101375	-0.199209	-0.12584	0.2869	-0.450193	-0.452061	-0.0352637	-0.161869	-0.720329	-0.399904	-0.392992	-0.401289	-0.183169	-0.381689	-0.110456	0.129751	-0.384971	-0.717312	-0.608589	-0.644694	-0.715696	-0.915687	-0.300211	-0.175513	-0.280145	-0.264692	-0.144064	-0.474707	-0.0455483	-0.437248	-0.237165	0.22822	0.254983	0.129774	-0.124689	-0.0908139	-0.162974	0.0142392	-0.0541565	-0.0503814
AGTR2	-0.00542276	-0.256616	-0.195962	0.0507048	-0.054252	-0.418263	-0.411816	-0.258729	0.165345	-0.0624597	-0.0362195	-0.262147	-0.000892551	0.174169	0.292362	0.267869	0.0100015	0.326025	-0.180254	0.0495036	0.263724	0.0199285	0.121769	0.161152	-0.194358	0.285307	0.227887	-0.0118748	0.0839584	0.595967	0.234726	0.219784	0.294765	0.283033	0.129741	0.0914079	0.155959	0.085145	0.214461	0.440967	-0.0515659	0.0736134	-0.00692215	0.275484	0.54056	0.135697	0.290122	0.267627	0.122563
AGTRAP	0.166379	0.456091	0.218488	-0.0989706	0.0028908	0.10132	0.323254	0.0322226	-0.203826	0.301122	-0.0217105	0.218705	0.197197	-0.250034	-0.224071	0.170581	0.185341	-0.420403	0.249166	0.146426	-0.140374	-0.00254051	-0.327415	0.0750837	0.0351261	-0.312099	-0.434904	-0.575269	-0.645377	-0.952812	-0.743715	-0.346007	-0.0577455	-0.372802	-0.513747	-0.157137	-0.338907	0.329948	-0.165111	0.10769	0.429365	0.476855	0.474281	-0.0224396	-0.287072	0.324311	0.0579412	0.273987	0.251818
AGXT	-0.0751625	0.0321171	0.461593	-0.211405	-0.0317868	-0.0872378	0.051093	-0.0509075	0.182063	0.121666	0.00250172	0.452977	0.058171	0.277266	-0.292669	-0.0737469	-0.0245262	-0.0192781	0.182108	-0.0870349	-0.31527	-0.301241	-0.711101	-0.201431	-0.118056	0.0822613	-0.109666	-0.0951544	-0.0865408	-0.116221	-0.0938546	-0.128931	0.148506	-0.60997	-0.190704	-0.480978	-0.330092	-0.246024	-0.390249	-0.0914403	-0.411277	0.158293	0.362089	-0.0867224	-0.15436	0.602731	0.609561	0.357249	0.270412
AGXT2	-0.368091	-0.163046	0.208329	0.127579	-0.217162	-0.214663	-0.00341757	0.14711	-0.0578314	-0.403528	0.0432845	0.0532877	-0.65391	-0.0827407	-0.307776	-0.461578	-0.235904	0.0350986	-0.208992	0.0737213	0.177088	-0.261574	-0.108531	-0.0395472	-0.453201	-0.21847	0.11761	0.197523	0.226252	0.531106	0.55196	0.577579	0.615793	0.266268	0.621434	-0.200592	0.399961	0.179557	0.0999057	0.243794	-0.458227	-0.49215	0.120835	0.264569	0.373645	0.415072	0.541816	-0.149526	-0.0604005
AHCTF1	-0.20849	-0.659814	-0.478083	-0.250835	0.0455623	-0.238099	-0.435701	-0.172062	0.357125	-0.000138879	0.141367	-0.175573	-0.145793	0.352743	0.614837	0.175149	0.161258	0.660315	0.25224	0.143027	0.23519	0.2709	0.605061	0.179887	0.182098	0.321424	0.635751	0.837089	0.742309	0.630736	0.784163	0.263919	-0.317916	0.301843	0.143143	0.385861	0.469128	-0.245497	0.507698	0.0114029	-0.0585072	-0.3185	-0.426913	-0.110118	0.0744361	-0.315985	-0.424673	-0.224956	-0.207056
AHCY	-0.26994	0.223268	0.0622252	0.585737	-0.0652721	0.44612	0.178687	0.327954	-0.601291	-0.766336	-0.355992	-0.702022	-0.61053	-0.77228	-0.36751	-0.274475	-0.175762	-0.329203	-0.517428	-0.313789	0.0179417	-0.214754	0.221693	-0.110397	-0.303651	-0.562983	-0.253627	0.214969	-0.159992	0.0859327	0.0462027	0.322879	0.0519997	0.587283	0.559976	0.00774632	0.353855	0.078003	0.112762	-0.0687976	0.0957038	-0.418838	-0.15178	0.111751	0.346986	-0.439787	-0.275301	-0.729013	-0.587369
AHCYL1	0.298875	-0.0866042	-0.0354746	-0.0347017	0.257761	0.0521213	-0.00219833	-0.251665	0.0429981	0.289376	0.128401	0.248294	0.883077	0.542391	0.476446	0.25207	0.129547	0.149179	0.2254	0.132285	0.0627991	0.0876469	-0.0472432	0.178144	0.757701	0.370644	-0.00451581	-0.173415	0.382518	-0.0933433	-0.235989	-0.523299	-0.535846	-0.611644	-0.428024	0.00753044	-0.602936	-0.540998	-0.342659	-0.509937	-0.0588281	0.268572	-0.265794	-0.495586	-0.521794	-0.439622	-0.335728	0.395246	0.0549552
AHCYL2	0.0361263	-0.636311	-0.389075	-0.551839	-0.0573851	-0.175988	-0.570451	-0.147579	0.722173	0.321592	0.0632395	0.0151211	-0.071881	0.454122	0.0744421	0.237747	-0.124532	0.43617	0.0105507	-0.360916	-0.13609	0.216606	0.0411991	0.0833069	0.0292034	0.264685	0.0109704	0.263874	0.0960521	0.341899	0.222275	0.152902	-0.126851	-0.121498	-0.309029	0.127224	0.166938	-0.0410222	0.31921	0.388761	-0.08788	0.168088	0.225433	0.445829	0.540606	0.496086	0.476399	0.226821	0.409581
AHDC1	-0.236015	0.396853	0.319514	0.317428	-0.408692	0.398267	0.0106469	0.0037757	-0.281981	-0.661619	-0.798899	-0.564804	-0.496298	-0.746753	-0.87179	-0.152064	-0.0596583	-0.362994	-0.430986	-0.70263	-0.340094	-0.48707	-0.559988	-0.494405	-0.450357	-0.534434	-0.5809	-0.039689	-0.592779	-0.110231	-0.375624	-0.247995	-0.0756508	-0.0879485	0.148259	-0.534797	-0.067969	-0.14772	-0.484772	-0.301598	0.00752012	0.165136	0.404569	0.120739	0.320733	-0.0290446	0.257259	-0.365781	-0.460579
AHI1	0.0656405	-0.0347496	-0.11826	-0.353076	-0.223859	-0.116934	-0.189469	-0.316325	0.473526	0.0640859	-0.102928	0.256849	0.173824	0.503398	-0.134264	0.00100552	0.0241833	0.42842	0.104861	-0.168835	-0.0599546	0.113061	-0.199324	-0.233123	0.0167073	0.398901	0.0616873	-0.122661	0.169315	0.45236	0.228627	-0.222334	0.155273	-0.243829	0.0458699	-0.470968	-0.376054	-0.277874	-0.394315	-0.143762	-0.613875	0.113937	0.00506023	0.382006	-0.00730012	0.213081	0.330445	0.380022	0.412291
AHNAK	-0.170553	0.188235	-0.137873	-0.0274079	-0.282564	0.455978	-0.0832192	-0.0650087	-0.146696	-0.390466	-0.64985	-0.63157	-0.383329	-0.617686	-0.451839	0.203827	0.199378	-0.0975096	-0.0297973	-0.529081	-0.229741	-0.0490102	-0.0509012	-0.176657	-0.0900641	-0.527521	-0.501306	0.171201	-0.474891	-0.420172	-0.350569	-0.295259	-0.519689	-0.0271603	-0.193072	-0.251047	0.00315145	-0.0667344	-0.0689628	-0.173118	0.352807	0.258255	0.309852	0.194914	0.178688	-0.178725	-0.265771	-0.390156	-0.324874
AHR	-0.0981287	-0.700538	-0.41296	-0.0842542	0.00610478	-0.111096	-0.383514	-0.0861303	0.405198	0.073031	0.170644	-0.0158457	0.0994554	0.435491	0.394666	-0.0875066	-0.131889	0.409747	-0.161538	-0.0704293	0.209239	0.228984	0.450257	0.160896	0.415918	0.289328	0.383433	0.485497	0.788899	0.778462	0.557154	0.169969	-0.328941	0.0673364	0.125853	0.467443	0.332405	-0.285213	0.205342	-0.182592	-0.131679	-0.282546	-0.434884	-0.16573	0.187459	-0.399731	-0.114498	-0.11696	-0.204965
AHRR	-0.220112	0.00293665	0.18229	0.110575	-0.322808	-0.529923	-0.150128	-0.335846	0.0947429	-0.195551	-0.141335	0.105914	-0.114607	0.0870976	0.0633107	-0.163288	0.174905	0.26155	0.0829717	0.307065	0.257971	-0.257849	-0.184834	-0.243262	-0.30962	0.277649	0.559048	0.185436	0.350608	0.656382	0.489156	-0.0576805	0.327589	0.0650623	0.422224	-0.181296	0.144865	-0.130046	-0.272308	-0.218141	-0.298312	-0.112691	-0.109077	-0.297111	-0.130362	-0.0863195	0.121041	0.081506	-0.310342
AHSA1	0.509512	0.255488	0.193271	-0.11636	0.163756	-0.341792	-0.0426798	-0.339058	0.0132027	0.120189	0.10246	0.279585	0.558434	0.516646	0.270872	0.205357	0.0297113	0.238228	0.371299	0.276092	0.110323	-0.225004	-0.378622	-0.0853299	-0.022085	0.573781	0.0395201	-0.3412	-0.0200525	-0.0279118	-0.0237824	-0.327207	0.338506	-0.302247	-0.071561	-0.536391	-0.701926	-0.288675	-0.294506	-0.0535177	-0.449412	0.246544	0.0421302	0.0289455	-0.395278	0.200299	0.0561148	0.57868	0.429502
AHSG	-0.330878	-0.122748	0.342633	0.0924482	-0.113662	-0.0531548	0.0325487	0.103216	0.0541757	-0.0338111	0.00553513	0.218753	-0.147663	0.0585274	-0.391175	-0.14546	-0.172589	-0.185734	-0.368818	-0.164305	-0.123265	-0.164975	-0.480954	0.0993984	-0.134464	-0.236097	-0.252517	-0.342087	-0.116398	0.195015	-0.162277	0.274876	0.351513	-0.30731	-0.0103157	-0.183422	0.0026228	0.124796	-0.218025	0.309083	-0.254546	0.0455527	0.3865	0.209197	0.505141	0.655957	0.978737	0.353828	0.26046
AHSP	0.0592881	-0.335442	-0.216965	-0.25879	-0.161988	-0.505127	-0.191198	-0.0614509	0.502305	0.234335	0.371956	0.438872	-0.137822	0.433483	0.180221	-0.411832	-0.177731	0.353871	0.0910467	0.311942	0.271689	0.137208	0.278608	-0.139482	-0.158495	0.469678	0.657692	0.289087	0.57416	0.729961	0.792852	0.262466	0.425765	0.318136	0.450332	0.237155	0.393918	0.134402	0.17202	0.0168464	-0.356462	-0.396255	-0.293675	0.0397569	-0.0833479	0.0499408	0.0905667	-0.0314983	0.0671262
AICDA	-0.17322	0.109001	-0.338839	-0.318098	0.0560447	0.325794	0.256028	-0.152594	0.154715	0.280298	0.0943909	0.284745	0.492999	0.415448	0.240931	0.341725	0.468873	0.337985	0.341566	0.145021	-0.0356864	0.724134	0.358256	0.261652	0.66039	0.0901385	0.0381531	-0.290365	0.229421	-0.145176	-0.148821	-0.285774	-0.390329	-0.260172	-0.33004	-0.115233	-0.468166	-0.148675	-0.258232	-0.160741	-0.163919	0.162752	-0.301433	0.222974	-0.343098	-0.201707	-0.316232	0.381953	0.49076
AIDA	0.623018	-0.0920323	-0.0594883	-0.193113	0.344923	-0.00990449	-0.0607562	0.0408097	-0.0107504	0.304532	0.32036	0.16328	0.434434	0.369617	0.177962	0.176994	-0.312192	-0.0782857	0.112796	0.0255748	0.0816069	-0.0406295	-0.119583	0.335384	0.282141	0.0977532	-0.522152	-0.424314	-0.200802	-0.480574	-0.355651	-0.0233546	0.0621882	-0.320694	-0.405816	-0.094754	-0.462498	0.0628063	0.203284	0.327158	0.00299066	0.241484	0.302397	0.301054	0.0364894	0.406472	0.183214	0.422082	0.578253
AIF1	0.0584323	-0.330183	-0.530322	-0.413834	-0.0837664	-0.411475	-0.340082	-0.0928277	0.457008	0.134367	0.244552	-0.0204514	-0.377768	0.230155	0.359724	-0.00550422	0.0269041	0.563396	0.292461	0.246508	0.252404	0.335603	0.628423	-0.0333926	-0.311817	0.401297	0.642066	0.55005	0.330936	0.508313	0.82275	0.373201	0.28563	0.694878	0.353486	0.277396	0.534625	0.255291	0.620272	0.360827	-0.0960224	-0.333604	-0.268861	0.384947	0.105873	0.0452846	-0.280769	-0.215868	0.13698
AIF1L	0.0295693	-0.14871	-0.281201	-0.261565	-0.42705	-0.0946338	-0.287855	-0.383801	0.300905	0.352149	-0.343446	-0.0521709	0.247718	-0.141188	-0.129634	0.290847	0.276122	-0.0879201	0.0563052	-0.120184	0.100933	0.151881	-0.125589	0.164267	0.395746	-0.285504	-0.357394	-0.315798	-0.259726	-0.37306	-0.603387	-0.609619	-0.646888	-0.558953	-0.708227	0.17828	-0.0478275	0.180048	-0.187032	-0.122027	0.720503	0.722685	0.508184	-0.142026	0.0913485	-0.0292644	0.0954858	0.284613	-0.115847
AIFM1	0.151551	0.123428	0.301077	0.205141	0.538614	0.0405561	0.632185	0.643536	-0.240708	0.349986	0.888185	0.72998	0.14741	0.252114	0.198372	-0.546843	-0.400754	-0.382587	-0.0683794	0.518044	0.001324	0.125171	0.226927	0.146609	0.0451509	0.15022	0.301344	-0.210595	0.262178	-0.111993	0.193526	0.564586	0.600077	0.289542	0.346346	0.401259	0.117615	0.315218	0.220264	0.16887	-0.257315	-0.620528	-0.452505	-0.183063	-0.394675	0.110265	0.00381324	-0.0629612	0.30035
AIFM2	-0.184461	0.422678	0.44642	0.11817	0.568924	0.611389	0.803228	0.532811	-0.22598	0.19824	0.468173	0.627631	0.362966	0.302284	-0.0303547	-0.175931	-0.00997382	-0.232706	0.0308203	0.0407483	-0.57879	0.275833	-0.0766026	-0.0979735	0.239743	0.154769	0.114152	-0.22881	0.089594	-0.27544	-0.144661	0.15086	0.132504	-0.14358	0.0385742	-0.124943	-0.448438	-0.280357	-0.364001	-0.225747	-0.573404	-0.350361	-0.534935	-0.14142	-0.562161	0.00192769	-0.0477036	0.0672877	0.440946
AIFM3	0.181355	-0.244779	-0.147267	0.170001	0.0432896	-0.199952	-0.303346	-0.284388	-0.288204	-0.227001	-0.0959751	-0.395156	0.234795	0.0922217	0.307237	0.388626	-0.0217863	0.105051	-0.0854058	0.129082	0.526267	-0.151167	0.00185	0.609115	0.304396	-0.199848	-0.475258	-0.336359	0.0102123	-0.0199639	-0.242373	0.033379	-0.046107	-0.202355	-0.199622	-0.131942	-0.250784	0.0315262	0.185885	0.366938	0.15181	0.275146	0.340139	0.240755	0.459279	0.123326	0.187386	0.435068	0.126266
AIG1	0.29781	-0.213145	-0.217642	-0.0785203	0.433211	-0.109286	0.0643535	0.355418	0.230623	0.567324	0.65548	0.304176	0.161899	0.212439	0.523949	-0.162111	-0.217013	-0.0431617	0.0486733	0.267642	-0.0610834	0.314633	0.580835	-0.00769168	0.0480609	0.478058	0.62866	0.343844	0.277242	0.0571872	0.326517	0.290389	0.0252706	0.506561	0.061785	0.869427	0.464624	0.198014	0.548593	0.0907781	0.266239	-0.351391	-0.585023	-0.350342	-0.292124	-0.310238	-0.491975	-0.326718	-0.0293123
AIMP1	-0.138079	-0.670236	-0.453104	-0.382816	0.284207	-0.225668	-0.105333	0.0890718	0.348465	0.422761	0.700724	0.385269	0.0959109	0.694589	0.663702	0.123319	0.0144126	0.487926	0.247668	0.45667	0.322138	0.60497	0.666276	0.652436	0.442737	0.214707	0.406726	0.196687	0.684352	0.334941	0.541065	0.588719	0.0621272	0.154943	-0.0446162	0.466405	0.285419	0.198525	0.633902	0.535888	-0.162894	-0.333517	-0.279894	0.287579	0.167638	0.270482	0.0565458	0.279839	0.545245
AIMP2	-0.407237	0.495351	0.496899	0.386999	-0.0692493	0.381952	0.447547	0.169934	-0.45678	-0.180093	-0.301406	-0.0490728	-0.0181952	-0.493777	-0.532301	0.0694792	0.166232	-0.562279	-0.338206	-0.186872	-0.308384	-0.117102	-0.499824	0.034864	-0.0655725	-0.582349	-0.50966	-0.625765	-0.601837	-0.477688	-0.783706	-0.0988524	0.0357331	-0.317109	-0.210141	-0.268573	-0.251395	0.153541	-0.484065	0.0607176	0.168091	0.294003	0.354402	-0.0109877	0.182319	0.241207	0.476109	0.192	0.0222768
AIP	-0.497007	0.548003	0.635121	0.421957	0.26118	0.604803	0.833776	0.563903	-0.621029	-0.337618	0.102509	0.234209	-0.228224	-0.322837	-0.394236	-0.359102	0.0222841	-0.461735	-0.119487	0.02756	-0.411817	-0.0818623	-0.206445	-0.137404	-0.115117	-0.413919	-0.0788764	-0.101291	-0.0945684	-0.332696	-0.133072	0.286068	0.236235	0.0265787	0.335655	-0.288611	-0.132064	-0.0849901	-0.337833	-0.208016	-0.387757	-0.46438	-0.239525	-0.165557	-0.337938	0.0092682	0.00833234	-0.277743	-0.0434846
AIPL1	0.591214	-0.172992	-0.0960356	0.141012	-0.110267	-0.13287	-0.494208	-0.180941	0.185068	-0.0981902	-0.252126	-0.321053	0.20403	0.0374748	-0.16048	-0.117797	-0.518787	-0.0870213	-0.485496	-0.506138	0.0668173	-0.414552	-0.268444	-0.246352	-0.0675312	0.255422	-0.351452	-0.121744	-0.125923	0.349274	-0.125471	-0.254999	-0.00314891	-0.0864655	0.015611	-0.00581309	-0.135731	-0.203067	-0.132294	-0.164856	0.00888156	0.222142	0.15356	0.045112	0.366319	-0.157586	0.236282	-0.000639642	-0.187752
AJAP1	-0.060474	0.143538	-0.155753	-0.0922577	-0.605285	-0.357007	0.0355097	-0.175154	0.0935605	0.179796	-0.126381	0.178484	-0.250461	-0.41746	-0.272151	-0.298173	0.187426	-0.222936	0.103122	0.377552	0.392847	0.0824612	0.103208	-0.040118	-0.106752	-0.354013	0.0818978	-0.234367	-0.131299	-0.17327	-0.0795035	-0.254975	0.0437889	0.0670833	0.0297372	0.226496	0.390886	0.638323	-0.0632038	-0.0874815	0.568214	0.173372	0.30113	-0.135786	-0.166816	-0.0726151	-0.0658798	-0.0867474	-0.315116
AJUBA	0.00522311	0.189717	0.088838	0.074359	-0.0628418	0.236482	0.0638749	0.124436	-0.130256	0.159613	-0.239267	-0.213755	-0.0352378	-0.528667	-0.348073	0.197014	0.0357405	-0.519884	-0.217142	-0.293587	-0.265222	-0.0352523	-0.234443	0.050744	-0.0417623	-0.470199	-0.525652	-0.356874	-0.726857	-0.69743	-0.797825	-0.198329	-0.279265	-0.188037	-0.518136	0.182595	0.0392466	0.339372	-0.00156953	0.19303	0.709275	0.480262	0.482718	-0.021255	0.252943	0.174621	0.185392	-0.0115585	-0.0644263
AK1	0.134641	0.0175081	0.377587	0.456565	0.653195	0.706838	0.42227	0.714642	-0.360569	0.00844161	0.357846	0.0953247	0.278624	0.0337207	-0.18627	-0.262675	-0.632761	-0.616478	-0.677653	-0.481014	-0.487329	-0.105201	-0.163799	0.107269	0.283536	-0.148593	-0.529189	-0.297547	-0.124197	-0.232763	-0.463696	0.360017	0.0049887	-0.137504	-0.0586293	0.216837	-0.230645	-0.191865	-0.0515787	0.0146339	-0.189984	-0.274922	-0.214836	-0.0614353	0.209436	0.0160541	0.31296	-0.117415	0.17771
AK4	0.366744	-0.0373582	-0.0299693	0.262981	0.217051	-0.244557	0.048419	-0.0668043	-0.181987	0.0790655	0.305932	0.147411	0.467475	0.236102	0.556881	-0.173745	-0.0908052	0.0219337	0.0917309	0.475102	0.40763	-0.0885474	0.281377	0.0775509	0.321598	0.377806	0.389188	0.0751754	0.533343	0.206987	0.250832	-0.1313	-0.0458732	0.0948924	0.215429	0.321493	-0.0462762	-0.183544	0.015373	-0.40636	0.0249001	-0.221251	-0.513136	-0.611644	-0.534501	-0.671233	-0.597936	-0.0719243	-0.340157
AK5	-0.228434	0.160014	-0.135419	-0.091335	0.00912722	-0.015745	0.158889	-0.286842	-0.214676	0.185719	-0.032231	0.00935235	0.396739	0.0647668	0.322393	0.669863	0.621264	0.110804	0.337986	0.42504	0.246679	0.429471	0.115812	0.636751	0.453229	-0.271408	-0.211286	-0.592037	-0.19221	-0.505262	-0.550704	-0.202579	-0.22597	-0.325186	-0.556979	-0.116046	-0.381754	0.237637	-0.0456997	0.360297	0.345157	0.512329	0.246379	0.18586	0.00344633	0.178423	-0.0120221	0.662111	0.433184
AK6	0.0466094	-0.325294	-0.0786252	-0.486286	0.222395	-0.190801	0.00407971	-0.0519828	0.525816	0.557059	0.522656	0.727725	0.3894	0.811023	0.440935	-0.0303558	0.0835304	0.430154	0.490884	0.303908	-0.0958312	0.30784	0.108577	0.00347028	0.35444	0.599326	0.571375	0.281502	0.625985	0.215704	0.45386	-0.0261249	-0.0970824	-0.288634	-0.14169	0.119279	-0.117424	-0.307621	-0.00650896	-0.19936	-0.416502	-0.156299	-0.359234	-0.253271	-0.539146	0.0812219	-0.0853843	0.263978	0.356865
AK7	0.364557	0.18825	0.283562	0.0808912	-0.0174403	0.0644305	0.109865	0.303796	0.00172745	0.20559	0.0189881	0.146681	-0.125921	-0.401278	-0.419337	-0.458864	-0.392508	-0.608864	-0.165612	-0.219047	-0.301395	-0.389362	-0.325944	-0.456583	-0.288682	-0.090582	-0.154864	0.0412986	-0.39758	-0.448922	-0.275677	-0.185217	-0.0200489	-0.0399184	-0.0571062	0.258667	0.20707	0.161434	-0.0449955	-0.285516	0.386866	0.0273564	0.183412	-0.443504	-0.264882	-0.0492176	-0.0371572	-0.437954	-0.385397
AK8	0.0367751	-0.229797	-0.329798	-0.263708	-0.129315	0.165756	-0.323872	-0.205277	-0.0247507	-0.110503	-0.353012	-0.500008	-0.128488	-0.21727	-0.029969	0.456809	0.171728	0.0976356	0.203158	-0.250326	0.0878402	0.0271838	0.0441032	0.329417	0.25163	-0.467432	-0.603672	0.0914666	-0.280753	-0.533794	-0.356879	-0.198877	-0.601457	-0.284831	-0.530391	-0.117069	-0.0670971	0.0227769	0.277296	0.175127	0.475641	0.413937	0.529881	0.2747	0.295777	0.12791	-0.125608	0.00959387	-0.00696104
AKAIN1	0.0733483	-0.0883689	-0.381028	-0.500049	-0.661464	-0.781991	-0.559048	-0.887973	0.326971	0.0127722	-0.402667	-0.1102	-0.0195289	0.148522	0.164142	0.461835	0.547387	0.609074	0.627993	0.439114	0.651835	0.0112798	-0.0878136	0.182672	-0.0821827	0.0539138	0.0456305	-0.157793	-0.0345503	0.0833411	0.123925	-0.463933	0.033356	-0.243835	-0.223579	-0.477895	-0.149184	0.214207	-0.0348553	0.209603	0.158609	0.600988	0.607785	0.346408	0.0496809	0.328826	0.0908385	0.593991	0.164883
AKAP1	0.229372	0.6876	0.903034	0.755277	0.50134	0.46617	0.614971	0.580045	-0.6805	-0.431727	0.0640522	0.0617105	0.0710771	-0.276543	-0.396038	-0.548751	-0.540553	-0.677576	-0.479026	-0.289066	-0.541325	-0.699707	-0.593584	-0.611387	-0.444141	0.134525	-0.132594	-0.117063	-0.270819	-0.104468	-0.171051	0.110631	0.510593	0.119712	0.543485	-0.331174	-0.3637	-0.427566	-0.483899	-0.455395	-0.556311	-0.450609	-0.369363	-0.43587	-0.376849	-0.223829	0.0124153	-0.400516	-0.270405
AKAP10	-0.525032	0.199446	0.14815	0.477429	-0.379033	0.388037	0.0916192	0.108396	-0.352112	-0.814841	-0.596359	-0.560251	-0.621768	-0.646966	-0.642918	-0.319869	-0.0546601	-0.188349	-0.564676	-0.475787	-0.0718513	-0.24056	-0.091052	-0.279665	-0.312936	-0.544707	-0.248341	0.129216	-0.0869052	0.387332	0.0709591	0.133176	0.0464246	0.269797	0.549904	-0.294178	0.224681	-0.0927934	-0.314556	-0.257046	-0.18158	-0.276023	-0.012346	0.162067	0.42281	-0.287056	0.123784	-0.504814	-0.545872
AKAP12	-0.33826	-0.294966	-0.530338	-0.320862	-0.663202	-0.0807118	-0.392149	-0.505728	0.170887	-0.399419	-0.517956	-0.382745	-0.374829	-0.0692157	-0.18832	0.170184	0.333508	0.494587	0.176858	-0.0604798	0.494322	0.200502	0.210806	0.279978	0.223831	-0.474337	-0.315358	0.0709228	0.207818	0.243422	0.200949	-0.151326	-0.308367	-0.151708	-0.00322873	-0.40604	0.0415455	0.0626335	-0.0195398	0.0158671	-0.0130663	0.175491	0.399347	0.578363	0.386466	0.048846	0.0541549	0.109832	-0.0306231
AKAP3	-0.104183	0.0943528	0.0954132	-0.0316383	-0.162856	-0.289851	0.154493	0.0474751	-0.162936	0.248408	0.139009	0.190613	-0.179719	-0.306783	-0.102713	0.0344856	0.13531	-0.343358	0.106366	0.442768	0.257778	0.0326733	-0.0733725	0.374871	-0.120781	-0.479421	-0.190471	-0.454681	-0.396591	-0.545498	-0.376867	0.134785	0.248702	-0.0533228	-0.244098	0.166205	0.229592	0.741991	0.226028	0.536505	0.55356	0.243975	0.551841	0.081501	0.141714	0.531129	0.345034	0.255117	0.159036
AKAP5	-0.359672	-0.196397	-0.213301	-0.213221	-0.183522	0.174566	-0.0909885	-0.135136	0.0269767	-0.441169	-0.198996	-0.181257	-0.348815	0.136576	-0.0822695	0.0363814	0.160993	0.470736	0.20379	-0.0968355	0.127274	0.128909	0.163518	0.11645	0.117183	-0.211607	-0.093929	0.329096	0.357847	0.273345	0.433009	0.15431	-0.107298	-0.0257897	0.2206	-0.472621	-0.0624206	-0.253055	0.01279	-0.0458596	-0.490285	-0.242112	0.00408493	0.453321	0.135238	0.0738013	-0.0333335	-0.0599293	0.102561
AKAP6	0.244876	0.0245556	0.232493	0.140413	-0.037304	-0.105687	0.177674	-0.00368265	-0.0738146	0.238383	0.209003	0.492525	0.47756	0.23106	-0.138639	-0.288	-0.258031	-0.356951	-0.19952	0.178391	0.217994	-0.146763	-0.35635	0.20755	0.39212	-0.0999633	-0.370674	-0.705133	0.0581373	-0.130296	-0.399775	-0.196321	0.12659	-0.565874	-0.168461	-0.0430365	-0.362604	0.100754	-0.39764	-0.144345	-0.0445872	0.17777	0.231732	-0.176154	-0.116501	0.154769	0.467702	0.4685	0.173288
AKAP7	-0.0197045	-0.418813	0.143493	-0.0355865	0.756764	0.111012	0.185382	0.392955	-0.0669576	0.363035	0.742587	0.394285	0.351596	0.587092	0.597401	0.159793	-0.163169	0.0408072	0.121549	0.246555	-0.133302	0.17386	0.153809	0.533472	0.436314	0.190383	0.130039	0.12866	0.3957	-0.142608	0.0782228	0.527177	-0.0339983	-0.175783	-0.250358	0.348797	-0.0596852	-0.161941	0.432741	0.357921	-0.190324	-0.285403	-0.262069	-0.175957	-0.0459212	0.295261	0.110009	0.241083	0.447216
AKAP8	0.146023	-0.133694	-0.168207	-0.641588	0.0472691	-0.325954	-0.123221	-0.255948	0.505751	0.656267	0.309573	0.533392	0.378671	0.633479	0.237644	0.434168	0.231334	0.343582	0.477457	0.259308	-0.0154101	0.387718	-0.115133	0.290425	0.16646	0.315284	0.0145379	-0.403337	-0.122576	-0.232872	-0.155523	-0.0908106	0.139277	-0.398759	-0.563489	-0.15071	-0.347339	0.200587	0.0660607	0.510754	-0.0914445	0.447493	0.344594	0.432975	0.000962332	0.766112	0.458326	0.810047	0.908034
AKAP8L	0.443005	0.0497452	0.444071	0.0606529	0.182711	-0.182536	-0.052011	-0.0691123	0.0845069	0.172999	0.125595	0.376438	0.507203	0.439032	-0.0877247	-0.0968109	-0.367034	-0.149466	-0.134431	-0.121581	-0.152947	-0.45528	-0.715413	-0.161858	-0.00441612	0.393569	-0.232145	-0.416911	-0.0914327	0.0469305	-0.247488	-0.204889	0.298997	-0.554985	-0.146982	-0.340611	-0.561427	-0.315807	-0.424017	-0.10581	-0.416181	0.222797	0.207708	-0.143015	-0.0773454	0.369759	0.603656	0.505193	0.299787
AKAP9	-0.188176	-0.32371	-0.626272	-0.632983	-0.496413	-0.322343	-0.501493	-0.797905	0.472702	0.0961424	-0.347515	-0.102658	0.191106	0.426823	0.258794	0.66947	0.648643	0.796528	0.543229	0.165065	0.442852	0.47304	0.171269	0.428229	0.45341	-0.00111612	-0.0819973	-0.138545	0.207664	0.151485	0.0397113	-0.41799	-0.41312	-0.437914	-0.472778	-0.394642	-0.307691	-0.0418844	-0.0773468	0.15988	0.0109177	0.581498	0.374251	0.534639	0.189939	0.212305	0.0708686	0.689799	0.423248
AKIP1	0.0345646	0.460067	0.247531	0.0977298	-0.0574986	0.179307	0.0695816	-0.410009	-0.343551	-0.297407	-0.525017	-0.249164	0.401189	-0.0659513	-0.0693428	0.480524	0.415468	0.0501413	0.260827	-0.089566	-0.0747585	-0.235261	-0.50083	-0.0402646	0.178065	-0.0852571	-0.428375	-0.351022	-0.320797	-0.422416	-0.551139	-0.648593	-0.314	-0.577256	-0.34958	-0.744183	-0.805967	-0.461677	-0.595753	-0.341468	-0.0854325	0.535482	0.255855	-0.0819083	-0.278821	-0.10192	-0.126614	0.386241	0.0206531
AKIRIN1	0.19193	-0.0449811	0.113954	-0.109523	0.164565	-0.0614493	-0.195893	-0.360161	0.00130259	-0.0204009	-0.108959	-0.010778	0.538501	0.501374	0.192862	0.508393	0.097988	0.279323	0.159506	-0.0838085	0.00650633	-0.140927	-0.446265	0.241844	0.284012	0.220574	-0.378887	-0.369342	-0.0552162	-0.0581309	-0.306724	-0.258401	-0.0577281	-0.620954	-0.40524	-0.577905	-0.761958	-0.43115	-0.282165	0.109459	-0.363476	0.439218	0.283288	0.219204	0.110436	0.36144	0.380804	0.730725	0.505037
AKNA	-0.0250013	-0.419002	-0.330044	-0.272975	-0.663592	-0.409586	-0.684998	-0.554194	0.435346	-0.313012	-0.522733	-0.323582	-0.363094	0.000114864	-0.179036	-0.0906648	0.0317263	0.463208	0.0826425	-0.210235	0.3466	-0.259971	-0.0891953	-0.227021	-0.127798	0.0123115	0.0431427	0.463857	0.301207	0.597804	0.480568	-0.278352	-0.212273	-0.115165	0.16354	-0.249762	0.230472	-0.199932	-0.0767819	-0.296761	-0.0687087	0.114191	0.29326	0.0766885	0.231989	-0.0957539	0.0690334	-0.123147	-0.428776
AKR1A1	0.328718	0.230687	0.242135	-0.0488243	0.142294	0.0276431	0.154933	0.297783	0.211211	0.349611	0.182024	0.323013	-0.0179897	-0.12357	-0.155773	-0.409713	-0.254303	-0.318425	0.0390992	-0.126459	-0.48029	-0.189481	-0.147196	-0.680179	-0.36648	0.390667	0.389877	0.331918	-0.157156	-0.17205	0.0861481	-0.164858	0.0399489	0.175084	0.0890734	0.316559	0.213602	-0.059263	-0.0521652	-0.412023	0.107298	-0.155688	-0.269953	-0.55039	-0.564003	-0.226683	-0.315303	-0.495313	-0.304034
AKR1B1	0.399584	-0.0766307	0.386385	0.0469216	0.671852	0.0219937	0.263644	0.525101	0.122429	0.428566	0.750448	0.647972	0.308015	0.502267	0.254	-0.441749	-0.551944	-0.193357	-0.0365863	0.0653977	-0.405597	-0.16596	-0.100267	-0.287783	-0.0644715	0.65779	0.443969	0.257285	0.306409	0.0960168	0.317101	0.313297	0.328771	0.0723521	0.188726	0.341795	-0.00154286	-0.27268	0.114386	-0.154653	-0.437295	-0.501782	-0.533245	-0.480028	-0.481074	0.0258093	-0.0177501	-0.163538	0.149188
AKR1D1	-0.21259	-0.132826	0.293243	-0.0260067	-0.169125	-0.230919	-0.0236789	0.010441	0.169874	0.0229135	0.074854	0.346559	-0.134338	0.199234	-0.32678	-0.217614	-0.183201	-0.0534147	-0.220913	-0.0290636	-0.0174589	-0.174953	-0.45871	0.0277904	-0.193126	-0.0644066	-0.103609	-0.295438	-0.00440534	0.302689	0.0345339	0.241197	0.479576	-0.269329	0.0873966	-0.245253	-0.010134	0.128086	-0.211614	0.272124	-0.377916	-0.000236094	0.352775	0.231373	0.367197	0.678577	0.930562	0.393142	0.312738
AKR1E2	0.221148	0.061694	-0.333062	-0.24801	-0.602103	-0.417436	-0.51388	-0.758244	0.227736	0.0907343	-0.626685	-0.350086	0.2126	-0.199381	-0.0343162	0.498233	0.436129	0.16993	0.241377	0.00629158	0.347485	-0.0496506	-0.199057	0.0261084	0.0713722	-0.0808417	-0.272644	-0.329	-0.394912	-0.220327	-0.466217	-0.793196	-0.405896	-0.374525	-0.529253	-0.191001	-0.207309	0.138367	-0.23145	-0.0722511	0.630271	0.878605	0.599015	0.031693	0.0861871	-0.0648982	-0.0480639	0.392457	-0.153303
AKR7A2	0.232048	0.292403	0.67157	0.403986	0.603589	0.513157	0.513624	0.822299	-0.236912	0.127008	0.385534	0.312693	0.0280091	-0.155303	-0.367652	-0.55586	-0.679897	-0.759621	-0.51205	-0.427942	-0.774678	-0.37086	-0.395762	-0.484968	-0.30097	0.123251	-0.0932349	0.0143139	-0.306825	-0.280643	-0.242267	0.293624	0.282474	0.0891384	0.166788	0.242636	0.00862112	-0.151742	-0.103529	-0.181314	-0.19851	-0.403799	-0.286469	-0.407717	-0.195913	0.0388334	0.185066	-0.455053	-0.0729513
AKT1S1	-0.0664292	0.633835	0.746878	0.577138	0.0812394	0.607943	0.487271	0.472023	-0.570407	-0.551056	-0.330698	-0.162261	-0.283591	-0.598336	-0.860977	-0.454187	-0.398164	-0.723842	-0.571387	-0.592789	-0.57519	-0.605426	-0.702136	-0.53642	-0.467065	-0.39676	-0.577268	-0.251247	-0.594662	-0.289508	-0.450799	0.022817	0.301685	-0.0617244	0.316153	-0.500725	-0.263732	-0.19078	-0.544448	-0.300339	-0.312487	-0.164948	0.139876	-0.0443407	0.0455961	0.0696253	0.349752	-0.372228	-0.242538
AKT2	-0.0694195	0.490467	0.816928	0.63892	-0.0159292	0.319727	0.317796	0.263562	-0.521806	-0.564894	-0.363466	-0.117367	-0.157962	-0.45508	-0.746035	-0.437747	-0.380795	-0.634148	-0.586718	-0.46545	-0.379836	-0.770687	-0.859323	-0.472964	-0.42315	-0.290973	-0.48585	-0.289797	-0.417655	-0.0396376	-0.382206	-0.0494034	0.344962	-0.237857	0.322083	-0.53254	-0.291047	-0.278719	-0.654047	-0.347592	-0.358407	-0.0770397	0.211896	-0.222959	0.0890168	0.0895575	0.534331	-0.161773	-0.334652
AKT3	0.00998371	0.32757	0.237069	0.408001	-0.249993	-0.0337567	-0.00374667	0.0385071	-0.317799	-0.206045	-0.413308	-0.418428	-0.275947	-0.785341	-0.403682	-0.0712362	-0.0455926	-0.554461	-0.37506	-0.177111	-0.0391013	-0.393206	-0.281741	-0.218138	-0.438613	-0.392426	-0.258213	-0.19109	-0.632342	-0.286499	-0.479318	-0.157345	0.0430623	0.156736	0.00052309	0.13229	0.262517	0.334287	-0.0783512	0.0193177	0.62681	0.262166	0.350109	-0.230575	0.233583	-0.10211	0.0777179	-0.277384	-0.531439
AKTIP	-0.00637645	-0.42772	-0.229164	-0.541586	0.378807	-0.163652	-0.0399685	-0.11864	0.446427	0.728602	0.570193	0.592479	0.596146	0.836569	0.736591	0.437865	0.31749	0.466237	0.597113	0.414469	-0.0287019	0.540132	0.25768	0.437376	0.627246	0.465419	0.41876	0.107335	0.486431	-0.106978	0.11887	-0.022232	-0.35093	-0.405078	-0.570415	0.285306	-0.190283	-0.177656	0.218478	0.13966	-0.0518149	0.131783	-0.220281	-0.178293	-0.366532	0.186846	-0.115291	0.535497	0.563621
ALAD	0.183811	0.400452	0.645583	0.440793	0.722634	0.539792	0.574725	0.812614	-0.381561	-0.0837466	0.397247	0.182088	-0.0556804	-0.122952	-0.180687	-0.471887	-0.562292	-0.542886	-0.340903	-0.304036	-0.732855	-0.334968	-0.211566	-0.516335	-0.411774	0.25438	0.118513	0.229753	-0.180504	-0.168351	0.038206	0.412728	0.394776	0.35942	0.409146	0.0926352	-0.0258938	-0.283545	-0.00513499	-0.174941	-0.426032	-0.61489	-0.535549	-0.323259	-0.322728	-0.0977019	-0.121198	-0.569917	-0.0654926
ALAS1	0.436279	0.102896	0.256516	0.151572	0.435442	0.0848236	0.310848	0.602367	-0.143524	0.165172	0.593637	0.358874	-0.0545553	0.0966773	-0.153319	-0.496316	-0.708934	-0.438533	-0.32627	0.000610346	-0.136394	-0.149867	-0.0483641	-0.0374131	-0.278088	0.101067	-0.167916	-0.273498	-0.181099	-0.127417	0.0265141	0.547915	0.718043	0.312659	0.302799	0.149458	0.0399956	0.323156	0.274865	0.383313	-0.276285	-0.420472	-0.0593332	0.269728	0.0916444	0.414586	0.350318	-0.0946001	0.401994
ALAS2	-0.281986	-0.372554	-0.200294	0.0039097	-0.221003	-0.296107	-0.20072	0.0445913	0.213931	-0.225983	0.104221	-0.0370349	-0.563245	0.00425437	0.0791287	-0.427207	-0.119681	0.304109	-0.0770715	0.146472	0.267313	0.0153953	0.414113	-0.141547	-0.291301	0.115359	0.62383	0.660269	0.594522	0.8102	0.906912	0.453527	0.257191	0.573863	0.673486	0.27599	0.704223	0.0726318	0.313547	-0.0313507	-0.233246	-0.608304	-0.352474	-0.0269649	0.133892	-0.198435	-0.109722	-0.470566	-0.38134
ALB	-0.314626	-0.139234	0.338831	0.160351	-0.0264138	0.0429645	0.103728	0.188459	-0.0524577	0.00101556	0.0686809	0.206524	-0.075573	0.0191329	-0.357746	-0.123916	-0.20634	-0.303882	-0.42882	-0.151036	-0.103038	-0.126258	-0.429918	0.244605	0.00755315	-0.357078	-0.383492	-0.440506	-0.145083	0.0444058	-0.313516	0.305537	0.26668	-0.352777	-0.105744	-0.0799722	-0.0135604	0.181173	-0.164067	0.352072	-0.129382	0.0624954	0.401921	0.179465	0.532813	0.628535	0.957895	0.363653	0.271379
ALCAM	-0.0959926	-0.4724	-0.388675	-0.423645	0.0694756	-0.303132	-0.195968	-0.0436565	0.571602	0.329226	0.444364	0.362374	-0.0366819	0.59885	0.489001	-0.0750009	0.0585601	0.604464	0.310698	0.282795	0.107143	0.437054	0.539901	0.00960651	0.0766788	0.563579	0.804198	0.563812	0.713678	0.645538	0.846928	0.303053	0.0765575	0.322467	0.234952	0.345618	0.366072	-0.0694944	0.353273	0.0540969	-0.337375	-0.405784	-0.514183	0.0340433	-0.152034	-0.060536	-0.208521	-0.0496693	0.182704
ALDH16A1	-0.173078	0.43008	0.463873	0.556775	0.109078	0.460673	0.222704	0.340305	-0.67169	-0.753752	-0.421278	-0.640531	-0.537012	-0.737792	-0.500825	-0.0992783	-0.188639	-0.432558	-0.402927	-0.456775	-0.326978	-0.5323	-0.324901	-0.280482	-0.561602	-0.464359	-0.430769	0.11973	-0.538765	-0.227318	-0.21739	0.235332	0.195108	0.301898	0.351739	-0.367162	0.0254936	-0.104871	-0.045399	0.0283099	-0.0624604	-0.202577	0.128211	0.092948	0.296466	-0.0119842	0.0297243	-0.517264	-0.374592
ALDH18A1	-0.197343	-0.257608	-0.318879	-0.0184694	-0.244727	0.328194	-0.0865037	-0.0662279	-0.0228523	-0.0764002	-0.277427	-0.263335	-0.0151255	-0.250571	-0.114082	0.0353853	0.125778	-0.086585	-0.0911837	-0.213551	0.128019	0.181914	0.227594	0.253308	0.570789	-0.535222	-0.383232	0.0749763	0.133674	-0.21599	-0.27211	-0.2624	-0.783911	-0.301357	-0.316248	0.22377	0.1116	-0.0363485	-0.029819	-0.326916	0.472314	0.160473	0.119371	-0.154845	0.0778624	-0.413143	-0.267115	-0.206454	-0.381687
ALDH1A1	-0.00502841	-0.323645	-0.169003	-0.234868	0.346484	-0.113273	0.185931	0.164249	0.116066	0.694477	0.697974	0.570232	0.441782	0.478682	0.498012	0.207289	0.0707258	-0.025117	0.18774	0.516565	0.188483	0.534891	0.326103	0.735512	0.587841	-0.0212456	0.035346	-0.403677	0.20011	-0.33244	-0.217487	0.274153	-0.0379354	-0.231051	-0.486491	0.509827	0.0010451	0.406451	0.366504	0.520453	0.260744	0.0835734	0.0175494	0.0364979	-0.005251	0.375263	0.201149	0.53916	0.613105
ALDH1A2	-0.275456	0.777626	0.71822	0.593198	0.0870579	0.484013	0.724036	0.338691	-0.743817	-0.513685	-0.17796	0.0443575	-0.0896756	-0.425711	-0.590365	-0.282737	-0.0469933	-0.561638	-0.328917	-0.082221	-0.275277	-0.319424	-0.514996	-0.189392	-0.251766	-0.429952	-0.416749	-0.566974	-0.41609	-0.301039	-0.436069	0.0629239	0.458439	-0.0775623	0.338361	-0.613197	-0.441847	-0.0428331	-0.615394	-0.151824	-0.413207	-0.160887	0.0373238	0.0480863	-0.11885	0.103582	0.293169	-0.000556037	0.0258703
ALDH1A3	-0.0643322	-0.796194	-0.59615	-0.406459	0.00644147	-0.042033	-0.502568	-0.000758408	0.592292	0.20736	0.185752	-0.0996322	-0.156986	0.383434	0.255047	0.0851332	-0.169513	0.450882	-0.0834072	-0.260069	0.0568373	0.386066	0.498843	0.243965	0.253658	0.146835	0.146382	0.494741	0.446691	0.499888	0.458934	0.342063	-0.292298	0.149353	-0.0938076	0.452711	0.434782	-0.0181993	0.534288	0.273463	0.000527142	-0.15889	-0.112895	0.332015	0.510156	0.0722831	0.0917508	-0.0950019	0.15062
ALDH1B1	0.299545	-0.0224078	-0.226033	0.145029	-0.208969	-0.113025	-0.0581272	-0.0845786	-0.0968695	0.179952	-0.0419227	-0.0761064	0.204257	-0.288238	0.0163454	-0.119212	-0.0766499	-0.345974	-0.156993	0.154955	0.390808	0.00957662	0.183415	0.193567	0.313598	-0.268103	-0.242731	-0.322433	-0.0819459	-0.274216	-0.375322	-0.31014	-0.289951	-0.0685223	-0.200986	0.440202	0.13792	0.355422	0.0357911	-0.157108	0.699961	0.250499	0.146425	-0.284933	-0.0573928	-0.394742	-0.248732	-0.0643157	-0.354781
ALDH1L1	0.0256064	-0.223902	-0.320984	-0.0321287	-0.561018	-0.579357	-0.427569	-0.577228	-0.0703555	-0.151797	-0.3249	-0.30878	-0.0752293	-0.19296	0.113681	0.209206	0.254883	0.145406	0.144953	0.403503	0.831935	-0.113176	0.0623253	0.472435	0.150163	-0.400632	-0.251928	-0.26569	0.0234335	0.00127028	-0.101353	-0.234655	-0.10126	-0.172205	-0.146268	-0.0521792	0.119173	0.395358	0.117565	0.201053	0.521993	0.417545	0.581205	0.0971026	0.29334	0.0483671	0.0817819	0.323289	-0.220884
ALDH1L2	0.0473695	-0.333465	0.0535803	-0.124076	0.0743863	-0.310137	0.131015	0.0924498	0.10914	0.496287	0.581714	0.69378	0.290994	0.424142	0.197049	-0.222733	-0.151325	-0.139985	0.0773886	0.515131	0.337995	0.126696	-0.00727032	0.506909	0.436081	-0.0837785	-0.0167663	-0.389863	0.336839	-0.102631	-0.0503841	0.188269	0.153542	-0.396105	-0.208017	0.298565	0.032067	0.337321	0.0990885	0.219044	0.0554834	-0.0250125	0.175884	-0.147847	-0.0829051	0.39574	0.436932	0.463017	0.330398
ALDH2	0.275272	0.455824	0.461103	0.546277	0.487532	0.551982	0.548922	0.333279	-0.596142	-0.0432007	0.127874	0.11834	0.654206	-0.0176365	-0.0824661	-0.0749658	-0.258951	-0.59507	-0.372867	-0.136536	-0.240043	-0.175337	-0.31372	0.0787755	0.409378	-0.0940927	-0.537391	-0.666299	-0.220381	-0.46963	-0.727205	-0.188459	-0.059409	-0.369024	-0.156132	-0.117876	-0.680658	-0.269849	-0.470963	-0.306443	-0.10306	0.0605488	-0.17742	-0.288506	-0.2687	-0.26821	-0.0125184	0.165139	0.0903764
ALDH3A1	-0.332594	-0.177319	-0.305677	-0.363009	-0.291879	-0.0854507	-0.422166	-0.324193	0.54332	-0.00807903	-0.369122	-0.261524	-0.230119	0.0964204	-0.0637572	0.390328	0.321596	0.521571	0.0409215	-0.370986	-0.240722	0.272176	0.0395718	-0.212401	-0.258362	0.235599	0.260174	0.291976	-0.0752804	0.473599	0.221331	-0.0540425	-0.106944	0.12449	-0.0872597	-0.132514	0.138466	-0.124161	-0.016484	0.182561	-0.119706	0.225126	0.0435281	0.412247	0.424456	0.177317	0.213309	0.0980257	0.157148
ALDH3A2	0.306519	-0.284832	-0.185867	0.00345423	0.252123	-0.26157	-0.0735524	0.387123	0.0507647	0.28095	0.530683	0.0428303	-0.293047	-0.109895	0.289819	-0.287605	-0.399961	-0.178179	-0.0672723	0.26014	0.172467	0.0236419	0.489268	0.0971372	-0.260941	0.100201	0.330376	0.347305	0.0705344	-0.0132743	0.357323	0.535954	0.281124	0.652493	0.224918	0.76235	0.707167	0.50798	0.804224	0.411943	0.396929	-0.400932	-0.167799	-0.087545	0.0881754	0.00618485	-0.232985	-0.447419	-0.131224
ALDH3B2	-0.197355	-0.211034	-0.378927	-0.424767	-0.512774	-0.122173	-0.0825525	0.012048	0.494853	0.396875	0.011481	0.258764	-0.387315	-0.206148	-0.340103	-0.266106	0.0721476	-0.0734146	0.0397516	0.0236684	0.0741282	0.387375	0.257411	-0.0144109	-0.00295266	-0.326643	0.0602826	0.0152431	-0.0586465	-0.0885143	0.0353769	-0.0265111	-0.144888	0.0562141	-0.143318	0.41067	0.563192	0.60145	0.158069	0.0901161	0.47519	0.0877205	0.275175	0.153535	0.108426	0.168153	0.133912	-0.159757	-0.0400538
ALDH4A1	0.352411	0.0667679	0.302171	0.519398	0.452169	0.18934	-0.145527	0.265759	-0.331853	-0.388802	-0.102206	-0.563139	-0.0127685	-0.202771	0.0120375	0.0115428	-0.508336	-0.246733	-0.531511	-0.514252	-0.308428	-0.556606	-0.229804	-0.280806	-0.404445	0.245217	-0.160045	0.215784	-0.272212	0.174509	-0.0614237	0.224037	0.187168	0.330789	0.245407	0.0231512	-0.0345082	-0.357875	0.139116	0.0539049	-0.118732	-0.163258	-0.179877	-0.103068	0.344895	-0.17576	0.00650807	-0.343521	-0.264919
ALDH5A1	0.0982221	-0.125194	0.175027	-0.0759569	0.556485	0.128896	-0.0945152	0.222405	-0.00717963	0.0799779	0.166278	-0.168417	-0.0144108	0.108853	0.308361	0.34521	-0.0632702	0.081214	0.171076	-0.207107	-0.47317	-0.149552	-0.0862242	-0.0768258	-0.213526	0.298575	0.143244	0.515103	-0.148794	-0.226825	0.051796	0.234975	-0.107994	0.0924317	-0.205694	0.09205	0.0212885	-0.317251	0.400816	0.234254	-0.0211697	-0.0615887	-0.103874	-0.139891	0.00724909	0.187203	-0.137216	-0.159322	0.0931438
ALDH6A1	0.194109	0.134595	0.270653	0.189493	0.465382	0.264275	-0.107066	-0.0164011	-0.21591	-0.134627	-0.202098	-0.409634	0.353192	0.0431972	0.169589	0.549856	-0.000143457	-0.0189287	-0.0811595	-0.425161	-0.44718	-0.284389	-0.381245	-0.0733721	-0.0447154	0.245704	-0.262156	0.0160302	-0.377945	-0.23541	-0.424857	-0.150813	-0.211608	-0.207455	-0.34764	-0.243666	-0.482137	-0.529909	-0.0804716	0.0509859	-0.0548301	0.308299	0.0151041	-0.0896896	0.127955	0.0182526	0.00187443	0.150218	0.095225
ALDH7A1	0.205193	0.0436625	0.455902	0.330778	0.490208	0.274035	0.11455	0.212885	-0.46987	-0.131779	0.0536313	-0.140783	0.317017	0.0191265	0.00656205	0.218472	-0.275919	-0.370419	-0.223568	-0.223488	-0.20871	-0.42361	-0.499958	0.266402	0.158384	-0.177244	-0.64271	-0.321127	-0.317784	-0.475124	-0.588653	0.0758315	-0.0371309	-0.4464	-0.334337	-0.217993	-0.476151	-0.255637	-0.0421173	0.180494	-0.0337436	0.177262	0.287662	-0.0858391	0.19642	0.30428	0.355584	0.263472	0.178977
ALDH8A1	-0.114676	-0.166225	0.232962	0.0571455	-0.306702	-0.0611772	-0.311517	-0.210902	0.215556	-0.215959	-0.397096	-0.079389	-0.0373397	0.0623535	-0.45938	-0.0827119	-0.18868	-0.0105654	-0.385176	-0.50688	-0.151931	-0.392856	-0.643831	-0.214518	-0.110851	-0.03906	-0.327729	-0.130819	-0.077147	0.401973	-0.131459	-0.163267	0.0239653	-0.473399	-0.0436625	-0.383396	-0.174494	-0.296818	-0.469427	-0.139014	-0.298019	0.242574	0.387955	0.0708037	0.446254	0.302333	0.777955	0.244992	-0.0541643
ALDOB	-0.323414	-0.257184	0.263722	-0.00118226	0.0120659	0.0812892	-0.000774744	0.155974	0.148831	0.130995	0.065088	0.226684	-0.0198684	0.141401	-0.302845	-0.0109477	-0.161876	-0.186025	-0.358307	-0.280535	-0.26014	-0.040222	-0.427008	0.190298	0.0646473	-0.228991	-0.31462	-0.291494	-0.116197	0.0616406	-0.293466	0.243107	0.0891782	-0.434829	-0.260279	-0.0268362	-0.0162898	0.0528352	-0.142158	0.318101	-0.127537	0.133343	0.370759	0.155023	0.525704	0.641631	0.939683	0.372768	0.321992
ALDOC	0.105969	-0.225931	-0.493865	-0.00353859	-0.332658	-0.571125	-0.398061	-0.446426	-0.116052	-0.217748	-0.118349	-0.417485	-0.169583	-0.127946	0.422656	0.195991	0.215766	0.339962	0.221601	0.534861	0.882071	0.0399449	0.498622	0.436703	0.0237781	-0.137539	0.113882	0.0554803	0.224278	0.212609	0.312323	0.0374389	0.0566732	0.358076	0.176856	0.122385	0.299794	0.382149	0.448341	0.288728	0.388088	0.0580755	0.142617	0.180145	0.203325	-0.200005	-0.350146	0.0478064	-0.22614
ALG11	0.0732752	-0.486487	-0.292738	-0.0207171	-0.232028	-0.48767	-0.331563	-0.0736971	0.335341	0.306995	0.198364	0.107147	-0.0621969	0.0124652	0.220362	-0.270775	-0.158345	-0.0117451	-0.158637	0.239273	0.396513	0.0497456	0.323239	0.104015	0.0735667	0.0880016	0.388313	0.205297	0.370219	0.410011	0.299188	0.0867323	-0.0631674	0.188312	0.0755319	0.732449	0.646826	0.33261	0.3112	0.00424981	0.460313	-0.0789222	-0.0674004	-0.362433	0.125415	-0.230406	-0.0193696	-0.154619	-0.398186
ALG12	0.017651	0.344616	0.436988	0.698204	0.382317	0.454474	0.458944	0.551929	-0.760638	-0.360541	0.0368679	-0.294439	-0.136661	-0.618163	-0.124621	-0.293915	-0.284723	-0.681704	-0.392403	-0.0875335	-0.181485	-0.372444	-0.0127624	-0.0815297	-0.12229	-0.367059	-0.198407	0.0687595	-0.21899	-0.395331	-0.277992	0.211891	-0.0115909	0.286992	0.258421	0.244983	0.145616	-0.0125159	0.0720757	-0.197866	0.260175	-0.350418	-0.241213	-0.489216	-0.141162	-0.449142	-0.376823	-0.610515	-0.558975
ALG13	0.029847	-0.463668	-0.740427	-0.693362	-0.279827	-0.635069	-0.523468	-0.739594	0.533469	0.398527	0.0566591	0.0815679	0.287776	0.574299	0.755706	0.627277	0.638708	0.874317	0.804994	0.610228	0.636328	0.552852	0.524039	0.500908	0.455037	0.317221	0.424365	0.146259	0.477208	0.162209	0.359398	-0.288474	-0.358414	-0.144478	-0.401711	0.0720168	-0.0145165	0.0932158	0.323557	0.212282	0.221618	0.385358	0.0747503	0.186504	-0.13987	0.0116164	-0.361653	0.548177	0.31039
ALG14	-0.163092	-0.200105	-0.253379	-0.38086	-0.629445	-0.204216	-0.199075	-0.377232	0.386213	0.167711	-0.269889	0.20366	-0.0868855	-0.0391534	-0.232934	-0.1384	0.272504	0.124633	0.279472	0.088595	0.241394	0.107252	-0.0420174	-0.0349642	0.280579	-0.260785	-0.0208872	0.0565628	0.198379	-0.0397159	0.0150063	-0.481712	-0.46058	-0.448534	-0.239313	-0.0117002	0.133316	0.090883	-0.252697	-0.412528	0.285988	0.279462	0.32629	-0.19195	-0.220051	-0.0881848	-0.0272617	0.0378093	-0.272045
ALG2	0.388622	0.0390464	0.0578247	0.361573	0.365894	0.187561	0.420651	0.444863	-0.298553	0.171519	0.576729	0.38691	0.38788	0.152242	0.138801	-0.544942	-0.514457	-0.438616	-0.331162	0.246589	0.213855	0.0541994	0.285688	0.194695	0.421887	0.0217087	-0.0875006	-0.354793	0.321702	-0.0443381	-0.045694	0.19343	0.175253	0.103253	0.24607	0.422607	-0.0601053	0.131066	0.0249921	-0.196998	-0.0590804	-0.418891	-0.432325	-0.246916	-0.294476	-0.383915	-0.198167	-0.120991	-0.00358003
ALG3	-0.0923389	0.201641	0.574713	0.44619	0.48694	0.570008	0.622364	0.895373	-0.26525	-0.0508961	0.432327	0.350319	-0.217401	-0.170529	-0.388474	-0.766644	-0.622244	-0.639043	-0.543876	-0.309719	-0.630602	-0.202504	-0.121133	-0.422108	-0.247372	-0.0169631	0.101997	0.189907	0.0366932	0.0221051	0.107222	0.520186	0.334989	0.28757	0.487442	0.285882	0.238661	-0.110351	-0.0720659	-0.249264	-0.381502	-0.741883	-0.505007	-0.344532	-0.183676	-0.102971	0.103822	-0.633473	-0.179864
ALG5	0.00700677	-0.0788435	-0.17936	-0.209395	-0.165521	-0.44585	0.0458863	-0.0896399	0.375298	0.349203	0.369147	0.551429	0.0369269	0.320359	0.269858	-0.364581	0.0876994	0.2594	0.274544	0.538273	0.268974	0.26978	0.363889	-0.16666	-0.0240621	0.448214	0.805728	0.201044	0.553752	0.475424	0.635498	0.0188091	0.252491	0.282427	0.357235	0.319296	0.322389	0.16102	0.0184708	-0.218399	-0.149789	-0.315604	-0.444977	-0.262204	-0.488535	-0.243331	-0.274096	-0.0589064	-0.0671995
ALG6	0.0637126	-0.0764898	-0.400905	-0.253001	0.092523	-0.212696	0.0929006	-0.168728	0.215437	0.659369	0.394085	0.388433	0.562998	0.348678	0.615498	0.314348	0.402538	0.181808	0.363799	0.587646	0.282028	0.6604	0.537446	0.423293	0.552269	0.238119	0.391668	-0.273526	0.246394	-0.168185	-0.111019	-0.190877	-0.258763	-0.0307841	-0.394673	0.524382	-0.014846	0.283765	0.148893	0.0949192	0.418783	0.224951	-0.274034	-0.17845	-0.361695	-0.240448	-0.402567	0.377492	0.271114
ALG8	0.519149	-0.459036	-0.163498	-0.282142	0.444988	-0.128946	-0.270346	0.18597	0.560709	0.60121	0.553522	0.353264	0.383638	0.640936	0.369016	-0.0580866	-0.478692	0.130462	-0.0831378	-0.175855	-0.247528	0.109937	0.113419	-0.0818592	0.1141	0.716367	0.278687	0.215963	0.241288	0.268986	0.233546	0.169865	0.0329707	0.0305843	-0.162153	0.492939	0.0609441	-0.165758	0.322909	0.120263	-0.147978	-0.10628	-0.296443	-0.0698897	0.0186488	0.105835	0.109259	0.0660173	0.332319
ALK	0.199119	-0.462308	-0.222134	-0.457571	0.0126909	-0.456579	-0.436033	-0.107005	0.462479	0.111521	0.240824	0.101991	-0.302429	0.387909	0.280513	-0.0701316	-0.154801	0.50319	0.385057	0.124669	0.120107	-0.0839327	0.15152	-0.117545	-0.294962	0.437691	0.447478	0.673462	0.360307	0.374372	0.773031	0.274268	0.206975	0.238049	0.202569	0.0345962	0.328782	-0.0651933	0.498074	0.191453	-0.271765	-0.269813	-0.0216567	0.135251	-0.00807891	0.282782	-0.0439276	-0.131694	0.0938196
ALKAL1	0.0650986	-0.133593	-0.024397	-0.365859	-0.0605031	-0.431454	-0.241401	-0.17705	0.540963	0.412847	0.109722	0.293606	-0.00812981	0.221593	0.250257	0.00125173	0.172393	0.293392	0.412709	0.15459	-0.188721	-0.00239118	-0.0157567	-0.438401	-0.286928	0.601902	0.776973	0.570827	0.189013	0.2242	0.442914	-0.183923	-0.057048	0.0860233	-0.0309504	0.253101	0.301142	-0.135584	0.0770801	-0.213544	0.0542619	0.014128	-0.203666	-0.471355	-0.431878	-0.0714214	-0.246638	-0.132716	-0.188189
ALKAL2	-0.439036	0.0021992	0.0579686	0.26231	-0.501931	-0.098821	-0.199056	-0.116375	0.0140264	-0.346608	-0.50564	-0.390907	-0.470348	-0.511996	-0.472308	-0.0862797	0.0499862	-0.141842	-0.501737	-0.304249	0.0181596	-0.168232	-0.190731	-0.161578	-0.397572	-0.351195	-0.0707122	-0.0540504	-0.247943	0.406049	-0.0755377	0.0526801	0.118344	0.159332	0.201077	0.00064715	0.392391	0.220422	-0.180526	0.0991962	0.196527	0.118613	0.275601	0.107983	0.620426	0.0546431	0.478376	-0.120935	-0.379852
ALKBH1	0.343516	-0.0661542	-0.195358	-0.309164	-0.33569	-0.376225	-0.368551	-0.616759	0.457439	0.263772	-0.235583	0.18472	0.516471	0.366872	0.172548	0.105439	0.219551	0.343132	0.349665	0.0736065	0.1771	-0.0533543	-0.181649	-0.264149	0.285728	0.483761	0.213844	0.012388	0.260235	0.197862	0.0426005	-0.793803	-0.393757	-0.481337	-0.260233	-0.140739	-0.335648	-0.379041	-0.45077	-0.627519	0.0163621	0.436249	-0.00362583	-0.396592	-0.49213	-0.371732	-0.257338	0.279596	-0.178209
ALKBH2	0.121116	-0.205908	-0.260036	-0.490517	-0.62471	-0.52449	-0.526282	-0.469605	0.39762	0.209505	-0.35826	-0.104391	-0.291391	-0.216289	-0.271663	0.203203	0.168014	0.0711881	0.275158	0.0178564	0.281444	-0.1221	-0.265997	0.075421	-0.207827	-0.304786	-0.321724	-0.130164	-0.436894	-0.319045	-0.236253	-0.327944	-0.110096	-0.305744	-0.45663	-0.101942	0.194515	0.481945	0.14789	0.321953	0.588824	0.635688	0.919495	0.26536	0.315909	0.56573	0.389475	0.263091	0.0262595
ALKBH3	0.261145	0.288088	0.458995	0.115941	0.601761	0.0291277	0.585858	0.481558	-0.159374	0.567624	0.734688	0.750329	0.446039	0.261169	0.243529	-0.230468	-0.19182	-0.426036	0.113707	0.421396	-0.282233	0.0323581	-0.0983281	-0.0188061	0.0436095	0.330935	0.29391	-0.271618	-0.02965	-0.433703	-0.171847	0.160323	0.341454	-0.0334223	-0.0714488	0.32506	-0.14493	0.117711	0.00728027	0.0280893	-0.0566402	-0.20461	-0.324827	-0.473337	-0.616098	0.1233	-0.0441106	0.117436	0.298516
ALKBH4	-0.301453	0.432979	0.477632	0.699797	-0.0140556	0.424479	0.21435	0.0237122	-0.647416	-0.841226	-0.578226	-0.552156	-0.108801	-0.47873	-0.322033	-0.0757913	0.0408824	-0.21973	-0.394835	-0.364745	-0.183413	-0.502091	-0.365994	-0.323815	-0.166267	-0.240626	-0.20863	0.0716232	-0.0789747	0.185389	-0.142094	-0.148432	-0.0777242	-0.00584456	0.396793	-0.487203	-0.26627	-0.556885	-0.559488	-0.540866	-0.296012	-0.141225	-0.195676	-0.302423	-0.0056112	-0.526183	-0.146525	-0.325139	-0.605449
ALKBH5	-0.137874	0.648126	0.643098	0.309899	-0.202129	0.31075	0.30517	0.0404389	-0.384179	-0.450774	-0.529291	-0.108913	-0.170318	-0.468098	-0.794969	-0.139956	-0.0203558	-0.445421	-0.238541	-0.404392	-0.401676	-0.524104	-0.840369	-0.446906	-0.421354	-0.35763	-0.550306	-0.415759	-0.649977	-0.326675	-0.529805	-0.282814	0.233366	-0.340057	0.0636176	-0.76695	-0.452109	-0.157029	-0.70426	-0.2398	-0.254945	0.224142	0.428491	0.0591766	0.00621185	0.272601	0.465635	0.0396128	-0.0754088
ALKBH6	0.31743	-0.231256	0.109369	-0.112909	0.0222747	-0.406839	-0.101859	0.154467	0.453806	0.509117	0.426672	0.558751	0.069158	0.254199	0.0255038	-0.50969	-0.413089	-0.153661	-0.0940248	0.110528	-0.0690071	-0.151194	-0.100133	-0.329677	-0.192278	0.467002	0.470793	0.167486	0.220922	0.298879	0.312447	0.0667858	0.270829	0.0568051	0.132941	0.490266	0.365164	0.122319	0.0683997	-0.134589	0.00554748	-0.185193	-0.145411	-0.439667	-0.223051	0.0558719	0.190283	-0.116129	-0.119877
ALKBH7	-0.127097	0.399759	0.379886	0.22285	0.603332	0.49428	0.803464	0.619478	-0.285121	0.42676	0.575321	0.574732	0.384772	0.0693255	0.0922033	-0.11421	-0.00257473	-0.481136	-0.0749094	0.189079	-0.487558	0.349777	0.0857268	0.0634057	0.229921	0.0409634	0.153787	-0.344825	-0.0984881	-0.488861	-0.374768	0.199804	0.0867722	0.0153934	-0.123649	0.343041	-0.161598	0.0882371	-0.113929	-0.00736018	-0.0230956	-0.227101	-0.474239	-0.316089	-0.463894	-0.0558872	-0.115973	0.0156165	0.3108
ALKBH8	-0.132666	-0.0265859	-0.17223	-0.380618	0.347982	0.213406	0.345516	0.17316	0.0346178	0.262542	0.492974	0.426909	0.134919	0.471436	0.347961	0.1667	0.226771	0.315063	0.513976	0.364914	-0.0333447	0.561221	0.404364	0.359314	0.359112	0.0723778	0.153974	0.0199122	0.289605	-0.266436	0.208306	0.26511	0.0091727	-0.00130689	-0.105798	-0.0778084	-0.208383	0.0182342	0.239515	0.229072	-0.33699	-0.243916	-0.258236	0.326734	-0.332459	0.227897	-0.234915	0.206183	0.647862
ALMS1	-0.473264	-0.526643	-0.542547	-0.31	-0.653194	-0.218762	-0.309858	-0.216466	0.288274	-0.0706162	-0.171541	-0.113582	-0.564142	-0.177149	-0.172106	-0.107908	0.189332	0.234874	0.0282643	0.131022	0.53201	0.33011	0.412857	0.408413	0.193544	-0.61502	-0.0877013	0.139969	0.29215	0.235041	0.273081	0.169841	-0.224579	0.0284202	0.00997368	0.206603	0.599895	0.5004	0.294583	0.226092	0.344758	-0.00896404	0.381794	0.362059	0.47726	0.150512	0.194701	-0.0612633	-0.145331
ALOX12B	-0.273289	0.153976	-0.218108	-0.480831	-0.115872	0.19155	0.147056	-0.254818	0.379352	0.478706	-0.0903466	0.326466	0.3805	0.230906	0.0998647	0.432647	0.659887	0.272823	0.491192	0.0561312	-0.297068	0.620734	0.0953819	-0.016668	0.419816	0.121139	0.200531	-0.109832	-0.024578	-0.325381	-0.277786	-0.529542	-0.566495	-0.400624	-0.577073	-0.0402814	-0.300864	-0.126461	-0.338527	-0.252762	0.140665	0.43034	-0.0926881	-0.0745999	-0.454867	-0.0993503	-0.270431	0.316795	0.290819
ALOX15	-0.268593	0.0657683	-0.297841	-0.32284	-0.774613	-0.577662	-0.462052	-0.634485	0.245099	-0.260827	-0.605732	-0.390343	-0.582726	-0.344541	-0.186685	0.285262	0.525175	0.445284	0.350077	0.164411	0.379846	-0.0172669	-0.0184018	-0.123309	-0.563778	-0.157929	0.169705	0.121174	-0.264419	0.213579	0.249266	-0.20003	0.176303	0.228952	0.104125	-0.382906	0.287494	0.364367	0.0486305	0.277228	0.219225	0.356672	0.520684	0.437901	0.296868	0.27653	0.0941069	0.0991188	-0.120468
ALOX15B	-0.0805646	-0.222705	-0.0682849	0.227013	-0.342549	-0.00758252	-0.410534	-0.213739	0.120816	-0.349364	-0.476289	-0.434981	-0.0882896	-0.133702	-0.329059	-0.0434403	-0.207	0.00185316	-0.596912	-0.540216	0.0552205	-0.243147	-0.235228	-0.105033	-0.0437861	-0.108434	-0.309191	-0.0848386	-0.027185	0.567506	-0.0865802	-0.0982424	-0.0828803	-0.107551	0.0910335	-0.0968824	0.0393944	-0.169872	-0.267792	-0.0974188	-0.0472209	0.170943	0.191602	0.149708	0.649047	-0.0913872	0.471711	0.0244381	-0.267759
ALOX5	0.0432404	0.410512	0.0500819	0.0589046	-0.308418	0.207706	0.202538	-0.0883995	0.131921	-0.0916686	-0.260316	0.192726	0.13865	-0.0273333	-0.422803	-0.387334	-0.00894249	-0.0532978	-0.147914	-0.224856	-0.167499	0.0312755	-0.13631	-0.56988	-0.00888398	0.180536	0.0777159	-0.178498	0.0539021	0.273611	0.0253137	-0.457199	0.012601	-0.0549931	0.285556	-0.27999	-0.270311	-0.243469	-0.702002	-0.701086	-0.355071	-0.0377478	-0.291894	-0.0817318	-0.396981	-0.454441	-0.145759	-0.132124	-0.166987
ALOX5AP	-0.126299	-0.0980423	-0.0719395	0.0723293	-0.177423	-0.308281	-0.0242787	0.00388358	0.120731	-0.213618	0.149925	0.140408	-0.334933	0.109951	0.0802859	-0.496216	-0.111615	0.272024	-0.0140483	0.275392	0.281814	-0.0213641	0.30882	-0.256933	-0.288163	0.287164	0.658881	0.424091	0.583446	0.787957	0.86058	0.297419	0.435674	0.525814	0.76662	0.0765689	0.412958	-0.00397848	0.0589246	-0.192855	-0.441423	-0.602064	-0.468594	-0.0650837	-0.14669	-0.277046	-0.176679	-0.335158	-0.275472
ALOXE3	-0.0983412	-0.425122	-0.199113	-0.089105	0.000528601	-0.378274	-0.226542	-0.0173235	0.217206	-0.118283	0.277165	0.0652527	-0.31966	0.287307	0.388075	-0.279132	-0.0917145	0.466075	0.167563	0.308336	0.306053	0.00989566	0.433762	-0.0531125	-0.159613	0.362533	0.72324	0.727728	0.738252	0.747057	0.98666	0.418754	0.227433	0.479427	0.580065	0.226612	0.508016	-0.1052	0.391887	-0.0367544	-0.351842	-0.604854	-0.453565	-0.113778	-0.0811634	-0.197758	-0.270634	-0.326919	-0.234868
ALPK2	0.221386	-0.0280406	0.226049	0.260392	0.814318	0.136601	0.173427	0.261701	-0.229458	0.0987366	0.479446	0.0810252	0.514995	0.441811	0.688966	0.189316	-0.127223	0.0863854	0.0507996	0.13207	-0.228937	-0.0358355	0.140246	0.0618987	0.176315	0.606893	0.402159	0.268955	0.33339	0.098462	0.172132	0.230068	0.010468	0.138953	0.0549765	0.221773	-0.234431	-0.516184	0.176903	-0.0582443	-0.313024	-0.317136	-0.682666	-0.432619	-0.334946	-0.315272	-0.402804	-0.0135437	0.0879667
ALPK3	-0.0324016	0.61064	0.592822	0.666002	-0.0865588	0.431379	0.305394	0.34338	-0.62867	-0.674842	-0.492728	-0.460522	-0.437241	-0.839681	-0.820104	-0.391768	-0.355754	-0.715111	-0.639121	-0.53999	-0.34267	-0.658251	-0.561793	-0.493576	-0.606942	-0.488745	-0.562057	-0.215581	-0.682185	-0.213447	-0.426316	0.0186798	0.317323	0.170818	0.394569	-0.380302	-0.0480516	0.000197704	-0.382653	-0.187341	-0.0298937	-0.0959922	0.223911	-0.00733293	0.232918	-0.055426	0.239083	-0.477929	-0.461188
ALPL	0.080985	0.346842	0.0796075	0.0813735	-0.29424	0.136382	-0.0421985	-0.248861	-0.0784599	0.058968	-0.542586	-0.256475	0.22766	-0.446567	-0.36767	0.290255	0.226429	-0.359993	-0.12997	-0.305788	-0.163382	-0.120156	-0.41723	-0.116639	0.0607642	-0.306331	-0.519222	-0.496091	-0.669841	-0.541628	-0.861017	-0.659829	-0.41158	-0.432496	-0.545149	-0.123778	-0.293357	0.0697687	-0.43566	-0.185742	0.591646	0.72814	0.475516	-0.139715	0.049245	-0.0804546	0.0862221	0.179494	-0.179117
ALS2	-0.461208	0.203974	-0.159725	-0.25744	-0.747058	-0.017811	0.0713954	-0.356729	0.0527588	-0.115739	-0.480063	0.0324502	-0.297719	-0.331105	-0.531219	0.0445741	0.495828	0.0285026	0.199352	0.104549	0.249815	0.234289	-0.114693	0.12959	0.0872099	-0.669603	-0.363132	-0.429715	-0.239867	-0.263691	-0.293317	-0.347391	-0.138089	-0.339123	-0.182531	-0.427538	-0.0597811	0.39455	-0.376806	-0.0173398	0.207883	0.392378	0.586621	0.382593	0.0834322	0.260254	0.261705	0.260748	0.0663254
ALS2CL	0.0969809	-0.193031	-0.367188	-0.243486	-0.128658	-0.331446	-0.345547	-0.443755	-0.0142077	0.199082	-0.155927	-0.306089	0.170017	-0.0910033	0.44328	0.657444	0.462096	0.190001	0.450604	0.344679	0.42372	0.14089	0.190118	0.526119	0.290547	-0.209693	-0.155188	-0.0750457	-0.172046	-0.500578	-0.337178	-0.299336	-0.476795	-0.211614	-0.617468	0.159802	0.00733008	0.256282	0.36022	0.311345	0.769224	0.582837	0.436504	-0.0390863	0.0658854	0.0384284	-0.284033	0.313573	-0.0135423
ALX1	-0.287955	-0.077826	0.323188	0.499044	0.146329	0.281792	0.427098	0.708722	-0.308057	-0.161913	0.36356	0.202371	-0.402032	-0.285188	-0.374878	-0.755019	-0.563593	-0.596025	-0.691071	-0.0732701	-0.0736018	-0.112718	0.0756708	0.0455231	-0.111723	-0.419191	-0.0673524	-0.0468375	0.153706	0.210519	0.116296	0.689899	0.406339	0.314905	0.519077	0.414106	0.506696	0.313974	0.109928	0.0893283	-0.114858	-0.664022	-0.194559	-0.0953526	0.287975	0.0402046	0.394936	-0.436328	-0.214082
ALX3	-0.186821	-0.536649	-0.400671	-0.209344	-0.134628	-0.311671	-0.0980464	-0.130358	0.229373	0.187641	0.35943	0.323207	0.0284089	0.376549	0.473054	-0.194292	0.134775	0.37263	0.29047	0.558457	0.563481	0.352118	0.585006	0.394844	0.513489	0.0299988	0.478481	0.329285	0.879075	0.397993	0.601566	0.145903	-0.217874	0.0161494	0.13878	0.417613	0.370494	0.0771641	0.264522	-0.151959	0.0180259	-0.328403	-0.30619	-0.246594	-0.239797	-0.30002	-0.320795	-0.020823	-0.153615
ALYREF	-0.00980123	0.0761656	0.487153	0.245555	0.731062	0.593551	0.389202	0.604373	-0.0576734	0.055458	0.379066	0.284167	0.267602	0.343095	-0.0109278	-0.202064	-0.410332	-0.19612	-0.341298	-0.462175	-0.805395	-0.0761427	-0.224	-0.336083	0.0110697	0.435345	0.141082	0.20901	0.130556	0.14926	0.0445846	0.309175	0.0870103	-0.0233724	0.135014	0.0385413	-0.254007	-0.618936	-0.192674	-0.232169	-0.663365	-0.448644	-0.609467	-0.250397	-0.167961	-0.0553171	0.117138	-0.188687	0.189536
AMACR	-0.154383	0.0339677	-0.0993427	-0.315751	0.216362	-0.217558	0.0798008	-0.063954	0.0242087	0.427097	0.263138	0.133199	0.0700858	0.0788718	0.488868	0.588862	0.522983	0.185337	0.576582	0.50701	0.00187265	0.385595	0.2336	0.378908	-0.0117741	0.0450111	0.301644	-0.00499197	-0.205412	-0.512047	-0.12701	0.109512	-0.0300436	0.0788886	-0.439174	0.19711	0.0818702	0.343534	0.436248	0.572199	0.402401	0.247731	0.108435	0.0445173	-0.129552	0.364551	-0.1738	0.310065	0.394281
AMBN	0.178585	0.179581	0.415837	0.596845	0.482779	0.260441	0.363933	0.6407	-0.492658	-0.382857	0.320941	-0.0628853	-0.261564	-0.239566	-0.0108181	-0.662496	-0.593302	-0.39377	-0.369382	-0.0510245	-0.180565	-0.44314	0.10942	-0.385399	-0.37359	0.149835	0.2785	0.473129	0.222602	0.218187	0.447848	0.49415	0.397621	0.620903	0.77891	0.232015	0.294548	-0.207414	0.179566	-0.29449	-0.333675	-0.845958	-0.639088	-0.432335	-0.269988	-0.472725	-0.405743	-0.803483	-0.506438
AMBP	-0.208778	-0.214956	0.272285	0.00480707	-0.0573334	-0.0332953	-0.107453	0.114419	0.0985757	-0.0588044	-0.0210782	0.0753585	-0.226478	0.05436	-0.386539	-0.0651488	-0.264052	-0.139581	-0.348206	-0.302235	-0.170301	-0.22478	-0.483488	0.0984514	-0.202276	-0.226435	-0.368843	-0.223422	-0.210368	0.125135	-0.152121	0.322273	0.314417	-0.273205	-0.0730741	-0.206643	0.0173575	0.100668	-0.0491817	0.424314	-0.225823	0.0735189	0.487416	0.342649	0.630426	0.757553	0.978059	0.295402	0.308059
AMBRA1	0.0609949	0.311155	0.0522154	0.234688	-0.288448	0.308102	-0.0766083	0.160546	-0.18871	-0.427435	-0.574883	-0.639071	-0.588726	-0.857332	-0.683171	-0.195659	-0.218752	-0.432185	-0.417877	-0.624116	-0.274672	-0.352699	-0.171759	-0.488476	-0.56732	-0.425457	-0.425531	0.128214	-0.678688	-0.230705	-0.274329	-0.100465	-0.0479156	0.342967	0.165954	-0.0602851	0.284042	0.166265	-0.00889124	-0.0953286	0.379741	0.0685836	0.285472	0.141743	0.327552	-0.153123	-0.0718532	-0.651744	-0.514883
AMCF-II	-0.158171	-0.40235	-0.346146	-0.204897	-0.0486917	-0.230376	-0.164583	-0.0751335	0.237782	-0.115746	0.239443	0.0888838	-0.245063	0.360717	0.379488	-0.200719	0.0349395	0.569856	0.267221	0.305607	0.338358	0.218519	0.550422	0.0497446	0.062702	0.275516	0.612536	0.635396	0.793552	0.667191	0.933138	0.324294	0.0743198	0.379803	0.491581	0.118027	0.355923	-0.13544	0.315781	-0.0958417	-0.40489	-0.557271	-0.470145	0.0469301	-0.139396	-0.246804	-0.365348	-0.245418	-0.0973431
AMDHD1	-0.00352197	-0.440786	-0.496648	-0.512255	-0.256889	-0.181689	-0.397718	-0.287104	0.432424	0.0227914	-0.00436974	-0.000503959	-0.133651	0.420299	0.0172763	0.164359	0.00364852	0.533616	0.16184	-0.0486245	0.305328	0.297187	0.190242	0.32244	0.167458	-0.0215839	-0.207963	-0.0418662	0.203751	0.293287	0.285971	0.144181	0.0616023	-0.0992642	-0.0786047	-0.260625	-0.0556491	0.113555	0.21599	0.397316	-0.284747	0.083196	0.306222	0.795219	0.457062	0.480633	0.373518	0.367819	0.543411
AMER1	0.194197	0.438295	0.196055	0.373828	-0.0828117	0.135483	-0.118899	-0.149324	-0.369413	-0.354539	-0.615027	-0.681423	0.00341555	-0.617723	-0.264529	0.304977	0.052593	-0.325216	-0.265026	-0.402257	-0.172887	-0.428802	-0.381379	-0.264948	-0.340437	-0.168555	-0.42948	-0.200368	-0.729588	-0.336356	-0.608083	-0.392973	-0.1349	0.020282	-0.156311	-0.223054	-0.207117	-0.0787634	-0.213763	-0.0698085	0.416976	0.46128	0.294579	-0.080462	0.203418	-0.203491	-0.0934185	-0.11906	-0.366871
AMER2	-0.104478	0.444094	0.619128	0.180489	0.109588	-0.0957708	0.233011	-0.189089	-0.312495	-0.167301	-0.151493	0.164645	0.271924	0.0986675	-0.0140072	0.217765	0.278192	-0.018475	0.24519	0.181185	-0.169703	-0.383993	-0.669449	-0.142355	-0.170188	0.146113	0.0118084	-0.258386	-0.179538	-0.172666	-0.232263	-0.252358	0.229786	-0.428473	-0.0626943	-0.648669	-0.581515	-0.361237	-0.529657	-0.144245	-0.376987	0.218969	0.134887	-0.263756	-0.342372	0.242539	0.226834	0.432616	0.11879
AMER3	-0.0983412	-0.425122	-0.199113	-0.089105	0.000528601	-0.378274	-0.226542	-0.0173235	0.217206	-0.118283	0.277165	0.0652527	-0.31966	0.287307	0.388075	-0.279132	-0.0917145	0.466075	0.167563	0.308336	0.306053	0.00989566	0.433762	-0.0531125	-0.159613	0.362533	0.72324	0.727728	0.738252	0.747057	0.98666	0.418754	0.227433	0.479427	0.580065	0.226612	0.508016	-0.1052	0.391887	-0.0367544	-0.351842	-0.604854	-0.453565	-0.113778	-0.0811634	-0.197758	-0.270634	-0.326919	-0.234868
AMFR	0.223226	0.17302	0.549717	0.0959935	0.245242	0.359562	0.198412	0.267355	0.112813	0.148334	0.0373732	0.388598	0.351605	0.222276	-0.449719	-0.297947	-0.437516	-0.379441	-0.333106	-0.565044	-0.67675	-0.357595	-0.739939	-0.479196	0.000382411	0.24582	-0.296887	-0.217381	-0.194729	-0.0830571	-0.359828	-0.221638	0.0237508	-0.551861	-0.149025	-0.258222	-0.482515	-0.488723	-0.598749	-0.423354	-0.451257	0.0660089	0.0125244	-0.256574	-0.173618	0.175902	0.498842	0.0955814	0.138197
AMHR2	-0.237355	0.79795	0.251185	0.316088	-0.0950657	0.284175	0.491268	0.0370489	-0.457676	-0.23957	-0.338194	-0.171592	-0.0715177	-0.588565	-0.235487	0.069773	0.427271	-0.277878	0.0605184	0.0910146	-0.204856	0.0408281	-0.0373409	-0.316338	-0.276474	-0.195506	0.0869154	-0.210633	-0.450034	-0.378082	-0.332608	-0.29058	0.0320608	0.246918	0.137576	-0.210963	-0.136063	0.0830123	-0.380668	-0.262434	0.180889	0.0834643	-0.170296	-0.171028	-0.397283	-0.38506	-0.45706	-0.221835	-0.261033
AMIGO1	-0.0345106	0.547614	0.48874	0.263634	0.0321242	0.544017	0.475244	0.268534	-0.322256	-0.34115	-0.182248	0.130446	0.00872051	-0.125822	-0.700885	-0.316739	-0.252576	-0.38578	-0.348955	-0.421059	-0.406522	-0.233487	-0.553898	-0.312733	-0.125156	-0.22965	-0.572438	-0.519019	-0.36337	-0.174379	-0.377587	-0.0632339	0.320877	-0.258574	0.190839	-0.678202	-0.572131	-0.202186	-0.649575	-0.228728	-0.595009	-0.0684883	0.10522	0.303335	-0.0198454	0.216579	0.442717	0.0676574	0.254331
AMIGO2	0.240378	-0.0709155	0.302625	0.248499	0.156417	0.0600555	0.185041	0.300109	-0.0869272	0.335039	0.289845	0.375071	0.338336	0.00797408	-0.182914	-0.339289	-0.445226	-0.623281	-0.424948	-0.0531151	-0.0617343	-0.202851	-0.322359	0.13329	0.272504	-0.167455	-0.370083	-0.490521	-0.111237	-0.271241	-0.511006	-0.0167257	0.00545693	-0.407526	-0.248964	0.348138	-0.0542561	0.168108	-0.154465	-0.0557866	0.248779	0.100157	0.187338	-0.365134	0.030195	0.120254	0.447994	0.151109	-0.0149023
AMIGO3	-0.202645	0.310179	-0.241336	-0.128831	0.0306944	0.132402	0.149983	-0.240632	-0.147724	-0.0826614	-0.119663	-0.161043	0.177086	0.103979	0.231914	0.58961	0.544813	0.364159	0.304576	0.205427	0.0979642	0.491493	0.274199	0.309309	0.144407	-0.016091	-0.0405861	-0.350919	-0.156273	-0.151095	-0.158955	-0.0636061	0.0283562	0.101293	-0.139755	-0.36927	-0.408674	0.0626238	-0.0446521	0.323085	-0.120409	0.223311	-0.0596196	0.56531	0.036863	0.07212	-0.180381	0.419003	0.528396
AMMECR1	-0.0935404	-0.0584708	-0.545537	-0.0315477	-0.517221	-0.223507	-0.393804	-0.343555	-0.0489609	-0.5005	-0.470843	-0.716005	-0.586582	-0.454278	-0.0342982	0.116461	0.203326	0.331712	0.0323645	0.0396187	0.540601	0.0735457	0.48426	0.0672905	-0.291302	-0.292472	-0.00581087	0.248915	-0.0382785	0.290932	0.348897	0.0527449	0.0260747	0.59429	0.35311	-0.0723174	0.409194	0.327002	0.347656	0.207274	0.271235	-0.0196562	0.141411	0.502278	0.414722	-0.23577	-0.348589	-0.315838	-0.321295
AMN1	0.137007	-0.100153	0.163865	0.235852	0.887948	0.349567	0.460363	0.639468	-0.273164	0.345756	0.803561	0.347146	0.414572	0.339381	0.550874	-0.0593646	-0.289942	-0.242704	-0.0874099	0.212273	-0.235364	0.231366	0.366169	0.318914	0.379452	0.242251	0.217278	0.0659232	0.297149	-0.215445	0.00173245	0.496457	0.0109135	0.174984	-0.0312532	0.583387	-0.00416865	-0.096324	0.384038	0.138099	-0.076248	-0.47009	-0.633204	-0.338422	-0.272425	-0.168757	-0.294332	-0.107081	0.234813
AMOT	0.460229	0.193602	0.407385	0.325344	0.0217366	-0.338818	-0.0337613	-0.104936	-0.291629	-0.337092	-0.0214604	0.0342285	0.0755869	0.0275149	0.00461621	-0.401193	-0.335836	-0.101438	0.0247377	0.192479	0.249514	-0.735259	-0.402982	-0.344969	-0.291544	0.287921	0.0800645	0.086797	0.168702	0.20699	0.28074	-0.142967	0.395774	-0.0231285	0.471602	-0.348266	-0.207435	-0.305709	-0.233376	-0.420792	-0.363137	-0.210764	-0.0538477	-0.418028	-0.400145	-0.200816	-0.116005	-0.118602	-0.383206
AMOTL1	0.0709847	0.0374825	0.399307	0.517098	-0.241517	-0.0196927	-0.105436	0.102611	-0.234317	-0.533166	-0.31781	-0.245789	-0.298172	-0.34872	-0.604981	-0.547016	-0.566831	-0.41718	-0.707944	-0.421173	0.0367823	-0.706979	-0.538823	-0.314298	-0.37861	-0.236019	-0.398033	-0.136865	-0.130456	0.403811	-0.0366679	0.0925672	0.372547	-0.0272059	0.459044	-0.235059	0.0741417	-0.0757017	-0.327779	-0.188314	-0.227514	-0.148987	0.252119	-0.0460546	0.433434	0.0369016	0.586269	-0.212374	-0.433988
AMOTL2	-0.0236741	-0.0331207	-0.431467	-0.607834	-0.507171	-0.423734	-0.498911	-0.644026	0.48053	0.189327	-0.468341	-0.244848	-0.169252	-0.125298	0.134109	0.528541	0.653358	0.50983	0.693231	0.106361	0.0956986	0.16445	0.0809684	-0.186798	-0.195846	0.13105	0.302677	0.381972	-0.205775	-0.177629	0.0883983	-0.561482	-0.436354	-0.0378382	-0.394774	-0.09712	0.149429	0.0731399	0.110784	-0.0347749	0.498445	0.559503	0.330232	0.00732243	-0.183219	-0.0148921	-0.415856	0.0366256	-0.152115
AMPD1	0.14615	0.0197343	0.0622256	0.301792	0.23271	0.247515	0.111953	-0.102779	-0.201426	-0.174949	0.00884862	0.0335835	0.645393	0.382806	0.270782	-0.0225639	-0.0568493	0.0998389	-0.12572	-0.0382222	0.0840099	-0.0420188	0.000192005	0.0448256	0.597428	0.271931	-0.0365653	-0.115597	0.505437	0.29451	-0.0139418	-0.291464	-0.294353	-0.323523	0.0722578	-0.153462	-0.551211	-0.656484	-0.46274	-0.622405	-0.414141	-0.0929492	-0.493653	-0.351962	-0.342808	-0.639418	-0.305406	0.136303	-0.122699
AMPD2	-0.284872	-0.279332	-0.109111	-0.0155454	-0.6832	-0.153446	-0.536395	-0.415186	0.138414	-0.565567	-0.73214	-0.539343	-0.529177	-0.336563	-0.474531	-0.0573312	0.0371217	0.184434	-0.188928	-0.418831	0.207279	-0.385483	-0.297732	-0.157488	-0.196108	-0.397601	-0.306221	0.280864	0.0126583	0.414883	0.143741	-0.191448	-0.225742	-0.196018	0.121887	-0.373462	0.208521	-0.144724	-0.193406	-0.19489	0.0214815	0.178469	0.503678	0.146176	0.514415	0.0296267	0.330041	-0.150618	-0.501407
AMPD3	-0.194446	-0.0700164	0.0754084	0.182475	-0.112122	0.039602	-0.13976	0.175394	-0.0599934	-0.506391	-0.230223	-0.412053	-0.715355	-0.416838	-0.206989	-0.359539	-0.180128	0.0355737	-0.149438	-0.265385	-0.1314	-0.348799	0.0906381	-0.480324	-0.571149	-0.028042	0.329157	0.82716	0.13522	0.414823	0.607185	0.284697	0.0834816	0.555104	0.606057	0.051912	0.577066	-0.165297	0.21307	-0.221317	-0.122119	-0.511377	-0.22961	-0.166638	0.0780228	-0.294828	-0.283611	-0.810455	-0.659377
AMPH	-0.260261	0.142124	-0.200849	0.092792	-0.29584	0.0628131	0.264347	0.135378	-0.252347	0.0480207	-0.00486483	-0.0428511	-0.284347	-0.522058	-0.237044	-0.0792544	0.153894	-0.370091	-0.141737	0.273565	0.331869	0.334132	0.333495	0.416332	0.0900917	-0.729163	-0.305006	-0.484852	-0.300126	-0.418999	-0.373607	0.145463	0.0434516	0.192576	-0.0706932	0.292612	0.334037	0.804101	0.187975	0.37208	0.618336	0.0891761	0.304807	0.274506	0.25401	0.0942663	0.0599222	-0.0224353	0.00533255
AMT	0.442958	-0.257999	-0.185511	0.0539149	0.472469	-0.205285	0.0786568	0.27842	-0.164693	0.232194	0.72563	0.219397	0.191887	0.343607	0.571309	-0.144046	-0.37658	-0.0122658	0.0505824	0.512497	0.440107	0.126725	0.51002	0.488481	0.215382	0.180258	0.113112	-0.0628075	0.343037	-0.0189617	0.280665	0.506887	0.349267	0.353961	0.175901	0.438733	0.131365	0.303667	0.633252	0.417355	-0.00142638	-0.396315	-0.262636	0.0924308	-0.0429331	0.0300778	-0.203575	0.0370634	0.287493
AMTN	-0.100263	0.33732	0.618323	0.711464	0.580173	0.724129	0.751746	0.971506	-0.61394	-0.241125	0.381435	0.135416	-0.171181	-0.353631	-0.391284	-0.680332	-0.640315	-0.813356	-0.724033	-0.299919	-0.526124	-0.225558	-0.077547	-0.209077	-0.168891	-0.254812	-0.172749	-0.070822	-0.112386	-0.130507	-0.144933	0.596142	0.370107	0.344177	0.496577	0.251881	0.129553	-0.0191946	-0.0563464	-0.115862	-0.280931	-0.718631	-0.467021	-0.237305	-0.0207731	-0.161687	0.0974157	-0.594772	-0.171276
AMZ1	0.333655	0.0811324	-0.18278	-0.30193	-0.605976	-0.105001	-0.439452	-0.372448	0.410741	0.00424215	-0.613775	-0.23927	-0.163123	-0.310721	-0.57982	-0.0686412	-0.0642567	-0.0520231	-0.0245326	-0.513003	-0.0966094	-0.261447	-0.382543	-0.519195	-0.254487	-0.0628515	-0.371933	-0.0231306	-0.469541	-0.125597	-0.253531	-0.650158	-0.265889	-0.247443	-0.225229	-0.248324	-0.0418318	0.0139441	-0.300288	-0.331703	0.30182	0.51967	0.535243	0.112493	0.074331	0.00044504	0.0907288	-0.122662	-0.263468
AMZ2	-0.0952611	-0.38544	0.133611	-0.133973	0.629598	-0.0332446	0.0398576	0.138411	0.210084	0.442297	0.58408	0.443932	0.502255	0.755361	0.654467	0.293756	0.0405069	0.285268	0.191145	0.181107	-0.25841	0.221904	0.0434639	0.279375	0.361931	0.544753	0.451142	0.212292	0.473178	0.180588	0.187369	0.28116	-0.083852	-0.240417	-0.269268	0.262441	-0.145855	-0.396018	0.165141	0.16224	-0.334039	-0.134978	-0.401784	-0.296557	-0.142965	0.182809	0.120612	0.37455	0.420202
ANAPC1	-0.422915	-0.112562	-0.293201	-0.0860955	-0.576471	0.0128386	-0.309769	-0.241525	0.0285142	-0.267933	-0.634615	-0.612125	-0.590006	-0.69505	-0.315989	0.213243	0.368906	-0.00202151	-0.00249566	-0.224906	0.107711	0.0275497	0.107951	0.0314924	-0.142667	-0.64313	-0.209539	0.270478	-0.306077	-0.178174	-0.167642	-0.176519	-0.498426	0.066095	-0.192604	0.0915087	0.48575	0.28116	0.149971	0.046383	0.703568	0.311372	0.460947	0.0682729	0.394397	-0.093538	-0.113459	-0.329538	-0.520736
ANAPC13	0.0618847	-0.349205	-0.1095	-0.425823	0.493903	-0.183624	0.0902972	0.0774664	0.396869	0.692713	0.75583	0.715756	0.498317	0.851103	0.720307	0.164506	0.116844	0.391627	0.505616	0.474046	-0.0698335	0.460973	0.303818	0.270405	0.421923	0.617201	0.621362	0.200757	0.575982	0.0633075	0.360397	0.184696	-0.0439698	-0.141167	-0.247325	0.346973	-0.0739077	-0.154442	0.266639	0.11858	-0.259774	-0.173486	-0.443827	-0.219529	-0.462777	0.145948	-0.14666	0.35254	0.530751
ANAPC15	0.389234	0.186872	0.0412234	0.126519	0.403344	0.0603766	0.110351	0.00407654	-0.222244	0.357259	0.158434	-0.0175557	0.631184	0.0291128	0.406118	0.413955	0.0954401	-0.238038	0.0899345	0.151181	-0.0534777	0.0586198	0.00895957	0.229253	0.3105	0.148101	-0.137276	-0.353704	-0.291767	-0.58212	-0.601769	-0.286215	-0.272958	-0.176194	-0.515924	0.271191	-0.332146	0.00242194	0.056118	0.0555209	0.48367	0.389378	-0.042224	-0.327899	-0.244633	-0.196677	-0.318323	0.24621	0.0999742
ANAPC16	0.106231	-0.21967	-0.139647	-0.577391	0.360909	-0.102361	0.0319648	-0.133704	0.47159	0.73742	0.504835	0.665698	0.66204	0.850808	0.581107	0.405194	0.293853	0.427728	0.614496	0.317324	-0.168084	0.491753	0.0891772	0.241809	0.525596	0.560184	0.348912	-0.0256175	0.325699	-0.178292	0.0277852	-0.164853	-0.252662	-0.462248	-0.565159	0.0771865	-0.39391	-0.240033	0.0217164	0.0478239	-0.194955	0.204224	-0.193794	-0.0986573	-0.478605	0.239661	-0.0713702	0.587688	0.673915
ANAPC4	-0.060816	-0.320363	-0.121343	-0.320845	0.282722	-0.417211	0.10786	-0.060301	0.167742	0.53808	0.713102	0.665378	0.385617	0.73113	0.686031	0.205294	0.215067	0.354315	0.486076	0.792045	0.367977	0.44115	0.30228	0.64029	0.418329	0.270242	0.407654	-0.187117	0.508051	0.0277539	0.259018	0.311478	0.227805	-0.152463	-0.188566	0.201013	-0.0667287	0.218783	0.311755	0.459754	-0.164309	-0.0823007	-0.115749	0.048096	-0.201328	0.414968	0.138934	0.641509	0.649818
ANAPC5	0.0827689	0.137023	-0.0572725	0.157612	0.47795	0.236317	0.47278	0.379582	-0.325838	0.377094	0.545051	0.244571	0.380129	0.0530972	0.355281	0.122967	0.00438449	-0.314295	-0.0419502	0.379194	0.0674033	0.450867	0.426544	0.530876	0.406143	-0.131428	-0.0833105	-0.486764	-0.0795516	-0.499689	-0.39066	0.259164	0.0403397	0.142809	-0.222855	0.468131	-0.0687245	0.400008	0.28622	0.370789	0.316253	-0.0610355	-0.231941	0.0271735	-0.101622	-0.0347907	-0.19134	0.173603	0.38131
ANAPC7	0.0296809	-0.10155	0.0715434	-0.121718	0.120818	0.0666689	-0.246101	-0.30431	0.252612	-0.0478864	-0.232469	-0.0648068	0.371175	0.389648	0.245232	0.267084	0.188518	0.418725	0.23657	-0.283313	-0.324192	-0.141842	-0.239918	-0.356987	0.17089	0.554505	0.294341	0.480978	0.321745	0.301585	0.186986	-0.439799	-0.478911	-0.362328	-0.147174	-0.255991	-0.367377	-0.870934	-0.362322	-0.605583	-0.364887	0.118636	-0.318803	-0.437654	-0.366787	-0.38007	-0.297722	0.0240729	-0.191226
ANG	0.0240761	0.240868	0.440415	0.598705	0.151198	-0.00463875	0.212219	0.214639	-0.651362	-0.270114	-0.0261182	-0.232546	-0.043999	-0.457275	-0.121321	-0.0483107	-0.194386	-0.574868	-0.391132	0.103409	0.132668	-0.437908	-0.293306	0.225954	-0.185046	-0.4154	-0.394464	-0.424315	-0.395381	-0.31178	-0.470186	0.204185	0.303583	0.0307446	0.0587978	0.0257056	0.00246485	0.270853	0.0277485	0.281101	0.291563	0.044674	0.279882	-0.153437	0.274982	0.135392	0.288829	0.0365115	-0.186275
ANGEL1	-0.222514	-0.0359907	-0.0130639	0.141197	0.123678	0.293401	0.255116	0.337987	-0.384541	0.00521587	0.128344	-0.127206	-0.184911	-0.355432	-0.121912	0.1097	-0.0254763	-0.409914	-0.198763	0.0492594	0.0771571	0.182514	0.153844	0.587741	0.199593	-0.732104	-0.559289	-0.37612	-0.338458	-0.597873	-0.509035	0.361401	-0.0601133	-0.0128981	-0.276794	0.226984	0.152459	0.526052	0.347601	0.550955	0.471507	0.0562912	0.363636	0.288204	0.426905	0.34101	0.240439	0.0479326	0.194232
ANGEL2	-0.27221	0.111222	-0.465498	-0.561225	-0.53592	-0.244443	-0.198474	-0.733094	0.227801	0.140645	-0.43444	-0.0892092	0.11951	0.0457131	0.132845	0.737279	0.906491	0.534714	0.702846	0.339326	0.339725	0.503083	0.119365	0.345295	0.279453	-0.211899	-0.0872156	-0.314348	-0.183443	-0.346702	-0.26994	-0.565186	-0.393375	-0.36262	-0.56651	-0.416373	-0.3117	0.208815	-0.150636	0.167601	0.330386	0.723061	0.467724	0.411174	-0.0714737	0.193427	-0.138774	0.613494	0.348512
ANGPT1	0.0780442	-0.436751	-0.157137	-0.174758	0.558788	-0.224495	0.0151762	0.107877	0.199449	0.561021	0.735814	0.442713	0.470912	0.668349	0.894345	0.192672	0.0700853	0.307346	0.345711	0.525754	0.0990753	0.37509	0.477706	0.396023	0.442503	0.541288	0.656671	0.304526	0.634326	0.134157	0.368358	0.279618	-0.12267	0.0548092	-0.16654	0.606863	0.12622	-0.111181	0.456116	0.149404	-0.00825504	-0.241191	-0.543244	-0.401104	-0.338758	-0.12209	-0.337115	0.179811	0.234048
ANGPT2	0.456208	-0.487285	-0.712859	-0.677482	-0.312023	-0.491484	-0.744943	-0.603698	0.760189	0.37903	-0.111056	-0.0718509	0.191645	0.42007	0.397274	0.287403	0.146635	0.654833	0.483733	0.0148672	0.301064	0.207859	0.304793	-0.0687697	0.197605	0.513805	0.27886	0.408453	0.289009	0.252043	0.365057	-0.471335	-0.454622	-0.0821268	-0.311428	0.161246	0.0762155	-0.122109	0.246914	-0.148301	0.233074	0.353346	0.0607148	0.0526596	-0.118805	-0.1967	-0.399767	0.0939568	-0.0144219
ANGPT4	-0.240616	-0.274965	-0.435714	0.035291	-0.187115	0.214337	-0.0362618	0.103478	0.103915	-0.200995	0.0164563	-0.135254	-0.227775	0.0266249	-0.108178	-0.243815	-0.149247	0.150149	-0.377087	-0.155747	0.237803	0.392477	0.528057	0.201113	0.240682	-0.217257	-0.0610354	0.00539928	0.369955	0.527741	0.305103	0.316827	-0.000734323	0.317953	0.339329	0.18091	0.265692	0.14609	0.110617	0.0568137	-0.1746	-0.342689	-0.246486	0.46616	0.424588	-0.215632	0.0425868	-0.17552	0.0294247
ANGPTL1	-0.147138	-0.396235	-0.386335	-0.147988	-0.074288	-0.575676	-0.476473	-0.349764	0.204743	0.0598263	0.0373077	-0.29029	-0.118418	0.146865	0.577074	0.48687	0.305549	0.510696	0.18066	0.352217	0.422101	0.2115	0.397883	0.379415	-0.135834	0.20906	0.449321	0.231813	0.177615	0.424585	0.364472	0.272325	0.116017	0.373409	-0.0124881	0.276149	0.388132	0.247853	0.539887	0.604957	0.240349	0.101391	0.0222836	0.20725	0.441887	0.145759	0.00900619	0.235021	0.0848257
ANGPTL2	0.0841122	0.333725	-0.105567	0.13028	-0.656242	-0.0210607	-0.196498	-0.331419	-0.117427	-0.392402	-0.760636	-0.535879	-0.320319	-0.738361	-0.527155	-0.110779	0.128046	-0.206295	-0.106129	-0.257496	0.164719	-0.310647	-0.165128	-0.396327	-0.272641	-0.39245	-0.318514	-0.0359827	-0.425738	-0.15468	-0.260891	-0.580369	-0.255515	0.0397054	0.0705479	-0.212339	0.0938405	0.120923	-0.309516	-0.432519	0.482349	0.340276	0.35829	-0.0781873	-0.00318447	-0.420125	-0.284086	-0.36987	-0.672782
ANGPTL3	-0.632513	-0.302304	0.0374315	-0.291415	-0.247772	0.130555	-0.122586	-0.0603822	0.361416	-0.0745029	-0.206819	0.0877348	-0.328502	0.138161	-0.320509	0.0645634	0.188053	0.266413	-0.00209259	-0.335411	-0.303932	0.127148	-0.234526	-0.0291797	-0.000493632	-0.190139	-0.01278	0.240309	0.130529	0.27882	0.146452	0.122196	-0.165047	-0.331056	-0.115457	-0.256988	0.0958261	-0.191592	-0.178303	0.0466504	-0.321081	0.019548	0.220244	0.229132	0.340345	0.441551	0.568885	0.124174	0.155263
ANGPTL4	-0.354255	-0.117934	-0.168777	-0.300125	-0.2902	-0.169868	-0.0621612	0.0152642	0.240066	-0.155894	-0.00728277	0.0360894	-0.704135	-0.100197	-0.109507	-0.24848	0.141492	0.338428	0.300829	0.14487	0.0555197	0.120044	0.286673	-0.226004	-0.419591	-0.0326115	0.487514	0.624725	0.253085	0.315485	0.735078	0.307289	0.207181	0.451911	0.448887	-0.0409455	0.539148	0.159358	0.277567	0.0523788	-0.20245	-0.421059	-0.0931484	0.196435	-0.0543741	0.1066	-0.159209	-0.414636	-0.133496
ANGPTL5	0.109504	0.403159	0.0410478	-0.171168	-0.292444	-0.376437	0.0233224	-0.219101	-0.175502	-0.0503182	-0.172856	-0.0752231	-0.335359	-0.378616	-0.137253	0.149211	0.28398	-0.0375363	0.449228	0.404548	0.258586	-0.14123	-0.130542	-0.0115235	-0.502762	-0.232559	-0.0859972	-0.211981	-0.53921	-0.520914	-0.12021	-0.106873	0.376783	0.163226	-0.0149187	-0.338823	0.0213162	0.52574	0.151871	0.370457	0.300705	0.267212	0.529324	0.280561	-0.10692	0.419916	-0.0406287	0.108488	0.110113
ANGPTL6	-0.323392	-0.0386513	-0.00922701	-0.140755	-0.552901	-0.409311	-0.248585	-0.406408	0.0356225	-0.464682	-0.365945	-0.143969	-0.517315	-0.0590759	-0.258482	-0.0179393	0.211333	0.374172	0.186426	0.16156	0.395522	-0.203654	-0.207822	0.0162212	-0.371415	-0.227396	-0.0258895	0.0332095	0.0661405	0.379777	0.38571	0.0854629	0.394228	-0.00332793	0.333937	-0.633254	0.0550045	0.116678	-0.0983611	0.199563	-0.35077	0.00625779	0.441051	0.467391	0.301349	0.445484	0.419725	0.202762	0.042641
ANGPTL7	-0.0092977	-0.210486	-0.470772	-0.0680919	-0.210994	-0.335811	-0.445928	-0.244179	0.0827181	-0.152575	-0.223113	-0.595619	-0.40689	-0.342939	0.342588	0.236192	0.233419	0.315982	0.177885	0.137289	0.330333	0.0646835	0.542204	-0.00239378	-0.285769	0.0411499	0.412452	0.606842	0.0559888	0.210725	0.407643	0.0561304	-0.179911	0.627618	0.155612	0.37977	0.611719	0.203732	0.571816	0.156415	0.526699	-0.0279682	-0.0944906	-0.0340327	0.163464	-0.385414	-0.609196	-0.44125	-0.489935
ANGPTL8	-0.103677	0.296188	0.221937	0.393706	-0.0354515	-0.0422565	-0.0340386	-0.273532	-0.217626	-0.285811	-0.366975	-0.294053	0.286743	-0.0704629	0.0411757	0.282735	0.209055	0.0316316	-0.242742	-0.0982171	-0.0286657	-0.18067	-0.277897	-0.122962	-0.100257	0.1842	0.0437134	-0.272424	-0.135232	0.307144	-0.226903	-0.250837	0.0751325	-0.0497017	0.0634023	-0.269077	-0.329279	-0.291313	-0.454591	-0.132851	-0.126472	0.249096	-0.109119	-0.128577	0.117537	-0.238934	0.101327	0.260086	-0.131023
ANK1	-0.116997	-0.100737	0.376	0.400237	0.175041	0.386849	0.0901834	0.300252	-0.107813	-0.171078	-0.039207	-0.0010665	0.14379	0.04961	-0.386236	-0.222642	-0.461432	-0.372423	-0.747313	-0.580807	-0.353057	-0.254618	-0.451382	-0.0302122	0.123233	-0.132065	-0.454356	-0.300145	-0.0525615	0.255819	-0.33474	0.170141	0.0515508	-0.328866	0.00906055	-0.0605151	-0.198561	-0.284739	-0.369955	-0.0697866	-0.325399	-0.0571146	0.0341912	-0.00386704	0.476356	0.140967	0.723592	0.10341	0.0417877
ANK2	-0.0333874	0.112433	0.20085	0.305253	-0.153238	0.309973	0.119896	0.218258	-0.372641	-0.258709	-0.30087	-0.294219	-0.285644	-0.669162	-0.473031	-0.263214	-0.17887	-0.586629	-0.287597	-0.276771	-0.0688886	-0.359263	-0.216	-0.0673896	-0.00882349	-0.657995	-0.533952	-0.0102525	-0.335168	-0.493888	-0.440544	-0.129897	-0.323727	-0.150398	-0.0847644	0.0914722	0.177658	0.119032	-0.0635814	-0.254601	0.498724	0.0605732	0.332398	-0.302017	0.0549917	-0.181763	-0.0593519	-0.442964	-0.56631
ANKAR	0.0304741	0.63046	0.156308	0.132169	-0.353773	0.243055	0.0998657	-0.290089	-0.122638	-0.451236	-0.648936	-0.23852	0.0342033	-0.252852	-0.498583	-0.0398051	0.179927	0.0207919	-0.041439	-0.353613	-0.192537	-0.208829	-0.37955	-0.596113	-0.22864	0.0489314	-0.191383	-0.203003	-0.294765	0.0727582	-0.168551	-0.593935	0.00218502	-0.101855	0.213684	-0.734419	-0.520861	-0.378393	-0.764004	-0.595899	-0.354961	0.202891	-0.0180551	0.105235	-0.258564	-0.338338	-0.158213	-0.0567957	-0.179481
ANKDD1A	-0.191535	-0.174033	-0.105023	0.0775472	0.151826	-0.0736582	0.0356301	-0.1782	-0.414361	-0.133131	0.102054	-0.144007	0.213271	0.145872	0.473451	0.47678	0.32491	0.176639	0.24886	0.478101	0.507226	0.154435	0.201564	0.831681	0.503031	-0.359272	-0.26834	-0.275647	0.185962	-0.259226	-0.185226	0.152063	-0.145754	-0.241814	-0.264321	-0.109668	-0.231433	0.0918632	0.234566	0.39493	0.13431	0.136831	0.193563	0.147183	0.157142	0.152276	-0.0157269	0.475344	0.251019
ANKDD1B	-0.212907	-0.430211	-0.454719	-0.441603	0.210982	-0.20565	-0.128385	-0.288085	0.226479	0.320593	0.370541	0.201246	0.362613	0.708181	0.790819	0.622207	0.487072	0.700751	0.560754	0.523042	0.343505	0.651099	0.518671	0.729087	0.592065	0.216562	0.2973	0.0218901	0.524666	0.102769	0.253646	0.172753	-0.199694	-0.137846	-0.344389	0.0655398	-0.162741	-0.0271763	0.358356	0.436768	-0.124956	0.0780195	-0.154922	0.29784	0.00674901	0.201498	-0.120294	0.609415	0.631184
ANKEF1	-0.204734	-0.149708	-0.478724	-0.306566	-0.502309	-0.210138	0.0309872	-0.240628	0.209152	0.168886	0.0497483	0.277427	-0.102666	0.0203025	0.0565653	-0.204818	0.323861	0.213098	0.335405	0.497806	0.555795	0.464531	0.51269	0.250832	0.394464	-0.270646	0.203892	-0.0286391	0.44193	0.0559433	0.266956	-0.164591	-0.220267	-0.00455398	0.0491307	0.193875	0.269722	0.378529	0.0222962	-0.197701	0.240324	-0.0492747	-0.0199147	0.0163516	-0.287486	-0.257022	-0.333495	-0.0086459	-0.114209
ANKFN1	-0.156174	0.229268	0.513157	0.590113	0.526108	0.752748	0.55358	0.875121	-0.49299	-0.232277	0.188287	-0.0911956	-0.263072	-0.470922	-0.366003	-0.472822	-0.505128	-0.723203	-0.63183	-0.476748	-0.654742	-0.228175	-0.0701369	-0.278192	-0.200458	-0.273383	-0.155658	0.203515	-0.206868	-0.218082	-0.18503	0.470185	0.0519891	0.31401	0.298221	0.325473	0.243925	-0.115599	0.0436053	-0.152683	-0.0464681	-0.561146	-0.38594	-0.325758	0.0348409	-0.22959	-0.046906	-0.72588	-0.338285
ANKFY1	-0.337877	0.216651	0.379855	0.630236	0.0612826	0.6083	0.209132	0.111837	-0.60126	-0.657473	-0.505794	-0.516819	0.0243316	-0.442743	-0.303218	0.00953233	0.01277	-0.334937	-0.459622	-0.474931	-0.236022	-0.358169	-0.314323	-0.0696969	0.198914	-0.452116	-0.461783	-0.00393784	-0.0706752	-0.0551335	-0.41172	-0.171181	-0.435535	-0.272687	0.0495407	-0.268346	-0.265664	-0.530544	-0.482202	-0.51153	-0.047235	-0.0120356	-0.0814539	-0.356767	0.0971496	-0.498311	-0.0812354	-0.263048	-0.554874
ANKH	-0.0403292	0.282839	0.391208	0.195842	0.0329827	0.228632	0.610767	0.373586	-0.127499	0.222444	0.340632	0.72334	0.220797	0.0685926	-0.378747	-0.628886	-0.255583	-0.518955	-0.237812	0.140074	-0.122772	0.0240978	-0.230283	-0.0884749	0.223867	-0.153944	-0.10873	-0.527593	0.0930131	-0.146208	-0.223774	-0.0107217	0.24555	-0.292077	0.130453	0.0274802	-0.176508	0.130616	-0.491583	-0.336904	-0.242484	-0.218192	-0.120306	-0.250593	-0.393879	0.0243021	0.29521	0.0789621	0.105826
ANKHD1	-0.139533	0.146334	0.0786212	0.165648	-0.508647	-0.0548086	0.0425907	-0.360333	-0.246918	-0.386889	-0.404678	-0.0219191	0.0613954	-0.116873	-0.349988	-0.15323	0.132585	-0.0549313	-0.0602947	0.108497	0.450468	-0.200341	-0.302192	0.14794	0.278318	-0.45705	-0.468743	-0.492775	0.0917535	0.0422794	-0.219614	-0.37121	-0.0461069	-0.489422	0.0651487	-0.538616	-0.361177	-0.0291468	-0.573241	-0.339427	-0.126013	0.210595	0.365386	0.0570628	-0.00959095	-0.0616105	0.241398	0.302367	-0.150442
ANKIB1	-0.0808689	-0.0450302	-0.119241	-0.392748	-0.581939	-0.0787315	-0.3043	-0.588951	0.338629	0.0431591	-0.569551	0.00767754	0.160562	0.0492594	-0.326312	0.245145	0.370677	0.199775	0.278275	-0.210097	0.0395809	-0.040095	-0.448969	-0.0664724	0.297451	-0.201383	-0.390309	-0.199125	-0.11806	-0.182883	-0.360098	-0.751435	-0.549372	-0.807641	-0.529496	-0.486544	-0.391211	-0.215174	-0.547404	-0.386352	0.121062	0.669038	0.576058	0.0071309	-0.0738273	0.115552	0.217845	0.394737	-0.0240608
ANKLE1	-0.117191	0.347281	0.308081	0.422687	-0.0710157	0.223866	0.550918	0.538612	-0.353807	-0.026769	0.166288	0.234202	-0.315537	-0.573458	-0.485696	-0.707226	-0.298544	-0.740779	-0.422912	0.0874156	-0.057984	-0.0922731	0.0269846	-0.17694	-0.201238	-0.45494	-0.0559705	-0.233084	-0.181173	-0.226697	-0.163197	0.214831	0.291865	0.292092	0.368843	0.352893	0.396702	0.487259	-0.0887747	-0.149226	0.250157	-0.364058	-0.0887904	-0.271611	-0.145282	-0.169452	0.0161153	-0.481879	-0.366309
ANKLE2	-0.178807	-0.0787785	0.160657	0.282444	-0.507466	0.00936118	-0.30646	-0.112591	-0.182179	-0.598672	-0.657743	-0.57311	-0.557715	-0.630024	-0.652473	-0.205835	-0.197316	-0.281536	-0.45552	-0.484883	0.0859948	-0.589023	-0.452516	-0.158985	-0.31895	-0.614081	-0.565155	0.0578482	-0.30616	0.0924041	-0.186129	-0.0722597	-0.0807706	-0.142226	0.127095	-0.262256	0.229043	0.0298709	-0.165719	-0.0979741	0.209372	0.145509	0.598216	0.0428445	0.574823	0.0879561	0.43609	-0.274795	-0.576655
ANKMY1	-0.0983412	-0.425122	-0.199113	-0.089105	0.000528601	-0.378274	-0.226542	-0.0173235	0.217206	-0.118283	0.277165	0.0652527	-0.31966	0.287307	0.388075	-0.279132	-0.0917145	0.466075	0.167563	0.308336	0.306053	0.00989566	0.433762	-0.0531125	-0.159613	0.362533	0.72324	0.727728	0.738252	0.747057	0.98666	0.418754	0.227433	0.479427	0.580065	0.226612	0.508016	-0.1052	0.391887	-0.0367544	-0.351842	-0.604854	-0.453565	-0.113778	-0.0811634	-0.197758	-0.270634	-0.326919	-0.234868
ANKMY2	0.177175	-0.379281	-0.0444165	-0.305533	0.462045	-0.0855656	0.035858	-0.0203532	0.305116	0.555967	0.602939	0.641535	0.700879	0.886927	0.654659	0.120796	0.0240107	0.329176	0.403794	0.327196	-0.0205179	0.266775	0.117636	0.265793	0.661695	0.562082	0.362796	0.11927	0.6627	0.0653438	0.209037	-0.0528597	-0.267317	-0.455065	-0.319421	0.199628	-0.320719	-0.425148	0.017645	-0.19503	-0.316521	-0.0770527	-0.394205	-0.38617	-0.520762	-0.0453978	-0.151755	0.396211	0.370491
ANKRA2	0.534731	-0.0503506	-0.0870518	0.0822807	0.589035	0.00324266	-0.112984	0.105488	-0.192206	0.0983566	0.268216	-0.265002	0.314941	0.137845	0.595614	0.326757	-0.15738	0.0484951	0.13923	0.0683614	-0.0104345	-0.0833792	0.244905	0.127588	0.0432657	0.38432	0.0690608	0.223886	-0.0448798	-0.241994	-0.00763897	0.0886649	-0.0873212	0.260842	-0.126215	0.257802	-0.107501	-0.1723	0.484999	0.173346	0.172118	-0.034274	-0.266989	-0.143349	-0.126918	-0.228348	-0.535604	-0.109706	0.0381902
ANKRD1	-0.0974132	-0.435998	-0.225728	-0.188728	-0.0944141	-0.549949	-0.270529	0.0590744	0.224576	0.00225546	0.334449	0.0451808	-0.600962	0.0747051	0.236346	-0.227262	-0.140229	0.301089	0.135621	0.386736	0.382587	0.0233573	0.401865	0.124788	-0.430669	0.0961786	0.527436	0.509127	0.345803	0.480149	0.810069	0.649508	0.506461	0.608506	0.466522	0.311771	0.736941	0.424831	0.696286	0.520784	-0.050585	-0.466995	-0.0228234	0.227386	0.278846	0.319917	0.0908911	-0.22129	-0.0106834
ANKRD10	-0.196391	0.240842	0.23775	0.281013	-0.564932	-0.135979	-0.134285	-0.322747	-0.299041	-0.784671	-0.671222	-0.41968	-0.468806	-0.445894	-0.517689	-0.231209	0.0480591	0.00885985	-0.11766	-0.127431	0.262427	-0.579984	-0.431975	-0.302712	-0.407831	-0.352269	-0.245034	0.0376951	-0.0792117	0.290782	0.140249	-0.194761	0.202823	-0.0474831	0.466297	-0.694632	-0.0588911	-0.147853	-0.428795	-0.317987	-0.255085	-0.00391295	0.340612	0.0677993	0.134529	-0.059858	0.167346	-0.154102	-0.49507
ANKRD11	-0.238072	0.483409	0.410739	0.388225	-0.363774	0.350648	0.0602029	-0.0485454	-0.415448	-0.680031	-0.814714	-0.580275	-0.410879	-0.779311	-0.777653	-0.0532522	0.0461923	-0.389585	-0.340101	-0.574244	-0.295435	-0.550526	-0.618851	-0.440229	-0.432946	-0.54524	-0.566982	-0.0890805	-0.627751	-0.228356	-0.462847	-0.315159	-0.0942859	-0.148769	0.0921333	-0.577966	-0.149254	-0.171184	-0.517648	-0.314396	0.0741756	0.23566	0.425392	-0.0103084	0.215524	-0.058684	0.183091	-0.295534	-0.502021
ANKRD12	0.0314614	-0.101928	-0.0076867	-0.136196	0.0420068	-0.29059	-0.249871	-0.580133	0.0851554	-0.0151842	-0.118604	0.0372415	0.582643	0.590851	0.498633	0.532073	0.396451	0.560127	0.408696	0.234406	0.213193	-0.0241426	-0.203942	0.20058	0.361982	0.425085	0.13919	-0.0769731	0.343288	0.240278	0.0507662	-0.379842	-0.188828	-0.508667	-0.255813	-0.452633	-0.607423	-0.548475	-0.314105	-0.156779	-0.353375	0.33974	-0.0286353	-0.114564	-0.204641	-0.0268936	-0.0166779	0.655581	0.22533
ANKRD13A	0.0869799	-0.183547	-0.563561	-0.326094	-0.292084	-0.0922914	-0.144836	0.0387593	0.388377	0.417408	0.0760628	0.0105451	-0.239463	-0.261114	-0.0131799	-0.12992	0.0402154	-0.0508638	0.0618744	0.0624363	0.136858	0.438343	0.576019	-0.00601882	0.0383546	-0.129804	0.18396	0.170143	-0.0539603	-0.146582	0.0636726	-0.0583774	-0.278206	0.361956	-0.127813	0.678118	0.61072	0.560488	0.410935	0.0628102	0.699528	0.046247	-0.00589014	0.0306842	-0.00333969	-0.234349	-0.385026	-0.371941	-0.19195
ANKRD13B	0.445982	0.402882	0.490215	0.450532	0.117762	0.294628	-0.0128472	-0.0512251	-0.41204	-0.422342	-0.482395	-0.388254	0.298042	-0.27095	-0.339857	-0.022	-0.291372	-0.394916	-0.300893	-0.542972	-0.299606	-0.753026	-0.725774	-0.442951	-0.104351	0.0278104	-0.579072	-0.166558	-0.421489	-0.260733	-0.531585	-0.521833	-0.170957	-0.398762	-0.0669212	-0.495811	-0.606661	-0.595161	-0.557191	-0.564996	-0.0978826	0.274403	0.157387	-0.361257	-0.146096	-0.298506	-0.0342572	-0.104724	-0.388402
ANKRD13C	-0.0391711	-0.117443	-0.215193	-0.262431	0.164974	-0.136084	-0.246146	-0.507222	0.161852	0.100599	-0.0884647	-0.094667	0.534616	0.529375	0.666886	0.743671	0.562659	0.664809	0.53152	0.185216	0.0549385	0.256431	0.107906	0.208242	0.381761	0.477898	0.306503	0.15819	0.293508	0.116433	0.0779694	-0.339425	-0.412741	-0.28056	-0.372234	-0.224297	-0.45798	-0.523785	-0.075556	-0.076585	-0.154195	0.327701	-0.215377	-0.0830315	-0.237895	-0.177498	-0.359082	0.472722	0.235687
ANKRD13D	0.314931	-0.0419777	-0.115551	-0.270149	-0.0656805	-0.233922	-0.549814	-0.597494	0.339608	-0.0140248	-0.43411	-0.312466	0.347826	0.28006	0.266789	0.53517	0.261713	0.513124	0.354858	-0.257482	-0.132432	-0.216013	-0.288966	-0.341555	-0.0529416	0.599111	0.149607	0.318388	-0.0357469	0.168162	0.0423642	-0.61756	-0.379251	-0.285525	-0.301735	-0.364396	-0.408628	-0.638791	-0.221384	-0.323842	-0.0922138	0.481274	0.0322871	-0.161063	-0.173382	-0.195233	-0.262216	0.198613	-0.0892219
ANKRD16	0.201012	0.223503	-0.0660524	-0.261786	-0.452235	-0.710487	-0.366126	-0.595445	0.124264	-0.011397	-0.337969	-0.149284	-0.146111	-0.127459	0.0148068	0.333477	0.350929	0.267399	0.445788	0.346416	0.365951	-0.219281	-0.258837	-0.0960701	-0.527891	0.122733	0.0887445	-0.17893	-0.412972	-0.0872619	0.00459554	-0.313731	0.361339	0.0457213	-0.0668855	-0.411753	-0.0608824	0.325558	0.0166639	0.322406	0.206997	0.495946	0.557283	0.253772	0.0306434	0.399978	0.119072	0.369044	0.0984556
ANKRD17	-0.40981	-0.320564	-0.191156	0.22141	-0.119054	-0.053794	-0.223896	-0.0126675	-0.276483	-0.645085	-0.169138	-0.588413	-0.593769	-0.216418	0.0623586	0.0575613	-0.00830775	0.256811	-0.213195	0.00952826	0.404718	-0.0523641	0.330424	0.367431	-0.163335	-0.391249	-0.0663214	0.305334	0.235047	0.472669	0.4331	0.585559	0.188179	0.443163	0.443951	-0.0779626	0.395122	0.117562	0.426561	0.432546	-0.124629	-0.352403	0.0518641	0.451452	0.686606	0.0751726	0.117233	-0.191711	-0.153088
ANKRD2	0.159765	0.139207	0.113323	0.224487	0.215644	-0.136618	0.165096	0.349612	-0.21767	-0.175748	0.35639	0.0298486	-0.329204	-0.035578	-0.0189538	-0.329481	-0.409385	-0.106514	-0.242276	0.176185	0.127871	-0.10283	0.166083	-0.0213818	-0.526682	0.11417	0.133875	-0.0827892	-0.0658243	0.264967	0.371063	0.650724	0.879926	0.681121	0.620328	0.0109094	0.222275	0.364656	0.353934	0.508727	-0.349442	-0.503532	-0.157905	0.440455	0.255459	0.291619	0.203928	-0.139883	0.253611
ANKRD22	-0.105192	-0.240617	-0.0194925	-0.215683	0.316233	0.0621798	-0.129054	0.0924534	0.154425	-0.106117	0.179481	-0.0371964	-0.147794	0.414266	0.183288	0.212153	-0.0756601	0.426765	0.111619	-0.159132	-0.216897	0.0755569	0.0376238	0.0600937	-0.15942	0.282969	0.120493	0.331453	0.155126	0.293195	0.407451	0.451628	0.239614	0.142874	0.115094	-0.254404	-0.0748444	-0.26433	0.279008	0.390194	-0.588297	-0.251994	-0.113082	0.46904	0.2823	0.434179	0.23503	0.106626	0.47849
ANKRD23	-0.145835	0.157392	0.0282369	-0.527109	-0.105994	-0.221976	0.278222	-0.166166	0.30625	0.507742	0.298069	0.780939	0.212932	0.441975	0.0859428	0.0672428	0.427274	0.24336	0.663631	0.53607	0.00455652	0.389457	-0.0684428	0.0751389	0.157629	0.158808	0.298651	-0.256895	0.115431	-0.268354	0.0546349	-0.182312	0.135399	-0.356458	-0.243343	-0.241749	-0.262941	0.160342	-0.214562	0.0289868	-0.218179	0.145695	0.0882775	0.0637817	-0.560208	0.431558	0.101141	0.511868	0.565864
ANKRD24	0.0777835	-0.572868	-0.536982	-0.487856	-0.136686	-0.39111	-0.540559	-0.459132	0.355509	0.433949	0.0131296	-0.106189	0.259947	0.292159	0.44458	0.685209	0.307896	0.350587	0.323979	0.202894	0.416024	0.333632	0.187546	0.726479	0.483997	-0.130137	-0.258389	-0.196174	-0.0272988	-0.258122	-0.294664	-0.139169	-0.447081	-0.407673	-0.784688	0.22932	-5.64869e-05	0.294158	0.428303	0.568097	0.60085	0.640261	0.563787	0.27691	0.425622	0.407442	0.211358	0.625293	0.37933
ANKRD27	0.0500669	-0.200486	0.230512	0.261743	-0.077575	0.192389	-0.348506	0.110595	-0.121778	-0.570062	-0.448845	-0.58939	-0.459472	-0.377895	-0.4783	-0.198634	-0.473817	-0.205048	-0.479862	-0.732907	-0.231966	-0.683435	-0.451919	-0.312352	-0.358926	-0.254867	-0.478278	0.397007	-0.207638	0.165862	-0.00267011	0.100071	-0.0919145	-0.0512554	0.168941	-0.217471	0.146515	-0.331787	0.00642174	-0.129001	-0.0788856	-0.0780767	0.318622	-0.00263907	0.519224	0.0578068	0.315531	-0.446864	-0.480184
ANKRD28	0.494547	-0.0879588	-0.174481	-0.453848	-0.315246	-0.412749	-0.44085	-0.56117	0.441797	0.374276	-0.239224	0.120161	0.370832	0.190419	0.0890744	0.19709	0.168901	0.18918	0.483781	0.0416568	0.121159	-0.177624	-0.302013	-0.208789	0.159316	0.295223	-0.0294252	0.0299078	-0.0712798	-0.261637	-0.170434	-0.794053	-0.450069	-0.555465	-0.515591	-0.111367	-0.260476	-0.175784	-0.206693	-0.402641	0.334799	0.610856	0.365669	-0.34452	-0.430412	-0.076419	-0.204924	0.240744	-0.135566
ANKRD29	0.432432	-0.574864	-0.457793	-0.433663	-0.144037	-0.683616	-0.534089	-0.209336	0.60674	0.536154	0.331554	0.219178	0.00332705	0.297456	0.429128	-0.125943	-0.159725	0.270036	0.27911	0.323528	0.388995	0.0634686	0.352364	0.0244066	0.0031578	0.420379	0.496138	0.419337	0.367209	0.256132	0.492976	-0.0130837	-0.0613914	0.17005	-0.0698561	0.629147	0.5385	0.267179	0.538372	0.0812739	0.391032	0.00151537	0.00238131	-0.238929	-0.100965	-0.0464248	-0.209267	-0.0881792	-0.152732
ANKRD33	-0.144866	-0.574138	-0.29767	-0.144805	0.0796358	-0.288173	-0.185987	-0.0393452	0.22381	-0.00021312	0.388418	0.17596	-0.0871724	0.479546	0.551074	-0.182842	-0.0189046	0.521074	0.230617	0.389383	0.387115	0.188529	0.54256	0.212005	0.242078	0.301236	0.639139	0.637117	0.935569	0.671376	0.891965	0.372557	-0.0179215	0.245279	0.379505	0.30363	0.382122	-0.176974	0.377394	-0.0850109	-0.323447	-0.555783	-0.49619	-0.16817	-0.1389	-0.260073	-0.312422	-0.16228	-0.131381
ANKRD33B	0.227504	0.519141	0.562779	0.295798	-0.100736	0.185589	0.254379	-0.0886216	-0.289644	-0.295209	-0.331796	0.140897	0.286496	-0.0885059	-0.463047	-0.318347	-0.135902	-0.322754	-0.0815624	-0.206432	-0.194911	-0.577829	-0.738973	-0.49854	-0.0278001	0.0243167	-0.335044	-0.303481	-0.149255	-0.153729	-0.316796	-0.568333	0.0220533	-0.531233	0.103411	-0.649196	-0.644013	-0.496337	-0.84469	-0.762291	-0.388121	0.126427	0.0819869	-0.394898	-0.511046	-0.212945	0.0546174	0.0384255	-0.258399
ANKRD34A	-0.136788	-0.0527336	-0.360044	-0.224827	-0.542517	0.197808	-0.441225	-0.408163	0.171755	-0.374779	-0.81266	-0.678765	-0.332949	-0.413597	-0.389219	0.28908	0.27115	0.219011	0.0389764	-0.570867	-0.049329	-0.0381121	-0.062664	-0.198156	-0.0212181	-0.359247	-0.417144	0.259761	-0.28009	-0.0735487	-0.16781	-0.478602	-0.627578	-0.158957	-0.234291	-0.328609	-0.00322441	-0.183202	-0.142129	-0.255831	0.289344	0.416072	0.395524	0.26172	0.288555	-0.195657	-0.175738	-0.229186	-0.348661
ANKRD34B	-0.174752	-0.125969	-0.416091	-0.078843	0.21336	0.230711	-0.053749	-0.207575	-0.0401806	0.0487123	-0.0332369	-0.279049	0.40922	0.237602	0.554341	0.667195	0.462408	0.399002	0.185929	0.0674697	0.0898937	0.54833	0.48942	0.470896	0.579783	0.0611798	0.0343628	-0.0219091	0.196152	-0.0321124	-0.141649	-0.103179	-0.528734	-0.0339766	-0.359709	0.108531	-0.247861	-0.209279	0.120952	0.0988036	0.13559	0.201402	-0.293539	0.136596	0.0558036	-0.339611	-0.435117	0.258699	0.219059
ANKRD34C	-0.0983412	-0.425122	-0.199113	-0.089105	0.000528601	-0.378274	-0.226542	-0.0173235	0.217206	-0.118283	0.277165	0.0652527	-0.31966	0.287307	0.388075	-0.279132	-0.0917145	0.466075	0.167563	0.308336	0.306053	0.00989566	0.433762	-0.0531125	-0.159613	0.362533	0.72324	0.727728	0.738252	0.747057	0.98666	0.418754	0.227433	0.479427	0.580065	0.226612	0.508016	-0.1052	0.391887	-0.0367544	-0.351842	-0.604854	-0.453565	-0.113778	-0.0811634	-0.197758	-0.270634	-0.326919	-0.234868
ANKRD35	0.0797562	-0.0486139	-0.0173448	-0.265832	-0.603007	-0.607724	-0.416454	-0.487646	0.293562	0.133002	-0.383491	-0.0247908	-0.206205	-0.262693	-0.194394	0.0402387	0.225315	0.0180109	0.291752	0.144447	0.236258	-0.32115	-0.367774	-0.200161	-0.304787	-0.0937629	0.0434894	0.0537893	-0.254147	-0.1359	-0.0804983	-0.465673	-0.0978694	-0.265873	-0.238715	-0.0655488	0.222857	0.248497	-0.0840273	-0.0787527	0.506242	0.498603	0.62305	-0.25407	-0.0556218	0.198896	0.14458	0.0927623	-0.352751
ANKRD37	0.167437	-0.178468	-0.151244	-0.338076	-0.518363	-0.300548	-0.6301	-0.447376	0.532917	-0.00438019	-0.524267	-0.241798	-0.165816	-0.0231331	-0.422861	0.144628	-0.0686046	0.183225	-0.106952	-0.511931	-0.0693092	-0.250612	-0.472801	-0.304213	-0.325126	0.07298	-0.301771	-0.0501096	-0.375794	0.21755	-0.120542	-0.35092	-0.0262999	-0.276692	-0.23629	-0.323922	-0.0415368	-0.017311	-0.184023	0.0845431	0.0526163	0.532565	0.626058	0.366791	0.499458	0.41503	0.582925	0.223722	0.0518387
ANKRD39	0.558448	-0.000880305	-0.403104	-0.2243	-0.182137	-0.0779518	-0.42568	-0.528602	0.220563	0.0953001	-0.349143	-0.274925	0.529921	0.200183	0.100841	0.409364	0.0651435	0.233862	0.0903467	-0.225762	0.199396	0.038854	-0.0614975	0.0363595	0.340653	0.216132	-0.422867	-0.355334	-0.185785	-0.101199	-0.376335	-0.661612	-0.379074	-0.350337	-0.434955	-0.242699	-0.548355	-0.196122	-0.214905	-0.16406	0.168277	0.622419	0.233307	0.236734	0.0375602	-0.19905	-0.152194	0.382522	0.159116
ANKRD40	0.100279	-0.31677	0.0345227	-0.418663	-0.206418	-0.573943	-0.442298	-0.529999	0.454169	0.212076	-0.0415436	0.296094	0.248295	0.581591	0.152848	0.24562	0.135358	0.450775	0.37233	0.147293	0.169103	-0.183435	-0.465635	0.0629811	0.0471321	0.351463	0.0703282	-0.0539441	0.184065	0.244052	0.136064	-0.25243	0.0677057	-0.594868	-0.289772	-0.399355	-0.305326	-0.225006	-0.187978	0.0734605	-0.294495	0.383273	0.414536	0.0376536	0.018952	0.537916	0.531302	0.66904	0.328418
ANKRD40CL	0.0215065	-0.432157	-0.167055	-0.0401526	-0.308064	-0.634707	-0.613022	-0.606729	0.090205	-0.130705	-0.28823	-0.326672	0.0476604	0.0605021	0.401808	0.315656	0.250629	0.365056	0.247254	0.270638	0.556377	-0.30769	-0.0663457	0.23435	0.100216	0.0514593	0.150253	0.286045	0.300484	0.282088	0.187796	-0.257911	-0.296048	-0.239825	-0.152019	0.0194548	0.140839	-0.138507	0.124529	-0.0518245	0.321304	0.313236	0.285883	-0.356249	0.113908	-0.128847	-0.0740861	0.196596	-0.436065
ANKRD42	0.37925	0.128078	-0.219605	0.230091	0.0189173	0.371279	-0.0185199	-0.0251195	-0.201124	-0.110726	-0.248617	-0.371027	0.335325	-0.233946	-0.0299613	0.00630342	-0.131601	-0.23104	-0.245214	-0.305067	0.0478295	-0.0134845	0.162582	-0.0426986	0.396424	-0.108103	-0.406317	-0.14739	-0.0953811	-0.226522	-0.398632	-0.439018	-0.525799	-0.0657315	-0.148367	0.141684	-0.231674	-0.187494	-0.160087	-0.467698	0.34235	0.172883	-0.149471	-0.181064	-0.124862	-0.713744	-0.536363	-0.249389	-0.35391
ANKRD44	0.0620207	-0.332646	-0.327588	-0.0548909	-0.175495	-0.322073	-0.651073	-0.422367	-0.0196781	-0.254561	-0.431155	-0.784628	-0.217207	-0.265155	0.276336	0.574004	0.204672	0.281818	0.113265	-0.0813214	0.324758	-0.199041	0.0935152	0.257616	-0.126071	-0.148127	-0.158855	0.320697	-0.18879	-0.0212484	-0.0355368	-0.0740781	-0.327599	0.095544	-0.254814	0.0444231	0.225377	0.0379229	0.460976	0.345095	0.54789	0.381298	0.410893	0.107912	0.508536	0.00400299	-0.14336	-0.0158788	-0.290271
ANKRD46	0.217869	0.104342	0.179487	0.353362	0.446176	0.209234	0.59577	0.627615	-0.403031	0.237202	0.704831	0.473361	0.193366	0.00696081	0.109762	-0.543205	-0.445409	-0.569008	-0.248343	0.382158	0.125514	0.0981427	0.300506	0.271357	0.278395	-0.148392	-0.0366403	-0.329083	0.181299	-0.286637	-0.0860161	0.402407	0.288264	0.201339	0.221532	0.509748	0.111613	0.354087	0.197383	0.0326878	0.0642925	-0.491774	-0.352287	-0.245528	-0.29591	-0.159307	-0.142686	-0.17846	0.0598757
ANKRD49	0.140557	0.102832	-0.119541	-0.371525	-0.0227336	-0.126585	0.192385	-0.0693501	0.453408	0.476308	0.364632	0.730127	0.361863	0.575371	0.11601	-0.22712	0.0707041	0.262137	0.309125	0.280683	-0.0410524	0.396221	0.136313	-0.217981	0.176816	0.542975	0.476322	-0.131651	0.362858	0.235139	0.312775	-0.186487	0.182762	-0.0661494	0.088153	-0.0249432	-0.217843	-0.0577128	-0.288148	-0.282857	-0.442091	-0.115419	-0.388434	0.00335681	-0.57555	-0.052883	-0.103049	0.238552	0.394521
ANKRD50	0.255467	-0.574052	-0.719451	-0.68459	-0.177126	-0.682697	-0.73802	-0.690091	0.637222	0.51632	0.0413036	-0.0651353	0.318794	0.532524	0.720261	0.730975	0.41717	0.742146	0.599047	0.348606	0.483516	0.398852	0.363544	0.458189	0.305648	0.401412	0.258491	0.11262	0.194707	0.0998296	0.15772	-0.257331	-0.342003	-0.14758	-0.587	0.218527	0.036352	0.139843	0.471949	0.430975	0.412154	0.56574	0.262355	0.23199	0.160644	0.196562	-0.126279	0.573855	0.354493
ANKRD52	-0.320295	0.382207	0.303067	0.460668	-0.497131	0.29934	0.0595077	0.0258139	-0.360743	-0.706121	-0.754179	-0.547358	-0.563155	-0.841856	-0.849979	-0.303171	-0.0699973	-0.431486	-0.535604	-0.539045	-0.150766	-0.47231	-0.431134	-0.431929	-0.449516	-0.616235	-0.465235	-0.073239	-0.467366	0.0359155	-0.283863	-0.161398	0.0161543	0.0511211	0.320109	-0.376199	0.116437	0.00408203	-0.461986	-0.314135	0.0881212	0.046617	0.32286	0.0254755	0.33828	-0.162265	0.229324	-0.435928	-0.621033
ANKRD53	0.0974009	-0.368332	-0.157697	-0.443878	-0.425629	-0.374107	-0.393832	-0.315793	0.457753	0.420172	-0.119453	0.199279	0.0114468	0.0402484	-0.175452	0.0724535	0.0510854	-0.0308578	0.179939	-0.00401323	0.154206	-0.0579018	-0.296935	0.147611	0.164136	-0.221029	-0.282891	-0.144362	-0.153693	-0.286241	-0.294017	-0.341404	-0.319077	-0.589498	-0.584365	0.105283	0.111861	0.273369	0.012919	0.0839664	0.502931	0.547522	0.715277	-0.0636688	0.142677	0.436848	0.43301	0.318786	0.0241621
ANKRD54	-0.118804	0.522621	0.207877	0.0712018	-0.405862	0.00386608	-0.125709	-0.460993	-0.0120802	-0.298896	-0.786634	-0.376724	0.0126892	-0.362728	-0.378349	0.326033	0.424815	0.048201	0.0377747	-0.339857	-0.272719	-0.266647	-0.543682	-0.53046	-0.376017	0.052121	-0.0822372	-0.130468	-0.525572	-0.0296661	-0.358899	-0.662777	-0.135239	-0.203597	-0.117532	-0.586413	-0.359661	-0.294184	-0.650291	-0.352441	0.0301993	0.545827	0.240666	-0.0671807	-0.0619972	-0.13268	0.0126994	0.102504	-0.25208
ANKRD55	-0.10701	-0.172095	0.0276561	0.0302194	0.174634	-0.324673	0.256707	0.242751	-0.142631	0.344954	0.607304	0.433446	-0.0550378	0.0422186	0.403354	-0.192364	0.0357063	-0.151802	0.223496	0.7519	0.361297	0.170065	0.368669	0.429838	0.114332	-0.121024	0.398501	0.0306722	0.30682	-0.177548	0.207638	0.409466	0.206825	0.199773	0.0661209	0.566818	0.458034	0.506424	0.467372	0.300204	0.32199	-0.300996	-0.111725	-0.333587	-0.238952	0.0930473	-0.130923	-0.0147688	-0.0175095
ANKRD6	0.358219	0.368574	0.268616	-0.139318	-0.137331	-0.0994386	0.102678	-0.208264	0.184837	0.0976204	-0.0630793	0.461443	0.360904	0.33726	-0.291041	-0.233321	-0.10445	0.0196233	0.134718	-0.0443104	-0.130733	-0.224207	-0.542713	-0.454829	-0.0761432	0.394196	-0.0650677	-0.376789	-0.0625309	0.0529478	-0.0584789	-0.470498	0.2865	-0.408758	0.0580546	-0.593477	-0.618456	-0.286746	-0.668435	-0.433402	-0.557594	0.165517	0.0613824	0.00707699	-0.458354	0.125295	0.226663	0.338884	0.261364
ANKRD61	-0.311708	0.0451942	0.106619	0.110984	-0.0918282	0.402713	0.178349	0.0657754	-0.255833	-0.503698	-0.252578	-0.150234	-0.256235	-0.158755	-0.227234	-0.229861	0.0669857	0.0514101	0.0745357	-0.161618	-0.0597207	-0.136507	-0.0139712	-0.135716	0.159595	-0.315632	-0.117462	0.386249	0.310033	0.024795	0.217666	-0.0596713	-0.319976	-0.132865	0.25598	-0.344895	-0.0735113	-0.424631	-0.238154	-0.548271	-0.3158	-0.318764	-0.155864	-0.157721	-0.261687	-0.352759	-0.326831	-0.398959	-0.382488
ANKRD63	-0.138891	-0.191746	-0.144757	-0.167327	-0.0365515	0.168222	-0.332443	-0.0742281	0.180513	-0.0151209	-0.374737	-0.484718	-0.229192	-0.312052	-0.000231316	0.363546	0.208387	0.0831925	0.10065	-0.436787	-0.362162	-0.0383873	0.00529413	-0.183983	-0.0946255	-0.0781109	0.0130932	0.600244	-0.22647	-0.213717	-0.110148	-0.194224	-0.654463	-0.0174429	-0.369704	0.200124	0.27321	-0.217295	0.214283	-0.0986614	0.481183	0.246699	0.113004	-0.231088	0.120756	-0.174443	-0.307089	-0.377614	-0.396364
ANKRD66	0.28861	0.671907	-0.170433	-0.162216	-0.293577	-0.0210081	0.179469	-0.285654	0.000599121	0.0579395	-0.256236	0.0342728	0.155322	-0.169186	-0.161804	0.0781961	0.319482	0.0485358	0.317227	0.161896	0.0706289	0.204962	0.0645771	-0.327689	-0.159985	0.139582	0.0122495	-0.407771	-0.38708	-0.293571	-0.192575	-0.55019	0.128341	0.154636	0.0304281	-0.357606	-0.368074	0.183684	-0.347613	-0.2184	0.0559883	0.293894	-0.01734	0.249527	-0.470526	-0.231998	-0.446102	0.082592	0.143575
ANKS1A	0.00369426	0.5254	0.549982	0.407351	-0.0482842	0.428216	0.251163	0.249054	-0.418755	-0.287801	-0.456102	-0.288294	-0.17325	-0.704786	-0.732455	-0.118682	-0.181185	-0.720392	-0.43614	-0.550028	-0.496004	-0.510575	-0.676928	-0.380807	-0.368184	-0.467737	-0.645359	-0.324263	-0.821663	-0.569208	-0.755477	-0.227797	-0.0153245	-0.208016	-0.129831	-0.274243	-0.179248	0.00146716	-0.406708	-0.156125	0.248611	0.270121	0.422037	-0.134626	0.134625	0.104865	0.299374	-0.2224	-0.288145
ANKS1B	0.189919	0.111543	-0.143478	0.0845429	-0.105375	-0.0389852	0.027041	0.210634	0.0538752	0.168858	0.0971895	-0.0242454	-0.153706	-0.260822	-0.288856	-0.182142	-0.308383	-0.346094	-0.454824	-0.108283	0.0509109	0.139955	0.128227	0.0287577	-0.267786	-0.146756	-0.225215	-0.483219	-0.444929	-0.028179	-0.248295	0.227808	0.427906	0.384426	0.0798821	0.295214	0.247933	0.642384	0.183304	0.476505	0.283716	0.055473	0.181265	0.461627	0.477073	0.245854	0.366816	0.00376851	0.223118
ANKS3	-0.254781	-0.206669	-0.62722	-0.411997	-0.632367	-0.46924	-0.593117	-0.734151	0.234856	-0.237205	-0.566758	-0.582822	-0.391224	-0.201681	0.233941	0.557616	0.689254	0.689915	0.546052	0.235437	0.542264	0.211677	0.374805	0.178266	-0.102717	-0.154274	0.201655	0.380778	0.0503991	0.157861	0.315519	-0.270746	-0.335019	0.183515	-0.0994198	-0.173172	0.278968	0.169666	0.282855	0.172828	0.405363	0.363137	0.319241	0.315167	0.202634	-0.0923157	-0.394396	0.0378371	-0.220644
ANKS4B	0.542609	0.236225	0.0165899	-0.307737	-0.352354	-0.149072	-0.167231	-0.252014	0.309483	0.11839	-0.238612	0.192565	0.0915603	0.0561384	-0.479247	-0.219663	-0.218584	-0.0637456	0.101322	-0.238	-0.0510079	-0.274244	-0.482009	-0.452233	-0.197481	0.153466	-0.356163	-0.311366	-0.351579	-0.172155	-0.180103	-0.525127	0.144345	-0.330547	-0.0959077	-0.470516	-0.382262	-0.00895396	-0.395419	-0.267633	-0.142026	0.347451	0.425486	0.217238	-0.193266	0.231298	0.223373	0.156357	0.155591
ANKS6	0.0814371	0.206113	0.0699238	0.0750422	-0.546489	-0.214195	-0.476138	-0.391805	0.0124789	-0.502825	-0.823743	-0.686953	-0.47663	-0.597266	-0.516671	0.0911437	0.02962	-0.0148125	-0.144812	-0.466132	-0.0311961	-0.57882	-0.484498	-0.514502	-0.693204	-0.142177	-0.263332	0.147713	-0.578341	0.092421	-0.108206	-0.358893	0.0450736	0.0814544	0.105414	-0.448764	0.0833509	-0.0383165	-0.190954	-0.0827496	0.200394	0.381164	0.536396	0.136959	0.367327	0.0493954	0.155895	-0.220577	-0.47608
ANLN	0.151278	-0.595305	-0.38212	-0.593327	-0.0444376	-0.358534	-0.524652	-0.368695	0.706126	0.681738	0.149551	0.250994	0.439199	0.602883	0.341264	0.492066	0.127032	0.366432	0.2201	-0.0243877	0.0415569	0.3214	-0.0369192	0.36041	0.420255	0.290275	-0.0259413	-0.129112	0.0744753	0.0127089	-0.181015	-0.204755	-0.363366	-0.534651	-0.759523	0.248058	-0.0893468	0.0328402	0.166388	0.337033	0.257381	0.574316	0.353518	0.129933	0.277575	0.452665	0.429032	0.660797	0.495783
ANO1	0.309054	0.352368	0.79199	0.701521	0.511046	0.420549	0.413162	0.539466	-0.54379	-0.138987	0.0992355	0.0563442	0.287131	-0.256565	-0.282605	-0.416836	-0.586628	-0.820485	-0.569234	-0.362973	-0.500858	-0.681974	-0.61599	-0.360263	-0.095898	0.00654454	-0.323375	-0.169748	-0.275731	-0.300602	-0.491597	-0.0286106	0.0792263	-0.213517	0.0843249	0.0569618	-0.263062	-0.370977	-0.36857	-0.437746	-0.0732232	-0.162385	-0.157932	-0.706469	-0.235294	-0.239404	0.109196	-0.293672	-0.385573
ANO10	-0.0617188	-0.422225	-0.616587	-0.364727	-0.691233	-0.448872	-0.602425	-0.619973	0.444665	-0.195874	-0.3605	-0.226387	-0.230373	0.162921	-0.00250852	0.032326	0.171156	0.611259	0.140065	0.0567843	0.630152	0.1477	0.262521	0.122883	0.109577	-0.0344428	0.0337081	0.131398	0.395974	0.631518	0.47412	-0.178823	-0.0990926	-0.000988486	0.14854	-0.197917	0.162035	0.0766674	0.0213304	-0.0261197	-0.0700378	0.131201	0.231803	0.445799	0.326544	-0.0469578	0.0613242	0.15134	-0.0714922
ANO3	-0.111173	-0.0157269	0.164847	-0.344387	0.220672	-0.373076	0.192821	-0.0363791	0.303306	0.597181	0.541562	0.770157	0.32177	0.604009	0.395143	0.147606	0.272417	0.245021	0.482816	0.567536	-0.0764196	0.292727	-0.0628856	0.129269	0.0333849	0.466086	0.576564	-0.125851	0.211267	-0.000503554	0.178596	0.114543	0.32605	-0.176863	-0.178335	0.0428769	-0.115983	0.0880705	-3.28612e-05	0.263783	-0.26293	0.0180415	-0.118565	-0.113585	-0.379775	0.481982	0.241238	0.552073	0.580842
ANO4	-0.0758425	0.0658764	-0.0250576	-0.104787	0.232173	-0.220685	0.095916	-0.0352359	0.278573	0.354435	0.337256	0.356299	0.27935	0.413987	0.487529	0.118916	0.250589	0.336746	0.236291	0.327215	-0.141896	0.338965	0.264603	-0.177032	-0.0843732	0.703805	0.863799	0.200526	0.320007	0.409823	0.407698	0.0594452	0.195098	0.307534	0.147328	0.247627	0.0592389	-0.130767	-0.000695778	-0.0305989	-0.247726	-0.171302	-0.623471	-0.234431	-0.374944	-0.196271	-0.268023	0.103875	0.16542
ANO5	0.280187	0.050053	0.0259753	-0.238534	0.0732074	0.113337	-0.130005	-0.402682	0.17973	0.102865	-0.188539	0.131262	0.695407	0.539024	0.112385	0.365064	0.157244	0.297088	0.277763	-0.20155	-0.150469	-0.0376382	-0.40044	-0.0557196	0.471359	0.358198	-0.269037	-0.231357	0.072558	-0.099771	-0.288152	-0.631652	-0.397883	-0.75065	-0.45583	-0.549015	-0.858853	-0.662836	-0.54684	-0.427678	-0.369206	0.452986	0.0588775	-0.0455225	-0.325438	-0.0452955	0.00283987	0.534448	0.311904
ANO6	0.31908	0.447538	0.430912	0.253315	-0.0345181	0.158245	0.0820215	-0.00698687	-0.146054	-0.243346	-0.360251	-0.0916127	0.0735052	-0.285646	-0.337764	-0.315949	-0.16391	-0.282623	-0.0435707	-0.337662	-0.370245	-0.601503	-0.513014	-0.791269	-0.301765	0.23484	0.0192953	0.240838	-0.181811	-0.0947688	-0.0791998	-0.539425	-0.132346	-0.130643	0.184987	-0.288134	-0.243572	-0.528111	-0.535253	-0.839356	-0.121525	0.0075793	-0.147865	-0.628908	-0.584689	-0.511962	-0.378138	-0.446624	-0.61399
ANO8	-0.608382	-0.298443	0.242019	0.14684	-0.064472	0.399574	0.02376	0.250746	-0.0178998	-0.384619	-0.19729	-0.118177	-0.424824	-0.122492	-0.420546	-0.236877	-0.13946	-0.0730669	-0.371604	-0.503148	-0.336224	-0.162192	-0.238492	-0.0656423	0.0242669	-0.395819	-0.181032	0.370827	0.210922	0.297311	0.12573	0.296471	-0.211611	-0.216776	0.135947	-0.112164	0.210928	-0.327105	-0.156018	-0.16856	-0.311006	-0.29011	0.0447482	-0.0484579	0.376495	0.116126	0.439305	-0.275189	-0.250151
ANO9	-0.372128	-0.0953836	0.119683	-0.0425518	-0.391129	-0.478015	-0.388634	-0.442721	0.0277148	-0.235707	-0.463196	-0.34544	-0.358181	-0.265154	-0.0245589	0.373534	0.414871	0.213789	0.193855	0.0970239	0.151472	-0.306414	-0.342175	0.0204803	-0.40398	-0.169115	0.111918	0.197688	-0.198309	0.101197	0.024077	-0.0848649	0.00579159	-0.112648	-0.114149	-0.240401	0.216367	0.0625398	0.021572	0.245136	0.248309	0.355965	0.511073	-0.0700991	0.319652	0.337534	0.306428	0.178666	-0.253368
ANPEP	0.0978524	-0.0675063	-0.519593	-0.280391	-0.836176	-0.644943	-0.522337	-0.673752	0.208436	-0.0688405	-0.497859	-0.343497	-0.306944	-0.360665	-0.0948286	0.148418	0.341476	0.233155	0.264679	0.298316	0.735208	0.0046488	0.152286	0.118663	-0.156998	-0.300359	-0.0954429	-0.143931	-0.184165	0.00974916	0.0159657	-0.404989	-0.0583589	0.0760793	-0.0738157	-0.0673885	0.281791	0.560212	0.11622	0.142647	0.622797	0.489259	0.606952	0.272413	0.212595	0.00950679	-0.0842093	0.121177	-0.261679
ANTXR1	-0.0121987	-0.0828944	-0.37444	-0.151311	-0.659015	-0.217781	-0.163046	-0.173731	0.199939	0.0817524	-0.239344	-0.045759	-0.347185	-0.444267	-0.327949	-0.320667	0.0543505	-0.15375	-0.0200856	0.101217	0.394992	0.101511	0.233456	-0.0350294	0.0107622	-0.432908	-0.0795136	-0.0373332	-0.0482711	-0.0734611	-0.0155634	-0.253896	-0.205131	0.082569	0.0109602	0.302696	0.484874	0.536753	0.0476734	-0.164524	0.615302	0.1401	0.305166	-0.031637	0.0222595	-0.210855	-0.142968	-0.275811	-0.434538
ANTXR2	0.279781	-0.18101	0.257325	0.417634	0.63836	0.37411	-0.0686933	0.463018	-0.236178	-0.326625	0.148621	-0.366789	-0.00894754	0.0478887	0.113363	-0.155552	-0.635499	-0.152973	-0.480468	-0.546888	-0.401802	-0.436192	-0.0644092	-0.226658	-0.157377	0.296665	-0.058157	0.504505	0.10819	0.271603	0.199851	0.403609	0.0329567	0.275701	0.299293	0.14366	0.0261562	-0.55856	0.240916	-0.0923804	-0.349915	-0.469827	-0.426062	-0.189724	0.208727	-0.249857	-0.0986658	-0.493841	-0.233755
ANXA1	-0.143803	-0.434425	-0.400211	-0.318937	-0.191787	-0.459268	-0.368015	-0.188304	0.355558	-0.0951759	0.126214	-0.046513	-0.460666	0.223775	0.345946	-0.0928627	0.094552	0.628743	0.340402	0.307138	0.366013	0.143075	0.502956	-0.0159606	-0.234061	0.281192	0.675936	0.733143	0.590073	0.656653	0.973593	0.342569	0.174134	0.509912	0.45872	0.132569	0.548228	0.0444722	0.484272	0.126849	-0.221151	-0.425789	-0.250151	0.14885	0.0288354	-0.0482385	-0.274665	-0.259804	-0.124595
ANXA13	-0.152455	0.221437	0.0621063	-0.00460246	-0.338842	-0.312561	0.0251411	-0.0253424	-0.120042	0.0280748	-0.163528	-0.117147	-0.503897	-0.629584	-0.206355	-0.0191376	0.231489	-0.265338	0.154427	0.288063	0.138789	-0.109863	-0.0225418	-0.0539384	-0.503435	-0.387453	0.0880965	0.00317131	-0.468792	-0.397247	-0.129145	0.0154875	0.172962	0.27666	-0.00626129	0.165858	0.492126	0.632466	0.238526	0.288468	0.642158	0.160802	0.413489	-0.0798596	0.0320328	0.207657	-0.0281327	-0.2021	-0.287899
ANXA2	-0.0531325	-0.143443	-0.260326	-0.00549905	-0.249003	-0.207856	-0.141948	-0.0136339	0.0389276	-0.382267	-0.00969203	-0.16992	-0.559644	-0.10746	0.0216895	-0.42405	-0.115367	0.296469	0.0672867	0.167991	0.365981	-0.0473335	0.445654	-0.197872	-0.305682	0.0517819	0.422421	0.58399	0.461768	0.572455	0.845994	0.289826	0.25768	0.621076	0.727179	0.0311633	0.493809	0.0610236	0.282794	-0.138158	-0.249739	-0.579208	-0.307865	0.113024	-0.048261	-0.318757	-0.396926	-0.549269	-0.38021
ANXA4	0.180967	-0.1428	-0.281487	0.0851593	0.049105	-0.247218	0.0602342	0.170453	-0.192015	-0.034134	0.386671	0.00443897	-0.258509	-0.111543	0.349554	-0.349591	-0.159108	0.00380184	0.134242	0.551974	0.556403	0.0849217	0.660958	0.216658	-0.0109383	-0.0589119	0.332624	0.287048	0.391787	0.0784205	0.523527	0.367	0.208268	0.60709	0.455172	0.460157	0.513059	0.399164	0.580401	0.0946705	0.209855	-0.511482	-0.300325	-0.0896043	-0.199468	-0.337646	-0.578139	-0.429213	-0.273401
ANXA5	-0.0549477	-0.097063	-0.243699	-0.00800799	-0.239423	-0.300227	-0.0546402	-0.0544984	0.152426	-0.183772	0.134664	0.102057	-0.310088	0.113045	0.0988544	-0.451212	-0.0794516	0.323656	0.0287074	0.302043	0.38836	0.104634	0.445821	-0.179298	-0.202042	0.246637	0.581788	0.339805	0.565002	0.735749	0.830881	0.245656	0.390913	0.561531	0.725441	0.0827958	0.384537	0.0901032	0.107596	-0.152281	-0.370598	-0.545972	-0.441874	0.0876384	-0.127777	-0.313205	-0.26407	-0.304168	-0.200565
ANXA6	0.367863	0.280125	0.676866	0.584393	0.54996	0.38643	0.563642	0.641933	-0.380459	0.11014	0.446184	0.47149	0.437593	0.0542045	-0.212534	-0.651928	-0.701442	-0.777466	-0.563227	-0.163298	-0.389269	-0.413678	-0.410937	-0.262882	0.109045	0.139817	-0.184966	-0.341533	0.000602276	-0.147461	-0.321831	0.0907158	0.254795	-0.188311	0.190396	0.190664	-0.272824	-0.239237	-0.377921	-0.431787	-0.280474	-0.351974	-0.355872	-0.599783	-0.367858	-0.209201	0.171303	-0.167973	-0.117375
ANXA7	0.220652	-0.263607	-0.181392	-0.347081	0.184797	-0.373447	-0.212218	-0.209993	0.313647	0.140735	0.363319	0.292361	0.211337	0.750343	0.482252	0.119564	-0.0243508	0.612901	0.379505	0.307618	0.220875	0.131709	0.152122	0.119221	0.0440069	0.60889	0.379529	0.150288	0.475734	0.453812	0.594528	0.189301	0.345064	0.0534289	0.160503	-0.217344	-0.211234	-0.205963	0.181823	0.206154	-0.620394	-0.183334	-0.214183	0.304376	-0.103071	0.257505	0.0448574	0.374504	0.521569
ANXA9	-0.386883	0.0581486	0.326264	0.169847	-0.225622	-0.0142371	-0.104092	-0.0390756	-0.106562	-0.6019	-0.382889	-0.279496	-0.538947	-0.184279	-0.452965	-0.100545	-0.0652373	0.0916929	-0.243686	-0.317639	-0.130761	-0.401215	-0.441763	-0.244483	-0.551904	-0.165775	-0.112664	0.139449	-0.121254	0.4329	0.232988	0.265791	0.421185	0.0670493	0.410582	-0.583854	0.0334482	-0.163045	-0.201777	0.13561	-0.521247	-0.152085	0.24778	0.33915	0.472937	0.404332	0.588686	-0.0374383	-0.0479604
AOAH	-0.240043	-0.261486	-0.417114	-0.340226	-0.00352212	0.197463	-0.060926	0.214253	0.416642	0.083157	0.162403	0.0117426	-0.399287	0.126139	-0.0191165	-0.101031	-0.0376202	0.328298	-0.00973259	-0.212543	-0.198245	0.499386	0.535749	-0.0960041	-0.0992797	0.112827	0.324857	0.458386	0.226492	0.365729	0.523659	0.398674	0.0166437	0.491095	0.228951	0.242098	0.421214	0.0941452	0.359187	0.187352	-0.212423	-0.388109	-0.332594	0.459543	0.21367	0.0245316	-0.107905	-0.33991	0.20119
AOC1	0.478777	-0.365499	-0.209306	-0.115613	0.145284	-0.440453	-0.336393	-0.0212801	0.264992	0.056333	0.35923	0.0853478	-0.042813	0.377537	0.432236	-0.315525	-0.381804	0.33224	0.146839	0.212764	0.287018	-0.177812	0.313743	-0.184969	-0.167316	0.613258	0.547741	0.5923	0.557587	0.557985	0.817199	0.216313	0.254568	0.420967	0.458013	0.261354	0.300823	-0.148009	0.416955	-0.105857	-0.26762	-0.458512	-0.399398	-0.165639	-0.210129	-0.244902	-0.363933	-0.30411	-0.179964
AOC2	0.189356	-0.371517	-0.124085	-0.506241	0.00260446	-0.677425	-0.350424	-0.216979	0.533353	0.364839	0.384811	0.417383	-0.0460588	0.595055	0.368061	0.0265713	-0.0276838	0.507184	0.460464	0.384548	0.189963	0.0158681	0.0157596	0.00382467	-0.251244	0.565284	0.536578	0.290559	0.315322	0.362724	0.628133	0.217254	0.424346	0.0698438	0.0695363	-0.00589209	0.160282	0.082077	0.344094	0.354933	-0.309847	-0.0845784	0.0637858	0.150669	-0.0581351	0.53183	0.240088	0.302186	0.393343
AOX1	-0.0996492	-0.378673	-0.455953	-0.132037	-0.420806	-0.541829	-0.470514	-0.561767	-0.0635797	-0.142074	-0.244647	-0.40566	-0.132392	-0.128863	0.381492	0.404491	0.409195	0.343297	0.339605	0.487145	0.830116	0.0432131	0.309699	0.618982	0.237832	-0.375596	-0.0814067	0.0351986	0.17705	-0.0227161	0.064327	-0.104461	-0.28046	-0.0633195	-0.203678	0.0695241	0.238959	0.327886	0.38018	0.294454	0.57641	0.325769	0.444869	0.076197	0.268053	-0.0146053	-0.168981	0.23432	-0.221216
AP1B1	-0.0849764	0.47215	0.233483	0.150656	-0.443385	-0.0604608	0.218792	0.156828	-0.23293	-0.313503	-0.261618	-0.0732701	-0.700455	-0.702803	-0.720257	-0.480764	-0.123087	-0.423119	-0.158845	-0.00197949	0.0364715	-0.296688	-0.223152	-0.364147	-0.711851	-0.474255	-0.188085	-0.176699	-0.528651	-0.197303	-0.0351264	0.102437	0.554683	0.359672	0.436158	-0.245432	0.310057	0.557028	-0.0804667	0.104502	0.11042	-0.116008	0.387066	0.256932	0.093116	0.262244	0.217394	-0.354698	-0.218412
AP1G1	0.0851556	0.0328028	0.0103279	0.0185445	-0.55321	-0.329873	-0.409818	-0.60864	0.130172	-0.0885373	-0.611775	-0.22819	0.212053	-0.138756	-0.248342	0.214201	0.189392	0.00131699	-0.0919208	-0.159791	0.221462	-0.316076	-0.519463	-0.0809069	0.0403641	-0.100956	-0.340341	-0.385416	-0.25735	0.0631916	-0.435677	-0.659818	-0.232403	-0.542842	-0.323517	-0.314154	-0.271907	-0.0766982	-0.511388	-0.230883	0.278615	0.693185	0.552582	-0.116207	0.189553	0.000131779	0.347882	0.406379	-0.239624
AP1G2	0.111938	-0.251558	-0.407166	-0.176456	-0.267622	-0.467323	-0.3319	-0.262829	0.0588103	0.120506	-0.0393359	-0.237341	-0.22628	-0.27343	0.344938	0.124209	0.232068	0.123837	0.370039	0.438139	0.525759	0.0407126	0.426926	0.220646	-0.0042014	-0.153059	0.235471	0.341433	0.0845656	-0.180336	0.181607	-0.097438	-0.272629	0.242572	-0.106824	0.445053	0.526552	0.399842	0.53033	0.104398	0.750662	0.121764	0.170179	-0.241401	-0.0919463	-0.235425	-0.534162	-0.233101	-0.433759
AP1M1	0.185154	-0.0405711	0.182006	0.441489	0.0359918	0.292543	0.225782	0.517014	-0.207426	-0.0640425	0.168799	0.0919345	-0.101483	-0.303201	-0.457205	-0.738318	-0.703855	-0.695567	-0.731388	-0.290055	-0.0279239	-0.249228	-0.054346	-0.0870847	0.0684933	-0.341949	-0.389035	-0.221909	-0.0121008	0.0217011	-0.187388	0.212856	0.115847	0.0643882	0.270867	0.388977	0.251106	0.20263	-0.0628725	-0.209812	0.111868	-0.33096	-0.0422964	-0.186793	0.175354	-0.199541	0.237136	-0.411324	-0.334618
AP1M2	-0.0751625	0.0321171	0.461593	-0.211405	-0.0317868	-0.0872378	0.051093	-0.0509075	0.182063	0.121666	0.00250172	0.452977	0.058171	0.277266	-0.292669	-0.0737469	-0.0245262	-0.0192781	0.182108	-0.0870349	-0.31527	-0.301241	-0.711101	-0.201431	-0.118056	0.0822613	-0.109666	-0.0951544	-0.0865408	-0.116221	-0.0938546	-0.128931	0.148506	-0.60997	-0.190704	-0.480978	-0.330092	-0.246024	-0.390249	-0.0914403	-0.411277	0.158293	0.362089	-0.0867224	-0.15436	0.602731	0.609561	0.357249	0.270412
AP1S1	-0.424906	-0.122111	0.118692	-0.154824	0.201149	-0.0498968	0.205894	0.124322	0.0824258	-0.0460612	0.365108	0.38431	-0.163172	0.45755	0.231917	-0.0665879	0.142103	0.41616	0.286896	0.306326	-0.0589522	0.211894	0.143857	0.0709731	-0.0657717	0.239919	0.526786	0.322681	0.51479	0.410291	0.645135	0.480647	0.35902	0.144526	0.352849	-0.193274	0.0467203	-0.172394	0.0846389	0.149758	-0.708682	-0.500963	-0.356733	0.147386	-0.142106	0.279922	0.1121	0.0993321	0.350007
AP1S3	-0.0251303	0.0781499	-0.0119959	0.0909617	0.0282033	-0.0972453	0.354772	0.278707	-0.101457	0.033232	0.423951	0.384131	-0.204748	-0.016395	0.131638	-0.599274	-0.103657	-0.0581164	0.140067	0.50962	0.243021	0.117387	0.456296	-0.117395	-0.0550878	0.0808565	0.565514	0.284538	0.494449	0.191558	0.594036	0.266283	0.283764	0.475676	0.587126	0.320361	0.399956	0.201647	0.158542	-0.263507	-0.134015	-0.649009	-0.526284	-0.302196	-0.543789	-0.389984	-0.504299	-0.457515	-0.272164
AP2A1	-0.0190111	0.66374	0.669197	0.751898	0.00505743	0.563452	0.411891	0.398719	-0.635489	-0.676135	-0.460414	-0.366651	-0.281889	-0.757929	-0.780957	-0.512417	-0.382779	-0.729354	-0.663839	-0.5888	-0.462714	-0.669702	-0.558216	-0.657736	-0.489519	-0.331028	-0.416498	-0.102413	-0.495609	-0.11081	-0.354372	-0.0917303	0.192323	0.126946	0.474558	-0.345128	-0.129624	-0.257	-0.564814	-0.531984	-0.169624	-0.217451	-0.0611041	-0.277747	-0.0313222	-0.36004	0.033721	-0.602333	-0.612761
AP2A2	-0.139638	0.197566	-0.0526783	0.188763	-0.46612	0.20089	-0.0864008	-0.0313386	-0.219556	-0.58392	-0.623381	-0.5971	-0.637298	-0.775393	-0.528311	-0.262322	0.00726937	-0.181187	-0.156531	-0.344038	0.0239406	-0.303762	0.00212067	-0.393231	-0.350556	-0.490739	-0.215235	0.36198	-0.231139	-0.0498165	0.0492277	-0.183022	-0.224744	0.270592	0.316132	-0.144071	0.332067	0.026573	-0.071579	-0.383806	0.276798	-0.0794473	0.152108	-0.0456447	0.0634829	-0.419006	-0.363603	-0.707946	-0.744892
AP2B1	0.231644	-0.214979	-0.0905296	-0.282856	0.550011	-0.0926662	-0.0794337	-0.120313	0.0425359	0.343938	0.377895	0.142822	0.537743	0.593367	0.778508	0.580167	0.229349	0.391294	0.577809	0.321861	-0.00389407	0.179525	0.147121	0.376807	0.399729	0.435771	0.195827	0.176699	0.23735	-0.285699	0.0299692	-0.027062	-0.273325	-0.242111	-0.452419	0.0368288	-0.359477	-0.329795	0.314223	0.172656	-0.0484648	0.131857	-0.169663	-0.15054	-0.331142	0.0772692	-0.347992	0.375667	0.404578
AP2M1	0.13132	0.252186	0.691186	0.457382	0.391481	0.158487	0.473151	0.4669	-0.258127	-0.145369	0.389595	0.513599	0.160455	0.253205	-0.198682	-0.697498	-0.568678	-0.350718	-0.366599	-0.0314302	-0.287855	-0.441437	-0.421307	-0.398568	-0.181129	0.335175	0.159215	-0.0828042	0.274106	0.348238	0.239578	0.271364	0.609036	-0.0152003	0.588274	-0.189844	-0.239004	-0.373283	-0.423596	-0.382808	-0.823171	-0.593387	-0.447801	-0.351868	-0.350097	-0.0292208	0.289037	-0.115367	-0.0103523
AP2S1	-0.334935	0.531024	0.539978	0.579898	0.418296	0.503849	0.912877	0.732764	-0.698086	-0.244008	0.411153	0.302457	-0.164979	-0.263628	-0.214895	-0.496162	-0.188404	-0.550545	-0.321165	0.224139	-0.214275	0.0399404	0.0836758	0.0174599	-0.135565	-0.304876	0.0397648	-0.27781	-0.017028	-0.167858	-0.0294674	0.574949	0.566023	0.384702	0.553674	0.00895869	0.015923	0.189728	-0.107881	0.0451158	-0.371367	-0.671543	-0.450211	-0.0459305	-0.218597	-0.0395704	0.00464837	-0.277734	0.0766427
AP3B1	-0.113594	-0.320801	-0.337331	-0.631131	-0.15742	-0.437199	0.0253801	-0.154683	0.536518	0.685757	0.518708	0.777858	0.124456	0.541138	0.350236	-0.0412683	0.301946	0.363346	0.609589	0.675105	0.308934	0.569252	0.364818	0.312987	0.34219	0.170864	0.505039	0.000587199	0.479723	-0.00219581	0.359555	0.0282144	0.00299255	-0.158839	-0.206726	0.288264	0.197982	0.366135	0.202497	0.147324	0.0447625	-0.0146544	-0.0177756	0.00172576	-0.387887	0.287241	-0.0116397	0.362297	0.414416
AP3B2	-0.168352	-0.206374	-0.168828	-0.202757	0.139203	-0.171952	-0.207482	-0.0750436	0.372339	0.199163	0.0952866	-0.0259034	-0.0471888	0.189845	0.462316	0.214049	0.271173	0.433149	0.278663	0.0606142	-0.220569	0.215234	0.325464	-0.251536	-0.16698	0.557076	0.838705	0.735884	0.320527	0.393444	0.531332	0.0571386	-0.189055	0.356059	0.063187	0.365756	0.369158	-0.25626	0.254697	-0.092856	0.00762891	-0.162395	-0.509189	-0.339351	-0.212991	-0.305297	-0.458887	-0.261421	-0.200668
AP3M1	-0.385879	0.0576856	-0.0534579	-0.161553	-0.241631	0.157794	0.302769	0.0924866	0.19151	0.284126	0.112848	0.465717	0.0329364	0.0947236	-0.359174	-0.117059	0.120972	-0.129913	-0.163202	0.033355	-0.0483326	0.48341	-0.00157478	0.225032	0.248662	-0.32463	-0.19562	-0.615953	-0.0744759	-0.046586	-0.288191	0.0652032	0.122924	-0.242943	-0.163399	-0.0111101	-0.0602042	0.397838	-0.285582	0.204466	-0.0650764	0.115775	0.180234	0.397073	0.197746	0.396392	0.58372	0.399687	0.489368
AP3M2	0.192159	-0.198722	-0.374519	-0.188775	-0.555531	-0.517605	-0.455253	-0.44099	0.122689	0.0350577	-0.259412	-0.234773	-0.148356	-0.196292	-0.123003	0.162065	0.0430441	0.0237811	-0.00164364	0.171661	0.640781	-0.0407381	-0.0108905	0.388064	-0.0201465	-0.389697	-0.454593	-0.459398	-0.298448	-0.115255	-0.255529	-0.147733	0.0853157	-0.111291	-0.242076	-0.0296252	0.129281	0.61964	0.199407	0.4706	0.538458	0.507275	0.768926	0.457505	0.531771	0.388749	0.389439	0.375232	0.0896494
AP3S1	0.128458	-0.324697	-0.600535	-0.176114	0.234935	-0.121527	-0.155129	0.0385622	0.226514	0.272721	0.398577	-0.0666971	0.0855471	0.270128	0.661013	0.163129	0.0519055	0.385852	0.139623	0.279518	0.254478	0.553715	0.874419	0.262268	0.198759	0.368903	0.532022	0.339755	0.414571	0.303649	0.471433	0.292548	-0.0779196	0.608357	0.108629	0.622372	0.371614	0.16646	0.620525	0.251486	0.165023	-0.274306	-0.557035	0.125006	0.00574152	-0.375392	-0.590238	-0.169893	0.1002
AP3S2	-0.110826	-0.315954	-0.521594	-0.605614	-0.0744569	-0.423058	0.0145667	-0.240904	0.452358	0.715914	0.540914	0.643438	0.304164	0.594261	0.591225	0.242567	0.457343	0.466189	0.630211	0.788319	0.45445	0.794308	0.592164	0.584229	0.524851	0.16908	0.467681	-0.178714	0.463338	-0.0427526	0.235354	0.0368575	-0.0610421	-0.0854615	-0.327462	0.356743	0.100091	0.445156	0.30735	0.342715	0.167436	0.102391	-0.0781983	0.159937	-0.276515	0.214535	-0.125477	0.544861	0.576022
AP4B1	0.163653	0.168674	-0.105408	0.0850809	-0.159733	-0.29582	0.0723388	-0.131853	-0.281727	-0.067811	0.0851541	0.00738365	0.0116736	-0.0636633	0.00690597	0.0353176	-0.00362956	-0.0812645	-0.00957855	0.444759	0.586382	0.0506388	0.0894005	0.45155	-0.0163169	-0.282755	-0.33402	-0.692478	-0.203696	-0.152087	-0.186797	0.136704	0.508983	0.108229	0.0850917	-0.181841	-0.136033	0.581288	0.114808	0.519704	0.0928	0.131207	0.360532	0.523166	0.25555	0.348997	0.27246	0.426792	0.372107
AP4E1	-0.399486	-0.281027	-0.227964	-0.404448	-0.23697	0.142665	0.119131	-0.0620166	0.322714	0.204473	0.116314	0.461455	0.0150506	0.333099	-0.0725208	-0.129479	0.234897	0.248509	0.269192	0.120682	0.0675922	0.452136	0.17858	0.219172	0.551258	-0.215756	0.0295072	0.0380978	0.488119	0.0440133	0.166763	-0.0700746	-0.358407	-0.418566	-0.162004	-0.0393322	-0.018145	-0.0442029	-0.175191	-0.239123	-0.190345	-0.0739093	-0.0134496	0.0634696	-0.20578	0.060629	0.0621133	0.154307	0.191035
AP4M1	-0.387888	-0.0249365	0.145278	-0.0321444	0.0404368	0.18167	0.426606	0.535523	-0.0594095	0.117787	0.365901	0.375431	-0.518951	-0.23849	-0.243174	-0.484093	-0.0999377	-0.304054	0.00715643	0.1781	-0.155838	0.162033	0.202572	0.00768411	-0.140962	-0.383131	0.186888	0.234295	0.0881161	-0.20708	0.219073	0.488152	0.165967	0.248312	0.2261	0.333099	0.546463	0.399464	0.267597	0.111891	0.0651726	-0.494767	-0.077022	-0.0842616	-0.124542	0.197243	0.0345442	-0.425939	-0.0669446
AP4S1	0.287539	-0.234139	0.0179046	-0.419007	0.500637	-0.170477	0.0282634	0.149225	0.278342	0.549724	0.664256	0.559474	0.318011	0.708209	0.414142	0.175279	-0.1449	0.215284	0.364455	0.259366	-0.122054	0.196869	-0.00215408	0.266476	0.113772	0.444087	0.134417	-0.065527	0.109599	-0.175153	0.126224	0.308074	0.287171	-0.150584	-0.270778	0.0355201	-0.220581	0.0248862	0.347702	0.48823	-0.317221	-0.0469724	0.000504554	0.232267	-0.107477	0.645026	0.271254	0.461205	0.799429
AP5B1	0.121524	0.395013	0.126528	0.29589	-0.011277	0.434036	0.397984	0.49184	-0.330339	-0.0354327	-0.0362388	-0.0934554	-0.275119	-0.697082	-0.518117	-0.436747	-0.296921	-0.728602	-0.375636	-0.227108	-0.219624	-0.0729733	0.0501343	-0.229552	-0.18232	-0.478762	-0.357225	-0.188903	-0.501713	-0.54618	-0.418256	0.0166466	-0.000389564	0.279562	0.0975622	0.294468	0.249221	0.406073	0.0199772	-0.123785	0.465319	-0.120381	0.0412368	-0.0908206	-0.0650737	-0.22807	-0.200973	-0.573066	-0.325237
AP5M1	-0.0744715	-0.371493	-0.422657	-0.379763	-0.105865	-0.45141	-0.0536003	-0.134537	0.246051	0.189978	0.472283	0.403288	-0.117189	0.458577	0.479519	-0.154192	0.147711	0.517436	0.503184	0.723544	0.607434	0.402943	0.618433	0.365228	0.211711	0.152479	0.542162	0.254537	0.726165	0.347742	0.769265	0.312577	0.209919	0.252956	0.289558	0.174694	0.304544	0.268159	0.416425	0.172408	-0.202874	-0.395572	-0.233799	0.16527	-0.241609	0.0420498	-0.258518	0.0884568	0.21158
AP5S1	0.378187	-0.0564003	-0.28918	-0.102798	-0.243647	-0.0552853	-0.407233	-0.478095	0.18331	0.14823	-0.441125	-0.312775	0.467308	-0.0628332	0.07684	0.349323	0.161359	0.0298952	0.0512778	-0.239633	0.101827	-0.0608169	-0.108796	-0.0440057	0.380577	0.0638847	-0.295522	-0.130618	-0.166907	-0.217204	-0.481744	-0.784292	-0.71244	-0.441114	-0.553385	0.0624084	-0.279082	-0.22212	-0.244198	-0.414751	0.548235	0.662715	0.217196	-0.293578	-0.0967574	-0.453322	-0.312229	0.133329	-0.306047
AP5Z1	-0.131356	0.463118	0.12474	0.130824	-0.368406	0.294447	-0.0952693	-0.357977	-0.204122	-0.434999	-0.883189	-0.604844	-0.0423238	-0.548677	-0.473343	0.377385	0.369939	-0.0956493	-0.0535503	-0.51009	-0.260533	-0.255594	-0.471553	-0.331974	-0.152173	-0.31289	-0.489039	-0.162127	-0.620043	-0.322978	-0.598621	-0.656924	-0.423586	-0.306832	-0.272862	-0.571871	-0.393041	-0.283452	-0.554864	-0.347752	0.224603	0.584239	0.379027	0.0188786	0.0751332	-0.196952	-0.0739844	-0.0167781	-0.318565
APAF1	-0.208371	-0.422223	0.12928	-0.147422	0.25234	0.059806	0.173102	0.167118	0.0161447	0.311205	0.453228	0.520186	0.244832	0.427239	0.232069	-0.0389406	-0.00774138	-0.0294931	0.199571	0.272037	0.0454528	0.119859	-0.0441455	0.505621	0.614686	-0.191296	-0.0843908	-0.00705503	0.447651	-0.234131	-0.0479068	0.175277	-0.280034	-0.588923	-0.350802	0.164213	-0.0687502	-0.0915312	0.077286	0.0113182	-0.0580967	-0.0918501	0.0744811	-0.292963	-0.167842	0.275696	0.233472	0.28912	0.21475
APBA1	-0.177815	-0.188044	-0.32921	-0.224017	-0.67938	-0.197575	-0.530639	-0.301012	0.347776	-0.0888563	-0.623252	-0.51653	-0.587527	-0.587042	-0.444808	0.108378	0.149397	0.00342216	-0.122595	-0.385206	0.0416381	-0.0663346	-0.0507822	-0.183999	-0.36338	-0.398019	-0.183276	0.213707	-0.430432	0.00639614	-0.123681	-0.219644	-0.296504	0.0867174	-0.190333	0.126271	0.536474	0.35796	0.136846	0.128084	0.662106	0.415689	0.586748	0.188419	0.544107	0.106023	0.174182	-0.255375	-0.413777
APBA3	0.055319	0.338141	0.407638	0.21044	-0.348126	-0.20867	-0.205882	-0.210257	-0.164484	-0.340952	-0.605985	-0.399213	-0.325107	-0.583546	-0.510556	0.0317238	-0.00199431	-0.29335	-0.147776	-0.290615	-0.143439	-0.67903	-0.709377	-0.441416	-0.675254	-0.188076	-0.278244	-0.0694293	-0.674946	-0.173192	-0.335675	-0.297046	0.176508	-0.0982722	-0.00219619	-0.398293	-0.00575212	0.0307823	-0.274027	-0.0280938	0.232287	0.389613	0.585126	-0.113791	0.206064	0.232173	0.335976	-0.0743724	-0.390477
APBB1	-0.381964	0.22131	0.20323	0.47647	0.285286	0.604891	0.429067	0.530677	-0.423167	-0.104585	-0.000720871	-0.244926	-0.117587	-0.51082	-0.201567	0.0141472	-0.0374547	-0.539357	-0.539761	-0.294186	-0.403702	0.159753	0.124036	0.0991506	0.0102452	-0.437117	-0.20493	-0.158138	-0.351457	-0.280816	-0.480261	0.30088	-0.123652	0.245584	-0.0419835	0.380881	0.204556	0.170032	0.0454477	0.155649	0.330682	-0.121056	-0.184658	-0.0793614	0.297397	-0.169976	0.0190842	-0.307499	-0.143998
APBB1IP	-0.167564	-0.321494	-0.051802	0.149293	0.00363172	0.0443892	-0.00425679	0.430063	-0.0313271	-0.107261	0.183705	-0.110823	-0.609668	-0.372074	-0.0846282	-0.509567	-0.327132	-0.229742	-0.238155	-0.0398138	0.018712	-0.0972136	0.357025	-0.0859263	-0.214043	-0.255138	0.251691	0.636735	0.244541	0.165302	0.441952	0.483572	-0.0215895	0.495745	0.389546	0.602445	0.83186	0.230805	0.49911	-0.0220129	0.264949	-0.564093	-0.194741	-0.279576	0.113874	-0.225505	-0.215625	-0.774056	-0.570423
APBB2	-0.45897	-0.586174	-0.195626	-0.269101	0.0915748	-0.0385105	-0.0431129	0.23173	0.250544	0.0503059	0.422489	0.238429	-0.396685	0.365111	0.153105	-0.115118	-0.076826	0.337588	0.0424253	0.134675	0.0929605	0.341802	0.36891	0.395081	0.0976173	-0.108738	0.23421	0.359947	0.522727	0.403358	0.59191	0.730751	0.178937	0.166077	0.186953	0.186826	0.431652	0.151478	0.480581	0.474112	-0.350219	-0.48458	-0.0842804	0.388676	0.382945	0.463381	0.362243	0.013661	0.350501
APBB3	-0.165328	0.197036	-0.135575	-0.00847673	-0.299211	0.117646	-0.0697473	-0.224479	-0.204796	-0.0771912	-0.512583	-0.47987	-0.120571	-0.605004	-0.172104	0.451444	0.439327	-0.185534	0.103575	-0.0855211	0.0396181	0.0546563	-0.0364576	0.173432	0.0474386	-0.573431	-0.427989	-0.193635	-0.576009	-0.65211	-0.642057	-0.380952	-0.496402	-0.159029	-0.497277	-0.013361	0.0192961	0.27362	0.00799504	0.0982707	0.785985	0.573449	0.497539	0.0155616	0.156861	-0.0488305	-0.177427	0.000165287	-0.229655
APC	-0.303912	-0.358858	-0.214936	-0.441771	-0.603441	-0.308103	-0.3152	-0.377882	0.436334	0.105803	-0.20834	0.190883	-0.205099	0.154377	-0.324249	0.0426476	0.171348	0.235039	0.0974815	0.0068999	0.276573	0.132959	-0.215568	0.266904	0.138375	-0.355469	-0.290411	-0.264361	0.0363483	0.12849	-0.0381166	-0.0908782	-0.0331566	-0.493246	-0.270292	-0.262581	0.0427751	0.279514	-0.133911	0.242816	0.0054271	0.352684	0.674576	0.443425	0.424711	0.632004	0.74025	0.492759	0.293324
APC2	-0.0316009	0.519968	0.0407819	0.193837	-0.447087	0.185162	-0.0379248	-0.304409	-0.101651	-0.299773	-0.768192	-0.461163	-0.0275355	-0.598317	-0.439017	0.0935019	0.294939	-0.169178	-0.127653	-0.380741	-0.184086	-0.178094	-0.258063	-0.531731	-0.208685	-0.135247	-0.155518	-0.0940915	-0.46818	-0.122007	-0.407486	-0.701309	-0.347883	-0.0429365	-0.0456712	-0.261249	-0.158287	-0.164311	-0.570462	-0.564348	0.317527	0.418691	0.0858319	-0.212144	-0.147365	-0.54136	-0.325624	-0.24446	-0.550492
APCDD1	0.350278	-0.00143702	-0.106662	0.355002	0.242007	-0.0919227	0.161108	0.427977	-0.252322	-0.00751118	0.466031	-0.00755569	-0.154615	-0.173362	0.186096	-0.502465	-0.500533	-0.299749	-0.330298	0.273074	0.310372	-0.0157021	0.531306	0.0438244	-0.179195	0.071957	0.22968	0.0520682	0.161312	0.183177	0.331281	0.492027	0.463307	0.763786	0.56438	0.588922	0.477025	0.422384	0.491852	0.168189	0.135884	-0.569305	-0.42214	-0.046236	0.00869655	-0.335588	-0.332377	-0.475641	-0.210051
APCS	-0.443397	-0.543053	-0.0355445	-0.141911	-0.199038	-0.115015	-0.293162	-0.0838979	0.142203	-0.0906442	-0.0841497	-0.0796581	-0.293893	0.0863201	-0.147664	0.161235	0.00266434	0.118726	-0.151942	-0.132814	0.133328	-0.0150418	-0.18955	0.478802	0.118878	-0.45523	-0.360325	-0.0469731	0.058396	0.144103	-0.0516342	0.334134	-0.0464456	-0.361762	-0.239081	-0.0845574	0.178564	0.146059	0.168946	0.499764	0.00540571	0.138605	0.569714	0.359811	0.744519	0.678477	0.82003	0.347456	0.22042
APEH	0.123978	-0.0482493	0.280685	0.437942	0.595484	0.0612242	0.302976	0.606817	-0.335802	-0.0773951	0.587646	0.115639	-0.130391	-0.00395295	0.337782	-0.484147	-0.462711	-0.241834	-0.19709	0.220188	-0.0735305	-0.208111	0.313215	-0.116968	-0.216271	0.277003	0.523927	0.508909	0.392785	0.233663	0.530006	0.619785	0.359952	0.621648	0.602112	0.514735	0.426	-0.0751062	0.425566	-0.0532133	-0.193616	-0.813358	-0.692834	-0.487733	-0.266566	-0.35745	-0.401822	-0.608878	-0.331693
APH1A	-0.249958	-0.387017	-0.0193064	-0.0131278	0.46958	0.332951	0.160546	0.389073	-0.0658925	0.352446	0.409611	0.117825	0.167989	0.124264	0.285979	0.250377	-0.0101359	-0.189146	-0.0867889	-0.0150976	-0.20917	0.329352	0.215379	0.57769	0.506285	-0.277047	-0.166595	0.00602149	0.0659394	-0.398334	-0.330362	0.360855	-0.407527	-0.214904	-0.508275	0.539436	0.145865	0.0913014	0.39661	0.362815	0.346125	-0.0108666	-0.0130366	-0.126749	0.222251	0.192123	0.124651	0.0926354	0.226619
API5	0.33545	-0.381763	-0.168654	-0.224031	0.490881	0.00493976	9.72843e-05	0.131712	0.346751	0.596429	0.656991	0.544362	0.686741	0.838327	0.487362	0.0629096	-0.267724	0.167831	-0.00608752	0.0923408	-0.0408804	0.367059	0.193702	0.327794	0.579127	0.52153	0.0999957	-0.214527	0.417466	0.155215	0.0361986	0.140255	-0.0194695	-0.247401	-0.2773	0.322062	-0.287433	-0.159696	0.117027	0.134971	-0.289198	-0.0562581	-0.325832	0.0424598	-0.070039	0.11804	0.166137	0.456653	0.621172
APIP	0.641225	0.0621674	0.191215	-0.146851	0.674244	0.0836846	0.126018	0.260826	0.230442	0.54906	0.555264	0.495782	0.632108	0.601581	0.349468	-0.0256862	-0.354206	-0.0322203	0.139782	-0.0679933	-0.475136	-0.0237806	-0.129326	-0.289509	0.076414	0.818023	0.254323	0.0533235	0.0481218	-0.13885	0.00780356	-0.0724507	0.0883985	-0.0964944	-0.171395	0.154814	-0.390583	-0.393904	0.0031624	-0.16058	-0.328592	-0.0826939	-0.43449	-0.291521	-0.528972	-0.0171504	-0.17693	0.0911098	0.381402
APLF	-0.565451	-0.262372	-0.292599	-0.486521	-0.365467	-0.375727	-0.206674	-0.600562	0.388849	0.274435	-0.119799	0.221573	0.181543	0.398082	0.331237	0.604884	0.805436	0.618739	0.547561	0.427007	0.277827	0.515128	0.0835369	0.459587	0.386512	-0.0195947	0.278903	-0.125387	0.276628	0.128791	0.027724	-0.228689	-0.296279	-0.455565	-0.468247	-0.160795	-0.106369	0.053943	-0.128552	0.212402	0.0637561	0.460609	0.240159	0.137738	0.0393639	0.31378	0.220684	0.728436	0.364714
APLN	-0.110295	-0.19013	0.15781	0.108337	-0.331282	-0.0487294	-0.354365	-0.221574	0.198574	-0.264162	-0.438283	-0.18467	-0.0536386	0.00926942	-0.443636	-0.0753622	-0.202735	-0.0075123	-0.463665	-0.540103	-0.0998658	-0.368464	-0.557225	-0.193276	-0.0968781	-0.0607018	-0.337758	-0.123802	-0.0664835	0.46805	-0.124787	-0.152328	-0.0054326	-0.391037	-0.00723067	-0.319486	-0.12156	-0.274437	-0.433784	-0.133633	-0.240318	0.233456	0.350011	0.0966519	0.525045	0.20401	0.726858	0.19345	-0.117706
APLP1	-0.119222	0.0612039	-0.556767	-0.319259	-0.157976	0.0149166	0.0562457	-0.267658	0.0622743	0.361879	-0.0106943	-0.0238113	0.254804	-0.0235269	0.304624	0.547156	0.598888	0.182484	0.371052	0.370338	0.304762	0.73404	0.541589	0.541035	0.491367	-0.253738	-0.0824743	-0.410725	-0.139851	-0.473175	-0.38691	-0.253832	-0.40085	-0.0336557	-0.524839	0.212764	-0.0772919	0.453575	0.16811	0.292177	0.597894	0.448435	0.109492	0.301655	-0.0383573	-0.0788374	-0.357601	0.359213	0.335819
APLP2	0.402005	0.145998	0.205375	0.0738606	-0.0920872	-0.19729	0.0711294	0.3104	-0.00348592	-0.0201467	0.202744	0.215034	-0.39017	-0.191265	-0.461977	-0.66771	-0.624619	-0.389384	-0.269216	-0.0275982	0.0441955	-0.382265	-0.208468	-0.329576	-0.580004	-0.0194794	-0.130583	-0.141609	-0.257217	0.0256934	0.170553	0.290955	0.736461	0.327704	0.460867	-0.021969	0.242341	0.423522	0.120803	0.173053	-0.149034	-0.298124	0.21406	0.229417	0.0942933	0.366091	0.367545	-0.25303	0.0293785
APMAP	0.222553	0.394326	-0.114773	-0.145084	0.0127626	0.105549	0.162001	-0.0678493	-0.103973	0.350242	-0.0661284	-0.0230381	0.27962	-0.2244	-0.0378606	0.433664	0.269869	-0.248951	0.171713	0.0831111	-0.0585423	0.274807	-0.0102252	0.204248	0.0978006	-0.208693	-0.405055	-0.635303	-0.697962	-0.823568	-0.767527	-0.32889	-0.124203	-0.130791	-0.578931	0.0059569	-0.300481	0.428555	0.0088599	0.321228	0.576422	0.586262	0.365688	0.249778	-0.038661	0.199003	-0.0687662	0.332628	0.378842
APOA1	-0.237515	-0.270047	0.11285	0.282199	0.0729333	0.396504	0.156457	0.379725	0.0366996	0.0942709	0.115154	0.153148	0.0889707	-0.0485478	-0.248274	-0.386988	-0.334565	-0.409648	-0.616924	-0.37204	-0.24348	0.0521447	-0.0185652	0.0337737	0.385601	-0.241522	-0.15995	-0.0435227	0.225265	0.179611	-0.200383	0.120945	-0.31631	-0.220073	-0.046374	0.472153	0.210596	-0.0966124	-0.189075	-0.293215	0.0843372	-0.182121	-0.187491	-0.353139	0.194425	-0.247915	0.276908	-0.20705	-0.26987
APOA2	-0.189598	-0.256997	0.0641494	-0.197086	-0.180557	-0.254622	-0.302892	-0.189162	0.324656	0.105731	-0.102335	0.0635966	-0.0640011	0.206762	-0.181226	0.223124	0.0015206	0.133811	-0.142977	-0.187622	-0.0674709	-0.0452457	-0.400734	0.140206	-0.148863	-0.0203618	-0.189064	-0.255339	-0.194124	0.214746	-0.136934	0.117798	0.217657	-0.310392	-0.247567	-0.205856	-0.0430188	0.107897	-0.0621714	0.48007	-0.126214	0.3274	0.505516	0.394118	0.610574	0.741858	0.905784	0.531527	0.416303
APOA4	-0.129323	-0.343069	-0.34266	-0.322675	0.00706205	-0.303296	-0.195512	-0.00612308	0.125159	0.23313	0.264702	-0.0455647	-0.280157	0.0667087	0.23902	0.364889	0.115288	0.190538	0.164065	0.302922	0.303694	0.353086	0.33488	0.629133	-0.0693171	-0.247044	-0.0859604	-0.139928	-0.167361	-0.167543	0.018747	0.51164	0.253719	0.225265	-0.232298	0.214874	0.330313	0.660208	0.702741	0.994214	0.311116	0.112043	0.418879	0.653542	0.600506	0.723797	0.377074	0.335142	0.555215
APOA5	-0.159855	-0.0833657	0.368377	0.0335622	-0.233708	-0.163938	-0.223588	-0.0770026	0.033008	-0.400775	-0.295552	-0.108108	-0.43542	-0.0689407	-0.462398	-0.17062	-0.208683	0.0193046	-0.161364	-0.305035	-0.108864	-0.555994	-0.628201	-0.245684	-0.488097	-0.119979	-0.21615	0.122668	-0.131873	0.284611	0.157594	0.149751	0.357974	-0.192117	0.220883	-0.539094	0.000695142	-0.158734	-0.18056	0.0940129	-0.423425	-0.0253868	0.457372	0.194627	0.390175	0.5582	0.713071	0.05141	-0.0365922
APOB	-0.275984	-0.179672	0.350388	0.118675	0.0136048	-0.0263392	0.0830279	0.188238	0.0375725	0.0692149	0.153419	0.307349	-0.0344439	0.140608	-0.292439	-0.165689	-0.23977	-0.24084	-0.394424	-0.116577	-0.124692	-0.125861	-0.428667	0.185364	-0.0170234	-0.202052	-0.244051	-0.372426	-0.0499393	0.154087	-0.193091	0.327022	0.325673	-0.333457	-0.0587811	-0.051787	-0.00187898	0.1278	-0.161619	0.323585	-0.227316	0.00449115	0.314322	0.129693	0.465915	0.631218	0.960264	0.375234	0.299683
APOBEC2	-0.179063	0.0451571	0.106283	-0.108144	-0.11255	0.336256	0.144048	0.194769	0.112227	-0.225763	-0.0659386	0.150991	-0.290391	0.0870671	-0.548216	-0.333274	-0.243675	0.00761225	-0.200229	-0.397453	-0.269774	0.00040547	-0.212701	-0.212683	-0.116773	-0.149986	-0.286113	-0.0579606	-0.00532307	0.186593	0.134257	0.185933	0.242202	-0.0870688	0.249512	-0.448579	-0.14724	-0.115663	-0.258929	-0.0453446	-0.619006	-0.242051	0.0806425	0.501326	0.192802	0.34354	0.459862	-0.0428685	0.29468
APOBEC3B	0.0434161	0.159265	0.468446	0.430509	0.107145	0.391284	0.136113	0.444408	-0.164405	-0.0756781	-0.181807	-0.155173	-0.144553	-0.535811	-0.546953	-0.364558	-0.443084	-0.724521	-0.630219	-0.630314	-0.583846	-0.467537	-0.463236	-0.470532	-0.279642	-0.204886	-0.28634	0.0593787	-0.446108	-0.20664	-0.444525	-0.0439224	-0.133807	-0.0570163	-0.0226271	0.260891	0.19361	-0.103433	-0.212239	-0.302941	0.27931	-0.012401	0.0637775	-0.482904	0.124994	-0.152504	0.208144	-0.501401	-0.52316
APOBEC4	-0.175736	-0.0495963	-0.0846028	-0.345903	-0.218796	-0.117221	-0.0552221	-0.132227	0.283735	-0.16363	-0.021096	0.192687	-0.332482	0.260281	-0.100378	-0.193228	0.0959197	0.468678	0.34322	0.0656233	0.0183897	0.0623287	0.0444144	-0.260647	-0.214231	0.194772	0.32956	0.386979	0.346067	0.397039	0.657705	0.0899569	0.226537	0.107771	0.378801	-0.414383	0.0278888	-0.175934	-0.0667528	-0.136817	-0.610743	-0.308428	-0.113984	0.279168	-0.187396	0.149618	-0.0199817	-0.0819174	0.132356
APOC3	-0.295958	-0.160212	0.327214	0.149757	-0.129638	0.000835828	0.0450178	0.153479	-0.0783733	-0.0987803	-0.011749	0.134749	-0.206578	-0.0719939	-0.443145	-0.189231	-0.239834	-0.312538	-0.410014	-0.16062	-0.0225261	-0.227758	-0.462307	0.224929	-0.0528445	-0.460418	-0.461692	-0.38558	-0.160071	0.0253225	-0.270843	0.295289	0.27139	-0.352666	-0.0542423	-0.147246	0.0387781	0.214455	-0.136647	0.331326	-0.102092	0.0519204	0.515189	0.207308	0.559734	0.650222	0.956965	0.289492	0.178587
APOC4	-0.234381	-0.510851	-0.0661832	-0.275593	-0.125114	-0.166093	-0.289851	-0.187485	0.286968	0.150148	0.0297864	0.150676	0.0634046	0.38208	-0.0321294	0.245262	0.0127958	0.192599	-0.0432805	-0.076075	0.117614	0.0800525	-0.256379	0.491465	0.302939	-0.210881	-0.362809	-0.263516	0.0874629	0.101569	-0.157134	0.141328	-0.0609565	-0.571024	-0.414996	-0.144108	-0.110304	0.0566512	0.0215722	0.437213	-0.0956105	0.297356	0.536956	0.363027	0.572717	0.711464	0.848675	0.628248	0.471656
APOD	-0.131997	0.148606	0.266102	0.44521	0.0857804	0.283261	0.099528	0.243941	-0.568771	-0.450986	-0.240489	-0.512091	-0.295638	-0.537235	-0.345959	0.10315	-0.189959	-0.451822	-0.473396	-0.288399	-0.0417769	-0.311542	-0.252275	0.254071	-0.207592	-0.62972	-0.700131	-0.334727	-0.55653	-0.337092	-0.514977	0.303538	0.164472	0.048305	-0.0204281	-0.163078	-0.0115964	0.228421	0.111846	0.451562	0.2077	0.0831537	0.440839	0.316214	0.646402	0.321727	0.427953	-0.0305511	-0.0166328
APOE	0.0785443	-0.442863	-0.424329	-0.303335	-0.537713	-0.527055	-0.52118	-0.348753	0.160869	-0.197152	-0.162199	-0.244943	-0.518194	-0.0988052	-0.0765647	-0.0660585	-0.063516	0.269314	0.170235	0.208513	0.708605	-0.124447	0.152573	0.330557	-0.112975	-0.382174	-0.255217	0.0981205	0.0965698	0.131639	0.326652	0.141717	0.131744	0.0644066	0.0986465	-0.110668	0.363526	0.45463	0.437824	0.388639	0.210342	0.0647972	0.621097	0.490566	0.458273	0.381929	0.225035	0.0469892	-0.0414596
APOF	0.117458	-0.222765	0.428914	0.184713	0.598217	0.127589	0.149331	0.382102	-0.340754	-0.0687198	0.415463	0.136212	0.0766042	0.226216	0.224744	-0.0866571	-0.365061	-0.181536	0.0227462	0.0538982	-0.13122	-0.390497	-0.235914	0.230789	0.110787	-0.0146245	-0.160273	0.224065	0.186634	-0.240219	0.0455755	0.403187	0.066055	-0.225081	-0.0230075	-0.0111634	-0.113532	-0.293045	0.261857	0.106721	-0.254295	-0.319502	-0.0103221	-0.286313	-0.0782069	0.264096	0.128532	-0.0333216	0.0656811
APOH	-0.289474	-0.195976	0.287899	0.0329253	-0.0482306	-0.0437878	-0.0238714	0.0482114	0.0541542	0.0207275	0.017855	0.184288	-0.0326947	0.139767	-0.281985	0.0206772	-0.124363	-0.134188	-0.298844	-0.157002	-0.0978698	-0.124078	-0.475491	0.245551	0.00424976	-0.248661	-0.353544	-0.386239	-0.129927	0.0832704	-0.266534	0.23639	0.23052	-0.429405	-0.186708	-0.191039	-0.0968832	0.0906586	-0.162603	0.383254	-0.190343	0.161286	0.4595	0.241571	0.541373	0.709532	0.978282	0.479625	0.358038
APOLD1	-0.272631	0.0492308	-0.467151	-0.393018	0.102189	0.352033	0.221447	0.0114995	0.20675	0.311074	0.147876	0.130688	0.162281	0.215099	0.264008	0.380251	0.481952	0.344439	0.354177	0.106883	-0.1377	0.850047	0.607118	0.236969	0.414952	0.0327013	0.195169	-0.0108488	0.105669	-0.196496	-0.00984548	-0.0287331	-0.355769	0.120827	-0.271887	0.135783	-0.0905634	0.0722215	0.116385	0.102559	0.0412735	0.0328264	-0.342244	0.343842	-0.187312	-0.143223	-0.442828	0.09876	0.449797
APOM	-0.2989	0.424279	0.592742	0.557263	-0.161542	-0.0442699	0.312989	0.0966073	-0.59958	-0.472257	-0.268798	-0.136627	-0.329784	-0.612856	-0.341007	-0.277354	0.0610537	-0.458595	-0.16823	0.169104	0.0515437	-0.540687	-0.411709	-0.18039	-0.405902	-0.419738	-0.0382647	-0.0768018	-0.221732	-0.13352	-0.145052	0.017276	0.269813	0.037374	0.340891	-0.213385	0.121082	0.0875897	-0.288389	-0.185442	0.0948827	-0.110274	0.159118	-0.435811	-0.114891	-0.0723815	0.0829237	-0.230723	-0.557072
APOO	0.261639	-0.233886	0.129837	0.0223557	0.662274	0.0988795	0.342392	0.667901	-0.0313187	0.459831	0.893193	0.555772	0.115663	0.316853	0.335638	-0.405277	-0.50197	-0.282905	-0.0239022	0.264794	-0.14012	0.105078	0.303083	0.16517	0.145308	0.21408	0.264438	0.190258	0.313364	-0.172447	0.240777	0.574247	0.221187	0.226029	0.102143	0.631956	0.273963	0.14849	0.513881	0.175863	-0.0639924	-0.573311	-0.415889	-0.278561	-0.280717	0.0801439	-0.118735	-0.240841	0.195237
APP	0.0445176	0.0634424	-0.198512	0.14701	-0.333663	0.00760983	0.115387	0.196297	-0.073519	0.090408	-0.0072179	-0.0289412	-0.287832	-0.548465	-0.334024	-0.428924	-0.180132	-0.481967	-0.323879	0.0646486	0.252373	0.102361	0.287594	0.0324813	-0.029049	-0.482346	-0.171561	-0.232239	-0.195305	-0.193203	-0.193721	0.0227455	0.00530454	0.289285	0.108393	0.499866	0.499144	0.658041	0.142451	0.00778295	0.626262	-0.0426899	0.135596	-0.0276616	0.114771	-0.217604	-0.087825	-0.365327	-0.350411
APPBP2	0.167342	-0.497712	-0.349463	-0.421724	0.157853	-0.343771	-0.40346	-0.429583	0.521546	0.563175	0.245689	0.261684	0.715622	0.812846	0.681734	0.564514	0.238046	0.542671	0.317147	0.191215	0.153905	0.365298	0.115396	0.405731	0.589196	0.54918	0.225856	-0.0863763	0.388608	0.216223	-0.000122475	-0.228633	-0.34689	-0.458122	-0.578615	0.177022	-0.30356	-0.250497	0.0624307	0.139155	-0.0056234	0.409151	-0.0557951	-0.0437856	0.000969978	0.101921	0.0956692	0.712448	0.466429
APPL1	0.065799	-0.702509	0.0646964	0.110962	0.314521	-0.145886	-0.22376	0.147516	-0.0356274	0.0353716	0.383726	0.0841261	0.114808	0.351743	0.373966	-0.127597	-0.384227	-0.00255337	-0.126848	0.0922329	0.237043	-0.257418	0.0084985	0.445526	0.399417	-0.0281723	-0.0597382	0.301579	0.562602	0.196217	0.218418	0.364231	-0.174024	-0.281992	-0.0679439	0.348774	0.1862	-0.205573	0.361338	0.0672899	-0.0257292	-0.25335	0.00649528	-0.364512	0.188928	0.0743787	0.207387	0.0258197	-0.142912
APPL2	0.356795	-0.403748	-0.108163	-0.125046	0.256788	-0.424535	-0.572583	-0.376772	0.108837	0.004862	0.0110323	-0.297578	0.294495	0.416909	0.628875	0.534031	0.0148566	0.453932	0.272701	0.0705789	0.201499	-0.267689	-0.0804885	0.214068	0.0456773	0.464941	0.0979031	0.307946	0.165622	0.1706	0.172466	-0.0429083	-0.122367	-0.139769	-0.242656	-0.0655648	-0.177069	-0.374498	0.330585	0.2214	-0.0202916	0.230415	0.0927013	-0.0841317	0.144772	0.100122	-0.0605954	0.304193	0.0710353
APRT	-0.165681	-0.0860392	-0.16392	-0.13538	-0.221907	-0.120243	-0.135914	-0.283685	0.142291	-0.274319	-0.173013	-0.0486005	-0.143694	0.149206	0.168647	-0.107517	0.24877	0.500593	0.357947	0.137977	0.16887	0.00546354	0.212341	-0.260499	0.0190563	0.246022	0.501397	0.605665	0.579777	0.48077	0.671184	-0.166721	-0.182259	0.109587	0.370248	-0.203561	0.0734585	-0.418126	-0.124735	-0.533525	-0.354869	-0.281451	-0.377968	-0.217024	-0.415309	-0.479707	-0.534777	-0.276793	-0.368624
APTX	-0.0206542	0.330131	0.225214	0.0665048	0.66507	0.263532	0.545317	0.414122	-0.134307	0.264224	0.573139	0.420531	0.315618	0.367447	0.356956	0.0766551	0.0372825	0.0209498	0.121869	0.231348	-0.3971	0.352141	0.208064	-0.0263989	-0.030611	0.476573	0.449383	-0.0773245	0.0642818	-0.0572881	0.111227	0.347156	0.37975	0.316407	0.141588	0.0758608	-0.233158	-0.10364	0.0533702	0.180265	-0.455746	-0.358009	-0.642858	0.028453	-0.373272	0.0351723	-0.189224	0.0951492	0.532321
AQP10	0.267711	0.287972	0.0836893	-0.0768615	0.0302859	-0.235191	-0.0155066	-0.249521	-0.0305648	-0.228536	-0.0318893	0.0510389	0.0666066	0.264119	0.183342	-0.0204689	0.0823507	0.392657	0.410157	0.231445	0.105908	-0.201566	-0.0722714	-0.348711	-0.28965	0.518755	0.355896	0.200746	0.186681	0.255671	0.484225	-0.149406	0.356775	0.173501	0.404437	-0.533713	-0.334158	-0.347613	-0.164021	-0.247953	-0.588193	-0.174716	-0.261821	0.0427411	-0.477786	-0.127033	-0.352748	0.0185463	0.0633224
AQP11	0.0437447	-0.193603	0.304963	0.413481	0.40708	0.424553	-0.109634	0.393841	-0.157439	-0.168498	-0.0952804	-0.411452	-0.00551684	-0.219037	-0.144103	-0.00143045	-0.464288	-0.399272	-0.64119	-0.723867	-0.538209	-0.394366	-0.293406	-0.152941	-0.0747595	-0.0410218	-0.307855	0.25384	-0.221915	0.0142305	-0.306559	0.189901	-0.261501	-0.0454218	-0.11912	0.279015	0.10291	-0.372563	0.0735731	-0.0410383	0.11547	-0.0528747	-0.0526228	-0.300581	0.442672	-0.10631	0.222463	-0.347608	-0.325437
AQP3	0.0532836	-0.349978	-0.225448	-0.115687	0.0373189	0.12322	0.0196934	0.0520649	0.103934	0.291934	0.273015	0.282239	0.359798	0.354106	0.018902	0.00247492	-0.181576	-0.0858954	-0.202882	0.00908034	0.227555	0.317838	0.0993473	0.593269	0.679849	-0.269473	-0.508417	-0.560602	0.162719	-0.108051	-0.341101	0.0736867	-0.160042	-0.451243	-0.370116	0.149836	-0.210873	0.191899	0.00560064	0.223089	0.0462787	0.1531	0.219966	0.301345	0.305867	0.261358	0.449977	0.476738	0.463929
AQP4	0.375389	-0.406422	-0.120089	-0.153319	0.592564	-0.363626	-0.12623	0.164878	0.224457	0.561172	0.757131	0.342145	0.367914	0.604384	0.776152	0.145645	-0.21689	0.192898	0.176075	0.397245	0.087154	0.174418	0.339222	0.305155	0.110699	0.623882	0.499044	0.181025	0.333724	0.131368	0.319288	0.409234	0.219793	0.227376	-0.0985432	0.577692	0.16032	0.0709939	0.613573	0.447956	0.00128438	-0.195121	-0.340473	-0.144418	-0.065926	0.159029	-0.0772214	0.197778	0.371743
AQP5	0.325873	0.19938	0.0871424	0.170852	0.424381	0.37088	0.351361	0.632335	-0.27812	0.0220792	0.398381	0.0366263	-0.162795	-0.159614	-0.202234	-0.304216	-0.555669	-0.449105	-0.340197	-0.158494	-0.203248	0.0197899	0.15389	0.0279536	-0.214304	-0.135042	-0.345755	-0.236901	-0.358977	-0.33948	-0.141067	0.509201	0.463461	0.439365	0.210155	0.156144	0.0525911	0.355972	0.359457	0.413629	-0.0693887	-0.355539	-0.0678531	0.433195	0.191493	0.244246	0.090271	-0.263166	0.344285
AQP6	-0.0983412	-0.425122	-0.199113	-0.089105	0.000528601	-0.378274	-0.226542	-0.0173235	0.217206	-0.118283	0.277165	0.0652527	-0.31966	0.287307	0.388075	-0.279132	-0.0917145	0.466075	0.167563	0.308336	0.306053	0.00989566	0.433762	-0.0531125	-0.159613	0.362533	0.72324	0.727728	0.738252	0.747057	0.98666	0.418754	0.227433	0.479427	0.580065	0.226612	0.508016	-0.1052	0.391887	-0.0367544	-0.351842	-0.604854	-0.453565	-0.113778	-0.0811634	-0.197758	-0.270634	-0.326919	-0.234868
AQP9	-0.328037	-0.435359	0.208006	0.136311	0.114827	-0.0921664	0.0286326	0.313084	0.024605	-0.206675	0.342359	0.232441	-0.393248	0.207679	0.0263987	-0.52159	-0.339353	0.0787685	-0.175575	0.0841485	0.0492112	-0.19104	0.0559383	0.00166347	-0.110557	0.0250658	0.371525	0.533369	0.648482	0.621778	0.719905	0.628766	0.299929	0.170367	0.549169	0.147607	0.451167	-0.144801	0.195998	-0.0233913	-0.507079	-0.707606	-0.275216	-0.18124	0.107233	0.104131	0.264075	-0.29485	-0.193289
AQR	-0.452614	-0.440431	-0.540346	-0.520522	-0.180868	0.223626	-0.0120739	-0.0175419	0.385703	0.315764	0.125054	0.20105	-0.0846543	0.219777	0.0540029	0.174461	0.319566	0.298049	0.230831	0.0355574	0.0708901	0.745418	0.497632	0.48547	0.603827	-0.365536	-0.0756603	0.0525727	0.301547	-0.111677	0.0286944	0.0913424	-0.520967	-0.214844	-0.392023	0.239686	0.185881	0.21571	0.214125	0.170209	0.174415	0.0506544	0.07409	0.357989	0.154696	0.149682	0.0148984	0.137846	0.336864
AR	0.111791	0.0835933	0.514115	0.381552	0.555623	0.128097	0.353384	0.340316	-0.35767	0.0595673	0.371378	0.272431	0.333947	0.106369	0.321919	-0.221978	-0.170296	-0.297397	0.03585	0.200817	-0.219706	-0.330349	-0.148611	-0.118314	0.143279	0.252757	0.309924	0.277891	0.305114	-0.145149	0.0457675	0.0403099	-0.096972	-0.118092	0.0883685	0.23935	-0.0779363	-0.42788	-0.0739366	-0.450748	-0.100294	-0.336855	-0.474106	-0.903259	-0.62763	-0.397474	-0.377069	-0.245631	-0.364116
ARAF	-0.0583857	0.574676	0.770349	0.74614	0.178837	0.67262	0.477858	0.540601	-0.637962	-0.628235	-0.311091	-0.249661	-0.226086	-0.59655	-0.794448	-0.505974	-0.503139	-0.764707	-0.747411	-0.669117	-0.586151	-0.656174	-0.651509	-0.543966	-0.414253	-0.342064	-0.538134	-0.182806	-0.482438	-0.129219	-0.410289	0.0826024	0.263158	0.00535488	0.40815	-0.383136	-0.224925	-0.307711	-0.544713	-0.385213	-0.342415	-0.270586	-0.0293251	-0.167931	0.0963313	-0.121835	0.296265	-0.470183	-0.379048
ARAP1	0.0985197	0.130316	0.0798221	0.263722	-0.173917	0.172759	-0.200188	-0.0202412	-0.288082	-0.296444	-0.543616	-0.667094	-0.230537	-0.695017	-0.404155	0.178759	-0.0958339	-0.431373	-0.358047	-0.476113	-0.0973087	-0.388902	-0.311812	-0.0464837	-0.222727	-0.512199	-0.664015	-0.14633	-0.699984	-0.444729	-0.633579	-0.200988	-0.256425	-0.0682557	-0.26935	-0.0323814	0.0580047	0.144324	0.0225714	0.103886	0.615516	0.420203	0.550118	0.0312981	0.468525	0.0150422	0.12483	-0.200169	-0.373767
ARAP2	-0.347177	-0.553451	-0.226026	-0.0191102	0.215874	-0.170136	-0.0787618	0.0251461	-0.196772	-0.0846219	0.363671	-0.0712345	-0.115811	0.257324	0.575613	0.265798	0.142477	0.315265	0.18134	0.489703	0.508759	0.245476	0.474044	0.851515	0.376679	-0.278034	0.0629663	0.168378	0.50805	0.109117	0.311685	0.605432	-0.0182217	0.0730805	-0.0158154	0.218191	0.255141	0.178395	0.61962	0.57778	0.0284568	-0.257703	0.00952088	0.187668	0.347317	0.243145	0.0512957	0.214421	0.207532
ARAP3	0.10937	-0.312954	-0.385057	-0.240402	-0.651697	-0.370551	-0.749005	-0.461089	0.383234	-0.0940817	-0.63131	-0.588227	-0.416814	-0.435613	-0.288568	0.162692	0.0364807	0.0971986	-0.0796018	-0.370519	0.204391	-0.237725	-0.113331	-0.151364	-0.292541	-0.232621	-0.246431	0.231029	-0.348093	0.0739396	-0.0878848	-0.33692	-0.331608	-0.017592	-0.236381	0.0821649	0.412191	0.225845	0.172516	0.0772286	0.649783	0.506128	0.643333	0.130811	0.533914	0.0558684	0.134424	-0.160432	-0.445699
ARC	-0.299103	-0.306383	-0.290272	-0.199454	-0.000735328	-0.337204	-0.163515	-0.000377811	0.180458	-0.098126	0.255446	-0.0407098	-0.483553	0.188252	0.351633	0.0314178	0.118295	0.526611	0.215607	0.343333	0.262065	0.273688	0.529288	0.158401	-0.318655	0.187782	0.611515	0.497229	0.399528	0.563346	0.820695	0.623882	0.421023	0.649354	0.461353	0.129399	0.51518	0.220236	0.570651	0.501462	-0.273239	-0.46678	-0.254012	0.393093	0.246885	0.204738	-0.0542375	-0.116559	0.169719
ARCN1	0.248427	-0.236856	-0.00385983	-0.132076	0.312599	-0.119464	0.0375363	-0.0870443	0.235892	0.429005	0.482333	0.596484	0.769338	0.852046	0.422814	0.04378	-0.116043	0.213803	0.0763814	0.229531	0.100281	0.202188	-0.0405847	0.282908	0.595201	0.496652	0.0963775	-0.355116	0.492137	0.240841	0.0219279	-0.0682579	0.0338816	-0.467653	-0.204306	0.00828668	-0.49968	-0.292504	-0.217264	-0.0791056	-0.449137	0.0327968	-0.248408	-0.0830385	-0.224501	0.079457	0.234954	0.634195	0.527886
AREG	-0.216513	-0.199594	-0.302781	-0.229186	0.237537	-0.116424	-0.021206	-0.0461922	0.0576694	0.0477786	0.325295	0.0238935	-0.00552931	0.430644	0.503088	0.41073	0.248399	0.529516	0.26976	0.345693	0.209339	0.491556	0.473311	0.494181	0.0879673	0.167854	0.260142	0.0141051	0.253192	0.230495	0.356533	0.486302	0.276824	0.30626	0.0573344	-0.042518	-0.0115874	0.135751	0.432963	0.651575	-0.30769	-0.169219	-0.180883	0.598067	0.262555	0.340776	0.0435658	0.358761	0.639783
AREL1	0.147428	0.000759892	0.0798222	0.241366	0.329047	0.414025	-0.104495	0.147893	-0.116426	-0.400477	-0.152876	-0.415055	0.0731444	0.118389	-0.0828093	0.0874569	-0.35146	0.0721823	-0.428754	-0.631425	-0.337047	-0.187932	-0.129541	-0.177672	-0.0806578	0.218422	-0.282972	0.0920069	-0.0608096	0.327671	0.0134145	0.158002	0.0588741	0.110111	0.184998	-0.290067	-0.321296	-0.518384	-0.0873676	-0.0183207	-0.51771	-0.152696	-0.22572	0.318931	0.376415	-0.0837708	0.125238	-0.0995748	0.120856
ARF4	-0.0535302	0.329937	0.340708	0.388222	0.556161	0.396879	0.623148	0.573782	-0.167779	0.157515	0.503031	0.433377	0.29431	0.175329	0.117928	-0.377593	-0.222103	-0.272048	-0.310796	0.0270191	-0.455012	0.192755	0.174486	-0.294213	0.00350412	0.432302	0.506917	-0.0135088	0.236485	0.238265	0.146544	0.282713	0.295913	0.361683	0.403083	0.325387	-0.0355075	-0.208315	-0.203271	-0.278398	-0.434053	-0.563676	-0.886027	-0.364026	-0.426353	-0.416378	-0.226662	-0.253636	0.0440865
ARF5	0.121168	0.56283	0.78301	0.692197	0.707623	0.681537	0.841159	0.864744	-0.670677	-0.103366	0.414793	0.297001	0.191705	-0.182085	-0.317126	-0.51499	-0.576546	-0.844135	-0.576613	-0.211374	-0.591095	-0.296586	-0.331885	-0.227089	-0.111696	-0.0666689	-0.265704	-0.379014	-0.278343	-0.359221	-0.405247	0.357607	0.43686	0.0902567	0.29824	0.0240836	-0.288963	-0.129115	-0.275962	-0.148433	-0.367882	-0.480148	-0.395873	-0.284597	-0.243368	-0.0543953	0.144692	-0.268561	0.0660866
ARF6	-0.868264	-0.0816236	0.116062	0.0544542	-0.253744	0.00575423	0.21599	0.127247	0.02889	-0.135157	-0.00262805	0.163864	-0.491161	-0.138397	-0.220622	-0.142823	0.279552	0.0554476	-0.128545	0.137023	-0.0347814	0.257232	0.0836348	0.11439	-0.15352	-0.350808	0.313429	0.080598	0.196825	0.371424	0.261486	0.433346	0.216292	0.145667	0.265933	0.0459574	0.440542	0.250344	-0.0553123	0.22082	-0.159295	-0.27464	-0.0293748	0.116232	0.292475	0.270504	0.435113	-0.00728797	-0.00211182
ARFGAP1	-0.147022	0.615985	0.568375	0.516068	0.0223705	0.703109	0.596374	0.328172	-0.57647	-0.355185	-0.30993	-0.018811	0.0891376	-0.470052	-0.714934	-0.282414	-0.142194	-0.702766	-0.469863	-0.41803	-0.406888	-0.279257	-0.546523	-0.214951	0.080623	-0.53963	-0.701942	-0.575118	-0.461636	-0.474856	-0.740365	-0.239164	-0.0581247	-0.383653	-0.00599598	-0.414978	-0.481585	-0.163069	-0.717196	-0.431184	-0.116536	0.066233	0.125487	-0.122496	-0.105318	-0.116253	0.225585	-0.0871369	-0.140936
ARFGAP2	0.457166	-0.075125	0.104975	0.229545	0.361015	-0.0130666	-0.00709457	0.453086	-0.1083	0.11283	0.318464	-0.0861236	-0.161204	-0.260175	0.114293	-0.381157	-0.531838	-0.398738	-0.202507	-0.0653049	-0.13796	-0.326204	0.156523	-0.269058	-0.309524	0.179171	0.201364	0.453747	-0.0569087	-0.123534	0.168207	0.254631	0.080952	0.478576	0.221809	0.617655	0.484846	0.0972893	0.486814	-0.0553378	0.334636	-0.366514	-0.261197	-0.467402	-0.147825	-0.298248	-0.39699	-0.674752	-0.459732
ARFGAP3	0.41309	0.0216866	0.0347228	0.00096623	-0.212156	0.0244783	-0.269144	-0.166563	0.111582	-0.209938	-0.371671	-0.200005	-0.0165557	-0.144337	-0.25464	-0.301844	-0.248949	-0.0459268	0.0012794	-0.381423	-0.0855887	-0.494478	-0.281233	-0.577568	-0.0883767	0.159678	-0.101109	0.39406	0.0452051	0.0599434	0.108671	-0.512482	-0.334825	-0.174634	0.103976	-0.173713	-0.0836495	-0.460149	-0.278582	-0.753516	-0.0198267	0.0355792	0.00360573	-0.411012	-0.347847	-0.483733	-0.369642	-0.442874	-0.602252
ARFGEF1	-0.254945	-0.197562	-0.365313	-0.329862	-0.538581	-0.0235589	-0.215188	-0.525556	0.294248	-0.0501885	-0.358545	0.048107	0.170589	0.26332	-0.145127	0.18277	0.353926	0.395109	0.146845	-0.0362349	0.321184	0.306038	-0.0165816	0.262452	0.54417	-0.235908	-0.305025	-0.309416	0.260329	0.192968	-0.092022	-0.420248	-0.386872	-0.571376	-0.266352	-0.400091	-0.336325	-0.109959	-0.425946	-0.207541	-0.136078	0.372068	0.292434	0.339105	0.122716	0.0339667	0.231019	0.486023	0.196028
ARFGEF2	-0.256079	0.230637	0.139155	0.017831	-0.270934	0.11887	0.280898	0.152478	-0.249845	0.0121475	-0.141458	0.0281876	-0.367271	-0.593793	-0.431146	-0.121774	0.158327	-0.46441	0.0530012	0.11162	0.00595328	-0.0202023	-0.11787	0.104394	-0.0850821	-0.719222	-0.348075	-0.225432	-0.439265	-0.683664	-0.436395	-0.0470942	-0.0962962	-0.117545	-0.197495	0.0444675	0.22555	0.513283	0.0131494	0.100133	0.549297	0.161688	0.483038	-0.0474869	-0.0223195	0.222383	0.0818117	-0.1441	-0.168039
ARFGEF3	0.257856	-0.518507	-0.42627	-0.151332	0.137716	-0.08759	-0.3325	-0.106136	0.190419	0.356248	0.161535	-0.113558	0.330301	0.156356	0.528824	0.224569	0.00574276	0.0962829	0.129008	0.0801189	0.223956	0.177412	0.406506	0.344461	0.568306	0.0731277	0.0509152	0.284652	0.310361	-0.137287	-0.0520033	-0.171459	-0.696296	-0.143866	-0.444111	0.642757	0.201476	-0.0575406	0.399895	-0.109851	0.60083	0.163174	-0.0986914	-0.414295	-0.077737	-0.42124	-0.478958	-0.0840836	-0.259502
ARFIP1	-0.257467	-0.498245	-0.534411	-0.406438	-0.256562	-0.144163	-0.0971723	-0.0501901	0.451206	0.37357	0.314559	0.366018	-0.0402302	0.367276	0.0787353	-0.0597655	0.056782	0.264895	0.00204842	0.228703	0.368894	0.653803	0.486661	0.530261	0.448503	-0.188744	0.0211632	-0.229576	0.389676	0.269382	0.19011	0.272763	-0.00865202	-0.0435287	-0.118958	0.319118	0.270256	0.46856	0.238856	0.385765	0.0356527	-0.0410392	0.0879305	0.5002	0.354259	0.306801	0.361757	0.335092	0.462833
ARFIP2	0.147945	0.36658	0.00135644	-0.0901946	-0.243454	0.0514879	0.0061696	-0.484991	0.124853	0.140732	-0.399262	0.0974529	0.635742	0.133257	-0.0608048	0.277248	0.388374	0.0850835	0.189848	-0.0789304	-0.0803246	0.0649775	-0.320228	-0.225693	0.3459	0.21524	-0.115722	-0.427295	-0.128564	-0.152265	-0.47196	-0.881632	-0.417786	-0.576445	-0.396201	-0.36902	-0.669845	-0.366931	-0.755416	-0.59823	0.02069	0.596505	0.0252731	-0.242399	-0.456945	-0.357097	-0.182093	0.406216	-0.00237981
ARFRP1	-0.39614	0.376711	-0.0217391	-0.255821	0.0349928	0.369529	0.338725	0.0462381	0.0630872	0.197424	-0.114088	0.0852792	-0.0232379	-0.15318	-0.0333465	0.342244	0.587091	0.0835108	0.394972	-0.0135369	-0.479914	0.469911	0.1326	-0.166817	-0.000742204	-0.0380503	0.238085	0.109622	-0.260583	-0.450524	-0.197898	-0.214407	-0.334205	0.0219927	-0.289927	-0.0494628	-0.0744487	-0.0275896	-0.131241	-0.0960239	0.143798	0.15279	-0.171266	-0.0242001	-0.384255	-0.0803399	-0.39766	-0.0793791	0.136336
ARG1	-0.261125	-0.495998	-0.00893925	0.0429566	-0.0510191	-0.372291	-0.236292	0.114932	0.203176	-0.152117	0.234377	0.0516502	-0.492731	0.130316	0.1433	-0.38439	-0.236436	0.239871	-0.126678	0.138339	0.1861	-0.143	0.204234	-0.0573615	-0.315583	0.170072	0.584047	0.644257	0.577793	0.789139	0.846191	0.58333	0.343154	0.420139	0.570319	0.293478	0.672472	0.0166121	0.369168	0.122329	-0.285357	-0.586037	-0.244247	-0.115202	0.241203	0.056071	0.17105	-0.323058	-0.282508
ARG2	-0.0230762	-0.599673	-0.462468	-0.470722	-0.28766	-0.391645	-0.474609	-0.383154	0.60531	0.299634	0.0986208	0.216788	0.151138	0.588805	0.160847	0.165263	0.0253398	0.490126	0.057132	0.05962	0.361311	0.329603	0.118093	0.391643	0.349044	0.132869	-0.0291464	-0.174578	0.35709	0.470251	0.198024	0.0311332	-0.0207999	-0.302337	-0.237394	0.0176201	-0.00500332	0.117852	0.0884176	0.323491	-0.139576	0.229251	0.265861	0.468115	0.445357	0.418873	0.550533	0.587198	0.478101
ARGLU1	0.0329612	-0.201825	-0.144289	-0.355857	0.0310183	-0.364698	-0.289971	-0.614091	0.199064	0.261194	-0.019715	0.131328	0.628726	0.628722	0.572287	0.734411	0.514217	0.557646	0.558091	0.347148	0.258091	0.172919	-0.141633	0.452475	0.481759	0.302367	0.0275407	-0.235356	0.192479	-0.0569086	-0.15498	-0.379354	-0.281734	-0.62993	-0.589538	-0.322997	-0.57452	-0.285755	-0.130609	0.135421	-0.069135	0.564617	0.216429	0.021163	-0.111041	0.246213	0.0955673	0.866558	0.466629
ARHGAP1	0.023083	0.107556	-0.132205	0.066541	-0.513954	-0.0100902	-0.257048	-0.140843	-0.182422	-0.414834	-0.612877	-0.644786	-0.604195	-0.805156	-0.491698	-0.0511067	0.00637512	-0.240309	-0.102006	-0.26368	0.175354	-0.331355	-0.0824092	-0.14747	-0.364343	-0.615961	-0.466467	0.113219	-0.507966	-0.323518	-0.21812	-0.197075	-0.184841	0.151382	0.0167506	-0.10169	0.326403	0.320375	0.126714	-0.005144	0.59375	0.230982	0.563379	0.135288	0.304558	-0.0652925	-0.121745	-0.442763	-0.547135
ARHGAP10	0.0191834	0.16543	0.49963	0.699322	0.515588	0.759834	0.361088	0.749195	-0.438357	-0.376278	0.0489804	-0.236154	-0.0754736	-0.313621	-0.41111	-0.461471	-0.697458	-0.650614	-0.893855	-0.741322	-0.638066	-0.373219	-0.223391	-0.348227	-0.150953	-0.0992412	-0.325707	0.0750244	-0.165664	0.101208	-0.212344	0.375402	0.0903384	0.212904	0.355327	0.158471	0.0113696	-0.361831	-0.152365	-0.244253	-0.285729	-0.486317	-0.402088	-0.205506	0.250924	-0.295668	0.150923	-0.587053	-0.30207
ARHGAP12	-0.145746	0.194057	0.407505	0.0815642	0.244095	-0.105901	0.150153	-0.0119713	-0.00904949	0.0443612	0.0743983	0.213362	0.143135	0.153725	0.267981	0.0523609	0.240264	0.132446	0.296552	0.174473	-0.334365	-0.181636	-0.215777	-0.394326	-0.226763	0.502885	0.674327	0.430789	0.197078	0.147803	0.277264	-0.104479	0.0249386	0.00158127	0.124946	-0.0574093	-0.0548776	-0.462617	-0.213509	-0.362195	-0.269504	-0.146755	-0.422057	-0.64652	-0.572214	-0.214521	-0.288809	-0.0955269	-0.228121
ARHGAP15	-0.100384	-0.539687	-0.107108	-0.0586227	0.250758	-0.232231	-0.151922	0.202993	0.189537	-0.0380548	0.47643	0.148092	-0.269578	0.401302	0.421536	-0.285913	-0.25941	0.370819	0.052722	0.21222	0.148765	0.0221278	0.405007	0.0605975	-0.0815389	0.354877	0.627003	0.72012	0.744449	0.68105	0.92305	0.632758	0.248108	0.426208	0.503392	0.323434	0.493009	-0.141922	0.505263	0.111247	-0.428746	-0.699265	-0.479471	-0.084408	0.0345269	-0.032716	-0.100463	-0.298606	-0.0709762
ARHGAP18	0.21618	-0.204961	-0.0544834	-0.0253684	0.0685703	0.189246	-0.225694	-0.192784	-0.124874	-0.109445	-0.206668	-0.254608	0.351829	0.158901	-0.0216429	0.361426	-0.0948379	-0.0106534	-0.0833693	-0.299202	0.0938478	-0.149756	-0.295862	0.411824	0.488822	-0.270179	-0.816243	-0.369347	-0.151575	-0.323702	-0.539984	-0.230611	-0.384979	-0.644114	-0.518064	-0.328037	-0.543103	-0.239972	-0.103365	0.0817696	0.0479614	0.440186	0.475903	0.239524	0.333533	0.218407	0.305743	0.433885	0.247239
ARHGAP20	0.276309	0.210223	-0.0653562	0.157943	0.167159	0.274065	0.172209	0.20741	-0.245417	0.243428	0.0212229	-0.158472	0.222889	-0.384539	-0.0257825	0.136068	-0.0578389	-0.504364	-0.171069	-0.0820451	-0.0875631	0.103777	0.114388	0.159854	0.191233	-0.283832	-0.400545	-0.368813	-0.4988	-0.697634	-0.690557	-0.17809	-0.296973	0.0042365	-0.410916	0.398116	-0.0203165	0.320109	0.136214	0.0893368	0.712953	0.298455	0.122544	-0.121928	-0.00570401	-0.191849	-0.250546	-0.0973677	-0.0667629
ARHGAP21	0.0358616	0.331547	0.270879	0.273255	-0.547803	-0.0241734	-0.150008	-0.201904	-0.262556	-0.539532	-0.720487	-0.463607	-0.388358	-0.668766	-0.768948	-0.165899	-0.123224	-0.375203	-0.344973	-0.396666	0.0540031	-0.621452	-0.63421	-0.314298	-0.457681	-0.516761	-0.656001	-0.311757	-0.617813	-0.144908	-0.417916	-0.317747	0.136214	-0.17768	0.0969994	-0.533181	-0.0912477	0.114934	-0.407128	-0.122168	0.162769	0.342219	0.686483	0.152472	0.355723	0.160234	0.422122	-0.0877286	-0.384437
ARHGAP22	-0.0767435	-0.441923	-0.653398	-0.401866	-0.355252	-0.414707	-0.46664	-0.152211	0.338735	0.0385806	-0.0132711	-0.323697	-0.663641	-0.221784	0.195287	0.05829	0.133381	0.375523	0.272409	0.217891	0.429754	0.271197	0.666241	0.161365	-0.267312	-0.139789	0.332518	0.580513	0.121	0.171575	0.56665	0.297114	-0.0367221	0.619443	0.137895	0.431689	0.818204	0.54225	0.797898	0.440846	0.4885	-0.127302	0.134485	0.332822	0.320178	0.0432631	-0.319153	-0.380515	-0.186393
ARHGAP23	-0.15623	0.230809	0.0861169	0.162822	-0.474038	0.181068	-0.269804	-0.216719	-0.182264	-0.575373	-0.873153	-0.767532	-0.483578	-0.744913	-0.655807	0.167066	0.0891775	-0.190837	-0.276764	-0.62058	-0.158472	-0.423115	-0.444336	-0.296613	-0.428059	-0.529478	-0.59819	-0.00202915	-0.67652	-0.186638	-0.423569	-0.305647	-0.208669	-0.0734416	-0.0787418	-0.441381	0.00697713	-0.0218385	-0.233798	-0.0543024	0.307494	0.410039	0.598049	0.222587	0.494543	0.0528145	0.201363	-0.23323	-0.420588
ARHGAP24	-0.408708	-0.202696	-0.157708	0.0987964	0.176879	0.0435924	0.258172	0.397496	-0.228929	-0.181023	0.452224	0.0390159	-0.492801	-0.0100077	0.199206	-0.211274	-0.0645432	0.102556	-0.0576002	0.384183	0.285822	0.34585	0.640239	0.436273	-0.0606052	-0.268353	0.261889	0.196431	0.375064	0.25906	0.546167	0.863961	0.433444	0.640335	0.512095	0.269503	0.512028	0.419287	0.586905	0.540924	-0.19509	-0.684795	-0.29472	0.40084	0.280955	0.156396	-0.0189161	-0.226243	0.183905
ARHGAP25	0.184917	-0.224815	-0.203269	0.00331923	-0.205109	-0.187972	-0.355788	0.0386852	0.357985	0.0909553	-0.10596	-0.200147	-0.294734	-0.278617	-0.0721976	-0.331029	-0.255984	-0.0718556	-0.230594	-0.258457	-0.0724637	-0.148704	0.18909	-0.484052	-0.328698	0.228985	0.398234	0.577644	0.0683934	0.36559	0.336541	-0.0611285	-0.152289	0.420411	0.218855	0.574715	0.652399	0.0487784	0.21566	-0.285068	0.37585	-0.140853	-0.202234	-0.386668	0.0239997	-0.457488	-0.304746	-0.642023	-0.655804
ARHGAP26	-0.702268	0.234294	0.145011	0.361724	-0.34011	0.0097825	0.191341	-0.155114	-0.44089	-0.545475	-0.379509	-0.291381	-0.320613	-0.388977	-0.196406	0.123835	0.425297	0.00749704	-0.154667	0.195068	0.275652	0.028271	-0.0293459	0.257172	-0.103592	-0.543907	-0.0806077	-0.279302	-0.0465761	0.188789	-0.0786536	0.145943	0.191339	0.0806429	0.257785	-0.336801	0.0447889	0.186755	-0.247197	0.173828	-0.0479386	0.00205271	0.148835	0.207175	0.340134	0.0526902	0.25555	0.158209	-0.124246
ARHGAP27	0.215018	0.200782	0.0330665	0.275346	-0.355976	-0.000173461	-0.0501945	0.0937985	-0.271636	-0.223505	-0.333118	-0.376128	-0.385791	-0.749018	-0.560107	-0.292211	-0.298997	-0.585469	-0.416986	-0.209825	0.171378	-0.358409	-0.163275	-0.0913021	-0.322285	-0.58157	-0.575994	-0.310079	-0.592102	-0.351369	-0.431288	-0.0768256	0.108311	0.150555	0.0596519	0.0875607	0.267825	0.521426	0.0526178	0.094205	0.585932	0.176898	0.521356	0.103133	0.347596	0.0209741	0.154096	-0.310394	-0.390635
ARHGAP28	-0.0503535	-0.707428	-0.463123	-0.538844	-0.0847206	-0.509445	-0.555024	-0.363908	0.544972	0.141844	0.184496	0.0659083	-0.109993	0.578566	0.575552	0.187783	0.169051	0.795452	0.525986	0.28611	0.35005	0.183044	0.37788	0.197911	0.138762	0.399362	0.559807	0.716481	0.714234	0.540328	0.821218	0.154833	-0.165134	0.0421993	0.0228866	0.118376	0.300955	-0.188501	0.465438	0.106447	-0.189685	-0.155208	-0.112279	0.0411365	-0.00424705	0.0755257	-0.178132	0.0731683	0.057476
ARHGAP29	-0.158851	-0.30054	-0.609258	-0.653921	-0.0432468	0.115716	-0.0919968	-0.132447	0.483975	0.462356	0.185462	0.20771	0.145172	0.435738	0.196968	0.439892	0.327079	0.445052	0.329366	0.0416896	0.0267012	0.821755	0.459638	0.471985	0.485797	-0.0400648	-0.0920811	-0.18271	0.0734299	-0.153204	-0.0621196	0.0370543	-0.288998	-0.145583	-0.497522	0.0783701	-0.0987305	0.236913	0.24798	0.435111	0.0536545	0.244302	0.102786	0.67723	0.204938	0.359089	0.0854209	0.437906	0.755181
ARHGAP30	-0.2783	-0.304023	-0.120796	0.00865652	-0.0505249	-0.0850083	-0.165075	0.133062	0.115213	-0.360144	0.0436082	-0.185595	-0.61438	-0.0254518	0.0606189	-0.317518	-0.130107	0.328894	-0.031081	-0.0356385	0.0518087	-0.0540608	0.350877	-0.221245	-0.359938	0.126537	0.531838	0.817252	0.492194	0.681727	0.886084	0.490291	0.189348	0.587598	0.653313	0.117345	0.586119	-0.12704	0.347857	-0.03911	-0.354488	-0.652013	-0.38674	0.033122	0.1212	-0.178197	-0.206268	-0.57964	-0.345053
ARHGAP31	0.12233	0.0749989	0.0766331	0.335102	-0.371196	-0.0529088	-0.152408	0.166595	-0.190045	-0.437753	-0.351083	-0.459513	-0.684404	-0.769044	-0.562781	-0.548376	-0.426358	-0.446178	-0.461604	-0.301934	0.103358	-0.529334	-0.0946222	-0.397933	-0.58576	-0.395152	-0.208669	0.233252	-0.303376	0.0814989	0.0850847	0.0967472	0.190258	0.435745	0.464909	0.137547	0.568404	0.3034	0.129756	-0.118013	0.339932	-0.198925	0.240566	-0.0728022	0.292987	-0.186562	-0.00430709	-0.714676	-0.725615
ARHGAP32	-0.0449951	0.102508	0.192652	0.376431	-0.357715	0.0154827	-0.353138	-0.210564	-0.141993	-0.544587	-0.760148	-0.707926	-0.306413	-0.626422	-0.415219	-0.0227426	-0.0548823	-0.19466	-0.395832	-0.558864	-0.133599	-0.616602	-0.428602	-0.484546	-0.413648	-0.173802	-0.196321	0.278986	-0.325235	0.195516	-0.163665	-0.341972	-0.247957	0.00269968	0.11919	-0.153772	0.151229	-0.286779	-0.286703	-0.396151	0.263148	0.221249	0.224231	-0.329293	0.279855	-0.366031	-0.00297373	-0.415317	-0.812632
ARHGAP33	-0.0705023	0.0749651	-0.234791	0.177693	-0.532803	-0.270448	-0.363751	-0.578967	-0.0348286	-0.429589	-0.632283	-0.53151	-0.0392144	-0.277023	0.0222324	0.13523	0.326737	0.269518	-0.023979	0.00746138	0.414124	-0.147542	0.067218	-0.166193	-0.0499464	0.00593754	0.135044	0.105375	0.121964	0.451253	0.128416	-0.468363	-0.231013	0.0952946	0.202539	-0.170857	0.0314026	-0.165833	-0.290206	-0.405203	0.171363	0.227129	-0.0268299	-0.157117	0.0291839	-0.610852	-0.352935	-0.086319	-0.596112
ARHGAP35	-0.229738	0.307309	0.42693	0.348252	-0.356242	0.359794	0.102555	0.0586476	-0.327175	-0.580522	-0.614191	-0.317793	-0.354752	-0.562052	-0.882352	-0.254261	-0.180151	-0.454294	-0.495935	-0.583645	-0.23019	-0.509194	-0.677834	-0.277219	-0.259288	-0.62083	-0.741223	-0.305038	-0.488	-0.130522	-0.464099	-0.155336	0.0423383	-0.327233	0.0961471	-0.573237	-0.194625	-0.0904248	-0.553252	-0.217429	-0.114168	0.151523	0.51713	0.148852	0.365956	0.189477	0.567095	-0.112168	-0.265747
ARHGAP36	-0.360989	0.132356	0.366873	0.132739	-0.174895	-0.0828564	-0.0575254	-0.014187	0.104801	-0.238611	-0.274326	-0.0597528	-0.322191	-0.11969	-0.395506	-0.0568464	-0.00393428	0.00147465	-0.29249	-0.309492	-0.338526	-0.257513	-0.474066	-0.386503	-0.584393	0.0860115	0.14121	0.0307108	-0.225917	0.439497	0.0921652	0.147047	0.41582	0.0675728	0.250567	-0.310637	0.0820702	-0.0941625	-0.298958	0.11803	-0.361563	-0.00664578	0.12218	0.12959	0.367067	0.368319	0.633778	0.0550054	0.00102596
ARHGAP39	-0.210952	0.304982	0.023252	0.124486	-0.50059	0.0596407	-0.256089	-0.284725	-0.12601	-0.635902	-0.852195	-0.750066	-0.583437	-0.713861	-0.473489	0.100999	0.245128	0.0433001	-0.0513133	-0.429437	-0.116481	-0.36615	-0.226398	-0.517327	-0.585523	-0.264109	-0.107351	0.359468	-0.429519	0.0599851	0.00276702	-0.312913	-0.151696	0.227681	0.211945	-0.415651	0.155653	-0.133836	-0.198846	-0.256877	0.17014	0.180468	0.248418	0.0578807	0.178602	-0.244969	-0.213973	-0.463914	-0.61286
ARHGAP4	-0.598457	-0.222459	-0.436887	-0.390045	-0.4172	-0.138804	-0.198986	-0.264227	0.32179	-0.0624641	-0.232284	-0.170633	-0.517546	-0.138383	0.121913	0.193748	0.595141	0.530225	0.437921	0.173976	0.123746	0.426968	0.489493	-0.000374743	-0.0752571	-0.125817	0.541414	0.640395	0.29542	0.245813	0.524959	0.026995	-0.329158	0.290971	0.0727133	0.118342	0.534465	0.104995	0.246114	-0.00792175	0.183205	-0.0840805	-0.100538	0.0684128	-0.024883	-0.158462	-0.40234	-0.274455	-0.243673
ARHGAP42	-0.180007	-0.646609	-0.469806	-0.395837	-0.16357	-0.359638	-0.533009	-0.264717	0.555257	-0.00537652	0.0517565	-0.0794994	-0.274935	0.398761	0.383289	0.0497825	0.0960926	0.725344	0.25033	0.0523604	0.216701	0.200063	0.431991	0.000739716	-0.00703781	0.372342	0.611338	0.791734	0.679528	0.771397	0.879843	0.218245	-0.131464	0.258085	0.226139	0.185468	0.454783	-0.20412	0.383668	0.0166996	-0.234076	-0.278846	-0.26264	0.0815467	0.145569	-0.0963827	-0.167261	-0.15725	-0.108541
ARHGAP44	-0.540191	0.130796	0.181565	0.199144	-0.426219	-0.122764	-0.102482	-0.107385	-0.225652	-0.482241	-0.513825	-0.472024	-0.67469	-0.625631	-0.442093	0.117076	0.225356	-0.105607	-0.206225	-0.11572	0.0480418	-0.243625	-0.267767	-0.00203825	-0.569471	-0.555826	-0.183086	-0.0355501	-0.451111	0.0477175	-0.115206	0.195439	0.253616	0.17262	0.149094	-0.269834	0.328498	0.33395	0.00348522	0.399453	0.199083	0.141245	0.520425	0.289058	0.613386	0.397223	0.483375	-0.0476709	-0.212067
ARHGAP45	-0.373094	-0.195181	-0.0103844	0.0764221	-0.135871	0.080132	0.00399528	0.290903	0.00410655	-0.304354	-0.0258288	-0.160266	-0.736448	-0.364093	-0.191211	-0.45181	-0.123474	-0.0167849	-0.0990539	-0.0955692	-0.0669862	-0.094805	0.268192	-0.263128	-0.345205	-0.212765	0.358722	0.761465	0.278178	0.312592	0.599864	0.400199	0.00358609	0.487468	0.513874	0.26648	0.725687	0.04496	0.298942	-0.15127	-0.00863034	-0.582822	-0.229709	-0.176231	0.0399862	-0.218974	-0.236749	-0.772304	-0.564734
ARHGAP5	-0.118578	-0.111038	-0.149346	-0.392046	0.197722	0.0680597	-0.116134	-0.335551	0.225596	0.0725931	-0.0101062	0.0729787	0.395429	0.634308	0.418331	0.597755	0.4287	0.658895	0.50466	0.0221117	-0.128643	0.309423	0.0114166	0.166142	0.351436	0.389266	0.134963	0.116919	0.268759	0.0847189	0.12447	-0.17593	-0.272766	-0.354171	-0.315482	-0.442155	-0.553202	-0.541429	-0.127344	-0.00496407	-0.479448	0.188421	-0.146061	0.221744	-0.167454	0.123605	-0.0990897	0.490196	0.518636
ARHGAP6	-0.049219	-0.00193074	0.411915	0.107114	-0.273734	-0.228469	-0.20559	-0.163531	0.156801	-0.19801	-0.289949	0.070064	-0.0998811	0.0387038	-0.450135	-0.221308	-0.216194	-0.0669071	-0.292358	-0.313219	-0.14916	-0.52847	-0.728576	-0.372169	-0.369085	0.098787	-0.111642	-0.104323	-0.106422	0.410065	0.00483875	-0.106764	0.317027	-0.332722	0.143663	-0.421329	-0.125328	-0.226172	-0.47388	-0.135238	-0.386609	0.127225	0.332285	-0.0447784	0.251133	0.361567	0.75361	0.199653	-0.0821737
ARHGAP9	-0.10166	-0.384893	-0.390987	-0.545583	-0.133789	-0.200603	-0.273068	0.0552011	0.507022	0.202065	0.167019	0.0541662	-0.568929	0.0560658	0.0666309	-0.0771459	0.0227062	0.365109	0.34305	0.0339095	-0.0305772	0.257985	0.405799	-0.105985	-0.292707	0.0987963	0.424586	0.688322	0.168177	0.141633	0.625905	0.318856	0.00994673	0.409008	0.105508	0.273362	0.619207	0.24312	0.591386	0.265046	0.0675534	-0.260056	-0.00625194	0.25203	0.0682269	0.234359	-0.158641	-0.365747	0.0429202
ARHGDIA	0.0414597	0.375854	-0.0377521	0.0262481	-0.379804	0.00222395	-0.242476	-0.314736	-0.112572	-0.597034	-0.684603	-0.634357	-0.413511	-0.411751	-0.418068	0.174873	0.112141	0.169515	-0.0294883	-0.364449	-0.0106272	-0.28499	-0.236533	-0.378768	-0.587778	-0.0965184	-0.28099	0.00444642	-0.498562	0.0934501	-0.000889496	-0.198585	0.22196	0.249745	0.253205	-0.683585	-0.170464	-0.0595952	-0.176078	0.0488179	-0.163913	0.19958	0.309939	0.552219	0.303611	0.0761185	0.0217752	-0.112319	-0.0778437
ARHGDIB	0.0681586	-0.360109	-0.108624	-0.110354	0.281802	0.0593545	0.258911	0.52493	0.119137	0.512113	0.752479	0.575593	0.0199659	0.246493	0.0927892	-0.405489	-0.412559	-0.2891	-0.153006	0.243133	0.0816776	0.337967	0.359482	0.413914	0.32696	-0.151737	-0.0215559	-0.160706	0.251144	-0.151119	0.0537346	0.530483	0.162053	0.0650728	-0.0460238	0.631931	0.344694	0.48479	0.440441	0.350018	0.115249	-0.358374	-0.0820994	0.0659332	0.0661477	0.285507	0.238386	-0.00924866	0.33979
ARHGEF1	-0.0121712	0.331465	0.234127	0.234573	-0.224279	0.233288	0.0115454	-0.18478	-0.0427447	-0.31158	-0.544804	-0.195545	0.115749	-0.244705	-0.310913	-0.158754	0.0933318	-0.0818364	-0.110005	-0.397037	-0.299441	-0.336933	-0.35726	-0.659164	-0.0552112	0.14178	0.0668879	0.218435	0.00360506	0.163137	-0.0738849	-0.624797	-0.383915	-0.21066	0.125507	-0.2766	-0.234386	-0.607087	-0.687208	-0.919219	-0.119482	0.0947979	-0.231266	-0.560298	-0.427591	-0.682954	-0.36223	-0.336304	-0.648039
ARHGEF10	0.177786	0.0110992	-0.167948	0.137306	-0.420064	0.0239854	-0.284234	-0.23274	-0.0750119	-0.172922	-0.548033	-0.495605	-0.0809601	-0.568218	-0.283234	-0.0202419	-0.00399682	-0.275619	-0.189487	-0.286492	0.165235	-0.264459	-0.0851914	-0.125476	0.0721237	-0.385713	-0.406357	-0.00129225	-0.280884	-0.243796	-0.394953	-0.51486	-0.536446	-0.14927	-0.209893	0.132485	0.133241	0.0596905	-0.117235	-0.376048	0.687983	0.383987	0.336083	-0.282895	0.0813245	-0.455226	-0.26505	-0.30581	-0.666864
ARHGEF10L	-0.138765	0.590972	0.475594	0.364502	-0.154783	0.464918	0.484139	0.20907	-0.407369	-0.146799	-0.32574	0.0427994	0.0360333	-0.533569	-0.734306	-0.201397	-0.0375622	-0.709204	-0.393023	-0.304019	-0.323516	-0.205103	-0.555106	-0.175462	-0.0267529	-0.567204	-0.653076	-0.690704	-0.630168	-0.558827	-0.828744	-0.298998	-0.0044891	-0.378283	-0.157247	-0.296909	-0.335491	0.128082	-0.633205	-0.231201	0.154473	0.277297	0.349327	-0.0646106	-0.0155405	0.0769299	0.362154	0.0431642	-0.0779316
ARHGEF11	0.185981	0.28824	0.451631	0.254281	-0.261382	0.163429	-0.10462	-0.0456499	-0.198652	-0.380949	-0.603326	-0.329685	-0.170987	-0.514105	-0.721166	-0.186311	-0.270043	-0.471754	-0.329876	-0.601745	-0.296544	-0.742664	-0.818138	-0.486183	-0.352999	-0.308017	-0.645891	-0.129786	-0.59051	-0.288038	-0.50205	-0.41454	-0.0836509	-0.397876	-0.078824	-0.463441	-0.231992	-0.222492	-0.478019	-0.365913	0.0891526	0.327523	0.5525	-0.173063	0.121809	0.0844164	0.342323	-0.177226	-0.422711
ARHGEF12	-0.374733	-0.186363	-0.034479	-0.0784816	-0.585679	-0.0118723	-0.335525	-0.474141	0.118032	-0.34329	-0.651558	-0.268073	-0.104609	-0.0874633	-0.423598	0.176768	0.232852	0.16001	-0.114334	-0.339512	0.134919	-0.158844	-0.438883	0.100645	0.19816	-0.444226	-0.510012	-0.185409	-0.033932	0.169468	-0.255941	-0.364038	-0.35616	-0.638216	-0.250142	-0.514194	-0.217001	-0.196915	-0.473893	-0.165285	-0.0357785	0.450302	0.58553	0.192119	0.430511	0.196844	0.543914	0.336395	-0.1126
ARHGEF15	-0.0799653	0.4423	0.324058	0.48737	-0.11947	0.405822	0.357984	0.412846	-0.332188	-0.140755	-0.234733	-0.154716	-0.239799	-0.753521	-0.683032	-0.39737	-0.265724	-0.799786	-0.653903	-0.39577	-0.327664	-0.20087	-0.237416	-0.314275	-0.285762	-0.485017	-0.383712	-0.358045	-0.598158	-0.304703	-0.56905	-0.0289886	0.0791496	0.152251	0.104907	0.196501	0.196591	0.318832	-0.269384	-0.134789	0.389234	0.015658	0.117929	-0.144733	0.176589	-0.156317	0.181582	-0.40864	-0.384149
ARHGEF16	-0.353785	-0.193907	-0.600134	-0.414221	-0.53792	-0.232779	-0.446141	-0.361677	0.536306	0.00116834	-0.380036	-0.356189	-0.493769	-0.185135	-0.0187092	0.260535	0.432797	0.519412	0.158392	-0.108255	0.0807948	0.433145	0.449937	-0.153385	-0.296034	0.0411701	0.42564	0.429173	-0.0092535	0.426298	0.395968	-0.0420889	-0.162909	0.461168	0.0552248	0.157397	0.538567	0.248293	0.243248	0.185026	0.266008	0.130367	0.0130542	0.388223	0.339167	-0.0762959	-0.174429	-0.193088	-0.118797
ARHGEF17	-0.172426	0.0857966	-0.165574	0.115018	-0.333681	0.162263	-0.0122455	0.0263298	-0.0841199	0.0335053	-0.335019	-0.32815	-0.200566	-0.628678	-0.371208	0.0885252	0.105383	-0.413641	-0.337948	-0.217569	0.01633	0.138816	0.0599274	0.140246	0.0189446	-0.610415	-0.430142	-0.343775	-0.525655	-0.38121	-0.605886	-0.140584	-0.284953	0.0175997	-0.309277	0.307884	0.280091	0.508642	0.0280936	0.176064	0.775294	0.378385	0.398588	0.0996676	0.415979	-0.0322581	0.122007	-0.104704	-0.221698
ARHGEF19	0.408691	-0.408015	-0.784857	-0.570727	-0.323381	-0.430506	-0.762297	-0.672096	0.658266	0.330715	-0.242833	-0.28064	0.277217	0.306054	0.425058	0.511328	0.26032	0.625214	0.360628	-0.0382534	0.333608	0.303195	0.355554	0.0627333	0.247328	0.42201	0.145154	0.196782	0.113104	0.203956	0.126014	-0.517815	-0.510696	-0.046494	-0.424503	0.177531	0.00522862	-0.0450323	0.228363	-0.00729749	0.398135	0.533575	0.108073	0.177358	0.0834549	-0.240777	-0.375902	0.213302	0.0325417
ARHGEF2	-0.229873	-0.474144	-0.689066	-0.465841	-0.586169	-0.322219	-0.713012	-0.683871	0.403365	-0.274853	-0.538692	-0.554044	-0.340421	0.0272498	0.182957	0.429208	0.468104	0.783109	0.39292	-0.0381425	0.454795	0.194341	0.353337	0.150024	0.0942963	-0.0811848	0.1045	0.530646	0.305589	0.408415	0.451817	-0.229029	-0.485008	0.0263412	-0.0778291	-0.18551	0.228117	-0.104948	0.226454	0.00493595	0.148248	0.239702	0.229867	0.347042	0.307345	-0.137496	-0.274047	-0.00765838	-0.208459
ARHGEF25	0.0611652	0.245871	-0.146772	0.0626517	-0.25517	-0.164729	0.0552471	-0.0760139	-0.136158	0.21318	-0.109229	-0.117124	-0.0238199	-0.477259	-0.104446	0.153939	0.186994	-0.350024	-0.0681123	0.228796	0.246839	0.157816	0.111452	0.22501	-0.0712512	-0.381372	-0.225545	-0.540446	-0.543826	-0.479579	-0.545216	-0.151288	0.0356475	0.124814	-0.271596	0.28372	0.175514	0.702959	0.118791	0.352221	0.775701	0.417888	0.380926	0.103495	0.173001	0.075388	0.021826	0.129469	-0.0137777
ARHGEF26	-0.227147	-0.124099	-0.454642	-0.217051	-0.686625	-0.259413	-0.310306	-0.242927	0.403897	0.143959	-0.35148	-0.19356	-0.425973	-0.454346	-0.292095	-0.0497504	0.225181	0.00529554	-0.106927	-0.0581129	0.201939	0.271301	0.269901	-0.0943628	-0.187449	-0.29195	0.118304	0.0328848	-0.193563	0.140586	-0.00778876	-0.174051	-0.177338	0.250625	-0.0611043	0.388297	0.621839	0.567937	0.104243	0.0849517	0.661361	0.266419	0.275965	0.130201	0.327059	-0.0899724	0.0250741	-0.19744	-0.326191
ARHGEF28	0.21441	-0.174294	0.024885	0.233	0.296327	0.25317	-0.176063	0.102014	-0.168752	0.053632	-0.0979134	-0.396612	0.300188	-0.140699	0.0781832	0.338157	-0.201505	-0.314881	-0.377629	-0.410879	-0.17477	-0.151889	-0.145882	0.251486	0.263239	-0.161725	-0.529158	-0.172016	-0.335991	-0.338221	-0.63292	-0.0729476	-0.423408	-0.252805	-0.50379	0.274257	-0.124085	-0.105921	0.132071	0.152292	0.470512	0.353656	0.20838	-0.131847	0.406562	-0.0450827	0.1234	0.06665	-0.0724187
ARHGEF3	-0.0877743	-0.200711	-0.386076	-0.31741	-0.511888	-0.417531	-0.221267	-0.143229	0.588913	0.323268	0.0607998	0.268879	-0.273307	0.0365439	-0.162075	-0.293229	-0.000121671	0.155968	-0.0727405	0.124992	0.225438	0.332031	0.279363	-0.131574	-0.199697	0.105563	0.385596	-0.0244782	0.126362	0.483012	0.353714	0.0568076	0.255124	0.299178	0.187912	0.338061	0.519497	0.51281	0.0833135	0.144858	0.130588	-0.0220035	0.0352141	0.245162	0.194855	0.112304	0.240424	-0.00426803	0.0389427
ARHGEF33	0.0239535	0.494353	-0.125059	-0.0576329	-0.307869	0.162255	0.0880546	-0.121119	-0.0556766	-0.287773	-0.372863	-0.231547	-0.226159	-0.254843	-0.455873	0.0447051	0.0975262	0.0483636	-0.0680541	-0.211835	-0.0296102	0.123287	-0.0319685	-0.225584	-0.34739	-0.133381	-0.303896	-0.397821	-0.481024	-0.0364839	-0.137073	-0.118719	0.348053	0.256543	0.203827	-0.541751	-0.259884	0.209326	-0.240058	0.147406	-0.21519	0.136616	0.175222	0.751249	0.196228	0.154622	0.0991792	0.0616632	0.306005
ARHGEF37	-0.218565	-0.226466	-0.550743	-0.33084	-0.505692	-0.106587	-0.498241	-0.378956	0.391975	0.134699	-0.512929	-0.505906	-0.253611	-0.380378	-0.0974182	0.491819	0.410635	0.176565	0.0191255	-0.270152	0.0505134	0.326369	0.220921	0.102002	-0.0166025	-0.294494	-0.120731	0.0814745	-0.375467	-0.105641	-0.281663	-0.285519	-0.539636	0.0393234	-0.486423	0.273711	0.375977	0.339799	0.213531	0.255477	0.789393	0.58255	0.425471	0.253652	0.511741	0.00468745	-0.0183137	-0.00891035	-0.155787
ARHGEF38	-0.209992	-0.127084	-0.526891	-0.298378	-0.867508	-0.287815	-0.590548	-0.769347	0.244516	-0.363528	-0.820463	-0.579795	-0.306961	-0.270105	-0.249219	0.361129	0.474112	0.45786	0.161741	-0.133497	0.484772	0.0623027	0.0181566	0.0829973	0.00383231	-0.373494	-0.303584	-0.0470924	-0.121124	0.203469	-0.0276976	-0.483469	-0.343409	-0.164262	-0.147256	-0.434049	0.0126004	0.115908	-0.161504	-0.013885	0.280004	0.549505	0.5832	0.480339	0.429534	-0.0126587	0.0559084	0.189804	-0.190285
ARHGEF39	-0.292282	-0.0530381	-0.460322	-0.331466	-0.460838	-0.250836	-0.375072	-0.53287	0.226915	0.146144	-0.468039	-0.409464	-0.0869759	-0.269329	0.0895336	0.742633	0.684402	0.282612	0.261941	0.0696814	0.203161	0.390464	0.16515	0.317889	0.0236264	-0.282407	-0.0859549	-0.184129	-0.419377	-0.242873	-0.380915	-0.315902	-0.380526	-0.0586139	-0.567888	0.0476771	0.12864	0.402447	0.145669	0.438638	0.721814	0.719694	0.501496	0.330309	0.406668	0.182239	0.0240017	0.356547	0.0967416
ARHGEF4	-0.0909983	0.301634	0.653869	0.529118	-0.0657126	0.277459	0.174503	0.388463	-0.353591	-0.423691	-0.332799	-0.229164	-0.448608	-0.675874	-0.763966	-0.488215	-0.440202	-0.706452	-0.617177	-0.550915	-0.450268	-0.711301	-0.662104	-0.527865	-0.580416	-0.373539	-0.362749	0.0247347	-0.503386	-0.105547	-0.297841	0.0802443	0.215359	0.00513175	0.272695	-0.129547	0.176233	-0.0489525	-0.30075	-0.218808	0.025045	-0.12237	0.254083	-0.290793	0.221191	0.0759265	0.423202	-0.488976	-0.539267
ARHGEF40	0.046109	0.0837925	0.0639909	-0.0487348	-0.209184	0.159443	-0.225879	-0.0549774	0.00558158	-0.0388119	-0.508576	-0.443706	-0.229972	-0.562223	-0.437199	0.23743	0.0308482	-0.323805	-0.11485	-0.515542	-0.320741	-0.272687	-0.393282	-0.181664	-0.231856	-0.393414	-0.526721	-0.000763853	-0.721783	-0.563512	-0.606522	-0.321453	-0.394595	-0.231655	-0.476361	-0.0382974	0.0632665	0.092761	-0.00867904	0.0471439	0.61356	0.523172	0.6057	-0.0203624	0.294427	0.174352	0.14425	-0.159933	-0.254951
ARHGEF5	-0.198044	-0.24333	-0.381546	-0.290299	-0.183278	-0.0785506	-0.269071	-0.124265	0.288736	-0.223616	-0.114703	-0.232369	-0.479242	0.0295977	0.138398	-0.0373455	0.15878	0.547166	0.290766	-0.0238219	0.0677111	0.167192	0.452451	-0.222494	-0.207044	0.180514	0.503445	0.803118	0.405833	0.468583	0.778917	0.14781	-0.107527	0.462503	0.376264	0.00789703	0.41	-0.16052	0.303281	-0.126052	-0.20359	-0.364019	-0.312452	0.139293	-0.0555168	-0.261253	-0.480608	-0.467724	-0.238503
ARHGEF6	0.36075	-0.220423	-0.342463	-0.442186	-0.446994	-0.788991	-0.783922	-0.792378	0.485478	0.143002	-0.368098	-0.244507	0.0939493	0.192325	0.225586	0.501172	0.258661	0.520495	0.386235	0.10945	0.392224	-0.16679	-0.200882	-0.0198856	-0.2319	0.363545	0.075401	-0.000700697	-0.171548	0.188517	0.0676391	-0.451027	-0.00145103	-0.167205	-0.311937	-0.236273	-0.0800645	0.0610125	0.0846668	0.23843	0.245594	0.658196	0.53765	0.207575	0.217052	0.28878	0.15619	0.47908	0.0880796
ARHGEF7	0.036629	0.434623	0.746375	0.494894	0.0809388	0.441516	0.398132	0.351379	-0.248202	-0.247702	-0.167197	0.209214	0.106403	-0.190399	-0.695363	-0.583539	-0.456255	-0.619099	-0.571864	-0.537809	-0.574972	-0.56864	-0.772978	-0.629504	-0.190044	-0.0177762	-0.300439	-0.238792	-0.212484	0.0306896	-0.32923	-0.188377	0.170236	-0.343607	0.242377	-0.331355	-0.348619	-0.437548	-0.789919	-0.643913	-0.454639	-0.138468	-0.0786479	-0.415803	-0.202255	-0.114814	0.399047	-0.198549	-0.280284
ARHGEF9	-0.00413179	-0.00670845	-0.110873	-0.0947375	0.0827503	-0.0271316	0.219762	0.083277	-0.0074025	0.574707	0.323771	0.341385	0.356135	0.0350137	0.151705	0.215125	0.158793	-0.287927	0.0311689	0.337982	0.125412	0.422831	0.147755	0.540411	0.418155	-0.264369	-0.207046	-0.639583	-0.22809	-0.554758	-0.5935	-0.0205043	-0.110554	-0.240676	-0.554824	0.418696	-0.026634	0.550937	0.12735	0.401501	0.570788	0.35706	0.238642	0.0233112	0.0465308	0.259696	0.193767	0.449127	0.387649
ARID1A	-0.163072	0.192498	0.143056	0.323991	-0.44457	0.300788	-0.133515	-0.242449	-0.353985	-0.702041	-0.824988	-0.639536	-0.219854	-0.565363	-0.60118	0.0118604	0.0373805	-0.204967	-0.3288	-0.52718	0.0263546	-0.457329	-0.453704	-0.146788	-0.0110914	-0.598677	-0.724994	-0.139793	-0.318139	-0.0880315	-0.42475	-0.409301	-0.347009	-0.352615	-0.00993663	-0.554807	-0.249808	-0.264509	-0.496225	-0.39526	0.0847924	0.299838	0.448912	0.043138	0.299563	-0.20688	0.132732	-0.138199	-0.497643
ARID1B	-0.525496	0.123183	-0.0208037	-0.268254	-0.468198	0.0626405	0.301812	-0.0652682	0.0838079	-0.0235788	-0.0764322	0.400154	-0.299741	-0.041354	-0.416472	-0.225653	0.32616	0.0645348	0.239314	0.228544	0.119144	0.304972	-0.0154447	0.0904675	0.11541	-0.467545	-0.0702056	-0.22941	0.106782	-0.0895694	0.059453	-0.0292009	0.0652139	-0.239755	0.0598878	-0.340853	0.00102471	0.274227	-0.305905	-0.0655655	-0.192226	-0.0414887	0.2379	0.287982	-0.135381	0.30084	0.254578	0.159247	0.202333
ARID2	-0.128235	-0.284592	-0.269852	-0.242666	0.128695	0.08354	-0.228898	-0.403379	0.111356	0.0839726	-0.0976636	-0.117847	0.54539	0.521588	0.438234	0.746159	0.405932	0.490972	0.245964	-0.0214558	0.0931918	0.342644	0.0406451	0.548627	0.665498	0.0713845	-0.24166	-0.208266	0.186191	-0.0237257	-0.262609	-0.22074	-0.497804	-0.552386	-0.586825	-0.250728	-0.554109	-0.37187	-0.0878408	0.149154	-0.0998661	0.445143	0.0968068	0.244858	0.188112	0.108252	0.0907975	0.682052	0.475034
ARID3A	-0.0835074	0.11622	0.245341	0.164609	0.0802721	0.163978	-0.150089	-0.367161	-0.211124	-0.31246	-0.503194	-0.38942	0.375179	0.0231281	0.128132	0.524913	0.34134	0.160988	0.127088	-0.264608	-0.20361	-0.314083	-0.45105	-0.0782571	0.202814	0.0873445	-0.182382	0.0924037	-0.0628761	-0.0960465	-0.334167	-0.51484	-0.531452	-0.536715	-0.341329	-0.462996	-0.557984	-0.732919	-0.447805	-0.416684	-0.0733108	0.409802	0.0534855	-0.377202	-0.137401	-0.269785	-0.154872	0.205022	-0.240068
ARID3B	-0.179179	0.215804	0.210328	0.541707	-0.25397	0.203213	-0.163222	-0.209248	-0.35256	-0.752028	-0.734225	-0.709295	-0.125272	-0.447977	-0.361535	0.0457767	-0.00382753	-0.0928982	-0.510545	-0.517019	-0.0435614	-0.466587	-0.358028	-0.282903	-0.200107	-0.19894	-0.315947	-0.0138149	-0.177588	0.372429	-0.182932	-0.239739	-0.110141	-0.0202599	0.260187	-0.413816	-0.1721	-0.414704	-0.48089	-0.359136	-0.117842	0.118455	0.0478342	-0.0622029	0.363319	-0.400383	0.0875804	-0.17474	-0.548188
ARID3C	-0.100884	0.370785	-0.279358	-0.263833	-0.312012	0.310348	0.125967	-0.143486	0.0491408	-0.218076	-0.342842	-0.139525	-0.203099	-0.141399	-0.351348	0.0721714	0.269438	0.218729	0.195938	-0.172089	-0.0590538	0.326824	0.156736	-0.18059	-0.0575639	-0.169412	-0.20904	-0.13726	-0.218887	-0.126358	-0.00944948	-0.22382	-0.0233818	0.12231	0.0911316	-0.504103	-0.257208	0.0436156	-0.225466	-0.096396	-0.218925	0.07084	0.0383583	0.626116	-0.0743678	-0.0334787	-0.219069	-0.0492671	0.24802
ARID4A	-0.0481272	0.101645	-0.0438004	-0.146879	0.152819	0.1204	0.077192	-0.36862	0.00859286	0.144176	-0.0423173	0.163991	0.739776	0.541988	0.346485	0.581411	0.447975	0.352727	0.308063	0.121764	-0.000214149	0.314231	-0.107776	0.318069	0.610818	0.221251	-0.125002	-0.44238	0.132206	-0.107603	-0.340027	-0.408925	-0.309951	-0.592041	-0.469023	-0.410719	-0.797069	-0.418455	-0.432498	-0.109849	-0.28009	0.419297	-0.0674098	0.0809589	-0.221897	-0.00902578	-0.00318583	0.737782	0.510983
ARID4B	-0.517762	-0.135139	-0.571112	-0.533024	-0.373928	-0.0199783	-0.070279	-0.483102	0.310429	0.251353	-0.172002	0.0654295	0.149989	0.223394	0.22153	0.630202	0.820616	0.545197	0.495893	0.288666	0.261536	0.818917	0.405599	0.541279	0.565831	-0.2498	0.0156607	-0.255837	0.128877	-0.128033	-0.151133	-0.266789	-0.484733	-0.300434	-0.525331	-0.102861	-0.146427	0.20448	-0.0510345	0.217865	0.222855	0.45986	0.177195	0.439583	0.0669039	0.122654	-0.0639478	0.563438	0.452671
ARID5A	-0.210375	-0.372424	-0.340433	-0.251324	-0.1388	-0.344304	-0.399221	-0.260165	0.132636	-0.342414	-0.0516334	-0.314709	-0.470626	0.180973	0.28989	0.207513	0.159217	0.664643	0.296239	0.186008	0.37913	0.0690345	0.338992	0.207245	-0.234419	0.0726034	0.280001	0.506979	0.351346	0.50827	0.726625	0.404708	0.223367	0.382065	0.333954	-0.219657	0.273678	0.00595785	0.474354	0.412835	-0.310695	-0.251994	0.0221219	0.50708	0.353608	0.235454	-0.0264951	-0.0106759	0.118489
ARID5B	0.139967	-0.302202	-0.0239096	0.270445	0.351245	-0.192759	-0.161974	0.25864	-0.220899	-0.30936	0.324001	-0.288467	-0.317603	0.0532629	0.349765	-0.148379	-0.420494	0.107902	-0.21238	0.119172	0.251766	-0.224563	0.324171	0.16023	-0.317581	0.16655	0.227442	0.4122	0.281272	0.457328	0.586722	0.719372	0.483965	0.647539	0.549993	0.226689	0.394709	0.0534643	0.638185	0.431042	-0.226371	-0.57427	-0.267534	0.156313	0.369147	0.0301865	-0.0408362	-0.301492	-0.0724977
ARIH1	-0.106248	-0.226033	0.26603	-0.030284	-0.225558	-0.0338748	-0.195152	-0.270969	0.0756658	-0.16642	-0.288324	0.0931456	0.149122	0.202972	-0.262006	-0.0370133	-0.039727	0.0322737	-0.029111	-0.230866	0.000578128	-0.397027	-0.634805	0.0115594	0.270668	-0.16028	-0.394206	-0.0805685	0.162363	0.0846804	-0.166302	-0.314807	-0.269657	-0.819845	-0.233253	-0.461535	-0.362175	-0.443184	-0.490142	-0.355749	-0.264193	0.255733	0.41543	-0.199712	0.0525703	0.213972	0.51473	0.327256	-0.0920338
ARIH2	-0.371105	0.253512	0.412919	0.449422	0.287482	0.614099	0.585097	0.392018	-0.512092	-0.496884	0.0920547	0.123792	0.0325899	0.0885373	-0.242157	-0.314639	-0.163036	-0.162222	-0.334108	-0.137842	-0.194462	-0.034873	-0.115325	0.0463324	0.2132	-0.224945	-0.230491	-0.194687	0.275409	0.180687	0.0338928	0.315773	0.212865	-0.088319	0.43043	-0.433744	-0.390964	-0.385933	-0.427372	-0.249472	-0.786586	-0.512944	-0.375256	0.109475	-0.0544402	-0.0956594	0.17036	-0.0359793	0.134149
ARL1	0.0906615	-0.0375263	0.0361538	-0.293442	0.392167	-0.128384	0.394786	0.221739	0.0390548	0.505607	0.765667	0.769963	0.267934	0.540384	0.454665	-0.104264	0.0555026	0.107989	0.543672	0.686692	0.107125	0.337562	0.267755	0.304178	0.286157	0.23914	0.374928	-0.0418912	0.388071	-0.277598	0.264437	0.25502	0.226859	-0.0485894	-0.0421666	0.153972	-0.0878061	0.155836	0.247883	0.153194	-0.227917	-0.300485	-0.262392	-0.0972411	-0.599947	0.242319	-0.183203	0.238154	0.505771
ARL10	-0.432421	-0.275699	-0.535523	-0.426734	-0.374166	-0.384468	-0.484204	-0.657686	0.211887	-0.0635265	-0.384624	-0.451557	-0.180153	0.00767708	0.432294	0.831278	0.818354	0.720274	0.574995	0.295569	0.397599	0.388987	0.347208	0.443521	0.080853	-0.12629	0.208877	0.244011	0.0493062	0.0535356	0.140428	-0.131593	-0.375577	0.017084	-0.353532	-0.11898	0.146192	0.129356	0.320858	0.420112	0.369778	0.445336	0.298604	0.332973	0.294742	0.134916	-0.193277	0.337322	0.0897992
ARL11	0.062564	0.556444	0.48921	0.48815	0.417666	0.32802	0.357267	0.131934	-0.374742	-0.308699	-0.0704832	-0.0600978	0.369033	0.0696072	0.0520735	0.0105437	-0.0281268	-0.0778381	-0.192471	-0.179856	-0.424315	-0.238533	-0.274457	-0.449491	-0.177118	0.475237	0.212126	-0.0501745	-0.0325771	0.215614	-0.0346172	-0.115213	0.220621	0.114737	0.332993	-0.353035	-0.516751	-0.622306	-0.516518	-0.420982	-0.586972	-0.189457	-0.593855	-0.285538	-0.36117	-0.424352	-0.229014	-0.0583307	-0.0663287
ARL14	0.387261	0.222422	0.139396	0.224265	0.31197	0.0484281	0.169672	0.422509	-0.261101	0.208634	0.239156	-0.0943211	-0.0887289	-0.433846	-0.0180264	-0.108502	-0.317933	-0.566986	-0.192161	0.0117143	-0.153281	-0.157357	0.0612184	-0.0638828	-0.331495	-0.078864	-0.102724	-0.0918895	-0.533804	-0.544286	-0.329856	0.188768	0.195718	0.397569	-0.0511293	0.478878	0.282827	0.442197	0.414393	0.30212	0.561946	-0.0254292	0.0522143	-0.151198	0.0102188	0.020749	-0.166942	-0.337206	-0.114512
ARL14EP	-0.15434	-0.444137	-0.493496	-0.473727	-0.0263963	-0.382168	-0.127259	-0.335532	0.246974	0.261978	0.397497	0.343215	0.214437	0.689091	0.639633	0.318258	0.376068	0.678375	0.573653	0.68789	0.615813	0.577594	0.527527	0.719293	0.547358	0.10649	0.267872	-0.0614627	0.64598	0.207496	0.425565	0.190515	0.00322237	-0.116822	-0.127587	-0.0117608	-0.0758655	0.156704	0.322008	0.380854	-0.202239	-0.0352422	-0.0452356	0.379113	-0.0397268	0.25329	-0.0375726	0.587783	0.58211
ARL15	0.0729078	-0.269259	-0.462215	-0.370061	0.200754	-0.0397588	-0.109901	-0.197529	-0.0142281	0.292545	0.213038	-0.0621475	0.303563	0.284385	0.590885	0.649814	0.369069	0.324658	0.510962	0.378011	0.336911	0.477212	0.443518	0.756921	0.577172	-0.141049	-0.197225	-0.134706	0.0596589	-0.512152	-0.209617	-0.00403717	-0.401192	-0.187318	-0.587613	0.118225	-0.185659	0.18216	0.480664	0.461842	0.373779	0.308284	0.179689	0.289393	0.0281114	0.168336	-0.286696	0.422974	0.470145
ARL16	-0.190459	-0.0881464	-0.621657	-0.502078	-0.710846	-0.423687	-0.472607	-0.780104	0.209903	-0.021486	-0.557655	-0.402417	-0.173404	-0.194509	0.079526	0.668532	0.74876	0.497396	0.550264	0.287543	0.589591	0.335836	0.213797	0.416129	0.118367	-0.398415	-0.207254	-0.186248	-0.236984	-0.247562	-0.179112	-0.441109	-0.359093	-0.162658	-0.460131	-0.270603	0.00909188	0.422453	0.130398	0.339194	0.590362	0.709712	0.676277	0.509188	0.263791	0.202592	-0.0985494	0.426552	0.108745
ARL2BP	-0.0147627	-0.105242	-0.0451336	-0.300551	0.0206986	-0.0585914	-0.0955527	0.113468	0.345487	0.296372	0.153936	0.173516	-0.133982	0.166617	-0.208301	0.124	-0.140787	0.0148734	-0.129746	-0.205398	-0.239237	0.19114	-0.139873	0.0739446	-0.255799	0.0352554	-0.168153	-0.283676	-0.37382	-0.0204689	-0.13391	0.300629	0.376212	0.0233622	-0.193781	-0.0293267	0.0378175	0.344404	0.177906	0.659869	-0.093689	0.159141	0.345913	0.633682	0.528294	0.785827	0.722258	0.340142	0.65638
ARL3	-0.0145039	-0.565031	-0.657859	-0.639023	-0.0424184	-0.332079	-0.267778	-0.144883	0.663144	0.729754	0.427315	0.354597	0.116577	0.422241	0.583353	0.191408	0.281187	0.447874	0.492103	0.401828	0.216088	0.68562	0.696576	0.308691	0.40289	0.276508	0.588935	0.375995	0.468267	0.0585877	0.37282	0.0194704	-0.407741	0.0948289	-0.35317	0.718926	0.466698	0.279463	0.540529	0.161837	0.427949	0.0360456	-0.200646	-0.0926646	-0.189517	-0.0781372	-0.385803	0.0511638	0.156528
ARL4C	-0.173532	-0.38242	-0.299973	-0.311371	-0.084397	-0.264213	-0.203826	0.0159543	0.368353	-0.0537155	0.240966	0.108374	-0.466011	0.283627	0.188668	-0.230174	-0.0502116	0.518179	0.212411	0.171844	0.16693	0.193225	0.440826	-0.0750875	-0.237191	0.270298	0.592576	0.644302	0.551075	0.637545	0.932316	0.463297	0.281281	0.49111	0.498805	0.098417	0.48532	0.0315678	0.412532	0.144666	-0.411308	-0.541038	-0.304328	0.260656	0.0537696	0.0771597	-0.104208	-0.269851	0.046497
ARL4D	0.295549	0.176596	-0.0192563	0.133706	-0.144529	0.00109353	0.191311	0.11911	-0.107201	0.310282	0.0971801	0.203946	0.207987	-0.267897	-0.248229	-0.252833	-0.201282	-0.56743	-0.264966	0.105053	0.183725	0.0382905	-0.0270987	0.140768	0.196475	-0.326556	-0.402545	-0.661003	-0.328956	-0.446574	-0.57548	-0.204621	0.00943382	-0.13939	-0.219652	0.318832	0.00505387	0.52475	-0.099187	0.00883107	0.542949	0.252658	0.268701	-0.0808944	-0.0215526	-0.0317738	0.123056	0.0914546	-0.0224051
ARL5A	-0.335567	-0.367717	-0.346931	-0.57402	-0.603627	-0.203704	-0.332329	-0.410723	0.568839	0.157087	-0.238238	0.186966	-0.169496	0.233938	-0.292571	0.120944	0.263023	0.374926	0.178188	-0.0791968	0.176422	0.303202	-0.102341	0.205325	0.211347	-0.262937	-0.216614	-0.166788	0.0858992	0.162111	0.0172628	-0.163406	-0.173886	-0.475354	-0.318462	-0.268871	0.00402596	0.180664	-0.155035	0.162755	-0.0478464	0.361525	0.555353	0.508885	0.360213	0.537325	0.599917	0.459723	0.352319
ARL5B	0.112184	-0.696924	-0.414437	-0.321955	-0.0934289	-0.584654	-0.520252	-0.118692	0.396007	0.0794271	0.297266	-0.00316183	-0.371168	0.28202	0.429173	-0.159615	-0.173723	0.469908	0.247681	0.308658	0.471317	-0.00677419	0.453824	0.149306	-0.116569	0.24716	0.504616	0.708069	0.597119	0.535219	0.868066	0.401303	0.111914	0.37474	0.287105	0.386703	0.645357	0.143121	0.699536	0.237804	0.00935098	-0.368174	-0.0718966	0.0202217	0.144406	0.0615141	-0.14142	-0.231658	-0.15762
ARL6	-0.229428	-0.349727	-0.536851	-0.61285	-0.307916	-0.346685	-0.105499	-0.151043	0.631627	0.708908	0.29796	0.472357	-0.0500188	0.2018	0.252092	0.0652124	0.392311	0.279961	0.430676	0.446342	0.20614	0.703878	0.539442	0.237747	0.253826	0.0295048	0.514068	0.112983	0.263744	-0.0234339	0.218245	-0.0311191	-0.245595	0.0490821	-0.31345	0.595051	0.508141	0.529691	0.320377	0.188382	0.479642	0.122353	0.00133696	-0.00600225	-0.154668	0.0940433	-0.136016	0.118759	0.169215
ARL6IP1	0.46864	-0.326502	-0.674759	-0.391869	-0.338179	-0.570975	-0.423715	-0.440235	0.330577	0.399356	0.10942	0.0388862	0.190113	0.147555	0.403077	0.0991594	0.101809	0.255388	0.363954	0.48463	0.737809	0.263947	0.493506	0.350578	0.331961	0.0667749	0.0692329	-0.101331	0.201053	-0.0699562	0.104017	-0.295713	-0.211364	0.033656	-0.236557	0.385832	0.194167	0.451971	0.379316	0.0982584	0.591942	0.295425	0.1942	0.0541756	-0.106006	-0.180367	-0.382878	0.171377	-0.0223648
ARL6IP5	0.316241	-0.495942	-0.381476	-0.612005	0.0680093	-0.360249	-0.34456	-0.169904	0.718429	0.707713	0.442465	0.501826	0.382643	0.763354	0.320304	0.177263	-0.110844	0.373473	0.207565	0.0983113	0.0752051	0.386974	0.111479	0.25505	0.289226	0.4729	0.115622	-0.16483	0.203324	0.165019	0.1158	0.0311767	0.0509676	-0.252481	-0.406017	0.216997	-0.0835257	0.132624	0.232973	0.383938	-0.095405	0.227705	0.122115	0.33929	0.144644	0.504428	0.405978	0.57508	0.708568
ARL6IP6	0.41235	-0.239461	-0.19658	-0.398967	0.28887	-0.239417	-0.0293895	0.053646	0.229201	0.741744	0.537146	0.424465	0.365924	0.308693	0.473957	0.179659	0.00528458	-0.0389167	0.450329	0.412743	0.0954635	0.241086	0.212309	0.339181	0.330364	0.171173	0.0911141	-0.044676	0.00446108	-0.587952	-0.165916	-0.0566082	-0.212779	-0.185798	-0.552773	0.500564	0.0513522	0.29281	0.459353	0.246781	0.498395	0.206842	0.109053	-0.224122	-0.337841	0.192339	-0.222064	0.209803	0.292808
ARL8A	0.306223	-0.0263977	0.452387	0.284901	0.100509	0.209721	-0.0760024	0.128536	0.00687768	-0.260102	-0.145433	0.0409618	0.164699	0.135565	-0.398137	-0.466385	-0.606256	-0.247349	-0.461415	-0.603913	-0.349725	-0.654539	-0.651568	-0.519377	-0.0559258	0.23241	-0.279423	0.0928056	0.100507	0.324196	-0.00585435	-0.177927	0.0137017	-0.388056	0.203823	-0.301693	-0.322192	-0.660883	-0.517211	-0.615883	-0.539294	-0.138815	-0.0566117	-0.337611	-0.0499198	-0.138228	0.329166	-0.166354	-0.286426
ARL8B	0.150344	0.226858	0.372979	-0.00871066	0.60136	0.160869	0.589015	0.58975	-0.107543	0.573159	0.747154	0.702926	0.261037	0.22643	0.0989135	-0.158865	-0.222725	-0.424672	0.0545616	0.279423	-0.373063	0.177333	-0.0552889	0.105698	-0.00307054	0.143268	0.0885986	-0.344687	-0.198251	-0.536027	-0.24631	0.359407	0.403322	0.0105696	-0.150389	0.282419	-0.0947016	0.290056	0.158134	0.342151	-0.064839	-0.192434	-0.14914	-0.0861256	-0.317404	0.4409	0.193858	0.163127	0.563325
ARL9	0.47588	-0.172612	-0.212576	0.052415	-0.263825	-0.38324	-0.537159	-0.405537	0.0894564	-0.0461404	-0.343218	-0.414882	0.111802	-0.209512	0.160032	0.0490534	-0.0647979	0.0158004	0.0257658	-0.0474752	0.332511	-0.393528	-0.0324641	-0.16944	-0.00511287	0.13871	-0.00185963	0.253261	0.00378324	0.054628	-0.0188221	-0.499423	-0.389318	-0.0468011	-0.111462	0.213479	0.14025	-0.114581	0.061841	-0.367498	0.541898	0.313713	0.144433	-0.472904	-0.0880087	-0.514544	-0.421515	-0.215773	-0.664977
ARMC1	0.195129	-0.149384	-0.398767	-0.703927	0.032946	-0.305463	-0.10444	-0.398667	0.603259	0.719168	0.335879	0.60213	0.606777	0.782449	0.556544	0.380895	0.432333	0.587037	0.741361	0.442746	0.0974301	0.58719	0.249021	0.157794	0.477485	0.593443	0.4427	-0.0660519	0.348002	-0.0595493	0.150691	-0.384699	-0.241037	-0.3343	-0.466841	0.0258592	-0.342768	-0.0928654	-0.0287838	-0.0519169	-0.0953562	0.303425	-0.163937	0.0184576	-0.557958	0.0689584	-0.267801	0.575699	0.583266
ARMC10	0.0845452	-0.569092	-0.550487	-0.557716	-0.194949	-0.737545	-0.398234	-0.283234	0.613099	0.654085	0.450555	0.394069	0.0537923	0.478354	0.487361	0.162565	0.12887	0.418024	0.333637	0.577398	0.53826	0.476326	0.449643	0.489781	0.147466	0.230332	0.407142	-0.068302	0.30507	0.239007	0.336897	0.207505	0.174693	0.0960067	-0.225113	0.49757	0.413091	0.602649	0.551354	0.623945	0.303184	0.14899	0.187848	0.275861	0.220114	0.442947	0.24126	0.466848	0.441627
ARMC12	0.0182702	0.216444	0.178373	0.13851	-0.355731	-0.453339	-0.170203	-0.498245	-0.304633	-0.253104	-0.410722	-0.242553	0.0300448	-0.253082	-0.0324051	0.298052	0.314314	-0.0209976	0.185252	0.318762	0.44428	-0.391236	-0.419173	0.184047	-0.148689	-0.263302	-0.273996	-0.400908	-0.314059	-0.219601	-0.333288	-0.334462	0.122116	-0.300719	-0.149777	-0.442807	-0.241289	0.158203	-0.208254	0.130347	0.263221	0.498722	0.598097	-0.033506	0.0814038	0.220241	0.212175	0.429691	-0.121362
ARMC2	-0.095883	0.152969	-0.446853	-0.206641	-0.674019	-0.180962	-0.340628	-0.748328	-0.018776	-0.304186	-0.740385	-0.527397	-0.0343916	-0.288213	-0.0733011	0.507549	0.628568	0.36104	0.341752	0.0827007	0.495774	0.125925	0.0634403	0.17458	0.154993	-0.359474	-0.333083	-0.243897	-0.216738	-0.155106	-0.257218	-0.632975	-0.404953	-0.208819	-0.265407	-0.47722	-0.250505	0.0973778	-0.226252	-0.0847444	0.372401	0.627621	0.472467	0.341197	0.0977826	-0.175139	-0.259493	0.274946	-0.125177
ARMC3	-0.0983412	-0.425122	-0.199113	-0.089105	0.000528601	-0.378274	-0.226542	-0.0173235	0.217206	-0.118283	0.277165	0.0652527	-0.31966	0.287307	0.388075	-0.279132	-0.0917145	0.466075	0.167563	0.308336	0.306053	0.00989566	0.433762	-0.0531125	-0.159613	0.362533	0.72324	0.727728	0.738252	0.747057	0.98666	0.418754	0.227433	0.479427	0.580065	0.226612	0.508016	-0.1052	0.391887	-0.0367544	-0.351842	-0.604854	-0.453565	-0.113778	-0.0811634	-0.197758	-0.270634	-0.326919	-0.234868
ARMC4	-0.0711317	-0.170125	-0.189461	-0.0424575	0.116957	-0.418231	0.035654	0.075977	0.115408	0.303539	0.468564	0.239859	-0.0842334	0.10477	0.570023	-0.105337	0.144365	0.181853	0.264385	0.633742	0.27858	0.274769	0.592796	0.0907934	-0.092916	0.323077	0.863371	0.407531	0.444394	0.273486	0.579078	0.311976	0.175586	0.56418	0.279803	0.641752	0.588877	0.294477	0.480949	0.128352	0.210918	-0.376364	-0.489318	-0.35755	-0.302881	-0.272074	-0.47952	-0.226842	-0.184666
ARMC5	-0.20368	0.320862	0.444092	0.459504	-0.317365	0.259611	0.0215877	0.0512123	-0.280141	-0.600064	-0.66269	-0.443097	-0.416123	-0.702615	-0.677659	-0.342042	-0.118491	-0.403122	-0.423087	-0.553894	-0.32555	-0.631984	-0.530722	-0.641989	-0.450985	-0.31176	-0.200186	0.24446	-0.302543	0.0816741	-0.147603	-0.264078	-0.126221	-0.0279773	0.299044	-0.270289	0.114064	-0.305736	-0.491178	-0.595203	0.0324232	-0.0245827	0.113172	-0.410695	0.0297254	-0.352781	0.0211507	-0.570126	-0.818636
ARMC6	-0.103841	0.537893	0.451806	0.157484	0.0632512	0.443029	0.404685	0.0385007	-0.173283	0.0403686	-0.226155	0.20318	0.431184	-0.0167193	-0.439749	0.149762	0.120582	-0.343385	-0.199488	-0.327392	-0.49855	-0.0248754	-0.626125	-0.151289	0.129621	-0.108041	-0.479256	-0.724497	-0.499472	-0.389078	-0.781756	-0.389957	-0.0293968	-0.578552	-0.353631	-0.49004	-0.719435	-0.218706	-0.763844	-0.186499	-0.210883	0.417107	0.181733	0.0425209	-0.0876789	0.204597	0.447998	0.450197	0.348191
ARMC7	-0.0872565	-0.116601	-0.350824	-0.175775	-0.854406	-0.598773	-0.536972	-0.721315	0.0873074	-0.327177	-0.634094	-0.429854	-0.37975	-0.355313	-0.146525	0.144944	0.376014	0.293523	0.255788	0.234029	0.721146	-0.188233	-0.0318826	0.113123	-0.144738	-0.388264	-0.145302	-0.0104982	-0.0523772	0.127891	0.0928005	-0.388082	-0.112072	-0.087611	0.00416124	-0.296713	0.202991	0.308567	-0.0213631	0.0101272	0.416851	0.42361	0.64007	0.175536	0.23765	0.0170613	0.0090325	0.118537	-0.39114
ARMC8	0.184442	-0.351475	0.12815	-0.105287	0.311935	-0.185802	0.10794	0.106603	0.155276	0.586537	0.622896	0.711216	0.592044	0.627152	0.332006	-0.0909341	-0.205347	-0.110808	0.0516739	0.348197	0.120178	0.0930573	-0.115682	0.435322	0.570722	0.171428	-0.0134645	-0.356752	0.364272	-0.0999256	-0.149666	0.0731299	-0.00269558	-0.555085	-0.361117	0.295554	-0.200149	0.0201223	-0.00412527	0.0810937	-0.0564463	0.0445055	0.0234853	-0.300001	-0.176537	0.293681	0.388095	0.537846	0.391229
ARMC9	-0.384506	0.0615577	-0.343961	-0.386196	-0.630173	-0.0772971	-0.159859	-0.285982	0.227249	-0.0930831	-0.481021	-0.249623	-0.601608	-0.489207	-0.288231	0.101126	0.516786	0.209226	0.390246	0.0149919	0.0720797	0.217896	0.203339	-0.176278	-0.237093	-0.389986	0.122219	0.355989	-0.184515	-0.184233	0.126479	-0.255391	-0.32842	0.151616	-0.0622605	-0.0663534	0.415112	0.296364	0.0785927	-0.0777238	0.438148	0.187484	0.293388	0.139646	-0.0495313	-0.0532066	-0.324741	-0.321495	-0.316663
ARMCX1	0.345146	-0.341207	-0.484252	-0.50843	-0.227211	-0.268755	-0.47507	-0.521644	0.461941	0.54728	-0.114451	0.0346439	0.525601	0.297627	0.242207	0.524499	0.237102	0.211969	0.300052	0.0210184	0.249375	0.261066	-0.00511047	0.376274	0.568803	0.0311271	-0.339638	-0.338756	-0.119006	-0.358368	-0.487438	-0.587303	-0.608057	-0.620489	-0.860386	0.134587	-0.266987	0.103232	0.0294137	0.0879979	0.578301	0.794122	0.494809	0.0669734	0.0734294	0.129164	0.0558772	0.579485	0.265859
ARMCX2	0.223135	0.0758694	-0.226146	-0.532916	-0.0744717	-0.180675	-0.104612	-0.380433	0.417298	0.723272	0.0201053	0.334587	0.595917	0.316459	0.182445	0.585321	0.425374	0.127859	0.4414	0.149502	-0.0738331	0.410007	-0.130511	0.200503	0.341611	0.186755	-0.127159	-0.542414	-0.372574	-0.560439	-0.60647	-0.565785	-0.316479	-0.541884	-0.860237	-0.00144089	-0.430845	0.18228	-0.145619	0.188879	0.412467	0.799128	0.373455	0.105216	-0.181834	0.332737	0.112046	0.71612	0.575012
ARMCX3	-0.164922	-0.267629	-0.170943	-0.0533903	-0.300038	-0.228093	-0.517571	-0.345728	0.0635274	-0.480362	-0.426769	-0.558249	-0.388064	-0.0429832	-0.114223	0.29321	0.0273316	0.37946	-0.128665	-0.252158	0.23895	-0.190459	-0.127274	0.147864	-0.286451	-0.151276	-0.265854	0.0796192	-0.093827	0.427395	0.177925	0.185731	0.179994	0.0680671	0.112902	-0.42569	0.0413117	-0.0160714	0.141976	0.438978	-0.187835	0.144449	0.430492	0.627354	0.774658	0.405803	0.482007	0.19395	0.10368
ARMCX4	0.163101	-0.476351	-0.747312	-0.673345	-0.499466	-0.575362	-0.781162	-0.801759	0.484346	0.235639	-0.342712	-0.341389	0.0482503	0.146071	0.374923	0.711308	0.503384	0.626387	0.603146	0.207418	0.579147	0.252194	0.239093	0.445101	0.272043	-0.0579207	-0.132027	0.0706137	-0.0313114	-0.155564	-0.0426954	-0.446808	-0.533039	-0.279233	-0.640709	-0.0205866	0.0379005	0.225953	0.371677	0.32416	0.621945	0.72686	0.624513	0.335731	0.253591	0.192255	-0.142612	0.440636	0.126468
ARMCX5	-0.20274	-0.0172071	-0.152175	0.0361603	-0.237954	-0.423957	-0.198251	-0.409193	-0.303884	-0.25012	-0.219718	-0.384709	-0.156548	-0.198591	0.26498	0.500481	0.443612	0.219192	0.257681	0.481507	0.606543	0.00151041	0.105777	0.563447	-0.0553915	-0.362945	-0.131405	-0.236866	-0.147068	-0.130447	-0.100438	0.0729908	0.125942	0.0578675	-0.103983	-0.199129	0.035416	0.383683	0.268802	0.563382	0.338453	0.305624	0.453481	0.304183	0.352885	0.279552	0.0786535	0.390675	0.0772266
ARMH1	-0.137493	-0.0766945	-0.02309	0.170489	-0.213302	-0.473067	-0.100753	-0.19278	-0.189895	-0.384059	-0.00777933	-0.116874	-0.347754	-0.0917385	0.266719	-0.23441	0.116738	0.267618	0.217672	0.532675	0.559737	-0.220278	0.254802	-0.00551367	-0.243478	0.047859	0.528325	0.437088	0.500461	0.481982	0.707014	0.18556	0.278561	0.406333	0.612262	-0.0165796	0.376729	0.0352015	0.179253	-0.123306	-0.124334	-0.410192	-0.21595	-0.242578	-0.193202	-0.301117	-0.363399	-0.266023	-0.480487
ARMH2	-0.274082	-0.153821	-0.463401	-0.483917	-0.0331365	-0.110235	-0.231993	-0.151178	0.430764	0.184341	-0.00606791	-0.156654	-0.283068	0.0965328	0.338129	0.446199	0.463553	0.586915	0.435358	0.0625849	-0.131731	0.530819	0.519232	-0.0403734	-0.215981	0.286378	0.591215	0.551666	0.0520654	0.167705	0.439752	0.143705	-0.125768	0.474146	-0.0579634	0.180817	0.35892	0.0862028	0.446303	0.326944	0.0917343	-0.0139424	-0.22261	0.308237	0.0606559	0.0383973	-0.369123	-0.121497	0.186754
ARMH3	0.230934	-0.177455	-0.296797	0.011367	0.0352277	0.124445	0.150944	0.134537	-0.00864268	0.133278	0.323484	0.258072	0.22532	0.180644	0.168332	-0.414652	-0.220899	-0.056095	-0.0121882	0.219022	0.339256	0.231151	0.476435	0.174074	0.565476	-0.033939	0.0178353	0.00328381	0.53947	0.0518892	0.193991	-0.0388993	-0.233935	0.0136523	0.145887	0.35025	0.0539461	0.0205217	0.0542254	-0.401651	0.0240613	-0.319531	-0.371927	-0.199846	-0.370468	-0.539168	-0.471109	-0.217312	-0.15887
ARMH4	0.173588	0.00717949	-0.478534	-0.230109	-0.617678	-0.61127	-0.35256	-0.382998	0.33056	0.0792165	-0.186616	-0.119497	-0.353141	-0.273615	0.00430027	-0.163288	0.156965	0.211621	0.197315	0.331858	0.517797	0.100721	0.385201	-0.21874	-0.379224	0.100226	0.428158	0.151748	0.00463001	0.28639	0.405079	-0.193123	0.179812	0.523184	0.287934	0.241354	0.531672	0.526074	0.2152	0.00787331	0.423318	0.0695737	0.0714336	0.0869212	-0.0526411	-0.239497	-0.347512	-0.231826	-0.339803
[truncated: 19,221 more rows]
[truncated: 64 more columns]

## Sheet: MMPvalue
Gene symbol	MEdarkslateblue	MEmediumpurple2	MElavenderblush3	MEorangered1	MEblack	MElightpink4	MElightslateblue	MEred	MEplum4	MEthistle4	MEgreen	MEtan	MEhoneydew	MEbrown	MElightpink3	MElightcoral	MEyellow4	MEdarkturquoise	MEpalevioletred2	MEdarkolivegreen4	MEpaleturquoise	MEgrey60	MEskyblue1	MEcoral2	MEsalmon	MEplum3	MEskyblue	MElightyellow	MEroyalblue	MEmagenta4	MEturquoise	MEthistle2	MEhoneydew1	MEmediumpurple3	MEsienna4	MEantiquewhite2	MEmaroon	MEplum	MEbrown2	MElightgreen	MEmagenta	MEcoral1	MEfloralwhite	MEdarkseagreen4	MEskyblue2	MEblue4	MEwhite	MElightcyan1	MEskyblue4
[truncated: 20,046 more rows]
[truncated: 64 more columns]
