# Supplementary material for: Dissecting the Gene Expression Networks Associated with Variations in the Major Components of the Fatty Acid Semimembranosus Muscle Profile in Large White Heavy Pigs
Source: Animals (Basel). 2021 Feb 27;11(3):628. doi: 10.3390/ani11030628 (PMC7997476; doi:10.3390/ani11030628)
Supplement: Supplementary file 1 [file animals-11-00628-s001.zip › Supplementary material revised/Supplementary File S3.xlsx]

## Sheet: Gene significance
Gene symbol	IMF	Palmitic acid	Palmitoleic acid	Stearic acid	Oleic acid	n-6 PUFAs	n-3 PUFAs
A1BG	-0.437932	0.00412304	-0.353206	0.120235	-0.417355	0.359814	0.272591
A1CF	-0.117837	-0.184095	-0.676641	0.0714604	-0.492313	0.495279	0.416123
A2M	-0.30172	-0.0363982	-0.0636738	-0.112581	-0.293208	0.280712	0.165133
A3GALT2	0.388975	-0.173137	-0.159475	-0.448381	-0.221809	0.332695	0.445434
A4GALT	0.0491284	-0.229245	-0.133678	-0.113489	-0.254542	0.267951	0.225325
A4GNT	0.2032	0.106671	0.195993	-0.163109	0.0857458	-0.0629117	0.0483881
AAAS	-0.463455	-0.359936	-0.00422732	-0.441321	-0.0861015	0.187002	0.212199
AACS	-0.0126284	0.579365	0.461044	0.2789	0.0816527	-0.254439	-0.229052
AADAC	-0.593021	-0.312795	-0.473105	-0.12131	-0.658781	0.66291	0.62807
AADAT	0.467248	-0.246413	0.0809362	-0.377496	-0.103682	0.20108	0.261866
AAGAB	0.0160234	-0.0585722	0.182111	-0.494384	-0.310955	0.369607	0.463192
AAK1	-0.238237	-0.359368	-0.550529	0.154249	-0.644101	0.603054	0.481652
AAMP	-0.350587	-0.532375	-0.619215	0.0402742	-0.431305	0.484071	0.436923
AAR2	-0.472956	0.0134007	-0.225998	0.296854	-0.26636	0.157033	0.0416421
AARD	0.350695	0.408021	0.535288	-0.232181	0.26253	-0.274028	-0.157037
AARS2	-0.477986	-0.255056	-0.637937	0.589604	-0.144247	0.0779164	-0.0875094
AASDH	0.664373	0.23324	0.343847	-0.184887	0.612084	-0.519422	-0.305623
AASDHPPT	0.618633	0.327506	0.502002	-0.121791	0.401024	-0.383902	-0.202576
AASS	0.46578	0.104186	-0.112237	0.157048	-0.00975366	-0.00736907	-0.0165766
AATF	0.20177	-0.16707	-0.249663	-0.0276198	0.0685986	0.00459192	0.0459744
AATK	0.650229	0.259744	0.16619	0.283222	0.306339	-0.355141	-0.377618
ABAT	-0.22913	-0.189552	-0.510238	0.418317	-0.568928	0.457681	0.30212
ABCA1	0.287561	0.041839	0.297838	0.0157516	0.296197	-0.272908	-0.161234
ABCA12	0.16413	0.160339	-0.13159	0.0885276	0.20104	-0.209692	-0.1977
ABCA13	-0.0515236	0.0309854	-0.479762	0.43219	-0.301643	0.191214	0.0570754
ABCA3	-0.368812	-0.160931	-0.610108	0.678508	-0.419227	0.278738	0.0466413
ABCA4	-0.242771	0.10712	-0.21624	0.666978	-0.332239	0.140601	0.0635182
ABCA5	0.0514939	0.10509	0.121651	-0.190744	-0.0314468	0.0467362	0.0704087
ABCA6	0.203365	0.318672	0.13232	0.415205	0.414131	-0.492269	-0.521679
ABCA7	0.263254	0.0038899	0.0639454	-0.0433439	0.28917	-0.248658	-0.256193
ABCA8	0.323344	0.68932	0.217424	0.519659	0.526347	-0.667535	-0.713895
ABCA9	0.766908	0.467627	0.0316418	0.271127	0.389412	-0.427148	-0.34975
ABCB10	0.359494	0.356374	0.246424	-0.0925028	0.315493	-0.307891	-0.158836
ABCB11	-0.100086	-0.214673	-0.362526	-0.270528	-0.714785	0.728816	0.728786
ABCB5	0.0372006	0.181375	0.043067	0.143008	-0.143607	0.0628634	0.0565168
ABCB6	0.250611	-0.0313713	0.429685	-0.25976	0.480114	-0.370343	-0.219955
ABCB7	0.123755	0.270718	0.524663	-0.239791	0.603818	-0.539075	-0.3585
ABCB8	-0.298492	0.222661	-0.0625981	0.729598	-0.241578	0.0100281	-0.156077
ABCB9	-0.245463	-0.245571	0.00514397	-0.273483	0.431425	-0.276066	-0.247575
ABCC10	0.135809	0.172841	-0.0957163	0.660052	-0.148151	-0.0344663	-0.16509
ABCC11	-0.295347	-0.0231007	0.25005	-0.192773	0.0408096	-0.0388611	0.0431224
ABCC2	-0.00263884	0.18304	0.0616035	-0.276392	-0.26515	0.253253	0.325833
ABCC3	0.0393619	-0.22193	-0.126263	-0.211892	-0.0818958	0.148157	0.146995
ABCC5	-0.213326	-0.0464827	0.146989	0.0652769	-0.124911	0.0775531	0.0543548
ABCC6	0.185631	0.411192	-0.326939	0.290858	-0.246761	0.124009	0.0468429
ABCC8	-0.249274	-0.284665	-0.391958	0.112448	-0.68469	0.619364	0.536553
ABCC9	0.223825	0.556928	0.523074	0.148409	0.410779	-0.506292	-0.415782
ABCD1	-0.486876	-0.581681	-0.779158	0.294071	-0.567735	0.55621	0.365494
ABCD2	0.127868	0.205797	0.623044	-0.379132	0.457002	-0.388725	-0.334815
ABCD3	-0.0667457	0.313123	0.552066	-0.269177	0.300055	-0.291016	-0.141928
ABCD4	-0.328473	-0.272578	-0.182156	0.0785976	-0.0709668	0.0978559	-0.018948
ABCE1	0.497987	0.431361	0.650574	-0.444497	0.283827	-0.2538	-0.112756
ABCF1	-0.624982	-0.654612	-0.550675	0.097434	-0.49657	0.527175	0.399234
ABCF3	0.0821723	0.327394	0.249573	0.156486	-0.224027	0.0841207	0.203033
ABCG1	-0.00900001	0.0985783	-0.117671	-0.00620208	-0.41985	0.347792	0.364168
ABCG2	0.0412608	0.448035	0.171344	0.271006	0.406838	-0.480931	-0.460334
ABCG5	-0.511996	0.0602053	-0.216843	0.338337	-0.413906	0.268328	0.109061
ABCG8	-0.314615	-0.154781	-0.137129	-0.0398463	0.246762	-0.167721	-0.0934743
ABHD1	0.330722	0.490212	0.428621	0.297345	0.199221	-0.325497	-0.362146
ABHD10	0.0608955	0.262636	0.127368	0.146131	0.550551	-0.536102	-0.566724
ABHD11	-0.146892	0.0232139	0.153047	-0.335335	0.406851	-0.290069	-0.231163
ABHD12	-0.226035	-0.312698	-0.330682	-0.406307	-0.122974	0.25225	0.24284
ABHD12B	-0.435185	0.108765	-0.0380928	0.295501	-0.242953	0.110174	0.0160363
ABHD13	0.488658	-0.0926508	-0.0491371	-0.205884	-0.10763	0.181723	0.280803
ABHD14A	0.050218	0.083614	0.168415	-0.0993258	0.6159	-0.520548	-0.409012
ABHD14B	-0.109386	0.294517	-0.0771523	0.499794	-0.128206	-0.0478659	-0.161197
ABHD15	0.0264273	0.252414	0.269633	0.337879	0.020019	-0.165687	-0.172604
ABHD16A	-0.168242	-0.119454	0.0110023	0.0999394	0.471505	-0.407656	-0.475377
ABHD16B	0.362252	0.0149207	-0.0154471	-0.0469067	0.0476216	-0.0339235	-0.0886893
ABHD17A	-0.167557	-0.568999	-0.635291	0.0444589	-0.182278	0.281217	0.205137
ABHD17B	0.402106	0.069025	0.570813	-0.537801	0.179378	-0.087228	0.0472174
ABHD17C	-0.116963	-0.112006	-0.0909138	-0.0114577	0.450985	-0.352775	-0.376284
ABHD18	0.214114	-0.0373935	0.478994	-0.515414	0.524571	-0.357847	-0.115764
ABHD2	-0.593109	-0.422019	-0.214547	-0.0119086	0.0903091	-0.0116354	-0.0670083
ABHD3	-0.427046	-0.157211	0.284879	-0.255993	-0.00741941	0.0480123	0.111302
ABHD4	-0.569615	-0.30559	-0.215988	0.278564	-0.0253901	0.00262626	-0.150384
ABHD5	0.235986	0.0865885	0.27828	-0.316116	-0.219202	0.219285	0.327709
ABHD6	0.253167	0.658586	0.586245	-0.0669899	0.054734	-0.174675	-0.109263
ABHD8	-0.425776	-0.718706	-0.780023	0.0655415	-0.201017	0.334095	0.311326
ABI1	0.475034	0.305078	0.396845	-0.232992	-0.0684189	0.0471708	0.16307
ABI2	-0.220703	0.24617	0.0967141	0.268228	-0.164844	0.0224632	-0.0750905
ABI3BP	0.0223045	0.169436	0.220826	0.378733	0.00673857	-0.145419	-0.204916
ABL1	-0.114518	-0.0507528	-0.153253	0.502793	-0.0579698	-0.051658	-0.153779
ABL2	0.234093	0.134841	0.101299	-0.0382445	0.0517248	-0.0571893	0.0203156
ABLIM1	-0.583683	-0.0977724	-0.410629	0.493345	-0.0171622	-0.0583543	-0.202574
ABLIM2	0.140367	0.346754	-0.238125	0.490794	-0.420312	0.223745	0.153601
ABLIM3	-0.473202	-0.196093	-0.506722	0.302736	-0.100763	0.0797181	-0.0858332
ABO	-0.220949	-0.191834	-0.222296	0.163188	-0.220206	0.179324	0.0189823
ABR	-0.347018	-0.367613	-0.700571	0.282981	-0.564418	0.515024	0.340424
ABRA	-0.0919898	0.327917	0.236925	-0.0118192	0.339534	-0.34355	-0.238814
ABRAXAS1	0.209979	0.342652	0.456506	0.135581	-0.185863	0.0413649	-0.0101783
ABRAXAS2	-0.323223	0.279507	0.267689	0.242271	-0.158041	0.00248538	-0.060138
ABT1	-0.235637	-0.436891	-0.594863	0.162346	-0.428356	0.454408	0.328098
ABTB1	0.361765	0.40941	0.335535	0.239089	-0.0986407	-0.0536366	-0.0467347
ABTB2	-0.035177	-0.196472	-0.241167	0.465596	-0.116672	0.0504235	-0.0584728
ACAA1	-0.460846	0.153998	0.170494	0.157273	0.0429013	-0.130305	-0.0962082
ACAA2	-0.0346467	0.233333	0.314981	-0.182227	0.480109	-0.419138	-0.294679
ACACA	-0.0321805	0.335574	0.296937	0.276351	-0.133877	-0.0366148	-0.0145245
ACACB	-0.554687	-0.30807	-0.318145	0.194037	0.250572	-0.194028	-0.249596
ACAD11	0.16591	0.524731	0.38456	0.102003	0.205996	-0.292648	-0.217433
ACAD9	-0.0986865	-0.140021	0.266163	-0.217439	0.478842	-0.353091	-0.208462
ACADL	0.267171	0.118159	0.406234	-0.466995	0.454431	-0.318481	-0.0947283
ACADM	0.297023	0.208467	0.450376	-0.509701	0.132294	-0.0645205	0.176535
ACADS	-0.220909	-0.0346343	0.276895	-0.351383	0.382587	-0.267852	-0.184539
ACADSB	0.280777	0.283376	0.325986	-0.196341	0.478187	-0.405537	-0.287595
ACADVL	-0.309612	-0.34317	-0.0576895	-0.245858	0.246484	-0.0959774	0.000491791
ACAN	-0.33392	0.25316	0.391472	0.298842	0.345651	-0.444328	-0.567976
ACAP1	0.341358	0.306883	0.265581	-0.252403	-0.229088	0.179608	0.190585
ACAP2	0.438642	0.511774	0.555754	0.394065	0.620588	-0.729271	-0.762752
ACAP3	0.00664322	0.232839	-0.163482	0.375037	-0.488761	0.300139	0.155564
ACAT1	0.270249	0.0561655	0.377145	-0.577622	0.515145	-0.339192	-0.116563
ACAT2	0.412612	0.419357	0.437378	0.0986561	0.0056412	-0.109736	0.00954318
ACBD3	-0.501241	-0.46814	-0.0771467	-0.395114	-0.477283	0.54431	0.501302
ACBD4	0.465654	0.494608	0.539348	0.236871	0.3408	-0.44555	-0.309276
ACBD6	-0.0965863	-0.490911	-0.476013	-0.405682	-0.112651	0.293146	0.25761
ACBD7	-0.199743	-0.101258	0.198716	0.0728124	-0.183051	0.127106	0.206364
ACCS	-0.322737	0.362703	0.226076	0.411567	-0.0651954	-0.11939	-0.111375
ACCSL	-0.171994	0.0243492	0.10166	-0.133361	0.367583	-0.294115	-0.175311
ACD	-0.195802	-0.217388	-0.27719	-0.00414764	-0.13994	0.167417	0.084283
ACE	-0.537964	-0.153568	-0.216434	0.0248766	0.132904	-0.0824793	-0.0556317
ACE2	0.281448	0.428255	0.408334	0.0206676	-0.110833	-0.0174973	-0.0414278
ACER1	0.40662	0.394131	-0.140967	0.331453	0.487622	-0.502186	-0.434279
ACER2	-0.3491	0.495009	0.509672	0.393381	0.0430042	-0.256391	-0.309399
ACER3	-0.00397224	0.16532	0.274263	-0.160663	0.034739	-0.0494515	0.0742092
ACHE	0.0743259	-0.185416	-0.667873	0.261009	-0.161775	0.172257	0.0676057
ACIN1	-0.312747	-0.324661	-0.517898	0.418467	-0.486704	0.404375	0.250309
ACKR1	0.333289	-0.162822	-0.221471	-0.299092	-0.422815	0.457604	0.516493
ACKR2	-0.036817	-0.42328	-0.428245	0.0345085	-0.198507	0.257603	0.196498
ACKR3	0.635691	-0.0510321	0.0869527	-0.112052	0.0493423	0.00513184	0.129271
ACKR4	0.073964	0.287555	0.329053	0.202927	0.186882	-0.280758	-0.235826
ACLY	0.129048	0.282108	0.116032	0.182063	-0.0914915	-0.0115062	0.0351426
ACMSD	-0.376809	-0.568758	-0.35279	-0.109596	-0.77192	0.770778	0.756435
ACO1	-0.0461415	0.246698	0.424621	0.0653514	0.552237	-0.559759	-0.485963
ACO2	-0.349822	-0.39154	-0.445648	-0.0925895	0.350241	-0.180588	-0.179006
ACOD1	0.0251979	-0.0010351	0.253642	-0.0691211	0.426027	-0.351415	-0.323384
ACOT11	-0.374705	-0.490957	-0.447262	0.132757	-0.213927	0.260218	0.12619
ACOT12	0.00782535	-0.0541241	-0.0713575	0.211611	-0.502367	0.389624	0.292595
ACOT13	0.186223	0.422963	0.61607	-0.186168	0.407828	-0.410888	-0.225675
ACOT4	0.258629	0.256095	0.382488	-0.00574016	0.397491	-0.381109	-0.285889
ACOT7	0.31475	-0.487604	-0.27079	-0.421446	0.0134032	0.177819	0.165822
ACOT8	-0.280184	-0.36116	0.125368	-0.0891799	0.446155	-0.325841	-0.275801
ACOT9	-0.275977	-0.116866	-0.00683772	-0.126854	0.0584537	-0.0029665	0.0537515
ACOX1	0.315693	0.636148	0.305109	0.208458	0.500311	-0.57497	-0.560007
ACOX2	0.206665	0.343506	0.720303	-0.339038	0.270493	-0.269136	-0.101597
ACOX3	-0.156144	0.0271871	-0.0997349	0.478751	0.0363763	-0.142974	-0.211847
ACOXL	0.057025	-0.118373	0.109013	-0.29118	0.0524418	0.00753277	0.0254462
ACP1	-0.0563003	-0.0287414	0.238094	-0.333532	0.493054	-0.352145	-0.209518
ACP2	-0.0702791	0.221157	0.0822237	0.622637	0.329346	-0.456485	-0.499619
ACP4	0.15411	0.0492981	0.113573	-0.0940085	-0.325239	0.254456	0.262317
ACP5	0.19758	-0.102146	0.102019	-0.373692	0.32753	-0.179198	-0.0529859
ACP6	0.182564	0.271892	0.509476	-0.0418101	0.819385	-0.750685	-0.623388
ACP7	0.2032	0.106671	0.195993	-0.163109	0.0857458	-0.0629117	0.0483881
ACR	0.2032	0.106671	0.195993	-0.163109	0.0857458	-0.0629117	0.0483881
ACRBP	0.0627871	0.36092	0.446397	0.164202	-0.08962	-0.0491552	-0.061553
ACRV1	0.467248	-0.246413	0.0809362	-0.377496	-0.103682	0.20108	0.261866
ACSBG1	-0.227498	0.204067	-0.0484863	0.531665	-0.30878	0.117576	0.00271932
ACSF2	0.19002	0.53162	0.391652	0.152505	0.517973	-0.580604	-0.575067
ACSF3	-0.0312309	-0.112991	-0.0619964	0.162154	0.247468	-0.212168	-0.164037
ACSL1	-0.159644	0.0865922	0.545944	-0.310475	0.438368	-0.367641	-0.322684
ACSL3	0.189865	0.249175	0.484931	-0.34907	-0.218345	0.180323	0.290505
ACSL4	0.240966	0.195375	0.339427	-0.257321	-0.0372796	0.0330599	0.148831
ACSL5	0.394048	0.19392	0.221911	-0.265856	0.104075	-0.069916	0.0267822
ACSL6	0.282496	-0.132166	0.164355	-0.673446	-0.17001	0.287465	0.333129
ACSM3	0.298538	0.720953	0.557145	0.171443	0.326545	-0.4586	-0.323921
ACSM4	-0.470611	-0.224343	-0.643109	0.253639	-0.831521	0.725952	0.571529
ACSM5	0.0210348	0.0238147	-0.125886	0.0378202	-0.406404	0.34999	0.355991
ACSS1	0.283281	-0.144417	0.244384	-0.0673539	0.375213	-0.288271	-0.161324
ACSS2	-0.181333	0.0158888	0.1968	-0.182942	0.529178	-0.426601	-0.286804
ACSS3	0.21506	0.287944	0.36869	0.0927681	0.814798	-0.76839	-0.71703
ACTA1	-0.318038	-0.606747	-0.618583	-0.167316	0.0960758	0.0865311	0.0316233
ACTA2	-0.176654	0.13751	0.105893	0.178386	0.119464	-0.175719	-0.29493
ACTB	0.112372	-0.104807	0.232677	-0.379217	-0.0467484	0.112837	0.148415
ACTBL2	0.0307389	-0.038603	-0.164304	-0.0933261	-0.258463	0.271988	0.401602
ACTC1	0.41106	0.187934	-0.290931	0.212933	0.240563	-0.239493	-0.228767
ACTG1	0.377183	0.065019	-0.0419163	0.0848747	-0.114796	0.0923268	0.113453
ACTG2	-0.00638136	0.256573	0.427399	0.0122558	0.0487681	-0.121017	-0.212484
ACTL6A	0.232416	-0.154533	0.516658	-0.580528	0.183457	-0.0421752	0.146974
ACTL6B	0.028418	0.429037	0.324473	0.142718	0.162001	-0.259451	-0.254508
ACTL9	0.214639	0.175462	0.274789	0.145613	0.332288	-0.334614	-0.322515
ACTN1	-0.0251332	-0.0659396	-0.272775	0.142744	-0.335896	0.273451	0.131428
ACTN2	-0.0971252	-0.397483	-0.312606	-0.193111	0.18236	-0.0213601	0.075329
ACTN3	-0.411835	-0.499055	-0.588307	0.117414	0.0551697	0.0445378	-0.0676578
ACTN4	-0.304542	-0.279858	-0.451598	0.334705	-0.447987	0.370327	0.16335
ACTR10	0.379765	0.399712	0.508733	-0.326724	0.449273	-0.391172	-0.21455
ACTR1A	-0.414155	-0.270105	-0.495871	0.259125	-0.777879	0.674644	0.560992
ACTR1B	-0.448384	-0.570464	-0.163744	-0.470802	0.175821	0.0389643	0.0587055
ACTR2	0.0825829	0.225303	0.384079	-0.259895	0.0967816	-0.0949203	-0.0753085
ACTR5	-0.126442	-0.168801	0.113503	-0.492776	-0.230644	0.30359	0.362222
ACTR6	0.598356	0.310312	0.448757	-0.423027	0.298662	-0.218876	-0.0520208
ACTR8	-0.47645	-0.357939	0.31134	-0.450623	0.0397278	0.0667963	0.138923
ACTRT2	-0.130783	-0.183026	0.0471359	-0.495156	-0.266308	0.344947	0.488494
ACTRT3	0.134464	0.0501109	-0.0725939	0.0221369	-0.3224	0.275757	0.349765
ACVR1	-0.120121	-0.040554	-0.247148	0.495872	0.417639	-0.436436	-0.492864
ACVR1B	-0.208707	-0.345303	-0.0537973	-0.00624121	-0.245726	0.258497	0.313943
ACVR1C	0.127576	0.543227	0.60113	0.377886	0.390468	-0.544324	-0.48366
ACVR2A	0.256231	0.115197	0.250338	-0.147705	0.066769	-0.0446285	-0.025005
ACVR2B	0.144157	-0.343707	-0.190485	-0.146257	-0.416134	0.454152	0.497121
ACVRL1	-0.10048	-0.0224083	-0.0376059	-0.14284	0.448721	-0.351829	-0.322807
ACYP1	0.0184487	0.278208	0.60098	-0.268641	0.351382	-0.336348	-0.192333
ACYP2	-0.0703657	0.268225	0.504241	-0.314415	0.11874	-0.129085	-0.0727842
ADA	0.457009	0.370714	0.310859	-0.194517	0.609042	-0.533861	-0.402633
ADA2	0.0355412	-0.0629398	-0.178947	-0.219571	0.111639	-0.0197085	0.0697295
ADAL	0.328895	0.0317097	0.24161	-0.0512263	-0.176747	0.126398	0.174682
ADAM10	-0.276737	0.303793	0.47715	-0.049956	-0.0816363	-0.0203711	-0.0565433
ADAM11	-0.184019	-0.215866	-0.157227	0.176597	-0.102847	0.0985375	0.00845036
ADAM12	-0.174746	0.120629	-0.0749564	0.154822	-0.0821606	0.0041232	-0.122291
ADAM15	-0.298373	-0.0319641	-0.35759	0.487864	-0.0282301	-0.055925	-0.247343
ADAM17	0.239352	-0.0934371	0.0857712	-0.39772	-0.150658	0.220154	0.28531
ADAM19	-0.0930605	-0.198202	-0.272961	-0.000947499	-0.24524	0.239164	0.147695
ADAM2	0.127592	0.405333	0.464776	0.00705288	0.340967	-0.40596	-0.303251
ADAM20	-0.157714	0.000474915	0.082602	0.397903	-0.173022	0.0354333	-0.0963481
ADAM21	0.468163	0.311844	-0.00732015	0.0977399	0.0209523	-0.0762607	-0.00450667
ADAM22	-0.188967	0.076102	-0.319275	0.336102	-0.210704	0.120134	0.0780833
ADAM23	0.544482	0.111647	0.289402	-0.203523	0.225533	-0.166769	-0.0956216
ADAM28	-0.0886409	0.444034	0.169208	0.282598	0.416874	-0.493536	-0.500306
ADAM33	0.22406	0.477916	0.0247781	0.496432	-0.0326291	-0.149347	-0.229665
ADAM7	0.178209	0.289256	0.14117	-0.0308041	0.460561	-0.425328	-0.366322
ADAM8	0.384345	0.0900947	-9.75982e-05	-0.0635436	-0.043385	0.0492063	0.126799
ADAM9	0.415008	0.136623	0.413493	-0.0795494	0.20899	-0.212278	-0.137223
ADAMDEC1	-0.229319	-0.521602	-0.119976	-0.416628	0.268703	-0.0662649	-0.0145528
ADAMTS1	0.898205	0.371561	0.385794	-0.12021	0.258997	-0.250301	-0.142079
ADAMTS10	-0.0464349	0.0573086	-0.187995	0.419203	-0.25165	0.122445	-0.0163576
ADAMTS12	0.274912	0.148115	-0.0192857	-0.350126	-0.0646081	0.108919	0.159488
ADAMTS13	0.517733	0.284345	0.419416	-0.464615	0.0519865	-0.0114633	0.154097
ADAMTS14	-0.084403	-0.0499392	0.00487014	0.2146	-0.422128	0.306068	0.168222
ADAMTS15	-0.142637	0.0854037	-0.0496753	0.049883	0.159582	-0.168418	-0.273355
ADAMTS16	-0.234684	-0.411857	-0.348979	-0.424667	0.135451	0.0524057	0.0560241
ADAMTS17	-0.0698728	0.402835	0.362902	-0.00742677	-0.0712782	-0.0454636	-0.121888
ADAMTS18	-0.0844717	0.344998	0.481603	0.384035	-0.0023322	-0.191556	-0.178988
ADAMTS19	0.0601814	-0.0551569	-0.129284	-0.424953	-0.330896	0.38648	0.335996
ADAMTS2	-0.366154	-0.298819	-0.162511	-0.0321761	-0.129675	0.147892	-0.0116084
ADAMTS20	0.291438	0.533037	0.484076	0.0560341	-0.340566	0.156463	0.171062
ADAMTS3	0.121687	-0.0338055	0.0990669	0.11247	0.343824	-0.320704	-0.304346
ADAMTS4	0.404859	-0.161724	-0.0918181	-0.202121	-0.407246	0.430392	0.524141
ADAMTS5	0.521536	0.414163	0.220781	-0.0799975	0.530254	-0.494619	-0.426384
ADAMTS6	0.36493	0.547948	0.635839	-0.0287888	0.219718	-0.314868	-0.2034
ADAMTS7	0.179219	-0.000159668	-0.0494047	0.0155848	-0.172723	0.137045	0.0173646
ADAMTS9	0.11877	-0.234608	-0.10911	0.0557483	-0.293189	0.271979	0.166623
ADAMTSL1	-0.100884	0.473094	-0.0644418	0.657557	-0.0106327	-0.206184	-0.404552
ADAMTSL2	-0.214856	-0.209802	-0.348565	0.0147098	-0.0781861	0.109213	0.081587
ADAMTSL3	0.0615992	0.352244	0.38551	0.323625	0.358631	-0.46217	-0.597637
ADAMTSL4	0.0126475	-0.360299	-0.437145	0.150726	-0.166951	0.190222	0.0925273
ADAMTSL5	-0.284259	-0.481378	-0.447204	-0.0114771	0.00915222	0.095981	-0.0454183
ADAP1	0.04264	0.0277794	0.238269	0.133899	0.173362	-0.22042	-0.272535
ADAP2	-0.0878366	-0.248918	-0.200159	-0.186602	0.369644	-0.232255	-0.282518
ADAR	-0.0537467	0.0773018	-0.0242055	0.0102878	0.218126	-0.209569	-0.224145
ADARB1	-0.110502	-0.0928887	-0.49385	0.335964	-0.328394	0.25126	0.081029
ADARB2	-0.148893	-0.0390302	-0.274898	0.490175	-0.57911	0.398511	0.23903
ADAT1	0.141105	0.195478	0.170681	0.14789	0.046532	-0.11151	-0.0599637
ADAT2	0.192014	0.235022	0.628773	-0.369904	-0.00229528	-0.00347108	0.151065
ADAT3	-0.121337	-0.140152	-0.277533	0.233811	-0.289659	0.228763	0.0246093
ADCK1	-0.675396	-0.660854	-0.461117	0.0802626	-0.319401	0.371752	0.25032
ADCK2	-0.618738	-0.306017	-0.580994	0.522023	-0.358545	0.283339	0.120286
ADCK5	0.162785	-0.0733194	-0.220995	0.342315	0.035165	-0.0658017	-0.123592
ADCY1	-0.428191	-0.402771	-0.642888	0.29236	-0.52548	0.481865	0.33924
ADCY10	0.466287	0.327055	0.417298	-0.0511269	-0.152819	0.0645814	0.147711
ADCY2	-0.12168	-0.166249	-0.382111	-0.162058	0.0569552	0.0469187	0.130995
ADCY3	0.022417	0.114819	0.286267	0.376768	0.218317	-0.308793	-0.385271
ADCY4	-0.173246	-0.187854	-0.514067	0.457753	-0.709031	0.572812	0.433942
ADCY5	-0.0439522	0.359343	0.377585	0.467947	0.0236597	-0.221102	-0.235768
ADCY6	-0.347978	-0.157332	-0.407412	0.529718	-0.140152	0.0450388	-0.17382
ADCY7	-0.0533345	-0.241376	-0.409208	-0.0113002	-0.0814426	0.138081	0.0722765
ADCY8	-0.116668	0.317379	0.607678	-0.0727789	0.186708	-0.261115	-0.126283
ADCY9	-0.476812	-0.564002	-0.688949	0.128234	-0.529483	0.546983	0.389122
ADCYAP1R1	-0.30453	0.475902	0.342221	0.347828	0.136464	-0.316384	-0.421537
ADD1	-0.589296	-0.431976	-0.755171	0.0991468	-0.182485	0.251022	0.123201
ADD3	0.466521	0.471921	0.58771	-0.0818019	0.561628	-0.567496	-0.531746
ADGRA1	0.2032	0.106671	0.195993	-0.163109	0.0857458	-0.0629117	0.0483881
ADGRA2	-0.223595	0.0813104	-0.21254	0.476331	-0.292944	0.130553	-0.079753
ADGRA3	-0.0142901	-0.247278	-0.0191337	-0.0161453	-0.154534	0.168785	0.270696
ADGRB2	0.002141	-0.189905	-0.256497	0.167907	-0.0615486	0.0477108	-0.0535948
ADGRB3	0.2032	0.106671	0.195993	-0.163109	0.0857458	-0.0629117	0.0483881
ADGRD1	-0.184977	-0.458876	-0.196484	-0.198732	-0.181061	0.258323	0.175855
ADGRD2	-0.286767	-0.259736	-0.133413	0.33429	-0.171507	0.115658	0.111196
ADGRE1	0.379211	-0.0202682	0.24674	-0.333553	0.30782	-0.200021	-0.0753802
ADGRE3	-0.119135	0.0840534	-0.0856075	0.0780863	-0.132477	0.0879749	0.131962
ADGRE5	0.192377	-0.0896896	-0.185421	-0.126097	-0.154539	0.204751	0.282521
ADGRF2	0.168252	0.0400003	-0.130316	0.168124	-0.590903	0.464344	0.467285
ADGRF3	0.241705	0.098022	0.192284	-0.0166034	-0.452214	0.360115	0.389004
ADGRF4	0.401926	-0.263094	-0.0893416	-0.573989	-0.22179	0.35462	0.486615
ADGRG1	-0.352628	-0.109201	-0.472282	0.257707	-0.279186	0.212873	0.0618634
ADGRG2	0.21598	-0.0383705	0.0342184	-0.0704388	-0.0683007	0.083716	0.13268
ADGRG3	-0.229748	-0.372625	-0.171147	0.160335	-0.349463	0.322938	0.234439
ADGRG5	0.0830654	0.177716	-0.202451	-0.0571487	-0.0778082	0.0704692	0.123963
ADGRG6	0.255641	0.115143	0.1805	-0.298347	-0.034741	0.0627996	0.188663
ADGRL1	-0.0334312	0.264756	0.198144	0.477501	0.036923	-0.209228	-0.378075
ADGRL2	0.222055	0.134448	0.217303	0.023311	-0.353568	0.251736	0.227002
ADGRL4	-0.0238566	0.445516	0.0197623	0.369742	0.459114	-0.538507	-0.605655
ADGRV1	0.0586465	0.675972	0.189509	0.540179	0.444309	-0.612713	-0.685378
ADH4	-0.276293	-0.54768	-0.682873	-0.30563	-0.59871	0.713791	0.668124
ADH5	0.153099	0.298712	0.400533	-0.25982	0.38569	-0.337194	-0.155361
ADI1	-0.582493	-0.621134	0.0311773	-0.440542	-0.348156	0.445111	0.468322
ADIG	-0.084315	0.0979134	0.342766	0.294652	-0.0190984	-0.0946203	-0.0414023
ADIPOQ	0.0957939	0.586818	0.636182	0.353991	0.22437	-0.416535	-0.375163
ADIPOR2	0.087268	0.45853	0.486788	0.408012	0.533502	-0.65844	-0.750148
ADIRF	-0.0983027	0.497373	0.609861	0.378071	0.228853	-0.412902	-0.421154
ADK	0.255461	0.198342	0.554575	-0.560499	0.325183	-0.241324	-0.0643303
ADM	0.027524	-0.385444	0.150362	-0.482068	0.056628	0.108269	0.26713
ADM5	-0.0108062	0.0766705	-0.143086	0.30741	-0.499945	0.353666	0.308899
ADNP	0.00887556	-0.330566	0.0637679	-0.364524	0.25032	-0.0968993	-0.0837913
ADNP2	0.19701	-0.253972	-0.188853	-0.109208	-0.379629	0.412494	0.370477
ADO	0.0869476	0.561225	0.519102	0.0260698	0.35928	-0.430853	-0.323342
ADORA1	-0.136089	-0.131017	-0.0177515	-0.127988	-0.320625	0.319552	0.383739
ADORA2A	-0.307941	0.0382286	-0.264888	0.480642	0.128221	-0.191941	-0.265358
ADORA2B	0.210236	-0.167651	-0.281095	0.0922011	-0.317651	0.302527	0.312164
ADORA3	0.425424	-0.148832	0.129809	-0.380011	-0.113139	0.207057	0.334849
ADPGK	0.532216	0.291624	0.563779	-0.451495	0.469762	-0.385054	-0.266782
ADPRH	-0.307806	0.142933	-0.101594	0.68491	-0.2307	0.0225971	-0.174577
ADPRHL1	-0.127907	-0.541496	-0.499053	-0.0680411	-0.238363	0.332351	0.17531
ADPRHL2	-0.172139	0.290634	0.0475836	0.509456	0.250135	-0.377838	-0.547812
ADPRM	-0.475503	-0.322414	0.0365173	-0.111624	0.426641	-0.300084	-0.280876
ADRA1A	-0.433874	0.192715	0.293026	0.475783	0.0684376	-0.232395	-0.333996
ADRA1B	0.295657	0.446074	0.104301	0.0528226	0.204296	-0.247091	-0.350392
ADRA1D	-0.517236	0.0344046	-0.227806	0.47207	0.167422	-0.250123	-0.426223
ADRA2A	0.432202	0.312138	0.251545	0.216404	0.366766	-0.417161	-0.51185
ADRA2B	-0.393502	-0.0927936	-0.228912	0.231098	0.097999	-0.107813	-0.273932
ADRA2C	-0.613437	-0.149792	-0.114199	0.368947	0.217882	-0.249664	-0.335113
ADRB1	-0.562469	-0.345933	-0.0708412	-0.0392439	-0.485889	0.448243	0.445714
ADRB2	0.0259381	-0.0770859	-0.330777	0.358362	-0.028709	-0.0151823	-0.0995686
ADRM1	-0.106991	-0.457341	-0.293787	-0.0764697	0.203878	-0.0575623	-0.0852735
ADSL	0.108518	0.275089	0.333314	0.218678	0.31531	-0.387727	-0.44212
ADSS	0.342852	-0.0372394	-0.139116	-0.164461	0.0292768	0.0484352	0.181547
ADTRP	0.502059	0.721095	0.443219	0.262547	0.493906	-0.607853	-0.533765
AEBP1	-0.0257398	0.0821227	0.0584087	0.352074	-0.171531	0.0396898	-0.0656072
AEBP2	0.313071	0.297698	0.345783	0.321576	0.278376	-0.380558	-0.41602
AEN	-0.180692	-0.11545	-0.137314	0.168905	-0.681828	0.564886	0.524851
AES	-0.150735	-0.489094	-0.0693509	-0.494258	0.360431	-0.112706	-0.0124056
AFAP1	0.179157	-0.160058	-0.351733	0.230157	-0.493813	0.422861	0.336466
AFAP1L1	-0.286671	0.139105	-0.415016	0.506222	-0.134842	0.0114464	-0.157902
AFAP1L2	-0.257573	-0.2373	-0.233722	-0.0367567	-0.415539	0.390349	0.298699
AFDN	-0.47856	-0.186855	-0.443211	0.400152	-0.603596	0.467963	0.258635
AFF1	-0.469746	-0.394831	-0.353544	0.186293	-0.218255	0.20987	0.0704887
AFF2	-0.200049	0.361797	0.286145	0.388823	0.0638873	-0.216025	-0.345686
AFF4	-0.363205	-0.0990034	-0.122228	0.461741	-0.296765	0.154222	0.0278747
AFG1L	0.464092	0.138315	0.249896	-0.396838	0.245959	-0.149094	-0.000525489
AFG3L2	-0.589421	-0.300024	-0.140693	-0.317025	-0.0887413	0.189721	0.228855
AFM	-0.300484	0.0525065	-0.465977	0.347154	-0.652492	0.509697	0.365176
AFMID	-0.312645	0.273332	0.125767	0.367646	-0.475547	0.250314	0.123462
AFTPH	-0.0339804	0.136934	-0.177404	0.140171	-0.317365	0.244848	0.205986
AGA	0.278899	0.598175	0.532162	0.17372	0.787086	-0.820245	-0.746761
AGAP1	-0.558536	-0.613536	-0.69961	0.1046	-0.801162	0.786556	0.639352
AGAP2	-0.290213	-0.0947319	-0.470062	0.633251	-0.088525	-0.0147366	-0.23668
AGAP3	-0.416063	-0.651817	-0.788852	0.199495	-0.544427	0.572249	0.43152
AGBL2	0.599948	0.506795	0.408948	0.127549	0.232844	-0.320751	-0.188395
AGBL3	0.262008	0.0535906	-0.0802813	0.37731	0.0540204	-0.109169	-0.164297
AGBL5	0.259904	0.553012	0.266066	0.224356	0.624619	-0.662961	-0.619359
AGER	0.239439	-0.215134	-0.280452	0.129392	-0.3704	0.349959	0.284504
AGFG1	0.445911	0.103928	0.386795	-0.375685	0.0856088	-0.0231285	0.075882
AGFG2	-0.550422	-0.695447	-0.115906	-0.604824	-0.323704	0.490185	0.465509
AGK	0.247165	0.241346	0.618913	-0.585112	0.207309	-0.137745	-0.0110922
AGL	0.132084	0.467958	0.225417	-0.0882442	-0.214579	0.105747	0.0839088
AGMAT	-0.272468	0.257312	-0.192731	0.666067	0.160458	-0.29821	-0.362083
AGMO	0.470704	0.575422	0.161505	0.270648	0.098175	-0.233927	-0.250949
AGO2	-0.343285	-0.361302	-0.532821	0.313145	-0.494639	0.429925	0.262126
AGO3	-0.590808	-0.433554	-0.129544	-0.0935873	-0.398264	0.394947	0.283803
AGPAT1	0.158109	-0.0693645	-0.0191668	0.0821971	0.215656	-0.190647	-0.129208
AGPAT3	-0.364273	-0.418102	-0.677421	0.3544	-0.0953227	0.11534	-0.0552863
AGPAT4	0.0212992	0.140645	-0.18931	0.171665	-0.461104	0.335842	0.260768
AGPAT5	0.0129559	0.318303	0.166768	0.344447	-0.309458	0.123826	0.13047
AGPS	0.179441	0.0880717	0.512328	-0.717839	0.0902012	0.0199549	0.201315
AGR2	-0.104642	0.43309	-0.106197	0.627749	-0.267423	0.0249304	-0.140015
AGRN	-0.0286436	-0.0262482	-0.307779	0.411859	-0.0406619	-0.0338111	-0.21389
AGRP	-0.286767	-0.259736	-0.133413	0.33429	-0.171507	0.115658	0.111196
AGT	-0.329299	-0.142351	0.0561576	-0.116668	-0.0152203	0.0318681	0.0386258
AGTPBP1	0.257699	0.375925	0.309421	-0.0212909	0.535447	-0.52022	-0.559088
AGTR1	-0.29581	-0.291464	-0.200147	0.082783	0.109481	-0.0647199	-0.169227
AGTR2	-0.0481414	0.389996	0.0261329	0.656437	-0.081685	-0.116238	-0.171187
AGTRAP	-0.201051	-0.231396	-0.0670643	-0.180035	-0.00149244	0.0701885	0.0736707
AGXT	-0.292487	-0.502771	-0.464493	-0.51117	-0.692436	0.806289	0.826764
AGXT2	-0.271667	-0.372619	-0.436092	-0.133629	-0.486607	0.534866	0.528341
AHCTF1	0.578208	0.526513	0.295133	0.0998062	0.325937	-0.382918	-0.295554
AHCY	0.00957275	-0.183825	-0.303363	0.354234	0.222654	-0.214257	-0.297028
AHCYL1	0.0284806	0.29723	0.558559	-0.0847752	0.137034	-0.200883	-0.171243
AHCYL2	0.310225	0.318247	-0.151956	-0.0515907	-0.223451	0.179098	0.197727
AHDC1	-0.258738	-0.528103	-0.750477	0.162362	-0.527656	0.541868	0.367491
AHI1	0.101987	-0.135097	0.0612049	-0.356703	-0.540855	0.550683	0.580743
AHNAK	0.307576	-0.12822	-0.346332	0.0653961	-0.0100323	0.0382873	-0.0223565
AHR	0.254726	0.56759	0.360604	0.156879	0.185765	-0.301562	-0.325931
AHRR	-0.306259	-0.0843683	-0.0268736	0.188512	-0.411541	0.324471	0.268175
AHSA1	-0.229928	-0.23416	0.195001	-0.251317	-0.377686	0.383612	0.50614
AHSG	-0.432838	-0.200919	-0.516085	0.0943504	-0.572426	0.542719	0.423647
AHSP	-0.0159803	0.0939538	0.294107	-0.269234	-0.109859	0.113969	0.17409
AICDA	0.621473	0.257137	0.587629	-0.290626	0.297763	-0.263761	-0.18703
AIDA	-0.123436	0.000637212	0.148516	-0.285393	-0.0389028	0.0662083	0.185931
AIF1	0.491125	0.260568	0.27487	-0.108755	0.241922	-0.226156	-0.0833283
AIF1L	-0.0956431	0.428294	0.144361	0.31259	-0.0719824	-0.0957226	-0.258588
AIFM1	-0.222516	-0.206366	0.278128	-0.468203	0.416064	-0.243703	-0.115912
AIFM2	0.211335	-0.416202	0.0478398	-0.648515	0.259579	-0.00671775	0.105023
AIFM3	-0.216431	0.328334	0.11775	0.520031	-0.116841	-0.0814895	-0.104024
AIG1	0.22803	0.398641	0.468573	-0.0334979	0.808316	-0.765602	-0.67461
AIMP1	0.466474	0.528538	0.478072	-0.178557	0.378374	-0.379735	-0.225205
AIMP2	-0.351789	-0.292535	-0.473655	0.307021	-0.192667	0.184628	0.0136338
AIP	-0.0452432	-0.682308	-0.368582	-0.431245	0.0525597	0.188409	0.217992
AIPL1	-0.429837	0.119557	-0.0498891	0.33682	-0.326149	0.165636	0.0485567
AJAP1	-0.307739	0.0719538	0.224205	0.0760095	-0.0279768	-0.0396203	-0.147838
AJUBA	-0.172767	0.0648318	-0.309483	0.357533	0.124008	-0.168509	-0.308092
AK1	-0.202255	-0.152995	-0.233913	-0.0772182	0.243618	-0.15026	-0.183903
AK4	-0.192367	0.256112	0.652706	0.0897871	0.372124	-0.443523	-0.399191
AK5	0.189251	0.35342	0.312911	0.342939	0.201809	-0.309778	-0.311705
AK6	0.298043	0.0873586	0.376461	-0.663546	0.0321049	0.0790108	0.237347
AK7	-0.438666	-0.318305	-0.258143	-0.235887	0.00467158	0.0917784	0.0345366
AK8	0.29505	0.182821	-0.127788	0.0548	0.00388968	-0.0395794	-0.0232634
AKAIN1	-0.0309263	0.18373	0.211955	0.150534	-0.562234	0.391129	0.409413
AKAP1	-0.565121	-0.849411	-0.474669	-0.234131	-0.119539	0.306052	0.304829
AKAP10	-0.0880877	-0.301032	-0.478863	0.294652	-0.269499	0.248645	0.0828516
AKAP12	0.307696	0.155741	0.0721148	-0.0105989	-0.406859	0.310063	0.284269
AKAP3	-0.353805	0.0189449	-0.0926101	0.173271	-0.000753561	-0.0339985	-0.0785689
AKAP5	0.453339	-0.170092	-0.0834877	-0.403039	-0.279075	0.359589	0.458668
AKAP6	-0.658247	-0.0603303	0.193132	-0.110715	-0.319675	0.260564	0.18022
AKAP7	0.179699	0.182998	0.0865024	-0.22994	0.381278	-0.291193	-0.138993
AKAP8	0.164591	0.139101	0.158855	-0.298124	-0.21345	0.224181	0.331049
AKAP8L	-0.615735	-0.298622	-0.185244	-0.172771	-0.593606	0.583519	0.56744
AKAP9	0.475234	0.460718	0.367624	0.0672731	-0.33139	0.173619	0.198307
AKIP1	-0.0512529	-0.24339	-0.0884803	0.0554137	-0.341189	0.312391	0.299885
AKIRIN1	-0.0761077	-0.0220657	-0.0595573	0.0131822	-0.466837	0.399941	0.441775
AKNA	-0.0402094	0.0665532	-0.0980159	0.0222994	-0.609872	0.492573	0.428744
AKR1A1	-0.110543	-0.284781	-0.0812538	-0.386968	0.198482	-0.0423576	-0.0175784
AKR1B1	-0.159406	-0.249948	0.0349806	-0.569558	0.211895	-0.0224239	0.116005
AKR1D1	-0.444755	-0.250696	-0.401761	-0.073201	-0.659355	0.646618	0.575727
AKR1E2	-0.152498	0.354957	0.172264	0.523205	-0.291188	0.0511677	-0.0823187
AKR7A2	-0.359955	-0.543355	-0.478372	-0.347957	0.168719	0.0498262	0.0445101
AKT1S1	-0.494432	-0.866915	-0.78448	-0.169425	-0.39692	0.554521	0.454926
AKT2	-0.754688	-0.768958	-0.761514	0.0303983	-0.626651	0.685085	0.535473
AKT3	-0.49773	-0.0670778	-0.374634	0.636647	-0.0146417	-0.0930668	-0.289402
AKTIP	0.476924	0.452504	0.491723	-0.331659	0.319325	-0.28857	-0.131031
ALAD	-0.10779	-0.625606	-0.409425	-0.419037	0.294789	-0.0261221	0.0640038
ALAS1	-0.341997	-0.366255	-0.125341	-0.386182	0.0607304	0.0893549	0.183251
ALAS2	0.11528	0.079754	0.0368803	-0.0089632	0.0199701	-0.0232471	-0.00970739
ALB	-0.452066	-0.127589	-0.466381	0.147962	-0.442006	0.40362	0.275603
ALCAM	0.499837	0.312514	0.403797	-0.308406	0.230711	-0.189886	-0.0537679
ALDH16A1	-0.165327	-0.563278	-0.749808	0.203331	-0.111331	0.197573	0.14876
ALDH18A1	0.186424	0.332532	0.170061	0.0995643	0.197407	-0.266657	-0.366173
ALDH1A1	0.0878778	0.474244	0.452513	-0.0458006	0.42883	-0.450944	-0.384504
ALDH1A2	-0.418151	-0.761687	-0.445434	-0.118626	-0.297813	0.425077	0.369069
ALDH1A3	0.500986	0.54404	0.132168	0.0107952	0.177147	-0.231803	-0.20146
ALDH1B1	-0.328089	0.377122	0.418257	0.350831	0.279341	-0.429391	-0.548461
ALDH1L1	-0.337732	0.373123	0.23175	0.525555	-0.267004	0.0176371	-0.077518
ALDH1L2	-0.382612	0.158565	0.288943	-0.233128	-0.0640901	0.0453464	0.0602908
ALDH2	-0.371293	-0.20581	0.0902971	0.0122729	0.165243	-0.134561	-0.176796
ALDH3A1	0.47542	0.217209	-0.226127	0.262702	-0.200543	0.128814	0.0788327
ALDH3A2	-0.0321029	0.228978	0.145591	0.0562346	0.559795	-0.532322	-0.457305
ALDH3B2	0.0996479	0.190602	0.0880716	-0.172061	0.0462704	-0.0412816	-0.11743
ALDH4A1	-0.230136	-0.124921	-0.429772	0.454085	0.0712361	-0.102547	-0.134218
ALDH5A1	0.306029	-0.0567814	-0.366217	-0.0544505	0.243121	-0.135076	-0.0103397
ALDH6A1	0.0672028	-0.0305068	-0.347516	0.330197	0.0171417	-0.0404728	-0.0334852
ALDH7A1	-0.353821	-0.194813	-0.38745	0.114641	-0.136044	0.144527	0.143822
ALDH8A1	-0.425462	-0.177266	-0.51321	0.156343	-0.798576	0.703629	0.540298
ALDOB	-0.277076	-0.0429036	-0.485938	0.0903647	-0.413469	0.386593	0.270164
ALDOC	-0.00801699	0.459461	0.451655	0.500648	0.131483	-0.334169	-0.318861
ALG11	-0.247384	0.53301	0.319642	0.375613	0.202329	-0.366832	-0.472324
ALG12	-0.270497	-0.247371	-0.21631	0.200737	0.458074	-0.385179	-0.426524
ALG13	0.536302	0.701535	0.736272	0.0561563	0.115539	-0.267261	-0.148485
ALG14	-0.0309687	0.100739	0.175324	-0.254362	-0.301202	0.260471	0.184704
ALG2	-0.318553	0.0502841	0.533043	-0.202466	0.424208	-0.389758	-0.363634
ALG3	-0.201488	-0.538984	-0.383112	-0.446295	0.228051	0.0169891	0.0200177
ALG5	0.0411428	0.134894	0.535552	-0.267388	0.149669	-0.132678	-0.0768312
ALG6	0.287643	0.657716	0.82533	0.160908	0.626144	-0.721499	-0.687331
ALG8	0.0893445	0.288234	0.193824	-0.194677	0.209662	-0.190478	-0.109466
ALK	0.221841	-0.032295	-0.0368553	-0.422852	-0.16108	0.238269	0.411599
ALKAL1	0.139131	0.0732415	0.051004	-0.165755	0.039353	-0.00285223	0.0455489
ALKAL2	-0.293917	0.0560013	-0.447595	0.682992	-0.32959	0.16742	-0.0736326
ALKBH1	-0.0854649	0.196511	0.437833	-0.0932524	-0.286148	0.176798	0.1482
ALKBH2	-0.227742	0.0946749	-0.215314	0.0961741	-0.49567	0.387685	0.317207
ALKBH3	-0.249081	-0.202284	0.178741	-0.37742	0.382512	-0.224529	-0.123248
ALKBH4	-0.212957	-0.388978	-0.401873	0.347059	-0.212589	0.192889	0.0730462
ALKBH5	-0.473319	-0.77984	-0.710569	-0.107468	-0.678361	0.762343	0.654582
ALKBH6	-0.397514	0.0125811	0.0772507	-0.206596	-0.0461067	0.0653864	0.0455883
ALKBH7	0.0824848	-0.109746	0.151815	-0.237245	0.617472	-0.450862	-0.408187
ALKBH8	0.621117	-0.0359113	0.33798	-0.68139	0.323815	-0.133186	0.103219
ALMS1	0.160319	0.356368	0.0935172	0.0832717	-0.129322	0.0266888	-0.0524174
ALOX12B	0.572555	0.217481	0.322368	-0.233268	0.199487	-0.160508	-0.145022
ALOX15	0.0789185	0.0179934	-0.185728	0.327168	-0.464265	0.342447	0.292481
ALOX15B	-0.288674	0.165744	-0.264349	0.570614	-0.434117	0.235192	0.0246874
ALOX5	-0.0656125	-0.278548	0.179571	-0.28573	-0.220591	0.262055	0.191573
ALOX5AP	-0.0041202	-0.0878916	0.190126	-0.150939	-0.0492108	0.072677	0.114505
ALOXE3	0.2032	0.106671	0.195993	-0.163109	0.0857458	-0.0629117	0.0483881
ALPK2	0.182062	0.116468	0.207947	0.0364507	0.514256	-0.461936	-0.325168
ALPK3	-0.555524	-0.685357	-0.741851	0.205772	-0.317961	0.37428	0.223767
ALPL	-0.263756	0.0619287	-0.147692	0.432931	-0.132537	0.0102642	-0.177064
ALS2	-0.000975809	-0.120803	-0.0475588	-0.100636	-0.441209	0.409731	0.310694
ALS2CL	0.140127	0.53445	0.271384	0.445213	0.233721	-0.397793	-0.392507
ALX1	-0.397527	-0.210552	-0.265016	-0.0227051	0.122385	-0.0484606	-0.139785
ALX3	0.201308	0.436606	0.626686	-0.188322	0.246364	-0.289988	-0.228612
ALYREF	0.125008	-0.328418	-0.299141	-0.364581	0.161089	0.033248	0.0941876
AMACR	0.378067	0.262238	0.119571	0.111003	0.423522	-0.403691	-0.290311
AMBN	-0.206732	-0.425128	-0.147455	-0.198463	0.339498	-0.176383	-0.104489
AMBP	-0.350764	-0.210982	-0.622555	0.0533224	-0.585461	0.5723	0.488361
AMBRA1	-0.124802	-0.293832	-0.539203	0.236426	-0.0627772	0.079921	-0.0470296
AMCF-II	0.410214	0.141959	0.350594	-0.312626	0.12027	-0.0782256	0.0594663
AMDHD1	0.304786	0.159071	0.0990529	-0.24859	-0.363471	0.331047	0.408997
AMER1	-0.263488	-0.0834391	-0.360331	0.651275	-0.0643069	-0.0497606	-0.18919
AMER2	-0.322378	-0.466739	-0.305534	-0.0525591	-0.468502	0.506601	0.522856
AMER3	0.2032	0.106671	0.195993	-0.163109	0.0857458	-0.0629117	0.0483881
AMFR	-0.381375	-0.49226	-0.414607	-0.430238	-0.439043	0.561098	0.508964
AMHR2	0.0623676	-0.272203	-0.0275178	0.183671	0.249367	-0.199615	-0.250394
AMIGO1	-0.272867	-0.734527	-0.414896	-0.43107	-0.492718	0.644164	0.615252
AMIGO2	-0.649149	0.0179577	-0.028386	0.0513553	-0.034452	-0.00330296	-0.124949
AMIGO3	0.516775	0.140512	0.266304	0.144272	0.177809	-0.201156	-0.122494
AMMECR1	0.259352	0.225098	0.10779	0.419721	0.0404996	-0.168425	-0.188553
AMN1	0.182284	0.166638	0.292216	-0.158611	0.796007	-0.675601	-0.542353
AMOT	-0.626137	-0.464535	-0.0417085	-0.189459	-0.416861	0.436246	0.48128
AMOTL1	-0.783531	-0.391464	-0.533394	0.242653	-0.633181	0.562183	0.384192
AMOTL2	0.427353	0.243904	0.0834276	0.0826246	-0.0579532	-0.00546675	0.0178344
AMPD1	-0.0287998	0.10155	0.431679	-0.0139778	0.0494849	-0.102407	-0.105287
AMPD2	-0.180977	-0.0708081	-0.459341	0.251219	-0.705883	0.577983	0.423194
AMPD3	0.0979943	-0.26806	-0.410869	-0.0208034	-0.00983701	0.0892931	0.0913217
AMPH	-0.0828407	0.190629	0.147509	0.279818	0.290921	-0.349952	-0.445953
AMT	-0.0389321	0.240304	0.503491	-0.117207	0.481912	-0.466643	-0.302475
AMTN	-0.285814	-0.503185	-0.373084	-0.184381	0.348915	-0.149229	-0.176474
AMZ1	-0.182153	-0.13907	-0.218204	-0.0681996	-0.504077	0.454801	0.341448
AMZ2	0.25337	0.267517	0.120803	-0.100495	0.243362	-0.207928	-0.0984155
ANAPC1	0.176791	0.219102	-0.284728	0.456753	-0.00449108	-0.102453	-0.248667
ANAPC13	0.393876	0.285426	0.481167	-0.466525	0.368638	-0.275098	-0.0811541
ANAPC15	-0.0567322	0.313417	0.309717	0.336044	0.48868	-0.559872	-0.555999
ANAPC16	0.437322	0.253919	0.438102	-0.492106	0.178822	-0.103759	0.0649686
ANAPC4	0.131298	0.315334	0.504903	-0.226653	0.179259	-0.177261	-0.0201664
ANAPC5	0.105499	0.303766	0.448849	0.118639	0.733933	-0.720607	-0.669357
ANAPC7	0.271013	0.00953248	-0.00395964	-0.12396	-0.155922	0.162366	0.194929
ANG	-0.632648	-0.129633	-0.30825	0.538111	-0.0130925	-0.06814	-0.174769
ANGEL1	-0.022537	0.115405	-0.145457	0.201757	0.286134	-0.287718	-0.323871
ANGEL2	0.45245	0.302091	0.319195	0.0984681	-0.14849	0.0423738	0.0574924
ANGPT1	0.320453	0.512005	0.55316	-0.0671924	0.617276	-0.612542	-0.463799
ANGPT2	0.374576	0.516671	0.501622	-0.0927883	-0.00995445	-0.100094	-0.0304021
ANGPT4	0.268363	0.269088	0.251067	0.0717453	0.13729	-0.18981	-0.234678
ANGPTL1	0.222182	0.599003	0.163183	0.676103	0.175635	-0.372396	-0.365086
ANGPTL2	-0.23793	-0.119643	-0.112596	0.287626	-0.232733	0.136409	-0.0216902
ANGPTL3	0.24372	-0.114491	-0.481883	-0.199751	-0.471745	0.517812	0.468869
ANGPTL4	0.360898	-0.21038	-0.136037	-0.404315	-0.0718708	0.201893	0.298864
ANGPTL5	-0.144777	-0.302097	-0.133792	-0.0624778	-0.192069	0.227233	0.294167
ANGPTL6	-0.131407	-0.295244	-0.301414	-0.0537863	-0.746721	0.711475	0.713145
ANGPTL7	0.337193	0.445953	0.159804	0.523209	0.413562	-0.533917	-0.528803
ANGPTL8	-0.215154	0.072455	-0.0687309	0.668023	-0.164114	-0.000713996	-0.133226
ANK1	-0.403036	-0.129058	-0.433909	0.197855	-0.325991	0.286519	0.127082
ANK2	-0.331972	-0.196974	-0.331453	0.0768452	-0.000306385	0.0167901	-0.104741
ANKAR	-0.0416447	-0.461428	-0.118114	-0.101106	-0.437147	0.45989	0.398831
ANKDD1A	0.0835304	0.302136	0.242803	0.26543	0.130783	-0.229326	-0.171073
ANKDD1B	0.629861	0.5633	0.546944	-0.027226	0.286943	-0.341007	-0.18036
ANKEF1	0.188853	0.274376	0.616735	-0.248541	0.13478	-0.164873	-0.157278
ANKFN1	-0.0924231	-0.380316	-0.493089	-0.0679485	0.418221	-0.236571	-0.280716
ANKFY1	-0.147724	-0.178158	-0.358196	0.354642	-0.0676283	0.0307552	-0.120275
ANKH	-0.450127	-0.361606	0.10763	-0.484539	-0.109565	0.225654	0.17666
ANKHD1	-0.426601	-0.18346	0.0706536	-0.00375964	-0.589337	0.493692	0.386153
ANKIB1	-0.0491275	-0.018796	-0.0634925	-0.148728	-0.631729	0.557525	0.463683
ANKLE1	-0.44022	-0.293688	-0.0837577	-0.0686821	0.220836	-0.134907	-0.238735
ANKLE2	-0.486991	-0.230831	-0.654663	0.362804	-0.600105	0.498202	0.299984
ANKMY1	0.2032	0.106671	0.195993	-0.163109	0.0857458	-0.0629117	0.0483881
ANKMY2	0.220433	0.254364	0.507571	-0.477186	0.195729	-0.140158	0.0121023
ANKRA2	0.1903	0.224894	0.219486	0.153735	0.543851	-0.542785	-0.40309
ANKRD1	0.0601084	0.098678	-0.0267514	-0.0316108	0.0293714	-0.0202772	0.0750784
ANKRD10	-0.410292	-0.486682	-0.417359	0.0950321	-0.742487	0.695797	0.599821
ANKRD11	-0.319923	-0.534053	-0.732386	0.242739	-0.500971	0.501166	0.330773
ANKRD12	0.075122	0.179161	0.256079	0.100408	-0.310593	0.197439	0.24996
ANKRD13A	0.276149	0.436505	0.370166	0.0420806	0.511954	-0.541456	-0.574114
ANKRD13B	-0.501217	-0.441434	-0.378503	0.0986431	-0.380087	0.370135	0.288004
ANKRD13C	0.50493	0.377545	0.350755	0.15185	0.101201	-0.184754	-0.090013
ANKRD13D	0.197362	0.114453	-0.000941765	0.133857	-0.275147	0.18789	0.214622
ANKRD16	-0.229715	-0.0790919	-0.0760918	0.235791	-0.455959	0.350353	0.361431
ANKRD17	0.145918	0.12084	-0.216045	0.407322	-0.0534978	-0.0312567	-0.0363379
ANKRD2	-0.175587	-0.261181	-0.101918	-0.0278103	0.0411792	0.0250842	0.111052
ANKRD22	0.407739	-0.125049	-0.266868	-0.258896	-0.130194	0.230798	0.382773
ANKRD23	0.163286	-0.175785	0.260521	-0.670612	-0.17068	0.30066	0.42665
ANKRD24	0.178294	0.721653	0.265855	0.382631	0.0424963	-0.244852	-0.252444
ANKRD27	-0.291518	-0.319174	-0.755774	0.12818	-0.465542	0.462103	0.368285
ANKRD28	-0.138176	0.111131	0.226732	-0.18712	-0.297583	0.231308	0.234099
ANKRD29	-0.0291443	0.474803	0.422408	-0.0350724	0.170334	-0.253921	-0.203736
ANKRD33	0.304608	0.291542	0.409633	-0.215514	0.195875	-0.191572	-0.0688744
ANKRD33B	-0.548591	-0.653866	-0.197987	-0.358033	-0.582138	0.653436	0.600995
ANKRD34A	0.32638	0.0580983	-0.242595	0.14833	-0.264432	0.195994	0.105315
ANKRD34B	0.646923	0.595545	0.463037	0.366505	0.52332	-0.627688	-0.590809
ANKRD34C	0.2032	0.106671	0.195993	-0.163109	0.0857458	-0.0629117	0.0483881
ANKRD35	-0.391047	-0.0012886	-0.170863	0.152359	-0.463804	0.357156	0.258859
ANKRD37	-0.198808	-0.0188559	-0.406778	0.167829	-0.725181	0.60631	0.488083
ANKRD39	0.0425098	0.308605	0.374308	0.180951	-0.147758	-0.00977401	-0.0343045
ANKRD40	-0.214162	-0.00473084	-0.0791581	-0.154776	-0.720046	0.646287	0.67383
ANKRD40CL	-0.21661	0.403973	0.0969615	0.521338	-0.25023	0.020866	-0.0386383
ANKRD42	0.0186415	0.223657	0.350545	0.200347	0.336405	-0.413434	-0.482536
ANKRD44	0.106385	0.42395	-0.149678	0.697646	0.00841146	-0.206071	-0.244415
ANKRD46	-0.290789	-0.0478725	0.371834	-0.258033	0.538571	-0.437713	-0.385354
ANKRD49	0.17219	-0.0530632	0.513961	-0.616531	-0.00952295	0.107219	0.206709
ANKRD50	0.389971	0.795968	0.521928	0.302577	0.0900349	-0.294603	-0.222424
ANKRD52	-0.385375	-0.438321	-0.636114	0.322133	-0.448731	0.415594	0.198019
ANKRD53	-0.279511	0.184132	-0.0871439	-0.0478702	-0.396876	0.308168	0.221618
ANKRD54	-0.0920389	-0.234859	-0.347234	0.354305	-0.447931	0.369786	0.233813
ANKRD55	-0.132255	0.196854	0.311717	-0.0407228	0.440602	-0.417115	-0.350581
ANKRD6	-0.328929	-0.498345	0.036701	-0.557218	-0.610885	0.689503	0.720586
ANKRD61	0.201817	-0.353951	-0.129262	-0.441253	-0.127039	0.25593	0.295569
ANKRD63	0.389082	0.20077	-0.320901	0.232474	0.204594	-0.215902	-0.257443
ANKRD66	0.126722	-0.176383	0.378572	-0.175315	0.0315455	-0.00183984	0.0375282
ANKS1A	-0.474727	-0.51454	-0.703856	0.167585	-0.267249	0.313309	0.154888
ANKS1B	-0.239267	0.115693	-0.0102801	0.322057	0.110294	-0.179254	-0.274811
ANKS3	0.475298	0.410731	0.172962	0.386711	-0.0709132	-0.0908164	-0.0824284
ANKS4B	-0.325648	-0.412321	-0.0706802	-0.495528	-0.61779	0.667348	0.671997
ANKS6	-0.292112	-0.261614	-0.593147	0.419923	-0.590651	0.486991	0.350099
ANLN	0.13283	0.59512	0.186866	0.127475	-0.120602	-0.022338	-0.0403795
ANO1	-0.68986	-0.464276	-0.408787	0.0233279	0.0044371	0.0752238	-0.0131159
ANO10	0.135377	0.316169	0.287976	0.0904067	-0.427426	0.260426	0.226546
ANO3	0.0601527	0.00793732	0.180201	-0.317417	-0.0122582	0.0842149	0.200115
ANO4	0.298904	0.213769	0.349667	0.0479523	0.345021	-0.33538	-0.267166
ANO5	0.0878891	-0.0543898	0.165394	-0.30347	-0.373291	0.365589	0.412079
ANO6	-0.313772	-0.522212	-0.231748	-0.239171	-0.226184	0.316835	0.281043
ANO8	0.0318466	-0.226215	-0.607093	-0.107345	-0.326642	0.39058	0.299233
ANO9	-0.173473	0.0300377	-0.468508	0.518794	-0.444969	0.310176	0.216948
ANPEP	-0.157907	0.305268	0.241166	0.397838	-0.273684	0.0614071	-0.029126
ANTXR1	-0.155026	0.192208	0.219834	0.0700073	0.00233614	-0.086902	-0.207272
ANTXR2	-0.00602172	-0.139011	-0.349176	0.0585177	0.19088	-0.122636	-0.0763652
ANXA1	0.384399	0.165756	0.182671	-0.154172	0.0310543	-0.0221764	0.102559
ANXA13	-0.209911	-0.0730579	-0.232523	0.257978	0.05401	-0.0706	-0.130851
ANXA2	0.167996	-0.0956406	0.14417	-0.208045	0.0228138	0.0222429	0.102358
ANXA4	0.0410297	0.164414	0.479026	-0.089677	0.505065	-0.483735	-0.372166
ANXA5	0.0882282	-0.00049413	0.341386	-0.164534	0.016461	-0.00824863	0.0469845
ANXA6	-0.666686	-0.410901	-0.080009	-0.266539	0.0782241	0.0380307	-0.00545274
ANXA7	0.226957	0.035251	0.292332	-0.368732	-0.169596	0.201694	0.395202
ANXA9	-0.183821	-0.477178	-0.720543	0.0676694	-0.688264	0.708009	0.654271
AOAH	0.663713	0.125332	0.0436901	-0.282884	0.275833	-0.17227	-0.0921403
AOC1	0.0102758	0.0803468	0.313783	-0.252431	0.0983168	-0.0772017	0.0668962
AOC2	0.0371518	0.020798	0.0727136	-0.341045	-0.275948	0.30595	0.459549
AOX1	-0.00151142	0.528169	0.296494	0.518732	-0.0122625	-0.213449	-0.2392
AP1B1	-0.397554	-0.580877	-0.431742	-0.119873	-0.3279	0.41344	0.352114
AP1G1	-0.487106	0.127087	-0.0948544	0.503062	-0.604239	0.373014	0.170581
AP1G2	0.0684723	0.423626	0.322768	0.269024	0.345732	-0.450255	-0.434908
AP1M1	-0.552592	-0.128022	-0.0834002	-0.0183914	0.0549724	-0.0435258	-0.175798
AP1M2	-0.292487	-0.502771	-0.464493	-0.51117	-0.692436	0.806289	0.826764
AP1S1	0.336674	-0.212274	-0.0366716	-0.462698	-0.0794575	0.226624	0.38395
AP1S3	0.0202996	-0.131356	0.405009	-0.428258	0.360768	-0.234173	-0.135337
AP2A1	-0.520435	-0.721939	-0.631728	0.0895365	-0.230309	0.319054	0.170511
AP2A2	-0.00808646	-0.256208	-0.301448	0.0767528	-0.0936778	0.109373	0.0190042
AP2B1	0.402254	0.263784	0.316111	-0.172979	0.329763	-0.294918	-0.0931372
AP2M1	-0.530432	-0.63477	-0.193296	-0.467966	-0.275654	0.435041	0.466004
AP2S1	-0.140995	-0.504776	-0.114765	-0.243366	0.327103	-0.129962	-0.0910575
AP3B1	0.245695	0.26824	0.54755	-0.521728	0.10428	-0.0563624	0.0610027
AP3B2	0.508552	0.304335	0.110652	0.122285	0.391112	-0.383988	-0.326288
AP3M1	-0.0126649	0.028289	0.0592169	-0.131578	-0.148111	0.152673	0.0645984
AP3M2	-0.353877	0.299007	0.0799398	0.422706	-0.340856	0.127573	0.0291746
AP3S1	0.580479	0.63367	0.644561	0.179062	0.768552	-0.819759	-0.710222
AP3S2	0.407576	0.547945	0.780647	-0.243832	0.339474	-0.368428	-0.246027
AP4B1	-0.324951	0.0261568	0.223875	0.198493	-0.130043	0.0348377	0.0423533
AP4E1	0.327802	0.0570701	0.249811	-0.585889	-0.108306	0.187378	0.22196
AP4M1	0.0729068	-0.25754	-0.181122	-0.466404	0.234069	-0.038263	0.00549213
AP4S1	0.159734	-0.0176396	0.0972352	-0.517506	0.0354864	0.0880463	0.29565
AP5B1	-0.198377	-0.238339	-0.129584	-0.0498462	0.346266	-0.251798	-0.329813
AP5M1	0.296934	0.217959	0.593911	-0.424046	0.150397	-0.116206	0.0592431
AP5S1	-0.0532886	0.414524	0.287958	0.369162	0.0131689	-0.197134	-0.311763
AP5Z1	-0.0065721	-0.199874	-0.391223	0.34912	-0.33292	0.26428	0.120034
APAF1	-0.0257919	0.0741893	0.081511	-0.415578	0.00474783	0.0642822	0.125674
APBA1	-0.00372036	0.208975	-0.369928	0.460061	-0.229474	0.0921937	-0.0857414
APBA3	-0.556352	-0.401733	-0.689842	0.369712	-0.57917	0.517261	0.375018
APBB1	0.0698997	0.089514	-0.255659	0.471869	0.533018	-0.526193	-0.653733
APBB1IP	0.00850523	0.0322572	-0.152061	-0.0303129	0.345465	-0.280983	-0.296702
APBB2	0.357041	0.110021	-0.0841945	-0.302078	0.00732563	0.0703428	0.168569
APBB3	0.0791906	0.19156	-0.123968	0.46478	0.135162	-0.234173	-0.345439
APC	-0.123523	0.0669485	-0.149484	-0.10361	-0.67763	0.59303	0.511279
APC2	-0.071512	-0.097845	-0.115054	0.377968	-0.112995	0.0292479	-0.143651
APCDD1	-0.192374	0.116629	0.341984	0.129972	0.555182	-0.55277	-0.514346
APCS	-0.0982082	0.134782	-0.436938	0.187237	-0.461838	0.374353	0.295426
APEH	-0.0812533	-0.118297	0.0513742	-0.104375	0.552458	-0.427976	-0.322833
APH1A	0.241532	0.383648	-0.021026	0.107809	0.513298	-0.496582	-0.490906
API5	0.128464	0.361334	0.48036	-0.246402	0.232354	-0.232835	-0.138239
APIP	0.0567367	-0.109075	0.196234	-0.495041	0.244979	-0.0999217	0.0583027
APLF	0.347351	0.43952	0.242772	0.17086	-0.201593	0.0710788	0.054287
APLN	-0.406285	-0.0875803	-0.466124	0.281982	-0.731815	0.602729	0.418287
APLP1	0.485126	0.57724	0.603763	0.244163	0.513581	-0.612763	-0.602974
APLP2	-0.544304	-0.498673	-0.260171	-0.351068	-0.314946	0.417089	0.435769
APMAP	0.0591559	0.132656	0.151499	0.171425	0.262695	-0.290626	-0.302146
APOA1	-0.194329	0.175693	-0.0690579	0.124743	0.134062	-0.165665	-0.335801
APOA2	-0.201841	0.0423023	-0.422737	0.230623	-0.572096	0.475781	0.38859
APOA4	0.205106	0.339079	-0.027654	0.22007	0.13153	-0.187452	-0.123538
APOA5	-0.387642	-0.506652	-0.742623	-0.10566	-0.841791	0.868314	0.823667
APOB	-0.448668	-0.130967	-0.430752	0.0803685	-0.45409	0.427465	0.31931
APOBEC2	0.063857	-0.48656	-0.351286	-0.564024	-0.471228	0.621109	0.644845
APOBEC3B	-0.446999	-0.257883	-0.586164	0.204224	-0.00282469	0.0357317	-0.144681
APOBEC4	0.297722	-0.345058	-0.0480089	-0.629447	-0.366368	0.505464	0.636014
APOC3	-0.509064	-0.201557	-0.529074	0.0970092	-0.544123	0.510693	0.383717
APOC4	-0.10937	0.186601	-0.225237	0.0578545	-0.501047	0.407155	0.356919
APOD	-0.305597	-0.170698	-0.558385	0.467562	-0.10735	0.0618018	-0.0364288
APOE	-0.137071	0.100933	-0.00951361	-0.0121807	-0.412901	0.318125	0.33907
APOF	-0.185057	-0.274793	-0.292076	-0.335544	-0.00710493	0.138534	0.265557
APOH	-0.373487	-0.103771	-0.475628	0.125681	-0.541673	0.492601	0.389709
APOLD1	0.867718	0.33256	0.471188	-0.214954	0.574038	-0.502158	-0.398223
APOM	-0.57935	-0.448407	-0.427576	0.25258	-0.236622	0.239502	0.128002
APOO	-0.00279689	-0.0117245	0.192597	-0.489028	0.553871	-0.377262	-0.222879
APP	-0.265427	0.155322	0.17556	0.199056	0.280045	-0.335804	-0.46562
APPBP2	0.23913	0.654112	0.486533	0.165669	0.0542749	-0.208363	-0.169287
APPL1	-0.243915	0.235069	-0.0120417	0.00626517	-0.00568438	-0.0417908	-0.0186732
APPL2	0.0378515	0.304757	0.0267162	0.299091	-0.0910609	-0.0321873	0.0558832
APRT	0.329336	-0.0609189	0.224934	-0.302077	-0.0793624	0.120946	0.200978
APTX	0.3485	-0.129004	0.182335	-0.272214	0.493459	-0.325097	-0.164132
AQP10	0.0823613	-0.374784	0.143706	-0.393016	-0.239312	0.327814	0.493115
AQP11	-0.166606	0.0284498	-0.561873	0.412341	0.110265	-0.136045	-0.255557
AQP3	-0.0922648	0.316401	0.288068	-0.0623757	-0.029015	-0.0434569	-0.0799183
AQP4	0.09892	0.41094	0.360003	0.0279921	0.474005	-0.484292	-0.33622
AQP5	-0.0369498	-0.274406	-0.121454	-0.261009	0.309797	-0.156879	-0.0687935
AQP6	0.2032	0.106671	0.195993	-0.163109	0.0857458	-0.0629117	0.0483881
AQP9	-0.114327	-0.18388	-0.23165	-0.28182	-0.164328	0.250171	0.290112
AQR	0.637653	0.407727	0.283005	-0.288052	0.231642	-0.205985	-0.176485
AR	-0.225957	-0.17274	0.0394383	-0.175827	0.313122	-0.210429	-0.153636
ARAF	-0.530198	-0.782395	-0.756906	-0.0171918	-0.298196	0.423428	0.295019
ARAP1	-0.288645	-0.0107458	-0.476704	0.560469	-0.0919987	-0.0139401	-0.174723
ARAP2	0.242004	0.40022	0.175466	0.172702	0.250245	-0.308978	-0.211173
ARAP3	-0.128467	0.283141	-0.269252	0.498791	-0.331041	0.139336	-0.0186686
ARC	0.421281	0.147117	0.0615751	0.00289097	0.145621	-0.123994	0.003889
ARCN1	-0.0839886	0.210944	0.477943	-0.243183	-0.0751184	0.0421617	0.105619
AREG	0.529176	0.265177	0.228087	0.0336041	0.220332	-0.221094	-0.0670105
AREL1	0.137102	-0.136603	-0.28368	0.098983	-0.107059	0.119987	0.1309
ARF4	0.0650312	-0.132753	0.196642	-0.148787	0.52036	-0.387934	-0.360191
ARF5	-0.417222	-0.612799	-0.310754	-0.259809	0.238093	-0.0312747	-0.0275844
ARF6	0.0886541	-0.0329116	-0.28293	0.12582	-0.11802	0.127719	0.0399195
ARFGAP1	-0.396227	-0.566848	-0.380634	-0.11101	-0.223499	0.31328	0.179753
ARFGAP2	-0.188116	-0.0200275	-0.0518188	0.00451676	0.48136	-0.412276	-0.375542
ARFGAP3	-0.181026	-0.257609	-0.0705221	-0.286999	-0.277364	0.308671	0.289215
ARFGEF1	0.149037	0.200355	0.261066	-0.0939033	-0.458368	0.34771	0.281667
ARFGEF2	-0.185651	-0.203773	-0.247524	-0.0671102	0.00815302	0.0493719	-0.019047
ARFGEF3	0.197204	0.676288	0.472053	0.224258	0.5265	-0.643184	-0.641433
ARFIP1	0.238494	0.463033	0.404225	-0.102937	0.0521595	-0.118071	-0.126678
ARFIP2	-0.0420428	0.0495565	0.309993	0.0372385	-0.20997	0.125461	0.0440067
ARFRP1	0.629538	-0.0543365	-0.00665759	-0.202132	0.365144	-0.230271	-0.182101
ARG1	-0.0589821	0.0463629	-0.154142	0.0297199	-0.0956349	0.0895699	0.103041
ARG2	0.0742267	0.441923	0.246781	0.0277533	-0.358104	0.212803	0.1948
ARGLU1	0.151338	0.352475	0.308711	0.11831	-0.222654	0.0926366	0.156404
ARHGAP1	-0.162015	-0.12045	-0.349003	0.259107	-0.16693	0.112373	0.0081007
ARHGAP10	-0.235219	-0.341993	-0.506946	0.0992636	0.178916	-0.0804516	-0.175334
ARHGAP12	0.0528094	-0.201655	-0.101683	-0.0982755	0.0507301	0.0325446	0.0871247
ARHGAP15	0.214969	0.0956918	0.0835215	-0.232591	0.155047	-0.0908364	0.0426069
ARHGAP18	-0.11052	0.0965568	-0.0844056	0.0745592	-0.299916	0.213972	0.191529
ARHGAP20	-0.0698022	0.23182	0.147584	0.301698	0.520924	-0.561159	-0.626388
ARHGAP21	-0.616394	-0.44343	-0.591447	0.268626	-0.708309	0.6316	0.451517
ARHGAP22	0.416453	0.40065	0.144613	0.136978	0.287112	-0.337177	-0.279288
ARHGAP23	-0.158847	-0.242375	-0.673712	0.428338	-0.454678	0.376983	0.206812
ARHGAP24	0.298658	0.0636624	0.0956477	-0.0709385	0.382826	-0.306487	-0.198639
ARHGAP25	-0.0502072	0.220068	-0.00463201	0.232531	0.212392	-0.269172	-0.36234
ARHGAP26	-0.103316	-0.0474998	-0.198142	0.519672	-0.212355	0.105063	-0.0197271
ARHGAP27	-0.530111	-0.13177	-0.268043	0.327072	-0.116797	0.0438913	-0.108896
ARHGAP28	0.446051	0.360808	0.263447	-0.2208	-0.0531435	0.0257231	0.173416
ARHGAP29	0.709479	0.429653	0.364381	-0.247046	0.20915	-0.198568	-0.107774
ARHGAP30	0.290307	-0.077132	-0.144608	-0.133874	0.0427526	0.0276617	0.0962253
ARHGAP31	-0.459047	-0.256119	-0.402345	0.224101	-0.150513	0.127085	-0.00221153
ARHGAP32	-0.344379	-0.105731	-0.526991	0.600473	-0.334375	0.201451	-0.00521399
ARHGAP33	-0.0693956	0.250454	0.206767	0.596736	-0.158256	-0.0584046	-0.192568
ARHGAP35	-0.482452	-0.565201	-0.723129	0.0556976	-0.684755	0.694709	0.516884
ARHGAP36	-0.221467	-0.312724	-0.636521	0.235278	-0.526034	0.512556	0.400702
ARHGAP39	0.0549148	-0.265496	-0.502174	0.324963	-0.303866	0.26724	0.161937
ARHGAP4	0.663598	0.257805	0.0882035	0.00252616	0.179333	-0.17611	-0.149121
ARHGAP42	0.479108	0.351309	0.161223	-0.0669898	-0.0133045	-0.0262764	0.0519419
ARHGAP44	-0.210556	-0.174228	-0.665012	0.545048	-0.392107	0.308343	0.162762
ARHGAP45	0.172246	-0.156796	-0.27159	-0.161549	0.133998	-0.0285664	-0.0238779
ARHGAP5	0.593362	0.0964026	0.160093	-0.26588	-0.0984483	0.133485	0.280191
ARHGAP6	-0.578571	-0.372659	-0.552831	0.057244	-0.841251	0.793289	0.665392
ARHGAP9	0.50436	0.0655771	-0.0572292	-0.394483	0.136825	-0.0229537	0.103122
ARHGDIA	0.0465214	-0.353468	-0.393894	0.167409	-0.45883	0.436772	0.415697
ARHGDIB	-0.0578823	0.170726	0.248791	-0.356759	0.370407	-0.286018	-0.230925
ARHGEF1	-0.106701	-0.248809	-0.103469	0.00648721	-0.208398	0.206955	0.094669
ARHGEF10	-0.246381	0.181409	-0.00760341	0.401472	-0.0133447	-0.129222	-0.298039
ARHGEF10L	-0.472787	-0.439672	-0.372449	0.0334102	-0.255443	0.291479	0.120405
ARHGEF11	-0.59286	-0.536774	-0.686578	0.0354363	-0.644596	0.647696	0.500006
ARHGEF12	-0.170033	-0.00368078	-0.326369	0.205067	-0.747196	0.606039	0.43886
ARHGEF15	-0.436304	-0.235843	-0.366838	0.312629	0.0901742	-0.0872447	-0.294604
ARHGEF16	0.57297	0.397751	0.0479795	0.330798	0.090896	-0.18818	-0.238397
ARHGEF17	-0.114376	0.276706	-0.112046	0.560751	0.182281	-0.309872	-0.508682
ARHGEF19	0.403381	0.69751	0.533999	0.272353	0.0933048	-0.289661	-0.278187
ARHGEF2	0.536989	0.42231	0.145588	0.199114	-0.200383	0.0549332	0.0645148
ARHGEF25	-0.228053	0.27225	0.142751	0.526511	0.243769	-0.375838	-0.494421
ARHGEF26	0.0431956	0.391022	0.0651158	0.438814	0.0510252	-0.200561	-0.37636
ARHGEF28	-0.136478	0.334387	-0.164431	0.553613	0.215515	-0.341018	-0.447371
ARHGEF3	-0.0208828	0.258255	0.217595	0.0626074	-0.0842516	0.00426056	-0.07724
ARHGEF33	0.129281	-0.303267	-0.0937486	-0.054959	-0.252242	0.280583	0.278555
ARHGEF37	0.334739	0.574644	-0.0443638	0.627385	0.1248	-0.311322	-0.461285
ARHGEF38	0.136128	0.250061	0.0117852	0.385984	-0.504061	0.296552	0.177493
ARHGEF39	0.314722	0.553652	0.050692	0.688105	0.0739987	-0.279272	-0.386361
ARHGEF4	-0.637433	-0.603471	-0.848544	0.125856	-0.381576	0.443434	0.27389
ARHGEF40	-0.112116	-0.0634439	-0.538274	0.268976	-0.14762	0.114436	-0.00958466
ARHGEF5	0.593054	0.0455153	0.0681995	-0.238612	0.106258	-0.0396013	0.0687503
ARHGEF6	-0.114975	0.302406	0.061023	0.374973	-0.480404	0.270423	0.253214
ARHGEF7	-0.623262	-0.690392	-0.516156	-0.248656	-0.471735	0.580688	0.446897
ARHGEF9	-0.0913538	0.396437	0.315674	0.214739	0.355578	-0.429389	-0.480372
ARID1A	-0.279631	-0.258167	-0.434335	0.282422	-0.525005	0.436089	0.262457
ARID1B	0.0916499	-0.286836	-0.00539548	-0.520853	-0.345954	0.447137	0.447782
ARID2	0.403969	0.444567	0.238215	0.196286	-0.03871	-0.0819267	-0.0523066
ARID3A	0.0354657	-0.0202844	-0.202555	0.285648	-0.228596	0.153018	0.105644
ARID3B	-0.266891	-0.12485	-0.388708	0.63225	-0.369719	0.221889	0.030243
ARID3C	0.467248	-0.246413	0.0809362	-0.377496	-0.103682	0.20108	0.261866
ARID4A	0.255389	0.191638	0.354223	-0.00777068	-0.0747018	0.0161584	0.0573699
ARID4B	0.658545	0.517656	0.443121	0.0823815	0.110343	-0.204222	-0.200866
ARID5A	0.395834	0.088175	-0.0454237	0.00101145	-0.160936	0.142084	0.270997
ARID5B	-0.0293774	0.0524334	-0.0773496	0.204931	0.198141	-0.206382	-0.109078
ARIH1	-0.376427	-0.213882	-0.314729	-0.179478	-0.752114	0.713982	0.633658
ARIH2	-0.00760781	-0.470281	-0.151214	-0.340949	-0.130072	0.269303	0.295323
ARL1	0.177225	-0.0730997	0.441088	-0.716338	0.300528	-0.121563	0.105431
ARL10	0.586197	0.543351	0.135636	0.490445	0.0394541	-0.206213	-0.185864
ARL11	-0.0446641	-0.346711	-0.0784442	0.0786465	0.0448683	0.0139175	0.0266363
ARL14	-0.232885	-0.0199231	-0.104768	0.204687	0.485538	-0.447378	-0.448522
ARL14EP	0.422263	0.432119	0.633819	-0.227905	0.0757323	-0.121581	0.0425479
ARL15	0.49015	0.49858	0.452582	0.0187049	0.41571	-0.460449	-0.32187
ARL16	0.311089	0.424655	0.227867	0.363741	-0.183958	-0.00391395	-0.0343456
ARL2BP	0.030774	-0.0263309	-0.320972	-0.0307891	-0.225224	0.245421	0.245699
ARL3	0.569718	0.705722	0.635336	-0.131859	0.555127	-0.586722	-0.49807
ARL4C	0.393903	0.012154	0.0826332	-0.357029	0.000393685	0.0811729	0.216539
ARL4D	-0.47579	0.115548	0.244857	0.138431	0.132628	-0.203713	-0.322792
ARL5A	0.127837	0.124115	-0.0636523	-0.200381	-0.591148	0.530445	0.473415
ARL5B	0.143883	0.299971	0.18823	-0.108616	0.0495111	-0.0806344	0.0320288
ARL6	0.393385	0.537314	0.495453	-0.124119	0.357167	-0.384419	-0.369554
ARL6IP1	0.0139502	0.590526	0.753665	0.102039	0.22168	-0.38238	-0.350304
ARL6IP5	0.142126	0.385082	0.325627	-0.240903	-0.0908225	0.0495683	0.126595
ARL6IP6	0.0821162	0.322682	0.401531	-0.256275	0.431436	-0.396733	-0.274118
ARL8A	-0.507537	-0.457941	-0.390199	-0.273704	-0.567745	0.615082	0.546327
ARL8B	-0.0995244	-0.228153	0.00801398	-0.438122	0.351772	-0.159404	-0.0443845
ARL9	-0.281641	0.310752	0.192163	0.419035	-0.00236016	-0.177868	-0.262083
ARMC1	0.475027	0.345323	0.691123	-0.4563	0.135508	-0.11687	0.0404139
ARMC10	0.0906087	0.62643	0.48568	0.112214	0.104824	-0.23798	-0.191394
ARMC12	-0.499859	-0.0695273	-0.129819	0.441542	-0.472061	0.312393	0.233701
ARMC2	0.179224	0.228781	0.228295	0.353178	-0.254353	0.0761107	0.00881241
ARMC3	0.2032	0.106671	0.195993	-0.163109	0.0857458	-0.0629117	0.0483881
ARMC4	0.176896	0.362119	0.452798	0.123938	0.588888	-0.60202	-0.526861
ARMC5	-0.390688	-0.470761	-0.638649	0.199573	-0.382284	0.389561	0.205199
ARMC6	-0.216504	-0.341992	-0.266728	-0.0398535	-0.323716	0.357999	0.256118
ARMC7	-0.21453	0.157427	0.0406201	0.370138	-0.503899	0.300168	0.20061
ARMC8	-0.324447	0.20248	0.30358	-0.236012	-0.00951945	-0.00533146	0.0225949
ARMC9	0.397171	0.00487573	-0.0876998	-0.0760333	-0.0235565	0.0465517	0.0226927
ARMCX1	0.0615335	0.587059	0.396064	0.170241	-0.042982	-0.133584	-0.175522
ARMCX2	0.138567	0.334653	0.311355	0.00953259	0.0214738	-0.0912586	-0.0906022
ARMCX3	0.0109557	0.037948	-0.398976	0.390945	-0.536363	0.404623	0.364047
ARMCX4	0.323705	0.638349	0.334685	0.285757	-0.120234	-0.0878605	-0.0668146
ARMCX5	-0.0618415	0.245613	0.032673	0.576127	-0.0874525	-0.0830776	-0.0926932
ARMH1	-0.111174	-0.0317124	0.174377	0.0835781	-0.0369239	-0.00176935	0.0480658
ARMH2	0.826974	0.32204	0.0981044	0.0450529	0.379568	-0.350674	-0.244086
ARMH3	0.055479	0.19844	0.659339	-0.360024	0.363228	-0.337995	-0.28832
ARMH4	-0.031071	0.246991	0.366877	0.218807	0.0482503	-0.164953	-0.200924
ARMT1	0.161373	0.194522	0.643495	-0.0737184	0.358832	-0.369678	-0.341841
ARNT	-0.342204	0.0991005	0.0432359	0.347724	0.0262102	-0.124661	-0.290583
ARNT2	-0.095111	-0.00829606	-0.131513	-0.0165286	0.300749	-0.253557	-0.263748
ARNTL	0.167359	0.11663	-0.127904	0.0132421	-0.16192	0.139565	0.280122
ARNTL2	0.083464	0.229159	0.568848	-0.0491956	0.255056	-0.29087	-0.153688
ARPC1B	0.0686976	-0.333948	-0.297028	-0.188736	0.0482891	0.0771742	-0.00123058
ARPC2	-0.0475112	-0.325971	0.0819881	-0.644014	0.104328	0.0948847	0.180868
ARPC3	0.24293	0.00227162	0.0941931	-0.48564	0.472836	-0.291656	-0.174537
ARPC4	-0.147847	-0.0929613	0.0454954	-0.405519	0.289919	-0.143407	-0.0736652
ARPC5	0.347978	0.231965	0.125687	-0.110599	0.298066	-0.267978	-0.23367
ARPC5L	0.15445	-0.0859846	0.246416	-0.578924	-0.0571061	0.173233	0.247009
ARPP21	-0.0944904	0.403163	0.400638	0.27023	0.00672713	-0.163638	-0.135524
ARRB1	-0.267016	-0.333794	-0.515626	-0.0860058	-0.308887	0.363875	0.18016
ARRB2	-0.154993	-0.177535	0.136188	-0.12924	0.546256	-0.422136	-0.365816
ARRDC2	-0.17136	-0.265713	0.143851	0.0538714	0.278327	-0.231625	-0.30574
ARRDC3	0.104906	0.0833003	0.239067	0.0662734	0.811967	-0.718702	-0.727562
ARRDC4	0.419023	0.673581	0.265687	0.264716	0.000350432	-0.162727	-0.0948318
ARSA	-0.0704988	-0.116848	0.194266	0.0260097	0.296163	-0.264121	-0.312888
ARSB	-0.0622115	0.304065	-0.36616	0.496723	-0.0913634	-0.047135	-0.226143
ARSD	0.0474634	0.11731	-0.143453	0.379721	-0.166018	0.043598	-0.0199986
ARSE	0.231375	-0.333767	-0.290282	-0.413422	-0.38742	0.488037	0.472444
ARSG	0.30502	0.432978	0.025644	0.442241	0.167157	-0.272553	-0.241473
ARSI	0.125255	0.0624454	-0.216445	0.249116	-0.220031	0.132633	0.142885
ARSJ	0.184816	0.167271	0.341118	-0.144873	0.286714	-0.261978	-0.179502
ARSK	0.238427	0.40697	0.342354	-0.0535585	0.267508	-0.289671	-0.150873
ART1	0.350531	-0.00488215	-0.17072	-0.00333193	0.549363	-0.438009	-0.468681
ART3	-0.197826	0.497584	0.376594	0.437335	0.442942	-0.5841	-0.56253
ART4	-0.0286733	0.409761	0.521431	-0.0595932	0.13111	-0.220203	-0.303356
ART5	0.366571	0.0694555	-0.123141	0.0471683	0.348644	-0.286665	-0.207743
ARV1	0.0326169	0.0614026	0.18347	-0.484249	0.160008	-0.0508085	0.0869628
ARVCF	0.416674	0.0408527	-0.424535	0.502312	-0.0325991	-0.0293519	-0.110586
ARX	-0.0396314	-0.638342	-0.67026	-0.0265944	-0.242794	0.379541	0.348413
AS3MT	0.443625	0.363168	0.366919	-0.486532	0.0414838	-0.00347856	0.114713
ASAH1	0.122934	0.508963	0.352183	0.29798	0.784793	-0.8202	-0.852917
ASAH2	-0.0672725	-0.481661	-0.288448	-0.392923	-0.180854	0.321202	0.478323
ASAP1	-0.267105	-0.403588	-0.496266	0.209628	-0.0701701	0.102121	-0.00384309
ASAP2	-0.238974	-0.29165	-0.719626	0.374344	-0.378589	0.334221	0.166327
ASAP3	-0.278534	0.272015	-0.0413251	0.406293	-0.0408285	-0.110612	-0.246068
ASB1	0.00511588	0.172126	-0.100252	0.553475	-0.258445	0.0864593	-0.0371281
ASB10	0.0617954	-0.260051	-0.211923	0.108755	0.328803	-0.230588	-0.286467
ASB11	-0.151425	-0.153683	0.249387	-0.342898	0.334122	-0.20642	-0.0746317
ASB12	0.221459	0.144964	0.668214	-0.504604	0.431043	-0.334342	-0.186392
ASB13	-0.173067	-0.0745562	-0.160865	0.220878	-0.0418426	0.00738861	-0.0969224
ASB14	0.395606	0.714098	0.521987	0.0733998	0.0318653	-0.18377	-0.150947
ASB15	-0.387466	-0.391717	-0.14205	0.0619132	-0.313116	0.304105	0.222503
ASB16	-0.662273	-0.597092	-0.415265	-0.147563	-0.386316	0.459339	0.320619
ASB17	-0.237808	0.173977	0.0729751	0.198181	-0.233114	0.106625	0.0721235
ASB18	0.159141	-0.251993	-0.139205	0.0949126	0.413872	-0.302298	-0.245642
ASB2	-0.522287	-0.627982	-0.338402	-0.131092	-0.396615	0.460796	0.371997
ASB4	-0.1151	-0.0588414	0.529157	-0.320997	0.398836	-0.315879	-0.246545
ASB5	-0.44005	-0.419607	-0.758956	0.268588	-0.574182	0.553813	0.473408
ASB6	-0.373917	-0.528065	-0.475463	0.207495	-0.228648	0.262357	0.115143
ASB7	0.335615	0.310903	0.52873	-0.273403	-0.24319	0.179275	0.2578
ASB8	-0.695774	-0.364845	-0.102465	-0.0111936	-0.140628	0.163599	0.0820417
ASB9	-0.214581	-0.181084	-0.0984415	0.229033	0.119795	-0.104194	-0.252545
ASCC1	0.298688	0.397378	0.388553	0.0894364	0.752036	-0.725654	-0.605252
ASCC2	0.476156	0.210327	-0.0358678	0.33834	0.436009	-0.44314	-0.532931
ASCC3	0.209543	0.24998	0.359668	-0.362001	-0.297841	0.259204	0.286061
ASCL1	0.519059	0.424433	-0.161385	0.240468	0.278753	-0.313582	-0.248704
ASCL3	-0.227048	0.116521	-0.0159507	0.404999	-0.283767	0.153149	0.0909695
ASF1A	-0.387415	-0.230211	-0.0231689	-0.203025	0.01853	0.0503916	0.0778763
ASF1B	0.25697	0.489797	0.280991	-0.0934815	-0.126266	0.0239509	-0.01729
ASGR1	0.102326	-0.227295	-0.147741	-0.146433	-0.411811	0.442123	0.403285
ASGR2	-0.188757	0.00840893	-0.456664	0.125913	-0.57567	0.505409	0.45619
ASH1L	0.370608	0.308182	0.0344018	0.262396	-0.0891102	-0.0181636	0.0032466
ASH2L	0.0367389	0.0138029	-0.0610984	0.177306	0.587216	-0.534921	-0.513737
ASIC1	-0.141615	-0.216614	-0.108639	0.109115	0.0277103	-0.00350892	-0.00782518
ASIC3	-0.381595	0.0224136	-0.0800095	0.450773	-0.637673	0.433423	0.257064
ASIC4	0.204668	0.476723	0.525638	0.185875	0.461506	-0.546994	-0.53188
ASIP	0.467248	-0.246413	0.0809362	-0.377496	-0.103682	0.20108	0.261866
ASL	-0.205164	-0.253214	-0.139088	0.0920152	-0.0161173	0.0402822	-0.0370854
ASNA1	-0.148361	-0.428499	-0.129428	-0.482542	0.340921	-0.101125	-0.0178602
ASNS	-0.338953	0.0250632	0.0514368	-0.332033	-0.00129098	0.0402943	0.070967
ASNSD1	0.131003	0.181978	0.491012	-0.456768	0.0154736	0.0213083	0.173888
ASPA	0.45671	0.485351	0.493561	0.237292	0.708887	-0.7449	-0.677344
ASPH	0.0300062	0.18071	0.473702	-0.355579	0.196849	-0.157939	0.0240628
ASPHD2	-0.0895697	-0.510108	-0.143681	-0.224171	-0.274414	0.364982	0.327219
ASPM	-0.193772	0.0379121	0.153064	0.0417613	0.0830731	-0.10161	-0.11637
ASPN	0.0650274	0.481353	0.627693	0.241446	0.343938	-0.473776	-0.46896
ASPRV1	0.223459	0.100969	0.317735	-0.200737	0.237184	-0.197812	-0.0448938
ASPSCR1	0.0879979	-0.396468	-0.566459	0.132816	0.189832	-0.0614533	-0.0722696
ASRGL1	-0.283707	0.0224194	0.11473	-0.0758301	-0.298809	0.251784	0.164985
ASS1	-0.21993	0.153481	-0.241307	0.241065	-0.0964303	0.0364347	-0.0567884
ASTE1	-0.0938162	0.343983	0.115376	0.378225	-0.1421	-0.0226294	-0.0106073
ASTN1	-0.18814	-0.153753	-0.467607	0.246335	0.0142955	-0.0057067	-0.0787581
ASTN2	-0.171109	-0.17628	0.113969	-0.0946703	0.545339	-0.43878	-0.44035
ASXL1	0.00939708	-0.322317	-0.373311	0.16444	-0.408142	0.381738	0.288509
ASXL2	0.413343	0.423453	0.137327	0.186209	-0.0374706	-0.0812914	-0.0513962
ASXL3	0.145312	0.0048716	0.165197	-0.183231	0.452537	-0.363964	-0.348914
ATAD1	0.311559	0.253771	0.589524	-0.558471	0.21917	-0.140176	0.0306785
ATAD2	-0.160144	-0.169632	0.235633	-0.155981	-0.311315	0.294864	0.319124
ATAD2B	0.250363	0.264486	0.210331	0.328528	-0.0648315	-0.0642855	-0.051355
ATAD3A	0.197801	-0.0868291	-0.0896587	0.321165	-0.206791	0.132174	0.0696504
ATAD5	0.465878	0.18614	0.336458	-0.150409	0.4217	-0.369581	-0.343126
ATAT1	-0.161332	-0.338473	-0.480037	-0.12049	-0.731221	0.736054	0.764402
ATCAY	0.0425232	0.0371422	-0.0676214	0.456181	-0.406096	0.250911	0.200295
ATE1	0.114856	0.053548	0.086637	-0.399205	-0.218221	0.252438	0.334371
ATF1	-0.0491734	0.124787	0.367259	-0.248665	-0.244722	0.210938	0.301496
ATF2	0.304724	0.229309	0.657225	-0.370329	0.0563012	-0.0558497	0.0535357
ATF3	0.0358719	0.505142	0.213883	0.19569	-0.0521818	-0.0812836	0.00130402
ATF4	-0.215361	-0.0787977	-0.223376	-0.0554798	0.0609847	0.00132778	0.0440038
ATF5	-0.0923804	-0.392738	-0.271515	-0.512769	-0.0213283	0.206869	0.367409
ATF6	0.122049	0.2723	0.623514	-0.0527636	0.011915	-0.0973824	-0.0565517
ATF6B	-0.122002	0.0823597	-0.141175	0.355806	-0.0876288	-0.0188728	-0.0965833
ATF7IP	0.568769	0.309582	0.415601	0.024379	0.675996	-0.644516	-0.611125
ATF7IP2	-0.373977	-0.413585	-0.154622	-0.637568	-0.279044	0.427186	0.435014
ATG10	-0.100321	0.368044	0.20554	0.244052	0.531228	-0.572298	-0.595084
ATG101	-0.0272619	-0.0500585	-0.223256	0.121769	-0.611385	0.529599	0.484063
ATG12	0.362112	0.189551	0.0186494	-0.0731818	0.0371716	-0.0169591	-0.0273111
ATG13	-0.591074	-0.551419	-0.340925	0.0342873	-0.177992	0.22434	0.0780549
ATG14	-0.344138	-0.372295	-0.0401172	-0.177838	-0.00877328	0.0761676	0.0100979
ATG16L1	-0.601016	-0.440408	-0.720183	0.402476	-0.365119	0.335436	0.16416
ATG16L2	0.175275	0.177954	-0.154795	0.375635	-0.389356	0.247124	0.275689
ATG2A	-0.326365	-0.528118	-0.665595	0.294936	-0.231523	0.255507	0.11706
ATG2B	-0.0813046	0.00506045	-0.00494428	0.232085	0.154253	-0.195667	-0.290568
ATG3	-0.305208	0.0374869	0.512485	-0.279992	0.414688	-0.3455	-0.271778
ATG4A	-0.32079	-0.435195	0.0656415	-0.65499	-0.250055	0.404578	0.485261
ATG4B	-0.204187	-0.364631	-0.239932	-0.0643008	-0.194296	0.230946	0.144232
ATG4C	0.304126	0.293543	0.447876	0.0450527	0.701777	-0.672872	-0.698572
ATG4D	-0.319232	-0.601814	-0.476058	-0.410169	-0.201365	0.388897	0.305981
ATG5	0.159105	0.181698	0.508093	-0.277606	0.2807	-0.243495	-0.192591
ATG7	0.368982	0.186161	0.423257	-0.471784	0.287836	-0.198071	-0.12098
ATG9B	-0.307739	0.0719538	0.224205	0.0760095	-0.0279768	-0.0396203	-0.147838
ATIC	-0.0847958	0.085669	0.11189	-0.182529	0.473915	-0.387407	-0.254775
ATL1	0.332208	0.26377	0.389006	0.105826	0.0907551	-0.159563	-0.165521
ATL2	-0.12085	0.145867	0.358271	-0.255799	0.0843383	-0.0714429	-0.0597194
ATL3	-0.0832852	0.21177	0.244186	0.072297	0.334228	-0.363562	-0.454728
ATM	0.564501	0.633415	0.624986	0.0115632	0.497063	-0.558918	-0.407095
ATN1	-0.326448	-0.304531	-0.531772	0.305714	-0.49073	0.416802	0.224433
ATOH7	0.0243582	0.136783	0.441291	-0.186021	0.239844	-0.223708	-0.08196
ATOH8	-0.155314	0.302794	-0.20932	0.534705	0.20685	-0.324314	-0.494675
ATOX1	-0.254442	-0.0939126	0.0154659	-0.41486	0.169391	-0.0375764	0.0562189
ATP10A	-0.0824534	-0.37436	-0.177512	-0.168945	-0.197546	0.258386	0.21357
ATP10B	0.2032	0.106671	0.195993	-0.163109	0.0857458	-0.0629117	0.0483881
ATP10D	0.639108	0.354652	-0.0113118	0.0338637	0.468497	-0.434293	-0.420724
ATP11A	-0.254308	-0.282898	-0.490562	0.207684	-0.519105	0.455053	0.299808
ATP11C	-0.246102	-0.500398	-0.604388	-0.0936937	-0.571294	0.623257	0.66239
ATP13A1	-0.44862	-0.418506	-0.585625	0.298418	-0.282544	0.266723	0.117328
ATP13A2	0.0584674	-0.1414	-0.412281	0.181996	-0.506938	0.439984	0.279649
ATP13A3	0.418754	0.395662	0.317864	-0.0586983	-0.133563	0.0475785	0.131953
ATP13A5	0.2032	0.106671	0.195993	-0.163109	0.0857458	-0.0629117	0.0483881
ATP1A1	0.142099	0.0926875	0.0967041	0.0561845	-0.367145	0.285197	0.393925
ATP1A2	-0.302583	0.121947	-0.225214	0.410925	0.266005	-0.310339	-0.442062
ATP1B1	-0.275261	0.446036	0.195438	0.288426	0.0776804	-0.212764	-0.202099
ATP1B2	0.0598472	0.216723	-0.206313	0.578203	0.254461	-0.357451	-0.496364
ATP1B4	0.474254	0.586632	0.237052	0.234093	-0.0735607	-0.0856713	-0.0296652
ATP23	0.148422	0.303255	0.325526	0.069371	0.712675	-0.673746	-0.576513
ATP2A1	-0.637606	-0.599746	-0.599448	0.0594631	-0.311781	0.364653	0.199293
ATP2A2	0.220601	0.140411	-0.0314731	-0.0214033	0.561788	-0.464985	-0.34192
ATP2A3	-0.30719	0.0532746	-0.261817	0.254158	0.343948	-0.341677	-0.466224
ATP2B1	-0.416627	0.219005	-0.183483	0.213151	-0.5242	0.363926	0.285461
ATP2B2	-0.396226	-0.477078	-0.345538	-0.101569	-0.621058	0.621581	0.553153
ATP2B3	-0.0378913	-0.0670198	-0.395936	0.239822	-0.628314	0.510913	0.431491
ATP2B4	-0.267525	-0.676693	-0.450329	-0.28362	-0.509342	0.612461	0.654557
ATP2C1	0.0555137	0.290919	0.396937	-0.166755	0.0420737	-0.0674347	0.0894321
ATP4A	0.287634	0.264111	0.034976	0.0903067	0.173473	-0.21106	-0.205244
ATP5F1A	-0.0764983	0.0339257	0.337999	-0.471082	0.387217	-0.253473	-0.117822
ATP5F1C	-0.0793188	-0.11978	0.227766	-0.527011	0.411835	-0.229724	-0.0790099
ATP5F1D	-0.0555327	-0.0905385	0.158571	-0.241199	0.601425	-0.443106	-0.320257
ATP5F1E	-0.0290789	0.0474118	0.167946	-0.278931	0.451389	-0.332912	-0.172543
ATP5IF1	-0.0892391	-0.145326	0.10592	-0.468804	0.445907	-0.257609	-0.126402
ATP5MC1	-0.0575488	-0.0652336	0.269241	-0.537053	0.419413	-0.245235	-0.089543
ATP5MC2	-0.170138	0.00118099	0.224973	-0.297917	0.4316	-0.314607	-0.185811
ATP5MC3	-0.0237712	-0.00736541	0.259855	-0.472348	0.447966	-0.288504	-0.163195
ATP5MD	0.138303	0.32099	0.423221	-0.359047	0.25514	-0.210969	-0.0306985
ATP5ME	0.139372	0.148712	0.414263	-0.496034	0.407601	-0.283281	-0.0926553
ATP5PB	0.10005	0.179719	0.365261	-0.364952	0.525906	-0.411559	-0.240433
ATP5PF	0.0291899	0.222013	0.331561	-0.391911	0.314877	-0.236638	-0.0828405
ATP5PO	0.0103803	0.175291	0.442655	-0.3896	0.477058	-0.37528	-0.212522
ATP5S	0.338746	0.149144	0.236766	-0.473692	-0.18655	0.233158	0.375605
ATP6	0.125661	0.218329	0.360476	-0.416687	0.31713	-0.228734	-0.0908064
ATP6AP1	-0.685823	-0.709107	-0.455026	-0.24602	-0.0345859	0.209479	0.196837
ATP6AP2	0.0167597	0.343505	0.55081	-0.324312	0.297787	-0.277557	-0.125286
ATP6V0A1	-0.543868	-0.156508	-0.338206	0.570061	0.0708364	-0.142847	-0.30965
ATP6V0A2	0.498757	0.192791	0.384878	-0.46967	0.112932	-0.0495957	0.0502928
ATP6V0A4	-0.12483	0.0521505	0.127613	0.150929	-0.277102	0.165939	0.0724206
ATP6V0B	-0.347696	-0.44168	-0.086578	-0.121258	0.334053	-0.182603	-0.192544
ATP6V0C	-0.108058	-0.496331	-0.366661	0.0337784	0.173323	-0.0574565	-0.138404
ATP6V0D1	-0.458906	-0.163195	-0.0803086	0.0774883	0.121311	-0.0908285	-0.107631
ATP6V0D2	0.132646	0.307816	0.252302	0.0232156	0.129172	-0.173326	-0.098515
ATP6V1A	0.331501	-0.234264	0.17951	-0.423105	0.248171	-0.09148	0.102087
ATP6V1B2	0.00192721	0.167898	0.408882	-0.044711	0.671418	-0.619047	-0.592171
ATP6V1C1	-0.133038	0.0731088	0.360225	-0.486715	0.219517	-0.129002	0.0220925
ATP6V1C2	-0.0226168	0.122068	0.445782	-0.427811	0.150354	-0.0978762	-0.0812842
ATP6V1D	0.215274	0.504062	0.625751	-0.102069	0.583197	-0.585422	-0.436788
ATP6V1E1	0.0897102	0.170975	0.47285	-0.619599	0.1649	-0.0703213	0.064561
ATP6V1E2	0.428763	0.387753	0.452918	-0.104357	0.370377	-0.371216	-0.257789
ATP6V1F	-0.0714588	-0.246642	0.144169	-0.422329	0.312246	-0.137056	-0.0772985
ATP6V1FNB	0.402969	0.0793403	0.050113	-0.153164	-0.000798404	0.0327784	0.154505
ATP6V1G1	0.217389	0.0681333	0.00158937	-0.296906	0.0807327	0.00397203	0.118507
ATP6V1G2-DDX39B	-0.0145866	0.225684	0.405312	-0.0119281	-0.205042	0.105739	0.11502
ATP6V1G3	0.2032	0.106671	0.195993	-0.163109	0.0857458	-0.0629117	0.0483881
ATP6V1H	-0.312211	-0.350054	0.175854	-0.547886	0.297341	-0.108937	-0.00654957
ATP7A	0.303065	0.271135	0.520612	-0.158169	0.169618	-0.176126	-0.0895331
ATP8	0.423575	-0.316247	-0.374707	-0.555498	-0.309057	0.468898	0.533786
ATP8A1	-0.0533981	0.194917	0.193623	0.450876	0.0864727	-0.22379	-0.168549
ATP8A2	-0.0252144	0.00376031	-0.00605823	0.335096	-0.309891	0.20183	0.10101
ATP8B2	-0.230044	-0.0998574	-0.19994	0.321839	-0.324688	0.216729	-0.00389419
ATP8B3	-0.223825	0.236768	0.444527	-0.0202169	0.387049	-0.407418	-0.403165
ATP8B4	0.342118	0.100459	0.358416	-0.479844	0.532213	-0.377104	-0.186984
ATP9A	-0.449927	-0.28865	-0.696168	0.423934	-0.116149	0.0981534	-0.064965
ATP9B	-0.0192589	0.299944	-0.0846855	0.549797	-0.184476	-0.00600805	-0.120862
ATPAF1	-0.250767	-0.00460519	0.345648	-0.417819	0.3422	-0.235059	-0.121782
ATPAF2	-0.137902	-0.605566	-0.484469	-0.109054	0.13599	0.0557818	0.0457618
ATR	0.711495	0.219396	0.130555	-0.325338	0.10723	-0.0314778	0.0748206
ATRIP	-0.171284	-0.32578	-0.425105	-0.0653315	-0.147547	0.223177	0.0990396
ATRN	0.508678	0.604161	0.356745	0.227127	0.423157	-0.519374	-0.557447
ATRNL1	0.276491	0.158096	0.416467	-0.105813	0.512401	-0.444301	-0.291612
ATRX	0.458544	0.432231	0.392979	-0.140242	-0.183213	0.0930526	0.156617
ATXN1	-0.436123	-0.454371	-0.69367	0.35087	-0.4216	0.388903	0.237728
ATXN10	-0.314326	-0.467561	-0.57562	0.120965	0.135389	-0.0131884	-0.0668025
ATXN1L	-0.50624	-0.34621	-0.574961	0.151099	-0.905228	0.812866	0.656079
ATXN2	-0.212459	-0.19293	-0.457852	0.301843	-0.269097	0.214615	0.048661
ATXN2L	-0.132131	-0.515966	-0.526789	0.100842	-0.338382	0.370538	0.270923
ATXN3	0.164726	0.332964	0.315826	0.0773809	0.194226	-0.260213	-0.292605
ATXN7L1	-0.332332	-0.135901	0.140896	-0.219114	0.101204	-0.0345762	-0.0266138
ATXN7L2	-0.0584667	0.137225	0.00579128	0.38922	-0.0226521	-0.0992128	-0.244602
ATXN7L3	-0.205929	-0.0140541	-0.0434631	0.0920417	-0.423958	0.350732	0.341514
ATXN7L3B	-0.728443	-0.142239	0.00160188	0.396952	-0.0526815	-0.0470011	-0.13712
AUH	-0.303807	-0.0955966	0.0926971	0.291322	0.1983	-0.234048	-0.2822
AUNIP	0.0151989	0.413649	0.191318	0.533022	-0.262361	0.0208572	-0.131532
AUP1	-0.594305	-0.774841	-0.397067	-0.452916	-0.317502	0.49951	0.45216
AURKAIP1	-0.267627	-0.291679	0.144155	-0.447211	0.400617	-0.210751	-0.10932
AURKB	0.337005	0.212741	0.0644357	-0.16532	0.446841	-0.380884	-0.418576
AURKC	0.0403491	0.112075	0.718373	-0.457821	0.162038	-0.120883	0.0448115
AUTS2	-0.0080606	-0.29755	-0.630585	0.324116	-0.395337	0.362716	0.221546
AVIL	-0.28205	-0.00248231	0.0822962	0.199632	-0.416943	0.287048	0.274353
AVL9	-0.421652	-0.426834	0.0999818	-0.455097	0.0497056	0.0813519	0.0927304
AVPI1	-0.041121	-0.0800752	-0.0616635	0.0467012	-0.125786	0.10887	0.0357919
AVPR1A	0.190646	-0.0101296	-0.0523969	-0.0723881	-0.315801	0.277676	0.279877
AVPR2	-0.111562	0.0140115	-0.14002	0.228735	-0.363391	0.250555	0.0853957
AWAT2	-0.288674	0.165744	-0.264349	0.570614	-0.434117	0.235192	0.0246874
AXDND1	-0.0804268	-0.311034	-0.217958	-0.509626	-0.471929	0.575827	0.67085
AXIN1	-0.349239	-0.677389	-0.66997	0.145299	-0.459133	0.50432	0.381511
AXIN2	0.113098	-0.466065	-0.162945	-0.343311	-0.470409	0.548981	0.568376
AXL	-0.357401	-0.36471	-0.575142	0.114545	-0.292851	0.303696	0.209178
AZI2	-0.112817	0.0307372	-0.155748	-0.0493798	0.054514	-0.0347026	-0.00486373
AZIN1	0.0256937	0.165868	0.199159	-0.293445	-0.231763	0.222017	0.34921
AZIN2	-0.0355985	0.560885	0.189566	0.610806	0.317711	-0.501374	-0.535833
AZU1	-0.285814	-0.503185	-0.373084	-0.184381	0.348915	-0.149229	-0.176474
B2M	0.349642	-0.0142011	0.135915	-0.588069	0.549353	-0.340004	-0.182767
B3GALNT2	-0.49112	-0.337792	0.113607	-0.332457	-0.43554	0.455799	0.408897
B3GALT1	0.506146	0.388376	0.25566	0.201405	0.65194	-0.644597	-0.582653
B3GALT2	-0.113982	-0.274417	-0.27493	0.224244	-0.173387	0.152077	0.0117924
B3GALT4	-0.0949392	-0.373711	-0.368427	0.367129	0.0124495	0.00609458	-0.0995761
B3GALT5	0.0492831	-0.139636	-0.0388982	-0.393083	-0.248872	0.323945	0.436567
B3GALT6	0.123948	-0.139157	-0.361547	0.527331	-0.186418	0.112549	0.00760354
B3GAT1	-0.311414	-0.384884	-0.618404	0.0659883	0.143603	-0.0302019	-0.0712926
B3GAT2	0.528327	0.51316	0.381811	0.0871856	-0.0954916	-0.0374133	0.024337
B3GAT3	-0.275369	-0.6755	-0.218728	-0.375664	0.141612	0.0750495	0.0552624
B3GLCT	-0.00475223	-0.24327	-0.321105	-0.20126	-0.237751	0.295803	0.270775
B3GNT2	0.715898	0.159409	0.317961	-0.357312	0.435009	-0.328451	-0.160703
B3GNT3	-0.63037	-0.256953	-0.311709	0.186812	0.0124224	-0.004244	-0.178883
B3GNT4	-0.225801	0.188529	0.28585	0.278864	-0.460039	0.256518	0.235062
B3GNT5	0.0452409	0.167531	0.363878	-0.38687	-0.0446585	0.0639253	0.179273
B3GNT6	-0.288674	0.165744	-0.264349	0.570614	-0.434117	0.235192	0.0246874
B3GNT7	-0.138178	0.407851	-0.00564328	0.415773	-0.0645469	-0.11083	-0.198893
B3GNT8	0.200577	0.2239	0.32971	-0.210279	-0.0189446	-0.0155313	0.074703
B3GNT9	-0.313215	0.168666	-0.291149	0.206903	-0.231839	0.132689	0.0752751
B4GALNT1	0.478208	0.238633	0.410952	-0.0801076	0.355275	-0.356792	-0.306906
B4GALNT3	0.215452	0.271752	0.0247454	0.170704	-0.205451	0.10232	0.137461
B4GALT1	0.00684856	-0.241027	0.0187061	0.0310418	-0.36841	0.338722	0.311248
B4GALT2	-0.459699	-0.642304	-0.745293	0.230486	-0.309794	0.36603	0.184736
B4GALT5	-0.120138	-0.106236	-0.204632	0.089468	-0.532836	0.45351	0.407702
B4GALT6	0.0746285	0.316473	0.535392	0.111878	0.310409	-0.377418	-0.287431
B4GALT7	-0.039043	0.235582	0.109804	0.246034	-0.578513	0.385567	0.349765
B4GAT1	-0.244088	-0.395094	-0.0386771	-0.542905	0.0976299	0.0911659	0.184416
B9D1	-0.014894	-0.231124	-0.415756	-0.0763811	-0.560751	0.562409	0.518211
B9D2	0.229462	-0.0688414	0.0919498	-0.0339375	0.54892	-0.448255	-0.480217
BAALC	0.293278	0.125933	0.0796647	-0.401635	-0.114989	0.161374	0.28678
BAAT	-0.288674	0.165744	-0.264349	0.570614	-0.434117	0.235192	0.0246874
BABAM2	-0.162868	0.406636	0.608547	-0.0434135	0.452098	-0.486534	-0.437014
BACE1	0.0948701	-0.355344	-0.341857	-0.108525	-0.25205	0.310276	0.206716
BACH1	-0.0506468	0.0197833	0.14752	-0.0158111	0.233105	-0.202338	-0.0871058
BACH2	-0.0036299	-0.144024	-0.118711	0.0583193	-0.372853	0.323789	0.258916
BAD	-0.142606	-0.591486	-0.263789	-0.447041	0.0133895	0.190145	0.311504
BAG1	-0.223723	-0.16568	-0.0279722	-0.249496	0.380457	-0.231959	-0.142382
BAG2	0.525392	-0.0532166	0.0681632	-0.239316	0.132277	-0.0350262	0.0852113
BAG3	-0.440048	-0.51508	-0.377813	-0.080189	-0.401363	0.454382	0.531807
BAG4	0.433509	-0.00952274	0.555385	-0.328638	0.169217	-0.121609	0.0268229
BAG6	-0.516586	-0.703706	-0.743525	0.0396287	-0.159894	0.283191	0.159589
BAHCC1	-0.0702049	-0.345951	-0.486478	0.195848	-0.371869	0.352283	0.208769
BAHD1	0.114897	-0.17922	-0.44771	0.196149	-0.233559	0.230319	0.23046
BAIAP2	0.304357	-0.202094	0.0406693	0.0560666	0.192897	-0.148489	-0.0750815
BAIAP2L1	-0.263614	-0.0573154	0.128391	0.296838	-0.282178	0.167031	0.0917261
BAIAP2L2	-0.284596	-0.415141	-0.336561	0.0634213	-0.438305	0.434448	0.295393
BAIAP3	0.132082	-0.153389	0.0949179	-0.638023	-0.193527	0.305769	0.462671
BAK1	0.422357	-0.237021	-0.207999	-0.294258	0.0629648	0.0887031	0.0813188
BAMBI	0.322792	0.385386	0.431897	-0.150432	0.560802	-0.538079	-0.451776
BANP	-0.0856016	-0.495141	-0.202029	-0.00828156	-0.135296	0.191221	0.138646
BAP1	-0.591165	-0.843653	-0.602869	-0.162048	-0.2224	0.384443	0.298769
BARD1	-0.112603	-0.0127372	-0.0335397	0.145145	0.201281	-0.195072	-0.336923
BARX2	0.329978	0.198501	-0.0901428	0.256623	0.134377	-0.170655	-0.0723276
BATF	-0.018012	-0.382507	-0.178186	0.0425752	-0.143055	0.182164	0.188511
BATF2	-0.204609	-0.528217	-0.187795	-0.225134	-0.369596	0.443532	0.419265
BATF3	0.38445	-0.1104	-0.190001	-0.165749	0.0630012	0.0340064	0.192718
BAX	0.194437	0.160964	0.446644	-0.0189204	-0.0137429	-0.0484416	-0.0113012
BAZ1A	0.421785	0.246223	0.297376	-0.1807	-0.172561	0.135532	0.24339
BAZ1B	-0.139848	-0.169344	-0.338741	0.00924123	-0.593019	0.552911	0.447493
BAZ2A	0.175591	0.11723	-0.181871	0.634692	-0.245521	0.076917	-0.0613028
BAZ2B	0.549325	0.753723	0.420704	0.304615	0.139369	-0.30988	-0.234615
BBOF1	0.0699598	-0.0477547	-0.33526	0.421179	0.0212459	-0.0714359	-0.105225
BBOX1	0.140388	0.418043	-0.0468599	0.370363	-0.0511422	-0.0781922	-0.0667182
BBS10	0.174388	0.556903	0.348342	0.535901	-0.0396011	-0.195367	-0.310546
BBS12	0.130611	0.42967	0.288968	-0.139888	-0.0176959	-0.0349193	0.0189051
BBS2	-0.319065	0.0989518	-0.210152	0.480755	-0.114574	-0.00853657	-0.015545
BBS4	0.743009	0.573423	0.266989	0.048748	0.0257843	-0.120893	-0.044354
BBS5	0.177737	-0.0654621	0.310808	-0.597265	0.272209	-0.109773	0.137811
BBS7	-0.305895	-0.416833	-0.0340951	-0.49989	0.171986	0.0214999	0.0930795
BBS9	0.415068	0.435605	0.252914	0.177008	0.336142	-0.394309	-0.391476
BBX	0.290602	0.683701	0.684059	0.221761	0.316572	-0.467719	-0.388365
BCAM	-0.380754	-0.335612	-0.625671	0.138109	-0.384395	0.385026	0.174425
BCAN	0.214639	0.175462	0.274789	0.145613	0.332288	-0.334614	-0.322515
BCAP29	-0.412507	-0.295791	-0.159036	-0.234907	0.268285	-0.118649	-0.0774538
BCAP31	-0.0562003	-0.191918	-0.120035	0.0854013	-0.115525	0.12999	-0.00544787
BCAR1	-0.0616159	-0.478437	-0.634603	0.293703	-0.349996	0.362572	0.224988
BCAR3	0.209239	-0.0307924	0.237636	-0.555985	-0.0720641	0.167262	0.267402
BCAS1	0.158283	-0.113434	0.0895542	-0.268114	0.0127902	0.0701869	0.253841
BCAS2	0.0184046	0.205181	0.238639	-0.121615	-0.0805163	0.0190614	-0.00875391
BCAS3	-0.485463	-0.141078	-0.425812	0.60493	-0.0408213	-0.0511904	-0.187504
BCAS4	-0.445816	-0.685692	-0.408894	-0.235589	-0.159247	0.323775	0.244969
BCAT1	-0.16277	-0.288399	-0.0858218	-0.363011	0.223127	-0.0759313	-0.0276092
BCAT2	-0.118408	-0.0797673	-0.308769	0.164405	0.101687	-0.0883308	-0.0716631
BCCIP	-0.12214	-0.0411627	0.167004	-0.354099	0.186037	-0.0817509	0.0500709
BCDIN3D	-0.41305	0.189086	0.0255266	0.40989	-0.411366	0.203565	0.0321131
BCKDHB	-0.202542	-0.334207	-0.355906	-0.113958	0.0585352	0.0609967	0.0439943
BCKDK	-0.542595	-0.75857	-0.492083	-0.255309	0.0854863	0.12493	0.0778641
BCL10	0.649068	0.169133	0.23771	-0.213921	0.136961	-0.0916422	0.0509971
BCL11A	0.0165339	-0.0549606	-0.156217	-0.44328	-0.0220237	0.124894	0.200496
BCL11B	-0.210342	-0.258736	-0.0329058	-0.366432	-0.260539	0.34269	0.405101
BCL2A1	0.453264	-0.0215431	0.114269	-0.370461	0.084877	0.0170204	0.155957
BCL2L1	-0.508879	-0.335693	-0.298514	0.411767	-0.461234	0.369766	0.310987
BCL2L11	0.0985761	0.15687	-0.0414545	0.119592	-0.503573	0.377605	0.317131
BCL2L12	-0.150243	-0.442031	-0.236529	-0.207778	-0.047873	0.166364	0.168291
BCL2L13	-0.519164	-0.619104	-0.549589	0.142055	-0.0448053	0.132625	0.0328603
BCL2L14	-0.0144704	0.015515	0.234941	-0.0861314	-0.36735	0.299389	0.345422
BCL2L15	0.116551	0.265155	0.157908	0.210615	-0.372338	0.215555	0.271918
BCL3	0.140448	-0.410017	-0.263215	-0.353246	-0.492651	0.573964	0.608168
BCL6	-0.449302	-0.371295	-0.327861	-0.150549	-0.775458	0.762328	0.687437
BCL6B	0.127073	0.610742	0.306839	0.461469	0.285508	-0.448912	-0.553602
BCL7A	-0.261133	-0.321128	-0.460797	-0.0203689	-0.459069	0.475158	0.381912
BCL7B	-0.414858	-0.540652	-0.309834	-0.50658	-0.224958	0.39809	0.358657
BCL7C	-0.411559	-0.735677	-0.507621	-0.0297984	-0.182776	0.307561	0.203793
BCL9	0.481477	0.262932	0.42196	0.142352	0.019806	-0.114878	-0.05392
BCL9L	-0.133635	-0.507356	-0.651401	0.234801	-0.373003	0.391062	0.297069
BCLAF1	0.174255	0.467283	0.559333	-0.270103	-0.237986	0.136456	0.208976
BCLAF3	0.226295	0.351013	0.212405	0.0460621	0.507514	-0.477056	-0.403682
BCO1	0.0797495	0.223946	-0.301147	0.29184	-0.337123	0.227999	0.240271
BCO2	0.289328	0.0291213	-0.216615	-0.318994	0.0840119	0.00977907	0.0826135
BCORL1	-0.15335	-0.261874	-0.584358	0.378226	-0.392144	0.330068	0.15361
BCR	-0.386919	-0.272576	-0.469546	0.464525	-0.343067	0.255971	0.0471979
BCS1L	-0.339744	-0.594382	-0.039918	-0.550062	0.217924	0.0208348	0.11644
BDH1	-0.178445	-0.412774	-0.00797482	-0.19003	0.505614	-0.3222	-0.308366
BDH2	0.0537366	0.158061	0.374703	-0.145534	0.487408	-0.416184	-0.322748
BDKRB1	0.199244	0.230238	0.0500294	-0.110169	0.0595194	-0.0541908	0.000512003
BDKRB2	0.41401	0.265318	0.0462345	-0.122181	-0.345105	0.287346	0.366213
BDNF	0.622346	0.256046	0.321669	-0.0907391	-0.164642	0.108903	0.241673
BDP1	0.385505	0.60898	0.343029	0.119024	-0.299282	0.118473	0.162625
BEAN1	-0.439021	0.164398	0.0215297	0.422249	-0.296256	0.114652	-0.108231
BECN1	-0.128925	0.108137	0.49762	-0.469121	-0.0618056	0.0941346	0.200449
BEGAIN	-0.0634992	0.202042	-0.050797	0.302378	-0.258475	0.127833	0.054189
BEND3	-0.077762	-0.606631	-0.30381	-0.401677	-0.171617	0.33576	0.350864
BEND4	-0.339197	-0.346568	-0.422739	0.0552738	-0.459697	0.453012	0.384145
BEND6	0.283518	0.661375	0.307215	0.462606	0.0470787	-0.258702	-0.299358
BEST1	0.418646	0.311662	0.261369	-0.152095	-0.274606	0.215417	0.350652
BEST2	-0.0716322	-0.146989	-0.1986	0.432495	-0.331109	0.224638	0.185376
BEST3	-0.534089	-0.330372	-0.257029	0.0277927	-0.03458	0.0777472	0.0308706
BEST4	0.311542	0.132821	-0.0365124	0.225541	-0.391994	0.280104	0.309979
BET1	-0.285519	0.0514661	0.0251818	0.0879351	-0.328905	0.234587	0.237266
BET1L	0.138422	0.47423	0.460017	0.250986	-0.273852	0.0726434	0.101732
BEX1	0.446525	0.818578	0.617258	0.314866	0.343052	-0.518449	-0.461974
BEX3	-0.173825	0.468713	0.473587	0.308003	0.314473	-0.437455	-0.400715
BEX4	0.118454	0.157992	0.169734	-0.0803741	0.258809	-0.209747	-0.117485
BGN	-0.109493	0.0872076	0.0345739	0.389426	0.0509585	-0.158702	-0.311781
BHLHA15	-0.14633	0.124205	0.389469	0.0644161	0.0861798	-0.157014	-0.0974375
BHLHB9	0.00311378	0.284925	0.506655	-0.128781	0.383137	-0.375056	-0.256688
BHLHE23	-0.288674	0.165744	-0.264349	0.570614	-0.434117	0.235192	0.0246874
BHLHE40	-0.0432785	-0.360653	0.176838	-0.424691	0.29525	-0.118354	0.0254076
BHLHE41	-0.35049	-0.32563	-0.141275	0.234925	0.0545765	-0.0425798	-0.0916866
BHMG1	0.597537	-0.0788396	0.289945	-0.346156	0.098673	-0.00452247	0.111389
BHMT	-0.381739	-0.211318	-0.485078	-0.126834	-0.478525	0.504305	0.426288
BHMT2	-0.254825	-0.607339	-0.699988	-0.469057	-0.420742	0.606549	0.599368
BICC1	0.169828	-0.118197	-0.227662	0.0322545	-0.167617	0.190845	0.228266
BICD1	-0.106174	0.553173	0.368185	0.306574	0.407118	-0.521252	-0.596539
BICD2	-0.37289	-0.416979	-0.551346	-0.00443726	-0.899664	0.858325	0.805869
BICDL1	0.0646457	-0.0227125	0.0382024	0.308953	-0.242939	0.138513	0.0123381
BICDL2	0.639011	0.164997	-0.00934481	-0.0880185	-0.0187168	0.0386259	0.177962
BICRA	-0.0677433	-0.179724	-0.466377	0.549817	-0.237099	0.143959	-0.0394288
BICRAL	0.0144034	0.0990441	-0.217618	0.513001	-0.0967522	-0.0318036	-0.166459
BID	-0.060802	0.331768	0.195921	0.549227	-0.323081	0.0894788	0.048425
BIN1	-0.206989	-0.274096	-0.449405	-0.171569	-0.181934	0.271053	0.299134
BIN3	0.430122	0.3608	0.376879	0.137438	-0.111487	-0.0161604	-0.0306995
BIRC3	0.365545	0.230499	0.300548	0.0427968	-0.00961653	-0.0491077	0.0463593
BIRC5	-0.111432	-0.279499	0.0351932	-0.318069	0.387097	-0.215538	-0.108791
BIRC6	0.427823	0.491273	0.231364	0.164971	-0.258589	0.0959417	0.100305
BLK	0.433889	0.0976083	0.147506	-0.167133	0.104921	-0.0762302	-0.0266478
BLM	0.142739	0.079091	0.194015	-0.116273	0.325956	-0.268295	-0.175512
BLNK	0.486477	0.588798	0.501461	0.0989797	0.71104	-0.735366	-0.618447
BLOC1S1	-0.306224	-0.520174	-0.120897	-0.507165	0.150172	0.067613	0.162824
BLOC1S2	0.00449175	-0.0857248	-0.232932	-0.357038	-0.226666	0.31327	0.31716
BLOC1S3	0.0142553	-0.064493	-0.367831	0.38251	0.464635	-0.432833	-0.500811
BLOC1S4	-0.245889	-0.0850963	-0.22235	0.638961	0.1614	-0.235117	-0.374432
BLOC1S5	0.0523259	-0.243297	-0.0852466	-0.417628	-0.0582653	0.178613	0.368539
BLOC1S6	0.102607	0.190932	0.504601	-0.578824	0.0403837	0.0133913	0.0771706
BLVRA	-0.0902604	-0.166446	0.160574	-0.37666	0.541481	-0.358116	-0.254359
BLVRB	-0.16558	-0.126295	0.103385	-0.27478	0.290349	-0.171495	-0.00629307
BLZF1	0.357925	0.208574	0.55153	-0.528137	0.161263	-0.0854018	0.104879
BMF	-0.137407	-0.132516	0.385844	-0.110917	0.491122	-0.414092	-0.406898
BMP1	0.0506887	-0.17681	-0.0748895	-0.131427	-0.306187	0.305527	0.283585
BMP10	0.421045	-0.0274407	0.219271	-0.339204	0.0256422	0.0443568	0.176367
BMP15	0.212886	0.296818	0.217768	-0.00722142	0.140352	-0.167567	-0.0615697
BMP2	0.445398	-0.0719854	0.178942	-0.198696	0.444551	-0.330846	-0.189299
BMP2K	-0.397397	-0.278066	-0.580466	0.0352779	-0.389448	0.415052	0.35329
BMP3	0.16095	0.272005	0.347759	-0.118298	0.162185	-0.198927	-0.204926
BMP4	-0.0891608	-0.551394	0.0680312	-0.393423	-0.190342	0.313416	0.303908
BMP5	0.0123395	0.669206	0.518205	0.108599	0.344965	-0.463673	-0.491379
BMP6	0.210639	-0.0103844	-0.238066	0.381313	0.146989	-0.178807	-0.277964
BMP7	0.246649	-0.138531	0.251906	-0.447137	0.00493827	0.0897309	0.147245
BMPER	-0.399407	0.0905288	0.047704	0.480365	0.230909	-0.328339	-0.330813
BMPR1A	0.406584	0.339515	0.433982	-0.306852	0.130942	-0.117441	-0.00442818
BMPR1B	0.0230026	0.228709	0.148424	0.248911	0.000844885	-0.093098	-0.0351941
BMPR2	-0.181135	-0.0723775	-0.312915	0.0933537	-0.65921	0.554075	0.421094
BMS1	0.670026	0.31924	0.400835	-0.216469	0.10114	-0.0969666	-0.0157653
BMT2	0.121391	-0.0552528	-0.196301	-0.0228557	-0.199127	0.206558	0.217914
BMX	-0.275051	0.373015	0.38996	0.095562	0.332609	-0.407827	-0.463385
BNC1	0.543618	0.0411582	0.352854	-0.249659	0.200256	-0.129127	-0.00543681
BNC2	0.070125	0.121926	0.140963	-0.0790793	0.311765	-0.281524	-0.334483
BNIP1	0.177315	0.297854	0.40684	0.100093	0.0898318	-0.154343	-0.137709
BNIP2	0.00649775	0.281172	0.303192	-0.306093	-0.374565	0.311317	0.367268
BNIP3	-0.585904	-0.697839	-0.667227	0.0600132	-0.234858	0.332005	0.219044
BNIP3L	0.115222	0.792313	0.314382	0.748356	0.231273	-0.496101	-0.650042
BNIPL	0.287237	0.19169	0.0853481	0.390954	-0.221258	0.0693443	0.0458209
BOC	-0.397336	-0.753359	-0.637673	0.107207	-0.255784	0.350113	0.235136
BOD1L1	-0.258306	-0.303532	-0.379126	0.339543	-0.244896	0.193687	0.013333
BOK	-0.0488595	-0.245003	-0.306356	0.123777	-0.470993	0.422553	0.289579
BOLA1	-0.131049	-0.615423	-0.821876	-0.203718	-0.188796	0.368632	0.298825
BOLA3	0.188506	0.127459	0.234188	-0.391154	0.438464	-0.311198	-0.155867
BOLL	0.297922	0.118697	-0.16336	0.214816	0.166422	-0.169697	-0.169355
BOP1	-0.176402	-0.67005	-0.504511	0.0491762	-0.00692252	0.144284	0.0794225
BORA	0.0108024	-0.0363208	-0.139348	-0.00267677	0.543287	-0.437548	-0.397034
BORCS6	-0.176144	-0.416429	-0.226844	0.114627	0.0195775	0.0276665	-0.116125
BPGM	-0.125022	0.0570039	-0.00533672	-0.207703	-0.182574	0.191022	0.121423
BPHL	-0.134135	-0.188474	0.108032	-0.0460778	0.20147	-0.131262	-0.0329122
BPI	0.467248	-0.246413	0.0809362	-0.377496	-0.103682	0.20108	0.261866
BPIFA1	0.277553	0.475524	0.557921	-0.150142	0.285836	-0.32963	-0.288217
BPIFA2	0.2032	0.106671	0.195993	-0.163109	0.0857458	-0.0629117	0.0483881
BPIFB1	-0.210228	0.104222	-0.106568	0.446565	0.155535	-0.2469	-0.409937
BPIFB4	0.214639	0.175462	0.274789	0.145613	0.332288	-0.334614	-0.322515
BPIFC	-0.184155	-0.144022	0.115482	-0.0683282	-0.23973	0.227348	0.344221
BPNT1	0.0773247	-0.320016	0.16233	-0.474109	-0.0423539	0.187596	0.298241
BPTF	-0.305586	0.0188999	-0.24543	0.491744	-0.353091	0.1894	-0.0223284
BRAF	-0.0384651	-0.0682531	0.0525087	-0.114105	-0.5684	0.494783	0.452288
BRAP	0.014983	-0.167917	0.188035	-0.0295857	-0.185455	0.166929	0.0905301
BRAT1	-0.221536	-0.415809	-0.635305	0.351329	-0.521747	0.470653	0.314515
BRCA1	0.392302	0.515352	0.158053	0.371533	0.4692	-0.567381	-0.615537
BRCA2	0.378899	0.487805	0.0294808	0.627457	0.342294	-0.470402	-0.449265
BRCC3	-0.0712236	0.223804	0.0706236	-0.108017	0.171094	-0.152837	-0.0597922
BRD1	-0.456893	-0.566054	-0.573788	0.259155	-0.519242	0.500868	0.356347
BRD2	-0.782368	-0.593359	-0.24263	-0.399136	-0.618597	0.687261	0.66217
BRD3	-0.230637	-0.384712	-0.642109	0.195449	-0.25021	0.267984	0.0917101
BRD4	-0.183893	-0.704686	-0.681422	0.0461589	-0.062661	0.209948	0.203545
BRD7	-0.171222	0.394528	0.517018	-0.18081	0.0715745	-0.134526	-0.0658635
BRD8	0.0011181	0.263832	-0.0380877	0.389549	-0.034316	-0.0929728	-0.201359
BRD9	-0.404276	-0.805839	-0.748944	-0.0910341	-0.467792	0.591778	0.531575
BRF2	-0.32922	0.00927539	-0.308209	0.418918	-0.410154	0.264962	0.00762848
BRI3	-0.278296	-0.531253	0.0797545	-0.487309	0.138115	0.0563209	0.177786
BRI3BP	-0.372891	-0.419919	0.114209	-0.490655	0.082603	0.0746165	0.22217
BRINP1	0.2032	0.106671	0.195993	-0.163109	0.0857458	-0.0629117	0.0483881
BRINP2	-0.135093	0.260104	-0.27647	0.574027	-0.185511	0.026104	-0.0606585
BRINP3	0.137398	0.187675	0.45596	-0.0811024	0.329403	-0.316705	-0.199918
BRIP1	0.403679	0.698882	0.753729	-0.0297874	0.527856	-0.598018	-0.508113
BRIX1	0.302066	0.221041	0.0875278	0.0109697	-0.152092	0.097623	0.15715
BRK1	0.405452	0.524451	0.552381	-0.236951	0.334678	-0.339619	-0.218992
BRMS1	-0.133404	-0.628147	-0.568021	-0.295837	-0.108942	0.314402	0.347856
BRMS1L	0.0523439	0.152776	0.372971	-0.325203	0.257774	-0.200429	-0.159258
BROX	0.5838	-0.00746602	0.217678	-0.139242	0.55209	-0.433991	-0.34283
BRPF1	-0.0368773	-0.520909	-0.471154	-0.053648	-0.441854	0.491733	0.407641
BRPF3	-0.570157	-0.590341	-0.698854	0.0774773	-0.645148	0.651102	0.476386
BRS3	0.13452	-0.553924	-0.280908	-0.658156	-0.586578	0.743132	0.803654
BRSK1	0.0766487	0.240223	0.347906	-0.0128383	-0.172651	0.0715727	0.100207
BRSK2	-0.527272	-0.454939	-0.450788	0.38476	-0.0953407	0.0948083	-0.0131045
BRWD1	0.110177	0.0318589	-0.126427	0.0159574	-0.605568	0.520092	0.463851
BRWD3	0.724924	0.434516	0.420237	0.0119877	-0.0384206	-0.0485372	0.0466484
BSCL2	0.11289	-0.585897	-0.0792467	-0.49742	-0.238459	0.395508	0.476542
BSDC1	-0.848568	-0.471037	-0.447843	0.091714	-0.556596	0.532164	0.451971
BSN	-0.248915	0.308242	-0.0939789	0.585128	-0.349198	0.11208	-0.0526915
BSP1	0.277553	0.475524	0.557921	-0.150142	0.285836	-0.32963	-0.288217
BSPRY	-0.484747	-0.180819	-0.178405	0.106029	-0.0813556	0.0759496	-0.0429111
BST1	-0.314342	0.00387493	-0.0430329	0.232002	0.271226	-0.288494	-0.468194
BST2	0.0902819	0.0782673	0.089379	-0.201227	0.541841	-0.432939	-0.410807
BTAF1	0.535672	0.820971	0.532337	0.230513	0.00298219	-0.210813	-0.170836
BTBD1	0.501104	0.2434	0.322964	-0.573596	0.0808372	0.00909059	0.170631
BTBD11	0.0581218	0.180447	0.469217	-0.107588	0.519205	-0.487264	-0.324717
BTBD16	-0.218854	0.267734	-0.267426	0.627132	-0.38414	0.17198	-0.0142486
BTBD19	-0.00492506	0.397259	0.048582	0.579522	0.420766	-0.547504	-0.713576
BTBD2	-0.0577473	-0.360663	-0.502295	0.0447001	0.0124256	0.080808	0.0217385
BTBD3	-0.0868863	0.00637929	-0.153754	-0.119036	-0.638927	0.582585	0.576547
BTBD7	-0.169112	0.41627	0.204254	0.0878962	-0.144165	0.0106046	-0.116266
BTBD8	-0.548116	-0.575234	-0.449405	0.156854	-0.589389	0.584574	0.472497
BTBD9	-0.11225	0.0264958	-0.489964	0.0650259	-0.520434	0.455252	0.349577
BTD	-0.380003	0.0970307	-0.114104	0.193563	-0.41578	0.28918	0.301486
BTG1	0.376503	0.199028	0.0396825	-0.0486934	0.316509	-0.285561	-0.175447
BTG2	0.359954	0.342	0.11798	0.0109717	-0.0494302	-0.00211457	0.134461
BTG4	0.2032	0.106671	0.195993	-0.163109	0.0857458	-0.0629117	0.0483881
BTK	0.0873897	0.0718185	0.336065	-0.333541	0.705699	-0.570953	-0.457216
BTN1A1	0.621122	0.268466	0.308684	-0.263322	0.229881	-0.193734	-0.0688248
BTN2A2	0.27106	-0.0814452	0.00979674	-0.189694	-0.176832	0.21743	0.288499
BTRC	-0.248162	0.0853252	0.0511485	-0.1087	-0.463899	0.380841	0.33383
BUB1B	0.16586	0.260365	0.239399	-0.0989547	0.241595	-0.246259	-0.329371
BUB3	0.449309	0.44543	0.431878	-0.158529	0.0255988	-0.0804149	0.0696771
BUD13	0.256581	-0.176177	-0.0774611	-0.327518	0.185767	-0.0353991	-0.0738195
BUD23	0.120279	0.278387	0.281492	-0.358832	-0.123343	0.113278	0.17022
BUD31	-0.120814	0.116486	0.147085	-0.128776	0.491968	-0.411658	-0.38257
BVES	-0.545085	0.135326	0.147171	0.247006	-0.228299	0.0752014	0.0618671
BYSL	-0.340709	-0.760499	-0.694843	-0.104884	-0.0417119	0.228524	0.187182
BZW1	0.431589	0.338289	0.430681	-0.269593	0.139938	-0.137187	-0.0157672
BZW2	0.140931	0.0920492	0.301753	-0.507551	0.162784	-0.0642136	0.127331
C10orf105	-0.111461	0.0510277	0.0255024	0.156862	0.150154	-0.198014	-0.276269
C10orf71	-0.298006	-0.331973	-0.547248	0.370367	-0.00490583	0.0101012	-0.144449
C10orf82	0.286119	0.261931	0.1671	-0.0439179	0.142454	-0.148431	-0.0150972
C11orf42	-0.148421	-0.177224	-0.492075	0.320422	-0.456734	0.379644	0.266238
C11orf49	0.210787	0.161416	0.106079	0.249118	0.086735	-0.137567	-0.158726
C11orf52	0.230274	0.352995	0.15617	0.275392	0.111396	-0.191739	-0.0761148
C11orf54	-0.0575668	-0.0453217	0.165318	-0.300623	-0.0394565	0.0757969	0.0578718
C11orf58	0.150518	0.268919	0.438833	-0.346049	0.116557	-0.0903026	0.0389124
C11orf65	0.279685	0.189793	0.143327	-0.0181267	-0.165624	0.088224	0.0890014
C11orf68	-0.296805	-0.193294	-0.440378	0.595964	-0.0634462	-0.00316672	-0.218854
C11orf71	0.0506784	-0.065222	-0.284653	0.359119	0.135744	-0.142609	-0.173747
C11orf74	0.309342	0.520587	0.749324	-0.0592387	0.250318	-0.332168	-0.235504
C11orf86	0.339308	-0.12852	0.169738	-0.641443	-0.264855	0.36496	0.445307
C11orf87	-0.486257	-0.624053	-0.334078	-0.156449	-0.0588843	0.196441	0.205577
C11orf91	-0.273728	-0.329506	-0.14345	0.191228	-0.564859	0.497562	0.436197
C11orf95	-0.18281	-0.476273	-0.587897	0.10603	-0.456254	0.467266	0.40694
C11orf96	-0.360061	-0.574439	-0.56361	-0.123251	0.0276561	0.125348	0.029004
C11orf97	0.189109	0.170539	-0.308731	0.503708	0.100737	-0.179328	-0.168739
C12orf10	-0.231959	-0.316641	0.0430738	-0.416182	0.361214	-0.163429	-0.0720768
C12orf29	0.205676	0.432592	0.503663	-0.305055	0.132538	-0.141406	-0.0487774
C12orf4	0.289167	0.224905	0.246672	-0.164641	0.138532	-0.120751	-0.0149882
C12orf43	-0.375421	-0.170312	-0.0190827	0.206011	0.269882	-0.256426	-0.278631
C12orf45	0.304149	-0.339922	-0.285752	-0.46665	-0.462371	0.572429	0.681248
C12orf49	-0.211306	0.154191	0.209232	0.459036	-0.208012	0.0368454	-0.105621
C12orf50	0.619456	0.445855	0.504861	-0.192016	0.0827206	-0.119752	0.000487145
C12orf56	0.718108	0.184926	0.0171897	-0.119515	0.206164	-0.169172	-0.14643
C12orf57	0.0500493	-0.257062	-0.276671	-0.0621704	0.408332	-0.248896	-0.28075
C12orf65	0.138857	-0.00122821	-0.244425	-0.085054	-0.280507	0.288192	0.37033
C12orf66	0.341563	0.360262	0.43435	-0.0821819	-0.0954847	0.00431848	-0.0594979
C12orf73	0.262057	0.151218	0.0853796	-0.195691	0.584223	-0.458277	-0.304819
C12orf75	0.538272	-0.214191	-0.0876741	-0.411678	-0.015143	0.146826	0.258576
C14orf119	-0.213825	0.0585564	0.179499	0.422815	0.19398	-0.270346	-0.277567
C14orf132	-0.181543	0.00120927	-0.162772	0.0529791	-0.189172	0.145835	0.00836442
C14orf28	0.229451	-0.117638	-0.0747409	-0.262801	-0.453703	0.475533	0.572504
C14orf39	-0.127474	-0.285914	-0.0208186	-0.301966	0.467068	-0.285364	-0.215103
C14orf93	0.347272	0.463854	0.443699	0.00924169	0.495604	-0.525811	-0.40577
C15orf39	-0.191815	-0.204865	-0.424471	0.391186	-0.442724	0.336779	0.197808
C15orf41	0.441071	0.298249	0.213826	-0.0896105	0.697506	-0.621797	-0.528758
C15orf48	0.163618	-0.0110468	-0.216796	0.0387697	0.00420453	0.0274542	0.0925932
C15orf61	-0.487453	-0.206546	0.00139341	0.00665343	0.0895375	-0.0483363	0.0117203
C15orf65	-0.062421	-0.0464705	0.290344	-0.447049	-0.207493	0.228529	0.30932
C16orf45	-0.267498	0.24977	0.266063	-0.0326706	0.206781	-0.252275	-0.315458
C16orf46	-0.382117	-0.412277	-0.326589	0.00411486	-0.389295	0.405056	0.247778
C16orf54	0.157845	-0.0146766	0.218495	-0.163103	0.616139	-0.487876	-0.377614
C16orf58	-0.102843	0.310403	-0.0586411	0.335355	-0.307293	0.148378	0.0309189
C16orf70	-0.245711	0.120398	0.239726	0.41296	0.468401	-0.538752	-0.633679
C16orf72	-0.71812	-0.213181	-0.0725555	-0.105617	-0.573565	0.519042	0.433924
C16orf74	0.457919	0.360873	-0.302091	0.325693	0.253438	-0.293432	-0.296488
C16orf86	0.110827	0.138738	0.402952	0.0361365	-0.302838	0.175925	0.150142
C16orf87	0.214092	0.319361	0.55423	-0.2189	-0.0277214	-0.01416	0.102795
C16orf90	0.149859	-0.130724	-0.238202	-0.00542491	-0.415762	0.401648	0.281149
C16orf91	0.0754012	-0.0569903	0.0804756	-0.0937968	0.299306	-0.206445	-0.131839
C17orf53	-0.295555	-0.246483	0.0675767	-0.0287068	-0.15887	0.15187	0.115968
C17orf58	-0.519238	-0.00864413	-0.382829	0.207979	-0.24344	0.181269	0.0758403
C17orf67	-0.285814	-0.503185	-0.373084	-0.184381	0.348915	-0.149229	-0.176474
C17orf75	0.110555	0.394844	0.53729	0.172803	0.08158	-0.207029	-0.173444
C17orf78	0.216591	0.23642	0.103016	0.0788776	-0.433969	0.318016	0.287666
C17orf80	-0.462072	0.23714	0.296695	0.264956	-0.178591	0.00714339	-0.0681065
C17orf98	-0.158857	-0.336115	0.14832	-0.23907	-0.276302	0.309553	0.357545
C18orf25	-0.335015	-0.110147	0.321594	-0.533408	-0.467462	0.478807	0.517543
C18orf32	0.35326	0.204226	0.505735	-0.215811	0.696641	-0.607885	-0.45342
C18orf54	-0.240474	0.408632	0.28816	0.696028	0.0113601	-0.248265	-0.419338
C19orf12	-0.0414653	0.321653	0.229572	0.135908	0.433937	-0.444146	-0.366704
C19orf24	0.178547	-0.276275	0.205311	-0.265732	-0.180055	0.240166	0.315974
C19orf25	-0.295423	0.0421661	0.144953	0.234458	-0.227603	0.103512	-0.0384498
C19orf38	0.310055	-0.158565	-0.208671	-0.125484	-0.0204794	0.0977012	0.154859
C19orf44	-0.162362	0.172577	-0.0410062	0.380476	0.197811	-0.260763	-0.431465
C19orf47	0.0162929	-0.629535	-0.445197	-0.319545	0.259552	-0.0175548	0.023937
C19orf53	-0.0894698	0.252482	0.276919	0.096909	-0.187909	0.0882822	0.089027
C19orf54	-0.111472	-0.638637	-0.453369	-0.285518	0.0349818	0.169727	0.188214
C19orf66	-0.12612	0.383886	0.265257	0.198873	-0.107292	-0.0558983	-0.1303
C19orf67	-0.44168	-0.250174	0.0616012	0.0248024	-0.574706	0.499708	0.498281
C19orf70	-0.130307	-0.254856	0.0331172	-0.510538	0.398939	-0.183093	-0.0666399
C19orf71	0.240801	0.135645	0.297933	0.272681	0.000351435	-0.0933652	-0.132196
C1GALT1C1L	-0.0454882	0.0770584	-0.116101	0.407221	-0.020369	-0.0624401	-0.0163073
C1orf109	-0.384669	0.0287608	0.409724	-0.147353	-0.513862	0.408292	0.387193
C1orf112	-0.540247	-0.338118	0.0382499	-0.168747	0.0608493	0.0179275	0.00504829
C1orf115	-0.348518	0.100803	-0.160268	0.259687	-0.0859468	0.0142953	-0.148265
C1orf116	0.420656	-0.35491	-0.366501	-0.444331	-0.344461	0.476171	0.511833
C1orf122	0.164743	0.593915	0.39487	0.0547572	0.0563501	-0.171415	-0.141732
C1orf123	0.320554	0.299799	0.264758	-0.158135	0.451589	-0.392395	-0.273079
C1orf131	-0.147035	0.136968	0.216208	0.06033	-0.3187	0.209688	0.164236
C1orf141	0.225848	0.117822	0.532079	-0.165913	0.0645029	-0.0893509	-0.0163739
C1orf174	-0.0525729	-0.464251	-0.410665	0.0176199	0.0540324	0.0595987	-0.0243302
C1orf185	-0.0770212	0.0873838	0.449138	-0.352896	-0.266553	0.233526	0.195404
C1orf189	0.263103	0.144077	0.0258944	-0.0241799	0.378652	-0.312585	-0.310363
C1orf194	-0.0975367	-0.0500368	-0.118333	0.433986	-0.516035	0.355818	0.248153
C1orf198	-0.171025	0.0763818	-0.327222	0.494498	-0.108217	-0.00427121	-0.19909
C1orf21	-0.0849778	-0.033035	0.047893	-0.454527	-0.00164912	0.107855	0.260244
C1orf210	-0.672942	-0.25588	-0.157403	0.103502	0.0428997	-0.034039	-0.184422
C1orf216	-0.124914	-0.237483	-0.0888104	0.100296	-0.319201	0.289526	0.144178
C1orf35	0.370037	0.256948	-0.0303376	0.357284	-0.369854	0.211439	0.18936
C1orf43	-0.0665759	-0.280288	0.258885	-0.614441	-0.0095531	0.163435	0.291452
C1orf52	0.303281	0.0599052	0.277462	-0.627219	0.0250531	0.0959411	0.29733
C1orf53	0.146424	-0.139273	-0.267219	0.0162296	-0.502705	0.478865	0.559616
C1orf56	-0.11489	0.158579	0.116942	0.289717	-0.300985	0.141909	-0.00403362
C1orf74	0.385781	0.108432	0.116643	-0.485287	0.10623	-0.00146044	0.0503133
C1orf87	0.2032	0.106671	0.195993	-0.163109	0.0857458	-0.0629117	0.0483881
C1QA	0.29142	-0.323656	-0.0714768	-0.360616	0.329305	-0.134068	-0.0539287
C1QB	0.24323	-0.218846	-0.0331997	-0.217007	0.351798	-0.202802	-0.122606
C1QC	0.298657	-0.254397	-0.0115576	-0.39742	0.275054	-0.0943092	0.0178731
C1QL1	-0.307739	0.0719538	0.224205	0.0760095	-0.0279768	-0.0396203	-0.147838
C1QL2	0.2032	0.106671	0.195993	-0.163109	0.0857458	-0.0629117	0.0483881
C1QL3	0.144214	-0.00723212	0.486676	-0.404692	0.323896	-0.225022	-0.0251526
C1QL4	0.0639659	0.101423	0.250413	-0.239623	0.454914	-0.371512	-0.352654
C1QTNF1	-0.438577	-0.19872	-0.147518	0.207325	-0.0736536	0.0368644	-0.136481
C1QTNF12	-0.50431	-0.133261	0.0595599	0.361606	-0.381472	0.228831	0.0929196
C1QTNF2	-0.296442	-0.0694398	0.089563	-0.0229043	0.443005	-0.387267	-0.479802
C1QTNF4	-0.00318855	-0.639176	-0.252726	-0.207025	0.0554355	0.11166	0.135425
C1QTNF6	0.0239875	0.19885	0.354023	-0.0285016	-0.0491512	-0.0247873	-0.124487
C1QTNF7	-0.184795	0.113103	0.475326	-0.229718	0.300125	-0.279281	-0.238311
C1R	0.14533	-0.231186	-0.0773846	0.0592795	0.249318	-0.192856	-0.207697
C1RL	0.267385	-0.163748	-0.396053	0.178496	-0.266095	0.258915	0.310271
C1S	0.471619	0.281586	0.179562	-0.364706	0.344863	-0.265258	-0.2093
C2	0.0416487	-0.0410579	0.104688	-0.301595	-0.0933735	0.129664	0.153974
C20orf141	-0.288674	0.165744	-0.264349	0.570614	-0.434117	0.235192	0.0246874
C20orf194	-0.203552	0.216703	-0.252325	0.543339	0.149652	-0.265143	-0.448143
C20orf27	0.105141	0.129067	0.0784117	0.0530357	0.561806	-0.499853	-0.519738
C21orf91	0.489128	0.704115	0.735424	0.251717	0.417082	-0.562052	-0.560467
C22orf23	0.0982617	-0.214017	-0.518948	0.15336	-0.404856	0.377175	0.263077
C22orf31	-0.292487	-0.502771	-0.464493	-0.51117	-0.692436	0.806289	0.826764
C22orf39	0.096455	-0.471083	-0.201418	-0.28292	0.158344	0.0131153	-0.0213667
C2CD2	-0.34786	-0.092438	-0.468624	0.25923	-0.518214	0.416932	0.209051
C2CD2L	-0.200932	-0.67271	-0.664537	0.0897126	-0.438725	0.51542	0.42802
C2CD3	-0.391779	-0.275207	-0.465272	0.294931	-0.335068	0.276494	0.0783572
C2CD4C	0.234275	0.0124558	-0.00628814	0.0354906	-0.305206	0.250267	0.216267
C2CD4D	-0.17833	-0.10947	-0.667457	0.18083	-0.645899	0.578548	0.424499
C2CD5	0.589386	0.743105	0.736944	0.257195	0.783162	-0.874636	-0.816153
C2orf15	-0.158085	-0.0355909	-0.183735	0.412237	-0.567464	0.404936	0.234088
C2orf16	0.179593	-0.0653613	-0.0314052	0.115323	0.0153236	-0.0319135	-0.0700492
C2orf40	0.187134	0.374651	0.592816	0.0437799	0.128738	-0.216873	-0.246593
C2orf42	0.0262057	0.0479362	0.526026	-0.427097	0.452569	-0.332852	-0.154964
C2orf49	-0.551	-0.0103602	-0.306591	0.0501949	-0.487655	0.403133	0.272255
C2orf68	-0.218036	0.0894738	0.185656	0.390324	-0.523638	0.318653	0.236073
C2orf69	-0.105005	0.262396	-0.143006	0.26151	-0.454116	0.289842	0.17904
C2orf72	0.207999	0.148684	-0.129465	-0.0999128	-0.0827903	0.10019	0.156549
C2orf73	0.0808933	-0.395317	-0.416285	0.0332742	-0.617574	0.606618	0.573659
C2orf74	0.2032	0.106671	0.195993	-0.163109	0.0857458	-0.0629117	0.0483881
C2orf76	0.0940554	0.145317	0.550835	-0.451102	0.639417	-0.512824	-0.335271
C2orf78	0.2032	0.106671	0.195993	-0.163109	0.0857458	-0.0629117	0.0483881
C2orf80	0.2032	0.106671	0.195993	-0.163109	0.0857458	-0.0629117	0.0483881
C2orf88	-0.0325801	-0.117866	-0.256083	-0.260754	-0.0482679	0.159393	0.249624
C3	-0.314688	-0.620187	-0.723623	-0.174743	-0.320652	0.45874	0.408726
C3orf14	0.282891	0.318232	0.249911	-0.223172	-0.201151	0.143068	0.171574
C3orf18	-0.381701	-0.0233462	-0.103123	0.0555319	-0.640655	0.53033	0.511787
C3orf20	-0.0440716	-0.12617	0.0976541	0.261381	-0.225041	0.140814	0.154866
C3orf33	0.670335	0.480776	0.368358	-0.142307	0.574555	-0.527724	-0.368095
C3orf38	0.31449	0.515464	0.592266	0.422471	0.604078	-0.730143	-0.741847
C3orf58	0.355813	0.12364	0.247018	-0.405834	0.00107391	0.0599271	0.261815
C3orf67	0.630238	0.00159091	0.00846256	-0.3876	0.331636	-0.166212	-0.0264566
C3orf70	-0.415721	0.0354111	-0.3122	0.456073	0.192271	-0.247626	-0.434962
C3orf80	-0.0754031	-0.31149	-0.147727	-0.258086	0.329694	-0.159688	-0.101429
C3orf84	-0.156444	-0.213253	-0.455789	0.229744	-0.665618	0.587339	0.547374
C3orf85	0.130998	0.0419027	0.16158	-0.0795406	0.0428544	-0.033946	0.0753532
C4A	0.15216	-0.19054	-0.51807	0.0873819	-0.0814818	0.121775	0.0388885
C4BPA	0.449664	-0.169195	0.0839253	-0.478013	0.318494	-0.128522	0.0291107
C4BPB	-0.286071	-0.617253	-0.477433	-0.602069	-0.372411	0.577169	0.6361
C4orf17	0.319232	-0.160125	0.117463	-0.0875865	-0.285836	0.27212	0.295282
C4orf19	-0.638877	-0.419143	-0.257073	0.0823962	-0.155949	0.18213	0.16239
C4orf33	0.334372	0.402376	0.230539	0.22787	0.522941	-0.548911	-0.510065
C4orf45	-0.4393	0.18133	-0.05976	0.508042	-0.366307	0.161376	-0.0803178
C4orf46	-0.39959	-0.595494	-0.029457	-0.237685	-0.350013	0.418086	0.483946
C4orf47	0.563119	0.541014	0.219306	0.255792	-0.00519534	-0.131609	-0.0458825
C4orf48	0.325636	-0.362206	-0.0319134	-0.485102	-0.26505	0.400481	0.465421
C4orf54	-0.333667	-0.415701	-0.475037	0.100443	-0.463527	0.450441	0.39964
C5	-0.359961	-0.223131	-0.544815	-0.10131	-0.71341	0.697141	0.612669
C5AR1	0.41762	-0.0268948	0.0459512	-0.214969	-0.05269	0.112912	0.247076
C5AR2	0.532013	0.113484	-0.026863	-0.0479586	-0.168109	0.151196	0.19449
C5orf15	-0.157746	0.478975	0.463188	0.0814166	0.359707	-0.436616	-0.40739
C5orf22	-0.0128628	-0.399922	0.0725569	-0.630859	-0.326436	0.457575	0.5564
C5orf24	0.223605	0.561688	0.661229	0.163554	0.0336049	-0.208995	-0.191035
C5orf30	0.336017	0.371025	0.403492	-0.103559	0.268231	-0.278248	-0.107394
C5orf46	0.2032	0.106671	0.195993	-0.163109	0.0857458	-0.0629117	0.0483881
C5orf49	0.117254	-0.242889	-0.00552297	-0.36048	-0.255719	0.320619	0.407348
C5orf51	-0.108946	0.00456601	0.296526	-0.148905	0.642575	-0.540391	-0.489065
C5orf52	-0.295347	-0.0231007	0.25005	-0.192773	0.0408096	-0.0388611	0.0431224
C6	-0.42975	-0.350559	-0.684757	-0.0392588	-0.616408	0.641127	0.547179
C6orf106	-0.481653	-0.343481	-0.498682	0.158197	-0.742461	0.671905	0.556079
C6orf118	0.391899	0.203844	0.000803465	-0.0194074	0.187267	-0.173044	-0.0963604
C6orf120	0.0445865	-0.262695	-0.0650538	-0.346826	-0.0440535	0.170023	0.247772
C6orf132	-0.207963	0.190586	0.505137	0.214465	-0.105042	-0.0514151	-0.150823
C6orf136	-0.295987	0.0703537	0.253155	-0.014879	0.541214	-0.489493	-0.412975
C6orf163	-0.356666	-0.341342	0.0599489	-0.129328	-0.0186856	0.0804266	0.192391
C6orf203	0.103841	0.267761	0.382136	-0.222923	0.259826	-0.225608	-0.0653867
C6orf222	-0.410454	-0.136538	-0.0674814	0.118732	-0.0187484	0.0196584	0.0483866
C6orf52	0.0931896	0.405126	-0.0632601	0.404233	-0.115818	-0.0301936	-0.0452901
C6orf58	0.467248	-0.246413	0.0809362	-0.377496	-0.103682	0.20108	0.261866
C6orf62	0.144533	0.615761	0.272584	0.309891	0.1773	-0.348918	-0.407427
C6orf89	-0.23257	0.00800526	0.173458	-0.0241894	-0.298845	0.219121	0.166541
C7	-0.051437	-0.052083	-0.410386	0.400422	-0.554857	0.423878	0.283994
C7orf25	-0.268561	-0.256712	-0.153278	-0.281032	-0.603546	0.618038	0.596513
C7orf26	-0.514385	-0.781489	-0.853798	-0.134266	-0.546567	0.666379	0.529093
C7orf31	0.616662	0.169402	0.503308	-0.454429	0.146539	-0.0892677	0.0466972
C7orf43	-0.302613	-0.367189	-0.198208	-0.0100383	0.405803	-0.279851	-0.375336
C7orf50	-0.0731425	-0.221794	-0.515506	0.32063	0.153315	-0.112384	-0.156114
C7orf57	0.2032	0.106671	0.195993	-0.163109	0.0857458	-0.0629117	0.0483881
C8A	-0.261966	-0.205316	-0.543694	-0.0296624	-0.798256	0.759315	0.680877
C8B	-0.384908	-0.0857701	-0.54291	0.334689	-0.747547	0.618841	0.497484
C8orf33	-0.489036	0.153873	-0.238023	0.429904	-0.334601	0.181408	0.0608249
C8orf34	0.2842	0.461361	0.202289	0.209502	0.421107	-0.471021	-0.380756
C8orf37	0.525014	0.636492	0.534977	0.100953	0.367149	-0.460879	-0.336755
C8orf48	-0.361982	0.0489937	-0.0603145	0.148355	-0.0248612	-0.0340624	-0.13377
C8orf74	0.389082	0.20077	-0.320901	0.232474	0.204594	-0.215902	-0.257443
C8orf82	-0.378972	-0.264131	-0.259194	0.443389	0.153404	-0.16939	-0.323644
C8orf88	-0.0174804	-0.308553	-0.539651	-0.337056	-0.351131	0.472865	0.477943
C8orf89	0.205106	0.339079	-0.027654	0.22007	0.13153	-0.187452	-0.123538
C9	0.146271	0.0238943	-0.0564922	-0.147307	-0.306173	0.30023	0.365566
C9orf131	-0.282181	-0.0206216	-0.256132	0.446051	-0.6664	0.480721	0.347969
C9orf135	0.264422	0.153193	0.132745	-0.262539	-0.0364931	0.0604466	0.205123
C9orf152	-0.34816	0.0821371	-0.104736	0.492223	-0.613617	0.400855	0.323253
C9orf24	-0.360572	-0.103123	-0.10183	-0.0520354	-0.763639	0.651443	0.544018
C9orf3	0.150623	-0.0208101	0.170806	0.136325	0.0298441	-0.059973	-0.122714
C9orf40	0.294465	-0.119833	-0.354591	-0.00515137	-0.329103	0.348592	0.426706
C9orf64	0.118887	0.257695	0.517602	-0.156755	0.269938	-0.267972	-0.108785
C9orf72	0.653748	0.579147	0.601655	0.116041	0.492459	-0.567715	-0.526557
C9orf78	-0.219492	-0.113431	0.376283	-0.398956	0.107055	-0.0156091	0.0805724
C9orf84	0.195	-0.280987	-0.218816	-0.164268	-0.186801	0.261389	0.282234
C9orf85	0.404249	0.196529	0.58347	-0.521135	0.575457	-0.43902	-0.233658
CA1	0.316621	0.317627	0.438623	-0.2208	0.211061	-0.209905	-0.087261
CA10	-0.407073	-0.149954	-0.02198	-0.18407	-0.39373	0.363636	0.352108
CA11	0.148719	0.000527491	0.118785	0.199415	0.118055	-0.133122	-0.216031
CA12	-0.00232889	0.205281	-0.114514	0.411745	-0.160762	0.0443077	0.0329457
CA13	-0.0879268	-0.0257136	-0.21285	0.480027	-0.438415	0.302549	0.234572
CA14	-0.05812	0.207329	0.460628	0.0296885	0.156093	-0.207185	-0.0555495
CA2	0.347303	0.453668	-0.0652914	0.397754	-0.0755598	-0.0727562	-0.170208
CA3	0.443394	0.472434	0.370596	0.046613	0.529471	-0.545364	-0.383385
CA4	-0.337947	0.0751455	0.0344466	0.187604	0.568303	-0.537414	-0.594842
CA5A	-0.0690302	-0.032525	-0.0264465	0.0554927	-0.347379	0.267186	0.198465
CA5B	-0.178366	0.231742	0.327727	0.112771	-0.124756	-0.00756396	-0.0126929
CA6	0.2032	0.106671	0.195993	-0.163109	0.0857458	-0.0629117	0.0483881
CA7	0.205106	0.339079	-0.027654	0.22007	0.13153	-0.187452	-0.123538
CA8	-0.346786	-0.274107	-0.197795	-0.00283113	-0.0391383	0.0816725	-0.00523376
CA9	0.437178	0.445508	0.472789	-0.0626112	0.0346028	-0.10208	-0.00619412
CAAP1	0.75392	0.533201	0.581754	-0.178149	0.64605	-0.620234	-0.504799
CAB39	-0.430148	-0.195254	0.0962409	-0.517842	-0.461761	0.501135	0.588649
CAB39L	0.0543046	0.198383	0.477292	0.125333	-0.046599	-0.0643536	0.00641761
CABCOCO1	0.263848	0.436516	0.508799	0.0587419	0.173438	-0.276783	-0.302509
CABIN1	-0.314363	-0.422938	-0.545032	0.274576	-0.107503	0.128271	-0.0202525
CABLES1	0.0594886	0.219219	-0.197976	0.409579	-0.214421	0.0817778	-0.0243694
CABLES2	-0.134275	-0.264667	-0.447508	0.382824	-0.352662	0.305124	0.126971
CABP1	-0.0831451	0.514166	0.398219	0.246368	-0.035087	-0.147156	-0.285568
CABP2	0.467248	-0.246413	0.0809362	-0.377496	-0.103682	0.20108	0.261866
CABP7	0.0571923	-0.644708	-0.439522	-0.322937	-0.0793112	0.278607	0.291933
CABYR	-0.214976	-0.384483	0.154299	-0.600447	-0.327006	0.442994	0.579132
CACFD1	0.29624	-0.137691	-0.195598	0.0352491	-0.208837	0.218927	0.121148
CACHD1	-0.106059	-0.134161	-0.210043	0.159223	-0.424938	0.356417	0.396
CACNA1A	0.161925	0.311616	0.147924	0.244364	-0.216515	0.0619154	0.0707895
CACNA1C	-0.0275529	0.155278	-0.100616	0.502868	-0.290155	0.11734	-0.077089
CACNA1D	0.22778	0.392463	0.00891977	0.430868	0.031943	-0.176486	-0.275778
CACNA1E	-0.0544081	0.210648	-0.0470807	0.189314	0.0374461	-0.119574	-0.255252
CACNA1F	0.0709222	-0.0263738	-0.162738	0.218197	-0.42252	0.324007	0.192012
CACNA1G	-0.163524	-0.398144	-0.386007	0.0142761	-0.494922	0.482091	0.38343
CACNA1H	-0.223171	0.0885555	-0.003937	0.416539	-0.0484122	-0.0827681	-0.237381
CACNA1I	-0.295347	-0.0231007	0.25005	-0.192773	0.0408096	-0.0388611	0.0431224
CACNA1S	-0.357971	-0.498396	-0.753209	0.194139	-0.104522	0.174537	0.0205185
CACNA2D1	0.0685901	-0.0045887	0.166106	-0.582879	-0.353098	0.397676	0.439323
CACNA2D2	-0.0808122	0.193635	-0.138755	0.37453	-0.0771778	-0.0351374	-0.227599
CACNA2D3	0.113875	0.143611	0.102825	0.0827578	0.158525	-0.170221	-0.0336685
CACNA2D4	-0.0794823	0.146012	-0.00848169	0.46621	-0.21104	0.0341703	-0.112177
CACNB1	-0.510157	-0.484409	-0.389648	-0.160535	-0.238853	0.324493	0.178646
CACNB2	-0.0748166	0.00292744	0.159664	0.374553	0.0661692	-0.166169	-0.295097
CACNB3	-0.542098	0.029593	0.0372646	0.206463	-0.459223	0.306751	0.144578
CACNB4	0.00534332	0.49036	-0.0801951	0.394426	-0.318335	0.110896	-0.0302431
CACNG1	-0.603091	-0.551163	-0.614992	0.144679	-0.0846687	0.157322	0.0794052
CACNG2	0.296047	0.188634	0.321404	-0.0694227	0.252827	-0.233553	-0.127203
CACNG3	0.467248	-0.246413	0.0809362	-0.377496	-0.103682	0.20108	0.261866
CACNG4	0.110154	0.355381	-0.0377979	0.314029	0.17161	-0.259234	-0.331795
CACNG5	-0.0432268	0.428241	0.0105136	0.471045	0.00964204	-0.181014	-0.206429
CACNG6	0.148994	-0.481477	-0.0987291	-0.470482	-0.00525703	0.175887	0.306824
CACNG7	0.467248	-0.246413	0.0809362	-0.377496	-0.103682	0.20108	0.261866
CACNG8	0.66393	0.354739	0.0439846	0.242878	0.140592	-0.200229	-0.112027
CACTIN	-0.553518	-0.641689	-0.700469	0.15027	-0.633553	0.638662	0.481973
CACUL1	-0.155412	-0.209551	-0.474953	-0.115275	-0.841138	0.79956	0.720756
CACYBP	0.102552	0.199293	0.535242	-0.23137	-0.140141	0.0950862	0.252271
CAD	-0.144417	-0.158407	-0.112882	-0.0866915	-0.136881	0.14256	0.106644
CADM1	0.230002	-0.140571	-0.102785	-0.348519	-0.166175	0.233121	0.293878
CADM2	0.121493	0.622318	0.42913	0.341546	0.61741	-0.73296	-0.757772
CADM3	-0.214709	-0.389435	0.0918676	-0.288846	0.0032054	0.0923377	0.049871
CADM4	-0.513416	-0.53794	-0.694654	-0.0168249	-0.438344	0.50184	0.353441
CADPS2	0.736128	0.276209	0.0749873	-0.0646164	0.422485	-0.376775	-0.34376
CAGE1	0.402127	0.113167	0.328247	-0.0116757	0.433732	-0.382674	-0.283312
CALB1	-0.586725	-0.107575	-0.325442	0.431239	-0.097498	0.0321387	-0.094073
CALCOCO1	-0.568552	-0.61011	-0.738349	0.180323	-0.45326	0.478254	0.349272
CALCOCO2	0.0154859	-0.0513969	0.18702	-0.545022	-0.275106	0.34146	0.459952
CALCR	-0.118213	0.212624	0.319495	0.0785772	0.427765	-0.44065	-0.323723
CALCRL	0.323523	0.382749	0.34193	0.219216	0.701213	-0.720103	-0.775377
CALD1	0.173623	0.561948	0.41054	0.25256	0.236172	-0.376532	-0.439683
CALHM1	0.266751	0.116483	-0.238208	0.198915	-0.0733591	0.0152175	-0.0544188
CALHM2	-0.634223	-0.287636	-0.544764	0.423895	-0.156034	0.111346	-0.0204234
CALHM5	-0.6307	0.00186432	0.0616356	0.207038	0.245944	-0.279375	-0.380334
CALHM6	0.168307	0.527324	0.37957	0.311066	-0.0554487	-0.133989	-0.0604719
CALM1	-0.538077	-0.284582	-0.384846	0.0371901	-0.533534	0.506755	0.38597
CALM2	0.440315	0.640286	0.483412	-0.0552977	0.0532146	-0.15388	-0.140814
CALM3	-0.358966	-0.476768	-0.386165	-0.0744311	-0.489979	0.532975	0.497999
CALML4	0.359206	0.328877	0.2917	-0.0903747	0.358167	-0.351759	-0.286237
CALML5	0.0444717	0.170355	-0.0547666	0.470961	0.18215	-0.266251	-0.207028
CALML6	0.164456	0.160429	-0.131864	0.0887325	0.201093	-0.20975	-0.197824
CALR	-0.624153	-0.495559	-0.242141	-0.25959	-0.265725	0.355316	0.289282
CALR3	0.0628114	0.280037	-0.255984	0.205868	-0.175386	0.0922047	0.018961
CALU	-0.0554996	-0.26619	-0.0195589	-0.376871	-0.0185535	0.148777	0.155657
CAMK1	-0.0286348	0.0447794	0.180895	-0.376871	0.280872	-0.189328	-0.216567
CAMK1D	-0.465667	-0.453823	-0.389521	0.101812	-0.326395	0.329828	0.170344
CAMK1G	-0.255429	-0.211495	0.0640048	0.0483238	0.258853	-0.208146	-0.160993
CAMK2A	-0.265218	-0.075933	-0.48509	0.252423	-0.39039	0.335365	0.308624
CAMK2B	-0.552068	-0.418203	-0.697994	0.380515	-0.223122	0.215043	0.064626
CAMK2D	0.21055	-0.233405	-0.0924028	-0.592471	-0.58917	0.665441	0.747789
CAMK2G	-0.00995339	-0.320601	-0.47528	-0.236862	-0.0300717	0.172375	0.232607
CAMK2N1	0.537626	0.668723	0.482215	0.000542474	0.465856	-0.529617	-0.503893
CAMK4	0.433787	0.401271	0.204779	-0.00825333	0.231203	-0.259346	-0.160686
CAMKK1	0.127196	0.117443	-0.256868	0.447501	-0.152392	0.044573	-0.103321
CAMKK2	-0.685183	-0.479611	-0.337459	0.206445	-0.239356	0.22866	0.101268
CAMKMT	0.27512	0.211398	0.433195	-0.179969	0.0482197	-0.0674156	0.0769468
CAMKV	-0.565007	-0.300114	0.00909338	0.0999794	-0.45769	0.375491	0.268907
CAMLG	0.155037	0.00964665	0.37352	-0.18102	0.602933	-0.496965	-0.360017
CAMSAP2	-0.319713	-0.320621	-0.649339	0.282145	-0.734972	0.649664	0.457471
CAMSAP3	0.208246	-0.438648	-0.08677	-0.638001	0.0569915	0.170614	0.306258
CAMTA1	0.610808	0.671305	0.355996	0.337563	0.00208768	-0.185208	-0.202803
CAMTA2	-0.48644	-0.60701	-0.79026	0.192264	-0.509973	0.539983	0.347718
CAND2	-0.381387	-0.669379	-0.787752	0.00960824	-0.300583	0.40796	0.308958
CANT1	-0.391671	-0.511966	-0.642484	0.161128	-0.597992	0.592403	0.428396
CANX	-0.307119	0.120597	0.256885	-0.0939886	0.0441158	-0.0686034	-0.0335422
CAP1	0.234696	0.125595	-0.0204362	0.135412	0.191749	-0.206145	-0.226663
CAP2	-0.00474428	-0.204121	0.230419	-0.676651	-0.00257198	0.162054	0.31966
CAPG	-0.128728	-0.312306	-0.331823	-0.105265	0.134283	-0.0193373	-0.0454186
CAPN1	-0.414323	-0.592698	-0.805845	0.215538	-0.327645	0.377436	0.210696
CAPN10	-0.149132	-0.735326	-0.517806	-0.210485	-0.100168	0.291107	0.2527
CAPN11	0.214639	0.175462	0.274789	0.145613	0.332288	-0.334614	-0.322515
CAPN13	0.54308	0.125191	0.0189816	-0.134616	0.154919	-0.109984	-0.0164264
CAPN14	0.2032	0.106671	0.195993	-0.163109	0.0857458	-0.0629117	0.0483881
CAPN15	0.327676	0.227564	0.108679	0.509024	0.237455	-0.352646	-0.414184
CAPN2	-0.77249	-0.677113	-0.619582	0.0471981	-0.384954	0.457469	0.3221
CAPN3	-0.225089	-0.198946	-0.361047	0.196416	-0.253743	0.224697	0.266792
CAPN5	-0.0598579	0.0232491	-0.283681	0.64086	0.164646	-0.262683	-0.413264
CAPN6	-0.179397	0.211662	-0.0521713	0.0152027	0.265159	-0.269033	-0.30847
CAPN7	0.151508	0.186841	0.379658	-0.400668	0.171794	-0.105593	0.0422534
CAPN8	0.22744	0.669762	0.498852	0.214661	0.486427	-0.595467	-0.599937
CAPNS1	-0.706707	-0.631638	-0.182475	-0.322595	-0.466024	0.553683	0.502313
CAPRIN1	-0.129346	-0.287624	-0.0521087	-0.357486	0.40596	-0.221542	-0.133037
CAPRIN2	0.187607	0.441316	0.192806	-0.0699468	-0.0992271	0.0131375	-0.0214151
CAPS	0.0357092	0.232948	-0.273794	0.22244	-0.251203	0.149511	0.0106707
CAPS2	0.276377	-0.155877	-0.309596	-0.0386303	-0.267528	0.298674	0.419971
CAPSL	0.174345	0.194425	0.188896	0.264165	-0.234813	0.0986856	0.05679
CAPZA1	0.502482	0.303897	0.529522	-0.310786	0.196256	-0.175163	-0.0556801
CAPZA2	0.187324	0.234527	0.263403	-0.386122	0.157943	-0.0967838	-0.0141007
CAPZA3	0.046051	0.132482	0.28609	-0.116287	0.066689	-0.076828	-0.0236153
CAPZB	-0.382222	-0.219313	-0.411095	-0.101269	-0.437862	0.450519	0.28178
CARD10	-0.463234	-0.00714787	-0.435361	0.497408	-0.032793	-0.0605385	-0.221487
CARD11	-0.153441	0.245121	-0.117736	-0.0477226	-0.402442	0.320922	0.306367
CARD14	0.467248	-0.246413	0.0809362	-0.377496	-0.103682	0.20108	0.261866
CARD19	0.103439	-0.336884	0.252862	-0.680314	0.353504	-0.120319	0.0904494
CARD6	-0.0314619	-0.0119862	-0.186645	0.0073454	0.187272	-0.148581	-0.189593
CARF	0.061364	0.243108	-0.113157	0.29364	0.254373	-0.294469	-0.273588
CARHSP1	0.0173277	0.408706	-0.138539	0.869003	0.168271	-0.359402	-0.478957
CARM1	-0.571565	-0.54516	-0.500466	0.0276617	-0.441341	0.464061	0.272909
CARMIL1	0.186267	-0.0713364	0.0480034	-0.079292	0.252182	-0.19521	-0.241297
CARMIL2	0.51364	0.0470677	0.0142054	0.00311755	-0.292877	0.245446	0.240055
CARMIL3	0.0309948	-0.0924338	0.239104	-0.170428	-0.0879564	0.0915121	0.0381176
CARNMT1	0.491762	0.384084	0.569256	-0.520736	0.513609	-0.412476	-0.237159
CARNS1	-0.103033	0.0711325	-0.1958	0.164414	-0.301216	0.231742	0.101867
CARS	-0.0780709	-0.667594	-0.565786	-0.210545	-0.429157	0.551379	0.494246
CARS2	0.112469	-0.354463	-0.329019	-0.0492725	0.40568	-0.234168	-0.142375
CASC1	0.649219	0.770316	0.459177	0.303503	0.296706	-0.446985	-0.347063
CASC3	-0.228708	-0.259564	0.107851	-0.0450948	-0.0683925	0.0749997	0.0140989
CASC4	0.508239	0.661656	0.708977	-0.191204	0.262643	-0.326007	-0.272258
CASD1	0.188135	0.348684	0.262325	0.0163468	0.576654	-0.550624	-0.58438
CASKIN1	0.0953773	-0.129619	-0.435426	0.07159	-0.0551597	0.0971228	-0.014509
CASKIN2	-0.283728	-0.3456	-0.644444	0.385248	-0.322446	0.289904	0.116402
CASP1	0.444733	0.0848989	-0.019683	-0.394424	0.393127	-0.241635	-0.0979229
CASP10	0.316208	0.0702998	0.106063	-0.267341	-0.280973	0.28124	0.405775
CASP14	0.345738	0.391821	0.518542	-0.231197	0.253482	-0.262446	-0.14361
CASP3	0.503158	0.222532	0.396349	-0.320503	-0.10938	0.103038	0.22455
CASP6	0.273462	0.420725	0.418332	0.0427169	0.809105	-0.77282	-0.652501
CASP7	0.503523	0.477823	0.258184	-0.0404319	0.251804	-0.293472	-0.281523
CASP8	0.366414	0.226097	0.554383	-0.462262	0.0856918	-0.0496488	0.145456
CASP8AP2	0.625945	0.741079	0.545972	0.101804	0.0871616	-0.232197	-0.135274
CASP9	-0.190619	-0.100528	0.0553984	-0.279686	0.178827	-0.0998258	-0.0507104
CASQ1	-0.101409	0.0230139	0.0543455	-0.0220975	0.544163	-0.469636	-0.454409
CASQ2	-0.0794613	-0.0904156	-0.156925	-0.0300742	0.0123983	0.0287	0.147324
CASR	0.277553	0.475524	0.557921	-0.150142	0.285836	-0.32963	-0.288217
CASS4	0.342138	0.249898	0.257974	-0.0381362	-0.314603	0.232619	0.309694
CAST	0.0524529	-0.405671	-0.321501	-0.431148	-0.567657	0.653039	0.680773
CASTOR1	-0.251184	0.031986	-0.111699	0.329756	0.364695	-0.390418	-0.509678
CASZ1	-0.267463	-0.471848	-0.616374	0.322799	-0.358421	0.344447	0.18058
CAT	0.0405691	0.363635	0.50596	0.191248	0.749737	-0.767159	-0.721322
CATIP	0.360572	0.262313	0.238592	0.00473589	0.0157006	-0.0609338	0.0433269
CATSPER1	-0.167857	-0.379725	0.131826	-0.383505	0.104278	0.0168123	0.00932918
CATSPER2	0.479443	0.336801	0.16848	0.285136	0.182135	-0.262754	-0.329819
CATSPER3	0.389082	0.20077	-0.320901	0.232474	0.204594	-0.215902	-0.257443
CATSPER4	0.511194	0.462575	0.275749	0.253293	-0.000477305	-0.129968	-0.0659285
CATSPERB	0.309656	0.211989	0.352025	0.00173222	0.320977	-0.307002	-0.220428
CATSPERD	0.309316	0.207196	0.346717	-0.0213598	0.303068	-0.287187	-0.193048
CATSPERE	0.434775	0.458537	0.631313	-0.0719733	0.457256	-0.469814	-0.371726
CATSPERG	-0.321574	0.0648963	0.117627	0.239101	-0.104108	-0.0186525	-0.123486
CAV1	-0.0408581	0.513118	0.346613	0.276425	0.689222	-0.7433	-0.772372
CAV2	0.404281	0.800562	0.564156	0.281799	0.740117	-0.838356	-0.824257
CAV3	-0.0958454	-0.363089	0.0717281	-0.532435	0.149542	0.0298764	0.175243
CAVIN1	-0.331313	-0.103787	-0.504457	0.262905	-0.109905	0.0981018	0.0392903
CAVIN2	-0.125733	0.507403	0.226412	0.535527	0.62835	-0.734553	-0.804924
CAVIN3	-0.071986	-0.269392	-0.545648	0.331118	-0.0755797	0.0752968	-0.0962366
CAVIN4	-0.266157	-0.0328815	0.371353	-0.34248	-0.0819722	0.10598	0.246692
CBFA2T2	-0.421826	0.0708952	0.142072	0.112565	0.000921708	-0.064539	-0.216002
CBFA2T3	-0.223907	-0.382272	-0.431569	0.240265	0.00485718	0.0310107	-0.117486
CBFB	-0.129758	0.0483527	0.353056	-0.412837	-0.270768	0.270329	0.31721
CBL	0.388311	-0.00972015	-0.305842	0.177737	-0.299476	0.251288	0.136932
CBLB	0.483728	0.414447	0.445081	-0.0182253	0.255216	-0.30606	-0.179773
CBLC	-0.166809	-0.167221	0.237353	0.0356601	0.341537	-0.295028	-0.375325
CBLL1	0.370014	0.568702	0.465033	0.231707	-0.236699	0.0271037	0.0628515
CBLN1	0.2032	0.106671	0.195993	-0.163109	0.0857458	-0.0629117	0.0483881
CBLN2	-0.0548375	0.186146	0.371138	0.166113	0.235263	-0.285309	-0.353275
CBLN3	0.117251	0.0603181	-0.202992	0.287975	-0.0349281	-0.00556767	0.0299042
CBLN4	0.2032	0.106671	0.195993	-0.163109	0.0857458	-0.0629117	0.0483881
CBR1	0.325203	0.318857	0.271334	0.010825	-0.0331467	-0.0357515	0.0210509
CBR2	0.173829	0.427741	0.187921	-0.00389831	-0.337711	0.202008	0.135872
CBR3	-0.340291	-0.0645157	-0.399347	0.226563	0.0160384	-0.0340532	-0.0801248
CBR4	-0.477933	0.139726	0.0684633	0.252349	0.0205861	-0.103503	-0.136101
CBX1	-0.189393	-0.0391108	0.306683	-0.16829	-0.527816	0.442456	0.420666
CBX2	-0.299216	0.415556	-0.086169	0.675339	-0.108069	-0.117117	-0.223577
CBX4	0.671581	0.201131	0.264102	-0.111434	0.44446	-0.372736	-0.213229
CBX5	-0.421675	-0.634441	0.0595156	-0.465882	-0.371566	0.47346	0.538139
CBX6	-0.306609	-0.0946684	-0.208313	0.367951	-0.324375	0.20996	0.0409357
CBX7	-0.593541	-0.497728	-0.557863	0.0946931	-0.817573	0.776978	0.66481
CBX8	0.110808	0.190475	0.179092	0.164707	0.102377	-0.174037	-0.149706
CC2D1A	-0.206698	-0.42459	-0.517862	0.127403	-0.42885	0.42916	0.319414
CC2D1B	0.0386216	0.217328	0.0351321	0.352725	0.330165	-0.390738	-0.437759
CC2D2A	0.184619	0.469343	0.257695	0.108848	0.200239	-0.290464	-0.239692
CCAR1	0.195065	0.455823	0.581202	-0.240695	-0.126013	0.0381328	0.0708148
CCAR2	-0.246253	-0.23935	-0.535086	0.376482	-0.583002	0.484758	0.358105
CCBE1	0.121437	-0.00573911	0.0760783	0.196147	0.0173405	-0.0771539	-0.129062
CCDC102A	-0.427959	-0.811211	-0.660421	-0.134342	-0.304687	0.460544	0.460915
CCDC106	0.394454	0.482926	0.124765	0.522023	0.10165	-0.265129	-0.340012
CCDC107	0.138627	0.440122	0.456999	0.0607359	0.344003	-0.39296	-0.299112
CCDC113	0.100891	-0.00638613	0.32964	-0.219314	-0.0266025	0.0339804	0.0397683
CCDC115	0.272711	-0.1927	0.120375	-0.419734	0.423697	-0.231395	-0.0402152
CCDC117	-0.391182	0.102803	0.280479	-0.048768	-0.548594	0.418373	0.435727
CCDC120	0.229517	0.510939	0.304273	0.518255	0.12755	-0.319008	-0.345778
CCDC122	-0.20851	0.107277	-0.444303	0.119381	-0.29198	0.238625	0.176129
CCDC124	-0.263788	-0.457901	-0.342433	-0.0467542	-0.00540601	0.110617	-0.00218239
CCDC125	-0.0529453	-0.298606	-0.066274	-0.511231	-0.120944	0.25619	0.416876
CCDC126	0.506599	0.502844	0.487314	0.142343	0.327925	-0.404753	-0.291315
CCDC127	-0.0388941	0.0528116	-0.28104	0.0896517	0.0484104	-0.018505	0.0110455
CCDC130	0.501201	-0.0625979	-0.0560893	0.0249159	0.221361	-0.153974	-0.0867564
CCDC134	0.0352663	0.116101	0.486882	-0.453875	-0.319897	0.295952	0.433507
CCDC136	0.34181	0.151937	0.147019	0.0942533	-0.125339	0.0747548	0.203186
CCDC137	-0.0411326	0.000556489	-0.232319	0.409013	-0.450059	0.318148	0.290199
CCDC138	0.449331	0.470055	0.333798	0.502664	0.203835	-0.365368	-0.36713
CCDC14	0.329864	0.517559	0.562477	0.165781	0.390255	-0.479845	-0.391175
CCDC142	0.317619	0.353219	0.443135	-0.395512	0.413467	-0.337364	-0.151042
CCDC146	-0.411215	0.0190061	-0.3074	0.212536	-0.0755993	0.0244675	-0.0551949
CCDC148	-0.107694	0.354518	-0.236669	0.613613	-0.275297	0.0747076	-0.058699
CCDC149	0.0227297	-0.0734192	-0.345117	-0.11624	0.0331004	0.0459077	0.116545
CCDC15	0.369941	0.804459	0.479817	0.600627	0.373858	-0.590048	-0.564218
CCDC150	0.0365378	-0.302436	-0.281937	-0.190841	0.166911	-0.0120477	0.0827242
CCDC151	0.456623	0.625511	0.637335	0.056356	0.324626	-0.436314	-0.468275
CCDC152	0.367037	0.169068	0.0945531	0.421527	0.590501	-0.599021	-0.627973
CCDC154	-0.295247	0.0565745	-0.0575318	0.626681	-0.0870317	-0.0769804	-0.173415
CCDC157	-0.0310637	0.0788385	0.285006	0.186089	0.376633	-0.410334	-0.486321
CCDC158	0.0546348	-0.520558	-0.268303	-0.734086	-0.221073	0.449152	0.608637
CCDC160	-0.20492	-0.164502	-0.0526338	-0.204059	0.126052	-0.0321467	0.124164
CCDC167	-0.120416	0.159877	-0.0296527	-0.081486	-0.110769	0.0728702	0.0629248
CCDC17	0.188789	0.265281	0.510997	0.128068	0.0335919	-0.150993	-0.169857
CCDC170	0.075675	-0.0612374	-0.109355	0.100738	0.345269	-0.290924	-0.248297
CCDC171	0.157745	0.0715402	-0.336028	0.17664	0.252815	-0.211733	-0.124084
CCDC173	0.659248	0.571038	0.682756	0.0744231	0.410956	-0.499618	-0.439722
CCDC174	-0.217773	0.127193	0.281605	0.232995	0.0664504	-0.157486	-0.301918
CCDC175	0.00116613	0.518999	0.419126	0.561255	0.0609974	-0.277316	-0.32303
CCDC178	0.277553	0.475524	0.557921	-0.150142	0.285836	-0.32963	-0.288217
CCDC18	0.324884	0.258037	0.385216	-0.243511	0.648551	-0.550004	-0.338996
CCDC181	0.2384	0.453058	0.703604	-0.0693238	-0.0584744	-0.0637969	-0.0272576
CCDC184	0.445347	0.278635	-0.0263403	0.279199	0.39977	-0.409761	-0.430884
CCDC185	0.389082	0.20077	-0.320901	0.232474	0.204594	-0.215902	-0.257443
CCDC186	0.337767	0.407463	0.61727	-0.0721941	-0.078758	-0.0205909	0.0447469
CCDC189	0.205106	0.339079	-0.027654	0.22007	0.13153	-0.187452	-0.123538
CCDC190	0.389082	0.20077	-0.320901	0.232474	0.204594	-0.215902	-0.257443
CCDC191	0.260074	0.489399	0.071917	0.248088	0.338086	-0.390925	-0.446695
CCDC192	0.467248	-0.246413	0.0809362	-0.377496	-0.103682	0.20108	0.261866
CCDC197	-0.191793	-0.4311	-0.385787	-0.109398	-0.495067	0.524853	0.447603
CCDC22	-0.488266	-0.587832	-0.685889	0.11086	-0.170964	0.267395	0.162418
CCDC24	0.26821	0.164004	0.131819	0.121909	-0.251996	0.154552	0.255521
CCDC25	-0.239193	-0.0591664	0.108002	-0.208042	-0.525586	0.474501	0.404194
CCDC28A	0.219098	-0.00869995	0.111889	-0.356639	-0.0626375	0.138467	0.221528
CCDC28B	-0.145943	-0.071661	0.228317	-0.557916	0.0857531	0.0319972	0.123098
CCDC3	-0.380648	0.146042	0.157568	0.404824	0.142944	-0.250578	-0.401927
CCDC32	0.199575	0.521713	0.145928	0.505717	0.267944	-0.39719	-0.387024
CCDC34	0.426439	0.477275	0.534125	-0.148452	-0.1175	0.0282761	0.141623
CCDC36	-0.116845	0.0788244	-0.0237812	0.331675	-0.0766205	-0.035663	-0.0364862
CCDC38	0.376869	0.333217	0.250167	0.307877	-0.172175	0.0160165	0.0670715
CCDC40	-0.0558744	0.256919	-0.0377339	0.425507	-0.233521	0.0916211	0.0330048
CCDC42	-0.165101	0.278696	0.457991	0.00453156	0.100769	-0.183577	-0.266599
CCDC47	0.177826	0.387204	0.467087	-0.03385	0.112362	-0.17563	-0.0962916
CCDC50	0.0427763	0.427935	0.290288	0.231626	0.432128	-0.51088	-0.546959
CCDC51	0.330766	0.249908	0.229343	0.0033294	0.0544176	-0.0813375	0.00285904
CCDC54	0.0146763	0.0701987	-0.0131891	0.265898	0.0557147	-0.117395	-0.132352
CCDC59	0.244909	0.157101	0.536477	-0.498638	-0.0492928	0.0820012	0.174151
CCDC6	-0.559203	-0.244633	-0.344507	0.0674348	-0.310121	0.290968	0.111599
CCDC60	0.195071	0.159074	0.164974	-0.330623	-0.412749	0.38537	0.405157
CCDC61	-0.176236	-0.00912958	0.0846246	0.25367	0.047845	-0.102406	-0.0525061
CCDC62	0.232437	0.606476	0.692653	0.0788086	0.540014	-0.612948	-0.499537
CCDC63	0.209217	0.368646	0.0919662	0.214701	-0.0141054	-0.102979	-0.128268
CCDC65	-0.0889314	0.473431	0.0187991	0.386237	-0.283896	0.0768863	0.00655317
CCDC66	0.614533	0.747625	0.653454	-0.0248473	0.307691	-0.403984	-0.261458
CCDC68	-0.433728	-0.0203734	-0.131339	0.26101	0.312357	-0.324106	-0.359265
CCDC69	-0.0598575	0.0125425	-0.0478295	0.130209	-0.278186	0.186228	0.132168
CCDC70	-0.435105	-0.364858	-0.158846	-0.101246	0.267323	-0.14805	-0.241086
CCDC71	0.158602	-0.394537	-0.297705	0.0226864	-0.0986556	0.16314	0.119837
CCDC71L	-0.417484	-0.263113	-0.10605	-0.0321047	-0.0990269	0.11756	0.107888
CCDC73	-0.124487	0.176299	-0.162903	0.257194	0.0112616	-0.0694943	-0.130183
CCDC77	0.172362	0.431378	0.457911	-0.134478	-0.119501	0.0242516	0.0665104
CCDC8	0.160029	0.169653	0.00981252	0.167819	0.384814	-0.376063	-0.389323
CCDC80	0.0970465	-0.0365572	0.217855	-0.11805	0.0986415	-0.0822303	-0.170958
CCDC81	-0.109468	0.334116	0.257207	0.309397	-0.415037	0.200134	0.186956
CCDC82	0.478159	0.506818	0.349843	0.156924	0.231678	-0.312126	-0.211099
CCDC83	0.467248	-0.246413	0.0809362	-0.377496	-0.103682	0.20108	0.261866
CCDC84	-0.110997	-0.0767133	-0.114912	0.245311	-0.318538	0.254395	0.188051
CCDC85A	-0.504586	-0.0315964	-0.223729	0.207354	0.318997	-0.304255	-0.381334
CCDC85C	-0.0132399	-0.284966	-0.57676	0.320228	-0.516003	0.459433	0.353953
CCDC86	-0.509064	-0.571529	-0.53289	-0.0267852	-0.394234	0.448665	0.327256
CCDC87	0.237212	0.0219111	0.0319635	0.149693	-0.091212	0.0384011	0.0865728
CCDC88A	0.281511	0.474147	0.20959	0.130649	-0.195378	0.0660617	0.0954862
CCDC89	0.186948	0.195221	0.450655	0.0495456	0.629086	-0.607875	-0.606793
CCDC9	0.0501666	-0.0242941	-0.43143	0.50895	-0.47698	0.34779	0.212653
CCDC90B	-0.369857	-0.315572	-0.0728984	-0.302327	-0.349841	0.381737	0.312961
CCDC91	-0.143251	0.328904	0.440047	-0.0406359	0.393703	-0.405421	-0.328372
CCDC92	-0.413709	-0.42162	-0.394418	-0.034234	-0.0397505	0.138082	0.137739
CCDC93	-0.106528	-0.0341048	0.545044	-0.194061	0.0587713	-0.0578087	-0.00988443
CCDC97	-0.245699	-0.499171	-0.701592	0.125019	-0.353775	0.396917	0.266919
CCDC9B	-0.278245	-0.146979	-0.0571524	-0.496018	-0.366423	0.419101	0.393315
CCHCR1	-0.100701	-0.293277	-0.785765	0.444364	-0.175091	0.176853	0.0909604
CCIN	0.299026	-0.276604	-0.0347223	-0.38476	-0.20808	0.296703	0.395571
CCK	0.273471	0.103166	0.401746	-0.137401	0.150337	-0.142981	-0.0844193
CCKAR	0.0633402	0.16296	0.0721236	-0.353284	0.0381699	0.00124272	0.0850275
CCL1	0.389082	0.20077	-0.320901	0.232474	0.204594	-0.215902	-0.257443
CCL11	0.0628156	0.464044	0.204209	0.28589	0.408616	-0.482648	-0.498349
CCL14	-0.370378	-0.0543551	-0.364922	0.211093	0.347082	-0.303421	-0.342792
CCL16	-0.497238	-0.490106	-0.421684	-0.17801	-0.500271	0.565841	0.480292
CCL17	-0.26594	-0.406714	-0.372764	-0.201648	-0.0260332	0.174334	0.234069
CCL19	0.0107139	0.210705	0.087919	0.0169936	-0.357351	0.24927	0.183212
CCL2	0.337878	0.108716	0.0754912	-0.18562	-0.218201	0.214653	0.3155
CCL20	0.2032	0.106671	0.195993	-0.163109	0.0857458	-0.0629117	0.0483881
CCL21	0.107489	0.372278	0.163619	0.419523	-0.168707	-0.00235756	-0.137714
CCL22	0.370109	0.252563	-0.0287776	0.0741708	0.190864	-0.188025	-0.0703304
CCL26	0.210584	0.705229	0.4971	0.285917	0.285826	-0.435274	-0.394021
CCL28	0.0725251	0.0919703	0.288465	-0.233806	0.0981849	-0.0756816	0.0636155
CCL3L1	0.0729331	0.0596617	-0.0942232	-0.0321009	-0.204435	0.18614	0.251356
CCL4	0.40144	0.399765	0.363799	-0.164246	-0.0075308	-0.0276511	0.00111945
CCL5	0.441125	0.180599	0.330962	-0.104204	0.38766	-0.348036	-0.259521
CCM2	-0.398292	-0.749762	-0.674584	-0.319845	-0.264247	0.448007	0.374058
CCM2L	-0.447	-0.0849379	-0.219475	0.463725	-0.0652125	-0.0319291	-0.204696
CCNB1	-0.0135139	-0.0706952	-0.143568	0.117896	0.143362	-0.122764	-0.24082
CCNB1IP1	0.442194	0.0360839	0.500429	-0.643104	0.226771	-0.0855663	0.123072
CCNB2	-0.0777576	0.445861	0.43263	0.299477	-0.149099	-0.0489441	-0.0579677
CCNB3	0.159579	0.335866	0.225007	-0.0574525	0.389987	-0.386218	-0.434226
CCNC	0.136982	0.325788	0.316993	0.0803774	-0.000596019	-0.091155	-0.0465417
CCND1	0.0877321	0.47281	0.141503	0.484806	-0.40161	0.145286	-0.0104271
CCND2	0.426124	-0.181822	-0.198341	-0.497901	-0.121901	0.257462	0.27309
CCND3	-0.326439	-0.628253	-0.628483	-0.0944137	-0.299852	0.402903	0.33745
CCNDBP1	0.0596956	0.243617	0.502814	-0.34991	0.52123	-0.440414	-0.280727
CCNE2	-0.0319123	0.104164	0.380387	-0.144602	0.259575	-0.244231	-0.164588
CCNF	-0.0239197	0.069336	-0.154243	0.398656	-0.0414129	-0.0494452	-0.107755
CCNG1	0.159672	0.29742	0.310257	-0.169399	0.217088	-0.21096	-0.0298988
CCNG2	-0.106661	-0.121846	-0.0207069	-0.00671805	-0.0591451	0.0674649	-0.0267534
CCNH	0.443251	0.427269	0.743377	-0.392389	0.275136	-0.263128	-0.0559051
CCNJ	0.0762462	0.102356	0.0894836	0.327746	0.00195681	-0.106001	-0.241454
CCNJL	-0.0106814	0.277635	0.0329024	0.429356	-0.140222	-0.0065373	-0.103985
CCNK	0.175112	-0.135596	-0.309859	0.358732	-0.127034	0.0718712	-0.0311941
CCNL1	0.627484	0.376371	0.401284	-0.0777984	-0.118481	0.0419139	0.172921
CCNL2	0.36513	0.480084	0.242161	0.43785	-0.138065	-0.0602299	-0.0500359
CCNO	0.277553	0.475524	0.557921	-0.150142	0.285836	-0.32963	-0.288217
CCNQ	-0.445574	-0.674457	-0.848747	0.00527777	-0.712133	0.774231	0.699046
CCNT1	0.326779	0.175153	0.323911	-0.096977	-0.302237	0.228229	0.266163
CCNT2	0.614836	0.757653	0.641676	0.119896	0.27129	-0.415755	-0.359135
CCNY	-0.759076	-0.422786	-0.412974	0.164047	-0.28888	0.292517	0.191485
CCNYL1	-0.427188	0.142412	0.111203	-0.180347	-0.0219007	0.0103554	0.0337639
CCP110	0.452672	0.155208	0.179798	-0.323667	-0.228729	0.237523	0.285288
CCPG1	0.373911	0.311271	0.525673	-0.503842	-0.0613924	0.0750329	0.207526
CCR1	0.242477	-0.119757	-0.0334367	-0.280334	-0.0883814	0.168173	0.283423
CCR10	0.427735	0.509591	0.767622	-0.171647	0.425541	-0.461297	-0.358414
CCR2	0.143286	0.188554	0.0150782	0.00122987	0.51279	-0.450169	-0.359838
CCR3	0.126318	0.210291	-0.0829016	-0.126159	0.169761	-0.123173	-0.0194792
CCR4	-0.272469	0.0885499	-0.362655	0.293467	0.0965755	-0.111693	-0.13461
CCR5	0.229333	0.0376678	0.347354	-0.261501	-0.0426456	0.0613624	0.209033
CCR6	0.355815	0.168728	0.039081	-0.267723	0.0209656	0.0204811	0.12132
CCR7	0.565813	0.228583	-0.028111	0.165884	0.145129	-0.157593	-0.103309
CCR8	0.0917881	0.132583	-0.144713	0.0674846	-0.575686	0.477032	0.461407
CCR9	0.244043	-0.0507873	0.192357	0.0326938	-0.100988	0.0636755	-0.00716992
CCRL2	0.264358	0.249952	0.401166	-0.279209	0.630485	-0.535972	-0.427477
CCS	-0.288137	-0.362657	-0.251657	-0.283135	-0.280899	0.378208	0.373558
CCSAP	0.159703	0.175615	-0.0372309	0.323314	-0.189954	0.0758232	0.0592987
CCSER1	0.372527	0.592267	0.268499	0.268427	0.106311	-0.253837	-0.239766
CCSER2	0.0306932	0.388495	0.449735	0.286337	-0.307577	0.0950862	0.103826
CCT2	0.230566	0.415575	0.520887	-0.166356	0.0914231	-0.140302	0.0280786
CCT3	-0.232686	-0.257916	0.301656	-0.471253	-0.0700674	0.169147	0.347333
CCT4	0.0337695	0.194976	0.47208	-0.224029	0.0391071	-0.0490036	0.0893549
CCT5	-0.232159	-0.563623	-0.0247508	-0.683808	-0.126189	0.334863	0.469404
CCT6B	0.166378	0.307377	-0.174436	0.442167	-0.00595197	-0.105416	-0.129015
CCT7	-0.34467	-0.387341	0.0201816	-0.528793	0.112158	0.0682376	0.211702
CCT8	0.293862	0.0895129	0.468479	-0.545895	0.0264687	0.0503645	0.283404
CCT8L2	0.0418972	0.0596928	-0.256393	-0.0532405	-0.224346	0.229894	0.298488
CD101	0.319303	0.199033	0.416403	-0.12574	-0.197102	0.135066	0.250487
CD109	-0.197539	0.16835	0.059674	0.349833	0.0553417	-0.16843	-0.281503
CD14	0.0489781	-0.443967	-0.306272	-0.324708	0.215623	-0.0185168	0.0381798
CD151	-0.425843	-0.496089	-0.505888	0.115708	-0.149073	0.195586	0.0382475
CD163	-0.281259	-0.577238	-0.311533	-0.125996	0.0561678	0.0762422	0.0152245
CD164L2	0.2032	0.106671	0.195993	-0.163109	0.0857458	-0.0629117	0.0483881
CD177	0.2032	0.106671	0.195993	-0.163109	0.0857458	-0.0629117	0.0483881
CD180	0.125924	-0.137588	-0.225973	-0.222609	-0.027329	0.113719	0.174583
CD19	0.451519	0.408082	0.315524	-0.0277493	0.0350762	-0.0993162	-0.0174236
CD1D	0.546115	0.587254	0.274554	0.0953055	0.40571	-0.462734	-0.345885
CD1E	0.425105	0.213024	-0.109696	-0.225877	-0.025527	0.071223	0.183369
CD2	0.0526872	0.260377	0.18742	0.0704911	0.202299	-0.224575	-0.13138
CD200	0.490571	0.471041	0.451678	0.182332	0.0387374	-0.166619	-0.104482
CD200R1	0.129636	-0.157094	-0.00678435	-0.420942	0.261391	-0.110093	-0.0256031
CD209	0.561598	-0.0971733	0.161184	-0.506074	0.231276	-0.0725133	0.0870926
CD22	0.164472	-0.470358	-0.322994	-0.381507	0.239167	-0.00784732	0.103315
CD226	0.0232504	0.279499	0.161364	-0.044033	0.250395	-0.273108	-0.192455
CD244	0.299308	0.168148	0.302678	-0.273609	0.106264	-0.0699979	0.0423753
CD247	0.352383	0.696847	0.780002	-0.00840922	0.156229	-0.303692	-0.277756
CD248	0.266348	-0.0527932	-0.277317	-0.0897955	-0.0531762	0.0898924	0.0462913
CD27	0.326379	-0.268797	-0.195518	-0.219942	-0.231019	0.305383	0.408736
CD274	0.566879	0.26393	0.51726	-0.335511	0.451546	-0.36846	-0.199672
CD276	-0.297305	-0.425431	-0.493887	0.0914693	-0.167961	0.213206	0.121754
CD28	0.270121	-0.141383	-0.237897	-0.112843	0.011134	0.0775609	0.1142
CD2BP2	-0.0942569	0.0739853	0.0541866	-0.0333238	0.181764	-0.161484	-0.0998382
CD300C	0.348284	-0.247126	-0.229747	-0.151955	0.215856	-0.0763052	-0.0134455
CD302	0.101327	-0.03	-0.0487853	0.277538	0.40883	-0.396694	-0.447413
CD320	-0.077819	-0.287438	0.134062	-0.576849	0.351461	-0.1335	-0.0301033
CD33	-0.591477	-0.318092	-0.528074	0.118117	-0.74539	0.668426	0.586368
CD34	-0.410676	-0.0251503	-0.394301	0.35668	-0.013725	-0.0403634	-0.220259
CD37	0.0365716	-0.408612	-0.25328	-0.162114	0.0264359	0.11573	0.116754
CD38	0.356072	0.60233	-0.0305381	0.29982	0.00125134	-0.133171	-0.216759
CD3D	-0.200008	0.142865	-0.186679	0.2478	-0.182644	0.0947057	-0.0185244
CD3E	0.39663	0.251474	0.266114	-0.204521	0.11383	-0.0953724	0.0406437
CD3EAP	-0.291428	-0.524613	-0.441268	-0.210387	-0.431157	0.532794	0.541956
CD3G	0.236298	0.453291	0.211126	0.0692315	0.389765	-0.407476	-0.32639
CD4	0.133077	0.0443873	0.013922	0.212644	0.428732	-0.385061	-0.381057
CD40	0.54592	0.0522327	0.28985	-0.522731	0.0587949	0.0408869	0.252652
CD40LG	-0.141849	-0.439462	0.0693332	-0.320447	-0.13042	0.23435	0.204591
CD44	0.295478	-0.00429517	0.0301594	-0.160696	-0.04362	0.0763459	0.175893
CD47	-0.0295029	-0.0420896	-0.137461	-0.031402	-0.40357	0.347678	0.362629
CD48	0.319282	0.275568	0.124223	-0.0173113	0.358883	-0.330688	-0.241943
CD5	0.124855	0.0309008	-0.0230859	-0.268781	-0.0122037	0.0886214	0.218934
CD52	0.0506051	0.632501	0.666948	0.277409	0.0600798	-0.270143	-0.311765
CD53	0.504722	0.143029	0.15135	-0.140222	0.269569	-0.209027	-0.133315
CD58	0.00701505	0.437155	0.252263	0.416867	0.12654	-0.300347	-0.468301
CD6	0.208554	-0.241564	-0.34297	-0.317812	0.119545	0.0473452	0.17462
CD63	-0.565202	-0.583805	-0.0960324	-0.520242	-0.168568	0.337076	0.327657
CD68	-0.000524238	-0.273528	-0.0205525	-0.379468	0.247101	-0.08151	0.053767
CD69	0.330705	-0.0909487	0.0143897	-0.3856	-0.0777251	0.185504	0.353642
CD74	-0.280565	-0.378119	-0.268712	-0.122211	0.428163	-0.251187	-0.219124
CD79A	-0.0140349	-0.16006	-0.324252	-0.17625	0.177737	-0.0610937	0.0186921
CD79B	0.158697	0.0556559	0.0697573	-0.0163516	-0.329207	0.277152	0.374113
CD80	0.261142	0.187144	0.265313	-0.031311	-0.272697	0.173588	0.239214
CD81	-0.542596	-0.561412	-0.726755	0.240395	-0.298431	0.328523	0.136996
CD82	-0.219829	-0.0770044	-0.202628	-0.136878	-0.201135	0.21768	0.104608
CD83	-0.122537	-0.112831	-0.079561	0.0727427	-0.724132	0.610098	0.616993
CD84	0.0601621	0.13138	-0.0169454	-0.0302874	0.19011	-0.163687	-0.0811982
CD86	0.596902	0.327133	0.455697	-0.277609	0.384042	-0.332844	-0.175417
CD8A	0.260805	-0.0266657	0.192698	-0.52103	0.461964	-0.278593	-0.106597
[truncated: 18,047 more rows]

## Sheet: Pvalue gene significance
Gene symbol	IMF	Palmitic acid	Palmitoleic acid	Stearic acid	Oleic acid	n-6 PUFAs	n-3 PUFAs
A1BG	0.154478	0.989854	0.260074	0.709738	0.177054	0.250633	0.391343
A1CF	0.715312	0.566812	0.0156718	0.825332	0.103964	0.101577	0.178468
A2M	0.340543	0.910584	0.844147	0.727573	0.355004	0.376809	0.608036
A3GALT2	0.211409	0.590497	0.620549	0.143754	0.488401	0.290674	0.146728
A4GALT	0.879486	0.473549	0.678739	0.725452	0.424644	0.399773	0.481352
A4GNT	0.526465	0.741432	0.541538	0.612501	0.79104	0.845992	0.881291
AAAS	0.129147	0.250461	0.989597	0.150946	0.79019	0.560594	0.507901
AACS	0.968929	0.0483599	0.131416	0.380028	0.800833	0.424837	0.473932
AADAC	0.0421204	0.322212	0.120324	0.707243	0.0198197	0.0187967	0.0287477
AADAT	0.12563	0.440081	0.802551	0.226375	0.748467	0.530881	0.410967
AAGAB	0.960581	0.856515	0.571072	0.102293	0.32522	0.237017	0.129393
AAK1	0.455876	0.251263	0.0636185	0.632191	0.0237877	0.0379165	0.112849
AAMP	0.263872	0.0747723	0.0317864	0.901102	0.161538	0.11079	0.15554
AAR2	0.120458	0.96703	0.480009	0.34877	0.402685	0.625978	0.897758
AARD	0.263715	0.18794	0.0728987	0.467745	0.409739	0.388751	0.62597
AARS2	0.116016	0.423677	0.0256148	0.0436249	0.654683	0.809796	0.786829
AASDH	0.0184437	0.465659	0.273794	0.565114	0.0343962	0.0835045	0.33402
AASDHPPT	0.031994	0.298723	0.0963039	0.70613	0.196365	0.217947	0.527763
AASS	0.126984	0.747278	0.728378	0.625946	0.976	0.981866	0.959221
AATF	0.52944	0.603774	0.433878	0.932098	0.832238	0.9887	0.887178
AATK	0.0220672	0.414906	0.605708	0.372374	0.332831	0.257289	0.226212
ABAT	0.473778	0.555162	0.0900987	0.175956	0.053547	0.134622	0.339871
ABCA1	0.364774	0.897277	0.347097	0.961249	0.349889	0.39077	0.616649
ABCA12	0.610247	0.618632	0.683525	0.7844	0.530963	0.513044	0.537952
ABCA13	0.873651	0.923844	0.114475	0.160583	0.340672	0.551633	0.860149
ABCA3	0.238106	0.61732	0.0351455	0.0152784	0.17492	0.380316	0.885551
ABCA4	0.447083	0.740376	0.49966	0.0178271	0.291376	0.66295	0.844523
ABCA5	0.873724	0.74515	0.706454	0.552629	0.922713	0.885319	0.827869
ABCA6	0.526122	0.31271	0.681852	0.179526	0.180769	0.103999	0.0819353
ABCA7	0.408399	0.990427	0.843489	0.8936	0.361975	0.435791	0.421541
ABCA8	0.305268	0.0131422	0.497256	0.0833385	0.0787545	0.0176974	0.00911499
ABCA9	0.00360808	0.125283	0.922235	0.393994	0.210853	0.166068	0.265093
ABCB10	0.251085	0.255522	0.440059	0.774934	0.31783	0.330261	0.621968
ABCB11	0.756955	0.502847	0.246818	0.395081	0.00898892	0.00716982	0.00717331
ABCB5	0.90862	0.572655	0.894276	0.657488	0.656132	0.846109	0.861506
ABCB6	0.432075	0.922898	0.163293	0.414878	0.11417	0.236012	0.492135
ABCB7	0.701581	0.394736	0.0798923	0.452854	0.0376088	0.0705115	0.252495
ABCB8	0.345989	0.48669	0.846752	0.00707723	0.44939	0.975325	0.628109
ABCB9	0.441902	0.441695	0.987341	0.389733	0.161407	0.385089	0.437858
ABCC10	0.673867	0.591143	0.767302	0.0195007	0.645871	0.915315	0.60813
ABCC11	0.35134	0.943191	0.433142	0.548332	0.899793	0.904558	0.894141
ABCC2	0.993506	0.569075	0.849162	0.384506	0.404907	0.427074	0.301344
ABCC3	0.903333	0.488158	0.695785	0.508529	0.800251	0.645856	0.648475
ABCC5	0.505595	0.885938	0.64849	0.840267	0.698907	0.810669	0.866762
ABCC6	0.563522	0.184197	0.299609	0.359052	0.439415	0.700993	0.885059
ABCC8	0.434618	0.369837	0.207621	0.727886	0.014028	0.0317334	0.072095
ABCC9	0.484355	0.0599781	0.0809756	0.645289	0.184681	0.0930375	0.178861
ABCD1	0.108434	0.0472584	0.00281672	0.353523	0.0541634	0.0603794	0.242681
ABCD2	0.692084	0.521077	0.0304454	0.224204	0.135276	0.211729	0.28742
ABCD3	0.836715	0.321677	0.0627304	0.397537	0.343345	0.358778	0.659937
ABCD4	0.297212	0.391366	0.570975	0.808161	0.826523	0.762231	0.953392
ABCE1	0.0994303	0.161477	0.021973	0.147682	0.371309	0.426041	0.727164
ABCF1	0.0297823	0.0208935	0.0635336	0.76323	0.10055	0.0781993	0.198557
ABCF3	0.799589	0.298898	0.434048	0.627197	0.48395	0.794925	0.526813
ABCG1	0.977854	0.760521	0.715699	0.984738	0.174213	0.267961	0.244524
ABCG2	0.89869	0.144101	0.594408	0.394213	0.189348	0.113467	0.132088
ABCG5	0.0888103	0.852552	0.498435	0.282062	0.181029	0.399085	0.735818
ABCG8	0.319253	0.631001	0.670854	0.902148	0.439413	0.602343	0.772624
ABHD1	0.29372	0.105677	0.164453	0.347935	0.534765	0.301872	0.24735
ABHD10	0.850879	0.409542	0.693237	0.650426	0.0636058	0.0723807	0.0546905
ABHD11	0.648707	0.942913	0.634878	0.286626	0.189333	0.360416	0.469755
ABHD12	0.479935	0.322371	0.293781	0.189983	0.703388	0.428969	0.44695
ABHD12B	0.15738	0.736514	0.906437	0.351075	0.446732	0.733209	0.960549
ABHD13	0.106956	0.774582	0.879465	0.520897	0.739179	0.571906	0.376649
ABHD14A	0.876831	0.796137	0.600821	0.758752	0.0329814	0.0827189	0.186765
ABHD14B	0.735056	0.352759	0.811632	0.0980148	0.691306	0.882564	0.616731
ABHD15	0.935025	0.428659	0.396707	0.282756	0.950761	0.606815	0.591659
ABHD16A	0.6012	0.711553	0.972928	0.757301	0.121759	0.188373	0.118306
ABHD16B	0.247202	0.963292	0.961998	0.884903	0.88316	0.916644	0.784014
ABHD17A	0.602703	0.0535102	0.0264292	0.890877	0.570713	0.375914	0.522444
ABHD17B	0.195048	0.831208	0.0525824	0.0713081	0.57696	0.7875	0.884146
ABHD17C	0.717348	0.728919	0.778714	0.971808	0.141158	0.260697	0.22799
ABHD18	0.503988	0.908148	0.115139	0.0863404	0.0799546	0.253422	0.72014
ABHD2	0.0420823	0.171767	0.503105	0.970699	0.780154	0.971371	0.83608
ABHD3	0.16618	0.625582	0.369462	0.421917	0.981743	0.882207	0.730567
ABHD4	0.0531942	0.334074	0.500171	0.380626	0.93757	0.993537	0.640848
ABHD5	0.46027	0.789027	0.381131	0.316823	0.493657	0.493488	0.298405
ABHD6	0.427236	0.019869	0.0451403	0.836124	0.86584	0.587151	0.735346
ABHD8	0.16758	0.0084494	0.00276631	0.839627	0.531011	0.288523	0.324611
ABI1	0.118609	0.334926	0.201506	0.466147	0.832672	0.884259	0.612588
ABI2	0.490627	0.440546	0.764936	0.399268	0.608673	0.944757	0.816589
ABI3BP	0.945146	0.598584	0.49038	0.224732	0.983418	0.652033	0.522901
ABL1	0.723047	0.875529	0.634417	0.0956962	0.857977	0.873324	0.633241
ABL2	0.463982	0.676079	0.754088	0.906066	0.873161	0.859873	0.950032
ABLIM1	0.0463207	0.762429	0.184857	0.103129	0.957781	0.857044	0.527767
ABLIM2	0.66348	0.26949	0.456093	0.1052	0.173691	0.484515	0.633639
ABLIM3	0.120238	0.541328	0.0927137	0.338838	0.755355	0.805472	0.790831
ABO	0.490132	0.550318	0.487422	0.612327	0.49163	0.577076	0.953308
ABR	0.269101	0.239753	0.0111625	0.372799	0.0559043	0.0866203	0.278914
ABRA	0.776154	0.298081	0.458435	0.970919	0.280253	0.274236	0.454752
ABRAXAS1	0.512452	0.275575	0.135755	0.674387	0.563027	0.898435	0.974955
ABRAXAS2	0.305459	0.378947	0.400251	0.448049	0.623736	0.993884	0.852716
ABT1	0.460953	0.155573	0.041325	0.614188	0.164743	0.137792	0.297798
ABTB1	0.247884	0.186295	0.28632	0.454218	0.760373	0.868509	0.885323
ABTB2	0.913574	0.540532	0.450185	0.127155	0.718026	0.876331	0.856756
ACAA1	0.131603	0.63275	0.596267	0.625444	0.894681	0.686478	0.766135
ACAA2	0.914873	0.465476	0.31866	0.570822	0.114175	0.175021	0.352481
ACACA	0.920915	0.286261	0.348629	0.384579	0.678284	0.910054	0.964266
ACACB	0.061236	0.329965	0.313556	0.54566	0.432149	0.545681	0.434005
ACAD11	0.606324	0.0798459	0.217092	0.752427	0.520666	0.355966	0.497238
ACAD9	0.760265	0.664267	0.403046	0.497225	0.115272	0.26024	0.515574
ACADL	0.401199	0.714564	0.19007	0.125863	0.13777	0.313017	0.769646
ACADM	0.348482	0.515565	0.141763	0.0904951	0.681911	0.842097	0.583112
ACADS	0.490212	0.914903	0.383605	0.262714	0.219661	0.399955	0.56586
ACADSB	0.376693	0.372104	0.301104	0.540807	0.115842	0.190904	0.364714
ACADVL	0.327424	0.274803	0.858658	0.441145	0.439944	0.766683	0.99879
ACAN	0.288791	0.42725	0.208236	0.345396	0.271119	0.147856	0.0540389
ACAP1	0.277512	0.331929	0.404115	0.428679	0.473861	0.576463	0.552968
ACAP2	0.153734	0.088972	0.0606349	0.204971	0.031301	0.00711581	0.00391159
ACAP3	0.983652	0.466447	0.611678	0.22966	0.10687	0.343203	0.629253
ACAT1	0.395586	0.86236	0.226842	0.0492002	0.0865331	0.280769	0.718279
ACAT2	0.182535	0.174773	0.155061	0.760337	0.986118	0.734236	0.976518
ACBD3	0.0968915	0.124813	0.811645	0.20366	0.11663	0.0673002	0.0968446
ACBD4	0.1271	0.102114	0.0703414	0.458541	0.278349	0.146611	0.327976
ACBD6	0.765239	0.105104	0.117746	0.190731	0.727411	0.355109	0.418888
ACBD7	0.533673	0.754186	0.535821	0.822074	0.569052	0.693842	0.519903
ACCS	0.306229	0.24657	0.479853	0.183757	0.840464	0.711702	0.730396
ACCSL	0.59299	0.940125	0.753236	0.679467	0.239794	0.353447	0.585769
ACD	0.54194	0.497328	0.383078	0.989793	0.664452	0.603011	0.794537
ACE	0.0712059	0.633712	0.499265	0.938831	0.680512	0.798853	0.863657
ACE2	0.375506	0.164853	0.187568	0.949167	0.731666	0.956958	0.898282
ACER1	0.189608	0.204888	0.662118	0.292589	0.107813	0.0961622	0.158344
ACER2	0.266043	0.101793	0.0905165	0.205829	0.89443	0.42117	0.327774
ACER3	0.990225	0.607623	0.388327	0.617913	0.914647	0.878699	0.81871
ACHE	0.818429	0.563983	0.0176189	0.412556	0.615451	0.592417	0.834636
ACIN1	0.32229	0.303189	0.0845755	0.175785	0.108578	0.192302	0.432649
ACKR1	0.289759	0.613136	0.489081	0.344973	0.170875	0.134696	0.0855706
ACKR2	0.909559	0.170355	0.164864	0.915211	0.536259	0.4189	0.540477
ACKR3	0.026305	0.874848	0.788158	0.728812	0.878965	0.987371	0.688854
ACKR4	0.8193	0.364783	0.296309	0.527033	0.560849	0.376728	0.460583
ACLY	0.689367	0.37434	0.719518	0.571175	0.777339	0.971689	0.913659
ACMSD	0.22729	0.0536343	0.260675	0.734564	0.00326626	0.0033419	0.00440952
ACO1	0.88677	0.439535	0.16886	0.840086	0.0626323	0.058415	0.109197
ACO2	0.264988	0.208149	0.146511	0.774728	0.264377	0.57435	0.577764
ACOD1	0.938042	0.997453	0.42634	0.830976	0.167303	0.262669	0.305204
ACOT11	0.230106	0.105067	0.144879	0.680849	0.504369	0.414025	0.695954
ACOT12	0.980744	0.867323	0.82558	0.509104	0.0960231	0.210581	0.356057
ACOT13	0.562256	0.170709	0.0329193	0.562374	0.188169	0.184553	0.480654
ACOT4	0.416983	0.421725	0.21979	0.985874	0.200706	0.221598	0.367693
ACOT7	0.319035	0.107829	0.394604	0.172411	0.967024	0.58033	0.606519
ACOT8	0.377746	0.248735	0.697853	0.782845	0.145998	0.301332	0.385564
ACOT9	0.385248	0.717573	0.983174	0.694423	0.856803	0.9927	0.868229
ACOX1	0.317507	0.0261634	0.334874	0.515582	0.0976127	0.0504988	0.0582792
ACOX2	0.519282	0.274302	0.00823669	0.281003	0.395144	0.397613	0.753386
ACOX3	0.627959	0.93316	0.757785	0.115351	0.910638	0.657565	0.508621
ACOXL	0.860272	0.714066	0.735931	0.358496	0.871416	0.981464	0.937433
ACP1	0.862032	0.929347	0.456154	0.289387	0.103363	0.26161	0.5134
ACP2	0.828181	0.489713	0.799466	0.030586	0.295854	0.135775	0.0981514
ACP4	0.632501	0.879073	0.725255	0.771355	0.302278	0.424805	0.410131
ACP5	0.538204	0.75209	0.752389	0.231469	0.298684	0.577349	0.870092
ACP6	0.570098	0.392608	0.090661	0.897347	0.00110815	0.00490313	0.030327
ACP7	0.526465	0.741432	0.541538	0.612501	0.79104	0.845992	0.881291
ACR	0.526465	0.741432	0.541538	0.612501	0.79104	0.845992	0.881291
ACRBP	0.846294	0.249073	0.145752	0.610088	0.781796	0.879421	0.849284
ACRV1	0.12563	0.440081	0.802551	0.226375	0.748467	0.530881	0.410967
ACSBG1	0.47702	0.524663	0.881052	0.075234	0.328795	0.71592	0.993308
ACSF2	0.554166	0.0752636	0.208009	0.636092	0.0845224	0.0477684	0.0504508
ACSF3	0.923242	0.726616	0.84821	0.614613	0.438062	0.507964	0.610452
ACSL1	0.620174	0.789018	0.0663189	0.326006	0.15402	0.239714	0.306314
ACSL3	0.554496	0.434805	0.110064	0.266088	0.495391	0.574921	0.359663
ACSL4	0.450575	0.542839	0.280415	0.419428	0.908427	0.91876	0.644341
ACSL5	0.204993	0.545908	0.488195	0.403609	0.74754	0.829058	0.934154
ACSL6	0.373654	0.682204	0.609751	0.0163618	0.597325	0.364941	0.290006
ACSM3	0.345911	0.00815131	0.0598575	0.594192	0.300226	0.133741	0.304357
ACSM4	0.122565	0.483317	0.0240751	0.426345	0.000799776	0.00751643	0.0522197
ACSM5	0.948265	0.941438	0.696655	0.907104	0.189867	0.264744	0.256071
ACSS1	0.372271	0.654297	0.443975	0.835245	0.229424	0.363537	0.61645
ACSS2	0.572746	0.960912	0.539843	0.569286	0.076867	0.16667	0.366093
ACSS3	0.502059	0.364106	0.238273	0.774303	0.00124595	0.0035043	0.00867693
ACTA1	0.313727	0.036447	0.032012	0.603234	0.766449	0.789164	0.922281
ACTA2	0.582854	0.669984	0.743262	0.579105	0.711529	0.584881	0.352051
ACTB	0.728062	0.745817	0.466768	0.224091	0.88529	0.726977	0.645277
ACTBL2	0.924449	0.905189	0.609864	0.772977	0.417293	0.392434	0.19566
ACTC1	0.184351	0.558606	0.358926	0.506399	0.451354	0.453432	0.474499
ACTG1	0.226791	0.840891	0.897088	0.793122	0.722399	0.775352	0.725535
ACTG2	0.984297	0.420829	0.165792	0.969845	0.880365	0.707923	0.507317
ACTL6A	0.467281	0.631555	0.0854533	0.0478044	0.568181	0.896455	0.648523
ACTL6B	0.93014	0.163999	0.303485	0.658145	0.614952	0.415453	0.424708
ACTL9	0.502918	0.58544	0.387382	0.651596	0.2913	0.287727	0.306582
ACTN1	0.938201	0.838664	0.39101	0.658087	0.28577	0.38979	0.683899
ACTN2	0.763962	0.200716	0.322521	0.547616	0.570535	0.947466	0.816015
ACTN3	0.183443	0.0985925	0.0442058	0.716297	0.86478	0.890685	0.83451
ACTN4	0.33582	0.378324	0.140552	0.287589	0.144149	0.236033	0.611968
ACTR10	0.223368	0.197971	0.091212	0.299946	0.142862	0.208616	0.503098
ACTR1A	0.180741	0.395849	0.101105	0.41606	0.00289247	0.0161005	0.0577431
ACTR1B	0.143751	0.0527604	0.6111	0.122392	0.584661	0.904305	0.856191
ACTR2	0.798605	0.481396	0.217717	0.414626	0.764776	0.769191	0.816065
ACTR5	0.695372	0.599974	0.725418	0.103588	0.47078	0.33741	0.247244
ACTR6	0.0398457	0.326274	0.143377	0.170637	0.345701	0.494316	0.872441
ACTR8	0.117361	0.253292	0.32459	0.141517	0.902438	0.836592	0.666765
ACTRT2	0.68538	0.569105	0.884344	0.101675	0.402781	0.27216	0.107091
ACTRT3	0.676941	0.877092	0.8226	0.945558	0.306763	0.385643	0.265071
ACVR1	0.710003	0.900418	0.438673	0.101104	0.17673	0.156054	0.103517
ACVR1B	0.515069	0.271633	0.868118	0.984642	0.441398	0.417231	0.320344
ACVR1C	0.692758	0.0679564	0.0386983	0.225855	0.209509	0.0672915	0.111138
ACVR2A	0.42147	0.721463	0.432593	0.646876	0.836658	0.890463	0.938516
ACVR2B	0.654887	0.274002	0.553179	0.650141	0.178455	0.138042	0.100114
ACVRL1	0.756024	0.944892	0.907629	0.657869	0.143413	0.262068	0.306118
ACYP1	0.95462	0.381261	0.0387598	0.398514	0.262716	0.285081	0.549263
ACYP2	0.827973	0.399274	0.0945893	0.319577	0.713212	0.689282	0.822142
ADA	0.135269	0.235506	0.325377	0.544647	0.0355546	0.0738124	0.194407
ADA2	0.912682	0.845924	0.577891	0.492911	0.729778	0.951524	0.829508
ADAL	0.296556	0.922069	0.449326	0.874375	0.582653	0.695474	0.587134
ADAM10	0.383888	0.33707	0.116747	0.87747	0.800873	0.949896	0.861442
ADAM11	0.566975	0.50042	0.625548	0.582976	0.750435	0.760617	0.979206
ADAM12	0.586996	0.708825	0.816912	0.63091	0.799617	0.989853	0.70497
ADAM15	0.346189	0.921445	0.253787	0.107613	0.930601	0.862944	0.438301
ADAM17	0.453706	0.772713	0.790979	0.200423	0.640234	0.491735	0.368707
ADAM19	0.773608	0.536898	0.390674	0.997668	0.442331	0.454072	0.646898
ADAM2	0.692722	0.191149	0.127916	0.982644	0.278099	0.190398	0.337975
ADAM20	0.624463	0.998831	0.79856	0.200197	0.590748	0.912947	0.765804
ADAM21	0.124791	0.323764	0.981987	0.762506	0.948468	0.813775	0.98891
ADAM22	0.556406	0.814156	0.311743	0.285456	0.510965	0.709973	0.809395
ADAM23	0.0671963	0.729759	0.361572	0.525793	0.480937	0.604434	0.767527
ADAM28	0.78413	0.148156	0.599083	0.373474	0.177605	0.102975	0.0976162
ADAM33	0.483884	0.116078	0.939072	0.100659	0.919816	0.643179	0.472718
ADAM7	0.579487	0.361826	0.661658	0.924289	0.131873	0.168076	0.241534
ADAM8	0.217371	0.780665	0.99976	0.844462	0.8935	0.879296	0.694549
ADAM9	0.179753	0.672009	0.18151	0.805876	0.514487	0.507739	0.670638
ADAMDEC1	0.473403	0.0819886	0.71034	0.177888	0.3984	0.837877	0.964197
ADAMTS1	7.24014e-05	0.234354	0.215494	0.709796	0.416298	0.432663	0.659594
ADAMTS10	0.886055	0.859583	0.558476	0.174947	0.430105	0.704614	0.959759
ADAMTS12	0.387161	0.645952	0.952563	0.264544	0.841885	0.736153	0.620519
ADAMTS13	0.0846919	0.370398	0.174705	0.128065	0.872524	0.971794	0.63253
ADAMTS14	0.79425	0.877511	0.988015	0.502997	0.171645	0.33328	0.601245
ADAMTS15	0.65833	0.791858	0.878153	0.877647	0.620311	0.600813	0.389964
ADAMTS16	0.462821	0.183418	0.266221	0.168809	0.674685	0.871504	0.862704
ADAMTS17	0.829162	0.194162	0.246292	0.981725	0.825772	0.888425	0.705904
ADAMTS18	0.794085	0.272085	0.112891	0.217774	0.994261	0.550907	0.577804
ADAMTS19	0.85261	0.864811	0.688824	0.168492	0.293451	0.214609	0.285618
ADAMTS2	0.241766	0.345434	0.613823	0.920926	0.687925	0.646454	0.971437
ADAMTS20	0.358051	0.0743442	0.110786	0.862679	0.278701	0.627249	0.595026
ADAMTS3	0.70637	0.916933	0.759365	0.727833	0.273829	0.309461	0.336147
ADAMTS4	0.191719	0.615563	0.776562	0.528709	0.188861	0.162525	0.0802469
ADAMTS5	0.0820342	0.180732	0.49047	0.804801	0.0761573	0.102105	0.166909
ADAMTS6	0.243463	0.0651292	0.026259	0.929231	0.492614	0.318843	0.526048
ADAMTS7	0.577304	0.999607	0.878813	0.961659	0.5914	0.671044	0.957284
ADAMTS9	0.713143	0.462972	0.735703	0.863374	0.355036	0.392449	0.604756
ADAMTSL1	0.755068	0.120334	0.842288	0.0201308	0.973838	0.520277	0.192089
ADAMTSL2	0.502474	0.512816	0.266827	0.96381	0.809149	0.735462	0.800991
ADAMTSL3	0.849172	0.261465	0.215862	0.304823	0.252309	0.130353	0.0401473
ADAMTSL4	0.968882	0.249949	0.155306	0.64008	0.604034	0.553739	0.774875
ADAMTSL5	0.37055	0.113084	0.144937	0.971761	0.977479	0.766674	0.888535
ADAP1	0.895319	0.931707	0.455813	0.678234	0.590006	0.491198	0.391445
ADAP2	0.786048	0.435295	0.532804	0.561447	0.236966	0.467599	0.373615
ADAR	0.868241	0.811273	0.940478	0.974686	0.495833	0.513296	0.483713
ADARB1	0.73244	0.774016	0.102722	0.285666	0.297336	0.430843	0.802328
ADARB2	0.6442	0.904144	0.387186	0.105707	0.0484822	0.199447	0.454333
ADAT1	0.661803	0.542622	0.595858	0.646458	0.885818	0.73008	0.853138
ADAT2	0.549939	0.462158	0.0285159	0.236611	0.994351	0.991458	0.639321
ADAT3	0.707182	0.66397	0.382465	0.464536	0.361127	0.474507	0.939487
ADCK1	0.015938	0.0193013	0.131346	0.804166	0.311543	0.234094	0.432627
ADCK2	0.0319563	0.333366	0.0475833	0.081698	0.25243	0.372168	0.709621
ADCK5	0.613218	0.820853	0.490039	0.276079	0.913604	0.838997	0.701959
ADCY1	0.164923	0.194241	0.0241396	0.356461	0.0793386	0.112667	0.280698
ADCY10	0.126516	0.299428	0.17712	0.874617	0.63539	0.84195	0.646862
ADCY2	0.706387	0.605578	0.220284	0.614824	0.860441	0.884874	0.684893
ADCY3	0.94487	0.722347	0.367031	0.227343	0.495447	0.328773	0.216171
ADCY4	0.590259	0.558777	0.0873085	0.134553	0.00982681	0.0515732	0.158705
ADCY5	0.892114	0.251299	0.226256	0.124989	0.941818	0.489824	0.460697
ADCY6	0.267688	0.625312	0.188664	0.0765102	0.66397	0.889461	0.58901
ADCY7	0.869244	0.449779	0.186533	0.972196	0.801337	0.668684	0.823365
ADCY8	0.718034	0.314787	0.0360833	0.822155	0.561222	0.412359	0.695739
ADCY9	0.117043	0.0561254	0.0132117	0.691242	0.076665	0.0657005	0.211222
ADCYAP1R1	0.335839	0.117843	0.27622	0.267908	0.672372	0.31639	0.172309
ADD1	0.0437622	0.160814	0.00451463	0.759176	0.570267	0.431296	0.702862
ADD3	0.126299	0.121384	0.0444746	0.800476	0.0573986	0.0542878	0.0751812
ADGRA1	0.526465	0.741432	0.541538	0.612501	0.79104	0.845992	0.881291
ADGRA2	0.484814	0.801654	0.507202	0.117465	0.355456	0.685909	0.805388
ADGRA3	0.964843	0.438426	0.952936	0.960281	0.631554	0.600008	0.394774
ADGRB2	0.994731	0.55441	0.420971	0.601936	0.849295	0.882942	0.86861
ADGRB3	0.526465	0.741432	0.541538	0.612501	0.79104	0.845992	0.881291
ADGRD1	0.564922	0.133477	0.540506	0.535789	0.57333	0.417555	0.584588
ADGRD2	0.366157	0.414922	0.679347	0.288224	0.594053	0.720388	0.730814
ADGRE1	0.224099	0.950149	0.439455	0.289354	0.330377	0.533092	0.815892
ADGRE3	0.712294	0.795086	0.79137	0.809388	0.681492	0.785718	0.682672
ADGRE5	0.54917	0.78163	0.563972	0.696168	0.631542	0.523245	0.373611
ADGRF2	0.601178	0.901771	0.686453	0.601459	0.0430486	0.128317	0.125597
ADGRF3	0.449143	0.761838	0.549366	0.959155	0.139943	0.250208	0.211372
ADGRF4	0.195266	0.408695	0.782459	0.0509854	0.488439	0.258036	0.108652
ADGRG1	0.26091	0.735491	0.121061	0.418705	0.379519	0.506523	0.848532
ADGRG2	0.500188	0.905758	0.915922	0.827796	0.832957	0.795893	0.681027
ADGRG3	0.472553	0.232911	0.59484	0.61864	0.265513	0.30591	0.463303
ADGRG5	0.79745	0.580553	0.528022	0.859971	0.810056	0.827723	0.7011
ADGRG6	0.422578	0.721589	0.57454	0.346235	0.914642	0.846264	0.557053
ADGRL1	0.91785	0.405632	0.53702	0.11644	0.9093	0.513998	0.225605
ADGRL2	0.487906	0.676977	0.497502	0.942675	0.259552	0.429943	0.478007
ADGRL4	0.941335	0.146645	0.951392	0.236832	0.13325	0.0708658	0.0368773
ADGRV1	0.856335	0.0158144	0.555252	0.0698253	0.147875	0.0341601	0.0138936
ADH4	0.384682	0.0652872	0.0143874	0.334009	0.0396982	0.0091298	0.0175608
ADH5	0.634762	0.345616	0.196965	0.414766	0.215629	0.283794	0.629707
ADI1	0.0468767	0.0311094	0.923374	0.151753	0.267426	0.147057	0.124646
ADIG	0.79446	0.762095	0.275406	0.352527	0.953023	0.769903	0.898344
ADIPOQ	0.767118	0.0448789	0.0261529	0.258941	0.483263	0.177995	0.229491
ADIPOR2	0.787405	0.133808	0.108508	0.18795	0.074044	0.019906	0.00495125
ADIRF	0.761173	0.0999149	0.0352401	0.22561	0.474327	0.182197	0.17274
ADK	0.422915	0.536607	0.0612996	0.058011	0.302366	0.449881	0.842557
ADM	0.932334	0.215946	0.640898	0.112493	0.861236	0.737677	0.401275
ADM5	0.973411	0.81279	0.657311	0.331057	0.0978974	0.25941	0.328598
ADNP	0.97816	0.293961	0.843919	0.244028	0.432627	0.764497	0.795713
ADNP2	0.539401	0.425717	0.556648	0.735475	0.223547	0.182673	0.235828
ADO	0.78817	0.057617	0.0837282	0.935902	0.251388	0.162026	0.305271
ADORA1	0.673227	0.684841	0.956333	0.691807	0.309587	0.311301	0.218159
ADORA2A	0.330177	0.906105	0.405388	0.113716	0.691272	0.550093	0.404524
ADORA2B	0.511925	0.602497	0.376131	0.775651	0.31435	0.339188	0.323242
ADORA3	0.16797	0.644338	0.687617	0.223043	0.726271	0.518472	0.287369
ADPGK	0.0748758	0.357729	0.0562445	0.140653	0.123335	0.216451	0.401912
ADPRH	0.330401	0.657658	0.753391	0.0139849	0.470668	0.944428	0.587364
ADPRHL1	0.691995	0.0690137	0.0985935	0.833584	0.45563	0.291202	0.585771
ADPRHL2	0.592674	0.359439	0.883253	0.0906763	0.43298	0.22592	0.0652096
ADPRM	0.118195	0.306742	0.910293	0.729812	0.166626	0.343297	0.376518
ADRA1A	0.158777	0.548455	0.355316	0.117948	0.832627	0.467324	0.288675
ADRA1B	0.35081	0.14608	0.747009	0.870489	0.524188	0.438782	0.264157
ADRA1D	0.0850434	0.915466	0.476407	0.121251	0.603	0.433003	0.167086
ADRA2A	0.16057	0.323284	0.430304	0.499325	0.240921	0.177277	0.0889167
ADRA2B	0.205678	0.774242	0.47421	0.469882	0.761892	0.738748	0.388923
ADRA2C	0.0338897	0.64218	0.723794	0.23792	0.496327	0.433876	0.286964
ADRB1	0.0569455	0.270701	0.826826	0.903621	0.109259	0.143893	0.146444
ADRB2	0.936225	0.811791	0.293634	0.252691	0.929427	0.962649	0.758178
ADRM1	0.74068	0.13495	0.354009	0.813272	0.525057	0.858967	0.792169
ADSL	0.737092	0.386843	0.289722	0.494715	0.318127	0.213007	0.15012
ADSS	0.275277	0.908525	0.666327	0.609517	0.928034	0.881176	0.572284
ADTRP	0.0962599	0.00813271	0.148991	0.409706	0.102677	0.0360152	0.0738743
AEBP1	0.936712	0.799708	0.856912	0.261712	0.594	0.902531	0.839468
AEBP2	0.321762	0.347336	0.270923	0.308072	0.38096	0.222322	0.178586
AEN	0.574127	0.720873	0.670432	0.599746	0.0145971	0.0556565	0.0797647
AES	0.64006	0.106595	0.830421	0.102395	0.249762	0.727282	0.969477
AFAP1	0.577437	0.619256	0.262207	0.471743	0.102752	0.170823	0.284901
AFAP1L1	0.366326	0.66635	0.179745	0.0930898	0.676076	0.971836	0.624045
AFAP1L2	0.418957	0.457703	0.46471	0.909707	0.179141	0.209659	0.345637
AFDN	0.115517	0.560907	0.148998	0.197431	0.0376982	0.124974	0.416974
AFF1	0.123349	0.204013	0.259586	0.562106	0.495573	0.512677	0.827676
AFF2	0.533032	0.24784	0.367245	0.211603	0.84363	0.500096	0.271066
AFF4	0.245867	0.759515	0.705115	0.130757	0.34892	0.63225	0.931473
AFG1L	0.128552	0.668151	0.433434	0.201515	0.440952	0.643749	0.998707
AFG3L2	0.0437065	0.343399	0.662741	0.315357	0.78389	0.554801	0.474324
AFM	0.342623	0.871258	0.126802	0.2689	0.0214551	0.0904981	0.243122
AFMID	0.322458	0.390004	0.69693	0.239707	0.118156	0.43264	0.702259
AFTPH	0.916505	0.671298	0.581229	0.663927	0.31481	0.443084	0.520686
AGA	0.38003	0.0399216	0.0749108	0.589227	0.00238016	0.00108371	0.00526315
AGAP1	0.0590867	0.0338526	0.0113224	0.746305	0.00173429	0.0024076	0.0251867
AGAP2	0.360167	0.769638	0.123062	0.0270701	0.784406	0.963745	0.458913
AGAP3	0.178538	0.0216363	0.00229036	0.534192	0.0672297	0.051856	0.161305
AGBL2	0.0391843	0.0926593	0.186841	0.69282	0.466438	0.309386	0.557624
AGBL3	0.410704	0.868621	0.804121	0.226621	0.867575	0.735566	0.609878
AGBL5	0.41461	0.0621883	0.403225	0.483291	0.0299061	0.0187844	0.0317353
AGER	0.453536	0.50191	0.37727	0.688577	0.235934	0.264789	0.370119
AGFG1	0.146245	0.747886	0.214204	0.228791	0.791367	0.943123	0.814685
AGFG2	0.0636806	0.0120346	0.719811	0.0372071	0.304699	0.105698	0.127235
AGK	0.438642	0.449839	0.031894	0.0456598	0.517953	0.669448	0.972707
AGL	0.682393	0.124979	0.481168	0.785076	0.50304	0.743605	0.795432
AGMAT	0.391566	0.419446	0.548421	0.0180411	0.618367	0.346467	0.247438
AGMO	0.122481	0.0502758	0.616048	0.394861	0.761475	0.464308	0.431435
AGO2	0.274631	0.248535	0.0744833	0.321641	0.102089	0.163032	0.410485
AGO3	0.0430904	0.15912	0.688227	0.772356	0.199751	0.203868	0.371353
AGPAT1	0.623583	0.830389	0.952855	0.799529	0.500846	0.552836	0.689
AGPAT3	0.244377	0.176201	0.0155065	0.258353	0.768236	0.72113	0.864497
AGPAT4	0.947616	0.662848	0.555676	0.593707	0.131359	0.285852	0.413003
AGPAT5	0.968123	0.313302	0.604436	0.272903	0.327677	0.701417	0.686098
AGPS	0.576824	0.785487	0.0885686	0.00856651	0.780411	0.950918	0.530389
AGR2	0.746204	0.159616	0.742547	0.0288541	0.400738	0.938699	0.664282
AGRN	0.929587	0.935464	0.330446	0.183415	0.900154	0.91692	0.504445
AGRP	0.366157	0.414922	0.679347	0.288224	0.594053	0.720388	0.730814
AGT	0.295927	0.658977	0.862379	0.718036	0.962555	0.921681	0.905133
AGTPBP1	0.418722	0.228471	0.327738	0.947636	0.0727973	0.0829476	0.058783
AGTR1	0.350549	0.358006	0.532829	0.798126	0.734834	0.841615	0.599041
AGTR2	0.881892	0.210109	0.935747	0.0204182	0.800756	0.719036	0.594751
AGTRAP	0.53094	0.469294	0.835945	0.575543	0.996327	0.8284	0.820007
AGXT	0.356243	0.0957131	0.128179	0.089414	0.0125698	0.00153604	0.000911494
AGXT2	0.393014	0.232918	0.156419	0.678853	0.108658	0.0731682	0.0774215
AHCTF1	0.0489163	0.0786428	0.351704	0.757616	0.30118	0.219228	0.350986
AHCY	0.976445	0.567391	0.337789	0.258592	0.486703	0.503696	0.348473
AHCYL1	0.929987	0.348131	0.0590742	0.79336	0.67107	0.531292	0.59463
AHCYL2	0.326416	0.313392	0.637322	0.873488	0.485103	0.577564	0.537896
AHDC1	0.416781	0.07758	0.00492166	0.614152	0.0778778	0.0687856	0.23992
AHI1	0.752464	0.675494	0.850128	0.255052	0.0694077	0.0635293	0.0477022
AHNAK	0.330782	0.691274	0.270112	0.839978	0.975314	0.905961	0.945019
AHR	0.424298	0.0542391	0.249518	0.626323	0.563235	0.340807	0.301191
AHRR	0.332963	0.794333	0.933929	0.557374	0.183788	0.303488	0.399364
AHSA1	0.472196	0.46385	0.543627	0.430736	0.226122	0.218325	0.0931516
AHSG	0.159887	0.531215	0.0858612	0.770544	0.0517668	0.0682655	0.169944
AHSP	0.960687	0.771485	0.353461	0.397434	0.733948	0.72433	0.588423
AICDA	0.0309907	0.419773	0.0445112	0.359453	0.347224	0.407465	0.560532
AIDA	0.702319	0.998432	0.64505	0.368561	0.904456	0.838014	0.56288
AIF1	0.10493	0.413374	0.387237	0.736537	0.448723	0.479693	0.796821
AIF1L	0.767476	0.164811	0.654426	0.322547	0.824074	0.767287	0.417061
AIFM1	0.486981	0.519901	0.381403	0.124755	0.178536	0.445287	0.719797
AIFM2	0.509671	0.178377	0.882628	0.0225389	0.415214	0.983469	0.745309
AIFM3	0.49927	0.29743	0.715515	0.0830789	0.717633	0.801225	0.74766
AIG1	0.475961	0.199287	0.124417	0.917687	0.00146266	0.00370145	0.0161078
AIMP1	0.126343	0.077291	0.115942	0.578734	0.225208	0.223406	0.481593
AIMP2	0.262125	0.356161	0.119834	0.3317	0.548556	0.565669	0.966456
AIP	0.888963	0.0145006	0.238421	0.161601	0.871129	0.557593	0.496106
AIPL1	0.163128	0.711314	0.877632	0.284363	0.300849	0.606928	0.88088
AJAP1	0.330512	0.824143	0.483592	0.814379	0.931223	0.902701	0.646577
AJUBA	0.591304	0.841344	0.327636	0.25387	0.700994	0.600613	0.329929
AK1	0.52843	0.634994	0.464336	0.811474	0.44545	0.641128	0.567223
AK4	0.549191	0.421693	0.0213981	0.781397	0.23359	0.148679	0.198611
AK5	0.555801	0.259766	0.322023	0.275147	0.529361	0.327151	0.323992
AK6	0.34675	0.787189	0.227754	0.0186427	0.9211	0.807169	0.457611
AK7	0.153708	0.313298	0.417891	0.460464	0.988504	0.776657	0.915143
AK8	0.351847	0.569545	0.692268	0.865679	0.990428	0.902801	0.942792
AKAIN1	0.923989	0.567594	0.508399	0.640512	0.057072	0.20867	0.186291
AKAP1	0.0555323	0.000470958	0.118933	0.463908	0.711356	0.333307	0.335341
AKAP10	0.785449	0.341699	0.115253	0.352528	0.39695	0.435815	0.797962
AKAP12	0.330584	0.628858	0.823755	0.973921	0.189323	0.326682	0.370533
AKAP3	0.25921	0.9534	0.774679	0.590206	0.998146	0.916461	0.80823
AKAP5	0.138837	0.597146	0.79644	0.193915	0.379715	0.250951	0.133676
AKAP6	0.019955	0.852249	0.547573	0.731942	0.311104	0.413382	0.575144
AKAP7	0.576268	0.569166	0.789233	0.472174	0.221375	0.358473	0.666607
AKAP8	0.609231	0.66636	0.621926	0.346612	0.505343	0.483641	0.293213
AKAP8L	0.0330417	0.345769	0.56435	0.591296	0.0418667	0.0463974	0.0543168
AKAP9	0.118433	0.131724	0.239737	0.83544	0.292686	0.589447	0.536679
AKIP1	0.874311	0.445891	0.784512	0.864187	0.277765	0.322872	0.343634
AKIRIN1	0.814143	0.945733	0.854124	0.967567	0.126008	0.19769	0.150477
AKNA	0.90126	0.83718	0.761852	0.945159	0.0352359	0.103753	0.164319
AKR1A1	0.732344	0.369634	0.801789	0.213981	0.536312	0.89601	0.956758
AKR1B1	0.620703	0.433335	0.914055	0.0532234	0.508522	0.944853	0.71958
AKR1D1	0.14742	0.431914	0.195467	0.821138	0.0196751	0.0230697	0.0501257
AKR1E2	0.636109	0.257553	0.5924	0.0808858	0.358482	0.874518	0.799238
AKR7A2	0.250434	0.0678781	0.115681	0.267719	0.600154	0.877786	0.890752
AKT1S1	0.102255	0.000261847	0.00251749	0.598607	0.201413	0.0613302	0.137287
AKT2	0.00455528	0.00346514	0.00400567	0.925284	0.02922	0.0139507	0.0727806
AKT3	0.0996327	0.835912	0.230202	0.0260097	0.963978	0.773593	0.361572
AKTIP	0.116945	0.139658	0.104443	0.292271	0.311664	0.363016	0.684809
ALAD	0.738802	0.0295712	0.186276	0.175136	0.352293	0.935773	0.843348
ALAS1	0.276555	0.241627	0.697915	0.214993	0.851279	0.782427	0.568623
ALAS2	0.72127	0.805385	0.909404	0.977944	0.950881	0.942831	0.976114
ALB	0.140089	0.692727	0.126429	0.646297	0.150238	0.193212	0.38592
ALCAM	0.0979819	0.32267	0.192998	0.32941	0.470647	0.554451	0.868189
ALDH16A1	0.607607	0.0565119	0.00498189	0.526192	0.730499	0.538218	0.644501
ALDH18A1	0.561828	0.290925	0.597214	0.758188	0.538567	0.40214	0.24174
ALDH1A1	0.785949	0.11931	0.139649	0.887602	0.164225	0.141199	0.217165
ALDH1A2	0.176145	0.00399239	0.146729	0.713476	0.34714	0.168354	0.237753
ALDH1A3	0.0970888	0.0674634	0.682201	0.973438	0.581785	0.468491	0.530087
ALDH1B1	0.297812	0.226872	0.176025	0.263518	0.379243	0.163614	0.0648269
ALDH1L1	0.282978	0.232237	0.468595	0.0792882	0.401505	0.956614	0.810753
ALDH1L2	0.219629	0.62257	0.36237	0.46588	0.843139	0.888711	0.852345
ALDH2	0.234717	0.521051	0.780183	0.969803	0.607793	0.67672	0.582546
ALDH3A1	0.118268	0.497691	0.479752	0.40942	0.532001	0.689907	0.807596
ALDH3A2	0.921105	0.47408	0.651644	0.862192	0.0583956	0.0748072	0.134984
ALDH3B2	0.757991	0.552931	0.785487	0.592843	0.886456	0.898639	0.716261
ALDH4A1	0.471784	0.698884	0.163198	0.138107	0.825873	0.751144	0.677503
ALDH5A1	0.333346	0.860864	0.24168	0.866529	0.446409	0.675541	0.974558
ALDH6A1	0.83561	0.925018	0.268367	0.294532	0.957832	0.900616	0.917718
ALDH7A1	0.259187	0.544025	0.213362	0.722761	0.673331	0.65405	0.655644
ALDH8A1	0.167928	0.581527	0.0879279	0.627517	0.00184143	0.0106651	0.0697517
ALDOB	0.383281	0.894676	0.109218	0.780022	0.181537	0.214464	0.395741
ALDOC	0.980272	0.132919	0.140495	0.0973511	0.683771	0.28841	0.312407
ALG11	0.438222	0.0743615	0.311156	0.228887	0.528277	0.24083	0.121023
ALG12	0.395136	0.438249	0.499518	0.531595	0.134245	0.21629	0.166755
ALG13	0.0722543	0.0110039	0.00632361	0.862382	0.720667	0.401035	0.645118
ALG14	0.923885	0.755412	0.585741	0.424983	0.341413	0.413555	0.565507
ALG2	0.3129	0.87667	0.07434	0.527991	0.16932	0.210411	0.245268
ALG3	0.530029	0.0705681	0.218975	0.145855	0.47592	0.958207	0.950764
ALG5	0.898978	0.675958	0.0727304	0.400803	0.642456	0.68103	0.812404
ALG6	0.36463	0.02009	0.000947419	0.617371	0.0293902	0.00808011	0.0135174
ALG8	0.782452	0.363602	0.54611	0.544309	0.513104	0.553194	0.734869
ALK	0.488336	0.920634	0.909465	0.170833	0.616991	0.455813	0.18372
ALKAL1	0.666291	0.82104	0.874917	0.606666	0.903354	0.992981	0.888217
ALKAL2	0.353786	0.862759	0.144544	0.0143635	0.295475	0.603005	0.820098
ALKBH1	0.791711	0.54045	0.154582	0.773152	0.367239	0.582542	0.64576
ALKBH2	0.476536	0.769773	0.501543	0.766216	0.101265	0.213061	0.315064
ALKBH3	0.434985	0.528371	0.578336	0.226475	0.219759	0.482944	0.702754
ALKBH4	0.50635	0.211406	0.19533	0.26904	0.507103	0.548086	0.821511
ALKBH5	0.120133	0.00277694	0.00959744	0.739557	0.0153091	0.00394247	0.0209013
ALKBH6	0.200678	0.969045	0.811395	0.519426	0.886855	0.840002	0.88812
ALKBH7	0.79884	0.734213	0.637639	0.45781	0.0324109	0.14128	0.187743
ALKBH8	0.0311151	0.911776	0.282602	0.0146857	0.304523	0.679868	0.749558
ALMS1	0.618676	0.255531	0.772522	0.796957	0.688737	0.934383	0.871475
ALOX12B	0.051702	0.497141	0.306814	0.465604	0.534209	0.618258	0.65293
ALOX15	0.80739	0.955739	0.563314	0.299251	0.128391	0.275882	0.356253
ALOX15B	0.362836	0.606689	0.40638	0.0526837	0.158518	0.461825	0.939295
ALOX5	0.839455	0.380654	0.576544	0.367971	0.490854	0.410617	0.550871
ALOX5AP	0.989861	0.785917	0.553943	0.639604	0.879286	0.8224	0.723078
ALOXE3	0.526465	0.741432	0.541538	0.612501	0.79104	0.845992	0.881291
ALPK2	0.571176	0.7185	0.516637	0.910456	0.0871721	0.130573	0.30239
ALPK3	0.0607641	0.0138977	0.00574136	0.52113	0.313852	0.230677	0.484471
ALPL	0.407474	0.848374	0.646904	0.159787	0.681355	0.974744	0.581965
ALS2	0.997599	0.70842	0.883313	0.755654	0.151061	0.185916	0.325647
ALS2CL	0.664027	0.0734347	0.393527	0.146953	0.464713	0.200333	0.206929
ALX1	0.200662	0.511275	0.405153	0.944163	0.704752	0.881114	0.664805
ALX3	0.530404	0.155874	0.0292083	0.557779	0.440176	0.360557	0.474806
ALYREF	0.698683	0.297299	0.34489	0.243949	0.616969	0.918299	0.77093
AMACR	0.225615	0.410278	0.71128	0.731267	0.170084	0.193127	0.359998
AMBN	0.519145	0.168298	0.647439	0.536352	0.280309	0.583441	0.746565
AMBP	0.263614	0.510395	0.0306146	0.869273	0.0454993	0.0518305	0.107201
AMBRA1	0.699159	0.353932	0.0704313	0.45941	0.846318	0.804985	0.884604
AMCF-II	0.185346	0.659867	0.263863	0.322489	0.709657	0.809054	0.854345
AMDHD1	0.335412	0.621445	0.759398	0.43592	0.245496	0.293216	0.186783
AMER1	0.407969	0.796556	0.249902	0.0217827	0.842614	0.877946	0.555931
AMER2	0.306799	0.126098	0.334168	0.871131	0.124481	0.0928045	0.0811249
AMER3	0.526465	0.741432	0.541538	0.612501	0.79104	0.845992	0.881291
AMFR	0.221248	0.104006	0.180217	0.162692	0.153314	0.0576855	0.0910406
AMHR2	0.847311	0.392044	0.932349	0.567722	0.43444	0.53394	0.432487
AMIGO1	0.390844	0.00651457	0.179884	0.161791	0.103635	0.0237696	0.0332185
AMIGO2	0.0223635	0.955826	0.930219	0.874061	0.91535	0.991872	0.69882
AMIGO3	0.0853702	0.663152	0.402787	0.654626	0.580353	0.530721	0.704501
AMMECR1	0.415637	0.481807	0.738803	0.17436	0.900551	0.600798	0.557288
AMN1	0.570699	0.604723	0.356709	0.622469	0.00195285	0.015894	0.0684883
AMOT	0.0293925	0.12814	0.897596	0.55536	0.177621	0.156255	0.113168
AMOTL1	0.00256899	0.208247	0.0741134	0.447311	0.0270923	0.0570993	0.21757
AMOTL2	0.165843	0.444899	0.796583	0.798505	0.858017	0.986547	0.956129
AMPD1	0.929204	0.753496	0.161133	0.96561	0.878618	0.751473	0.744686
AMPD2	0.573513	0.826905	0.133033	0.430921	0.010309	0.0490251	0.170451
AMPD3	0.761903	0.399574	0.184576	0.948834	0.975795	0.782575	0.777743
AMPH	0.797988	0.552874	0.647317	0.378394	0.358944	0.264798	0.146202
AMT	0.904384	0.451857	0.0951615	0.716779	0.112626	0.126187	0.339275
AMTN	0.367823	0.0953959	0.23229	0.566198	0.266314	0.643445	0.583245
AMZ1	0.570981	0.66643	0.495675	0.833202	0.0947143	0.137409	0.277377
AMZ2	0.426853	0.400566	0.70842	0.755987	0.445945	0.516674	0.760906
ANAPC1	0.582557	0.493858	0.369727	0.135516	0.988948	0.751366	0.435774
ANAPC13	0.205208	0.368503	0.113264	0.126296	0.238344	0.386825	0.802028
ANAPC15	0.860983	0.321199	0.327252	0.285543	0.106937	0.0583533	0.0604975
ANAPC16	0.15512	0.425817	0.1543	0.104132	0.57816	0.748286	0.841013
ANAPC4	0.684196	0.318088	0.0940866	0.478702	0.577217	0.581539	0.950399
ANAPC5	0.744188	0.337115	0.143285	0.713448	0.0065805	0.00819668	0.0172775
ANAPC7	0.394199	0.976544	0.990256	0.701106	0.628454	0.614143	0.543779
ANG	0.0272615	0.688021	0.329668	0.0711136	0.967787	0.833345	0.586946
ANGEL1	0.944575	0.720979	0.651946	0.529468	0.367264	0.3645	0.304436
ANGEL2	0.139711	0.339919	0.311872	0.760782	0.645107	0.89597	0.859136
ANGPT1	0.309862	0.0888034	0.0621039	0.835635	0.0324814	0.0342241	0.128825
ANGPT2	0.23028	0.085444	0.0965967	0.774255	0.975506	0.756936	0.925275
ANGPT4	0.399022	0.397698	0.43121	0.824645	0.670487	0.554614	0.462833
ANGPTL1	0.487651	0.0395761	0.612337	0.0157865	0.585064	0.233221	0.243247
ANGPTL2	0.456473	0.711114	0.727539	0.36466	0.466657	0.672496	0.946655
ANGPTL3	0.445254	0.723112	0.112651	0.533655	0.121543	0.0846358	0.124147
ANGPTL4	0.249104	0.51163	0.673346	0.192374	0.824343	0.529185	0.345359
ANGPTL5	0.653484	0.339909	0.678478	0.847043	0.549821	0.477548	0.353358
ANGPTL6	0.683946	0.351515	0.341057	0.868144	0.00526689	0.00946412	0.0092221
ANGPTL7	0.283796	0.146202	0.61982	0.0808833	0.18143	0.0737764	0.0771147
ANGPTL8	0.501869	0.822935	0.831918	0.0175843	0.610283	0.998243	0.679776
ANK1	0.193919	0.689345	0.15874	0.537626	0.301096	0.36659	0.693897
ANK2	0.291787	0.539476	0.292588	0.81237	0.999246	0.958696	0.745973
ANKAR	0.897752	0.131052	0.714668	0.754546	0.155304	0.13251	0.199052
ANKDD1A	0.796337	0.339844	0.447022	0.404393	0.685379	0.473389	0.595001
ANKDD1B	0.0281596	0.0564998	0.0657233	0.933065	0.365851	0.278038	0.574842
ANKEF1	0.556648	0.388125	0.0326774	0.436015	0.676217	0.608609	0.625434
ANKFN1	0.775123	0.22264	0.103336	0.833808	0.176065	0.459126	0.376801
ANKFY1	0.646833	0.579598	0.252926	0.258006	0.834582	0.924409	0.709646
ANKH	0.14201	0.248109	0.739179	0.110395	0.734638	0.480695	0.58284
ANKHD1	0.16667	0.568175	0.827278	0.990748	0.0437441	0.102849	0.215032
ANKIB1	0.879488	0.953766	0.844586	0.644573	0.0275553	0.0596462	0.128933
ANKLE1	0.152088	0.354179	0.795793	0.832036	0.49036	0.675927	0.454906
ANKLE2	0.108338	0.470411	0.02088	0.246428	0.0391197	0.0992617	0.343465
ANKMY1	0.526465	0.741432	0.541538	0.612501	0.79104	0.845992	0.881291
ANKMY2	0.491171	0.424978	0.0920782	0.116716	0.542095	0.663955	0.970223
ANKRA2	0.553573	0.482215	0.493083	0.633339	0.0675776	0.0682251	0.193854
ANKRD1	0.852787	0.760285	0.934229	0.922311	0.927802	0.950126	0.816618
ANKRD10	0.185254	0.108596	0.17705	0.768925	0.00567766	0.0119733	0.0392366
ANKRD11	0.310708	0.0736889	0.00675462	0.447147	0.0971002	0.0969492	0.29364
ANKRD12	0.816514	0.577429	0.421755	0.756195	0.325812	0.5385	0.433313
ANKRD13A	0.38494	0.155981	0.236253	0.896686	0.088841	0.0690377	0.0509232
ANKRD13B	0.0969098	0.150829	0.225037	0.760368	0.222942	0.236295	0.364002
ANKRD13C	0.0940662	0.226308	0.263628	0.637561	0.754321	0.565399	0.780859
ANKRD13D	0.538661	0.723199	0.997682	0.67833	0.386738	0.558698	0.502951
ANKRD16	0.472618	0.806974	0.814181	0.460652	0.136284	0.264214	0.248353
ANKRD17	0.650906	0.708335	0.500056	0.188771	0.868846	0.923179	0.910732
ANKRD2	0.585168	0.412237	0.752628	0.931631	0.898889	0.938321	0.731152
ANKRD22	0.188275	0.69859	0.401755	0.416486	0.686733	0.470475	0.219418
ANKRD23	0.61211	0.584738	0.413461	0.0169926	0.595861	0.342327	0.166616
ANKRD24	0.579302	0.00806011	0.403611	0.219604	0.895671	0.443077	0.428602
ANKRD27	0.357913	0.311905	0.0044642	0.691366	0.127204	0.130415	0.238829
ANKRD28	0.668465	0.730967	0.478545	0.56034	0.347531	0.469468	0.463969
ANKRD29	0.928359	0.118814	0.17133	0.91383	0.596617	0.425814	0.525351
ANKRD33	0.335709	0.35787	0.186031	0.501135	0.541788	0.550874	0.831572
ANKRD33B	0.0647504	0.0210899	0.537351	0.253157	0.0470433	0.0212038	0.0387536
ANKRD34A	0.300485	0.857665	0.447423	0.645468	0.406228	0.541537	0.744621
ANKRD34B	0.0229836	0.041033	0.129539	0.241281	0.0808075	0.0288741	0.04309
ANKRD34C	0.526465	0.741432	0.541538	0.612501	0.79104	0.845992	0.881291
ANKRD35	0.208775	0.996829	0.59546	0.63642	0.128821	0.254406	0.416555
ANKRD37	0.535629	0.953619	0.18942	0.602107	0.00761185	0.0366188	0.107431
ANKRD39	0.895638	0.329082	0.23064	0.573569	0.646755	0.97595	0.915711
ANKRD40	0.503889	0.988358	0.806815	0.631013	0.00827066	0.0231631	0.0162778
ANKRD40CL	0.498908	0.192787	0.76435	0.0821714	0.432798	0.94868	0.905103
ANKRD42	0.954146	0.48469	0.263933	0.53241	0.284994	0.181577	0.112093
ANKRD44	0.742103	0.169607	0.642436	0.0116543	0.979302	0.52051	0.443915
ANKRD46	0.359172	0.882548	0.233983	0.418097	0.0708259	0.154709	0.216064
ANKRD49	0.592562	0.869904	0.0873847	0.0327513	0.976567	0.740144	0.519191
ANKRD50	0.21014	0.00195458	0.0817633	0.339105	0.780807	0.352611	0.487164
ANKRD52	0.216036	0.15407	0.026174	0.307187	0.143404	0.179077	0.537284
ANKRD53	0.37894	0.566732	0.787701	0.882554	0.201467	0.329803	0.488786
ANKRD54	0.776037	0.462478	0.268782	0.258489	0.144206	0.236772	0.464531
ANKRD55	0.682002	0.539728	0.323972	0.900005	0.151691	0.17733	0.263882
ANKRD6	0.296502	0.0991491	0.909843	0.0598167	0.0348497	0.0131082	0.00819942
ANKRD61	0.529344	0.259	0.688876	0.151016	0.693996	0.422034	0.35096
ANKRD63	0.211273	0.531526	0.309146	0.467167	0.52357	0.500347	0.4192
ANKRD66	0.694727	0.583441	0.224945	0.58576	0.922472	0.995472	0.907819
ANKS1A	0.118881	0.0869676	0.0106288	0.602641	0.401056	0.321375	0.630762
ANKS1B	0.453872	0.720308	0.974705	0.307309	0.732928	0.577228	0.387342
ANKS3	0.118376	0.184738	0.590879	0.214312	0.826652	0.778946	0.798975
ANKS4B	0.301635	0.182875	0.827214	0.101379	0.0322962	0.0177409	0.0166822
ANKS6	0.356888	0.411433	0.0420656	0.174131	0.0431599	0.108339	0.264583
ANLN	0.680683	0.041215	0.560883	0.692991	0.708887	0.945064	0.900844
ANO1	0.0130417	0.128381	0.187032	0.942633	0.989081	0.816268	0.96773
ANO10	0.674853	0.316737	0.36405	0.779922	0.165762	0.413637	0.478916
ANO3	0.85268	0.980468	0.575184	0.314726	0.969839	0.7947	0.532895
ANO4	0.345291	0.504692	0.265215	0.882353	0.272052	0.286556	0.401209
ANO5	0.785923	0.866677	0.60746	0.337609	0.23201	0.242548	0.183158
ANO6	0.320622	0.0815676	0.468599	0.454058	0.479637	0.315663	0.376222
ANO8	0.921733	0.479576	0.0363117	0.739847	0.300075	0.209366	0.344735
ANO9	0.589765	0.926168	0.124477	0.0839443	0.147201	0.326497	0.498221
ANPEP	0.624033	0.33461	0.450187	0.200277	0.389371	0.849638	0.928404
ANTXR1	0.630453	0.549526	0.49238	0.828837	0.994251	0.788278	0.518029
ANTXR2	0.985182	0.666564	0.265932	0.856647	0.552342	0.704171	0.813524
ANXA1	0.217301	0.606664	0.569869	0.632362	0.923675	0.945461	0.751115
ANXA13	0.512593	0.821482	0.46707	0.418199	0.8676	0.827407	0.685222
ANXA2	0.601739	0.767482	0.654856	0.516435	0.943896	0.945298	0.75159
ANXA4	0.899255	0.609621	0.115112	0.78166	0.093964	0.111074	0.233532
ANXA5	0.785114	0.998784	0.27747	0.609357	0.959505	0.979702	0.884714
ANXA6	0.0178955	0.184538	0.804774	0.402357	0.809057	0.906589	0.986582
ANXA7	0.478097	0.913393	0.356509	0.238214	0.598232	0.529601	0.20355
ANXA9	0.567399	0.116722	0.00820509	0.834482	0.0133405	0.00998145	0.0209831
AOAH	0.0186024	0.697935	0.892755	0.372971	0.385506	0.592388	0.775796
AOC1	0.974715	0.803964	0.320604	0.428627	0.76114	0.811513	0.836351
AOC2	0.90874	0.948847	0.822312	0.277982	0.3853	0.333477	0.132835
AOX1	0.99628	0.0775359	0.349382	0.083988	0.969829	0.505345	0.454001
AP1B1	0.200628	0.0476385	0.161066	0.710581	0.298106	0.181571	0.261654
AP1G1	0.108243	0.693884	0.769347	0.0954895	0.0374405	0.232385	0.596076
AP1G2	0.832543	0.169968	0.30618	0.397815	0.270997	0.141882	0.157674
AP1M1	0.0624284	0.691731	0.796649	0.95476	0.86526	0.893156	0.58471
AP1M2	0.356243	0.0957131	0.128179	0.089414	0.0125698	0.00153604	0.000911494
AP1S1	0.284584	0.507747	0.909915	0.129856	0.806097	0.478761	0.217884
AP1S3	0.950071	0.684062	0.191538	0.16485	0.249286	0.463825	0.674945
AP2A1	0.0827979	0.00802295	0.0275558	0.781995	0.471442	0.312098	0.596229
AP2A2	0.980101	0.421514	0.341	0.812592	0.772141	0.735087	0.953254
AP2B1	0.194868	0.407423	0.316831	0.590842	0.295206	0.352072	0.773426
AP2M1	0.0760403	0.0265919	0.547225	0.124972	0.385827	0.157533	0.126777
AP2S1	0.662055	0.0941828	0.722472	0.445936	0.299353	0.687267	0.778372
AP3B1	0.441457	0.399246	0.0653645	0.0819015	0.747058	0.861882	0.850619
AP3B2	0.0913465	0.336164	0.732088	0.704985	0.208692	0.217835	0.300629
AP3M1	0.968839	0.930457	0.85495	0.683555	0.64596	0.635716	0.841909
AP3M2	0.259106	0.345117	0.80494	0.170996	0.278264	0.692764	0.928285
AP3S1	0.0478279	0.0269375	0.0236553	0.577643	0.0034931	0.00109748	0.00964879
AP3S2	0.188468	0.0651311	0.00273042	0.445038	0.280345	0.238632	0.440821
AP4B1	0.302731	0.935689	0.484255	0.536289	0.68708	0.914405	0.89602
AP4E1	0.298261	0.860162	0.433596	0.0453028	0.737591	0.559791	0.488096
AP4M1	0.821846	0.419019	0.573199	0.126407	0.464029	0.906021	0.986485
AP4S1	0.619974	0.956608	0.763701	0.0848521	0.912817	0.785548	0.350822
AP5B1	0.536532	0.455678	0.688134	0.877737	0.27021	0.429825	0.295129
AP5M1	0.348633	0.496171	0.0417349	0.1695	0.64082	0.719111	0.854887
AP5S1	0.869355	0.180313	0.364082	0.237626	0.9676	0.539141	0.323898
AP5Z1	0.983827	0.533398	0.208551	0.266014	0.290327	0.406507	0.710205
APAF1	0.936584	0.818758	0.801173	0.179095	0.988316	0.842674	0.697144
APBA1	0.990845	0.514518	0.236578	0.132348	0.473096	0.775669	0.79105
APBA3	0.0603001	0.195501	0.0130451	0.236874	0.0484534	0.0850253	0.229686
APBB1	0.829097	0.782048	0.422544	0.121431	0.0743563	0.0788582	0.021125
APBB1IP	0.979071	0.920727	0.637088	0.925493	0.271393	0.376329	0.349028
APBB2	0.254571	0.733569	0.794749	0.339942	0.981973	0.828028	0.600483
APBB3	0.806737	0.5509	0.701087	0.127911	0.675344	0.463825	0.271432
APC	0.702117	0.836225	0.642871	0.748637	0.0154625	0.0421164	0.0893343
APC2	0.825208	0.762257	0.721798	0.225747	0.726605	0.928105	0.656031
APCDD1	0.549175	0.718127	0.276574	0.687242	0.0609566	0.0623268	0.0871074
APCS	0.761397	0.676213	0.155524	0.560092	0.130665	0.23058	0.351205
APEH	0.80179	0.714244	0.874015	0.746834	0.0625055	0.165159	0.306078
APH1A	0.449479	0.218277	0.948287	0.738757	0.087864	0.10054	0.105109
API5	0.690713	0.24849	0.113958	0.440102	0.467404	0.466456	0.668322
APIP	0.860972	0.735785	0.541033	0.101767	0.442832	0.757343	0.857169
APLF	0.26861	0.152816	0.447081	0.595466	0.529811	0.826252	0.866927
APLN	0.190009	0.786659	0.126666	0.374561	0.00681977	0.0380475	0.17599
APLP1	0.1099	0.049386	0.037631	0.4444	0.0876589	0.0341414	0.0379488
APLP2	0.067304	0.0988919	0.414113	0.263173	0.318716	0.177359	0.15676
APMAP	0.855098	0.681081	0.638348	0.594233	0.409433	0.359452	0.339828
APOA1	0.545043	0.584938	0.831129	0.699296	0.677861	0.606864	0.285914
APOA2	0.529292	0.896145	0.170962	0.470821	0.051933	0.11795	0.211902
APOA4	0.522508	0.280941	0.932015	0.491903	0.683664	0.559634	0.702083
APOA5	0.213115	0.0927665	0.00566404	0.743809	0.000594726	0.00024898	0.000990446
APOB	0.143466	0.684956	0.162136	0.803912	0.138103	0.165719	0.311687
APOBEC2	0.843703	0.108698	0.262856	0.0561139	0.122009	0.031118	0.0235739
APOBEC3B	0.145144	0.418377	0.0451773	0.524338	0.993049	0.912216	0.653701
APOBEC4	0.347294	0.271997	0.882215	0.0282948	0.24147	0.0936617	0.0262051
APOC3	0.0909666	0.529885	0.0769358	0.764237	0.0674134	0.0897641	0.218188
APOC4	0.735093	0.56145	0.481529	0.858257	0.0970417	0.18897	0.254745
APOD	0.334063	0.59582	0.0591704	0.125342	0.739836	0.848682	0.910509
APOE	0.670985	0.754953	0.97659	0.97003	0.182199	0.313588	0.280955
APOF	0.56475	0.387374	0.35695	0.286307	0.982516	0.667651	0.404159
APOH	0.231745	0.748257	0.118084	0.69713	0.0689049	0.10373	0.210474
APOLD1	0.0002544	0.290881	0.122044	0.502275	0.0509607	0.096184	0.199802
APOM	0.0483668	0.143728	0.165598	0.428345	0.459028	0.453414	0.691777
APOO	0.993117	0.971152	0.548704	0.10665	0.0616987	0.226686	0.48625
APP	0.404397	0.629794	0.585227	0.535111	0.377992	0.28591	0.127132
APPBP2	0.454137	0.0210249	0.10872	0.606854	0.866956	0.515778	0.598908
APPL1	0.444878	0.462066	0.970372	0.984583	0.986012	0.897395	0.954068
APPL2	0.907028	0.335461	0.934316	0.344974	0.778364	0.920898	0.863046
APRT	0.29587	0.850822	0.482135	0.339944	0.806325	0.708089	0.531092
APTX	0.266922	0.689469	0.57059	0.392024	0.103037	0.302502	0.610242
AQP10	0.799136	0.23	0.655908	0.206289	0.453784	0.298241	0.103314
AQP11	0.604794	0.930062	0.0572663	0.182851	0.732997	0.673328	0.422735
AQP3	0.7755	0.316363	0.363889	0.847291	0.928676	0.893324	0.804991
AQP4	0.759712	0.184493	0.250366	0.931185	0.119522	0.110604	0.285276
AQP5	0.909234	0.388071	0.706911	0.412555	0.32712	0.626322	0.831767
AQP6	0.526465	0.741432	0.541538	0.612501	0.79104	0.845992	0.881291
AQP9	0.723495	0.567272	0.468792	0.374848	0.609809	0.432911	0.360341
AQR	0.0257014	0.188289	0.372756	0.363918	0.468809	0.520689	0.58322
AR	0.480091	0.591364	0.903146	0.584647	0.321679	0.511529	0.63356
ARAF	0.0761943	0.0026317	0.00437077	0.957709	0.34649	0.170189	0.351899
ARAP1	0.362886	0.973559	0.117138	0.0580274	0.776133	0.965703	0.587046
ARAP2	0.448565	0.197348	0.585431	0.591447	0.43277	0.328467	0.510002
ARAP3	0.690706	0.372518	0.3974	0.0987987	0.293226	0.665826	0.954079
ARC	0.172596	0.6482	0.849231	0.992886	0.651578	0.701027	0.99043
ARCN1	0.795241	0.510471	0.116054	0.446289	0.816522	0.896488	0.743905
AREG	0.0768682	0.404856	0.475849	0.917427	0.491376	0.48984	0.836075
AREL1	0.670916	0.672053	0.371569	0.759563	0.740519	0.710314	0.68511
ARF4	0.840861	0.680859	0.540174	0.644438	0.0828496	0.212742	0.250101
ARF5	0.177207	0.0341277	0.325549	0.414786	0.456157	0.923135	0.932185
ARF6	0.784098	0.919123	0.372889	0.696807	0.714888	0.692428	0.901969
ARFGAP1	0.202273	0.0546253	0.222222	0.731251	0.485007	0.321422	0.576152
ARFGAP2	0.558217	0.95074	0.872933	0.988885	0.113098	0.182928	0.228983
ARFGAP3	0.573407	0.418889	0.827595	0.365753	0.382767	0.328974	0.361897
ARFGEF1	0.643878	0.532394	0.41245	0.771605	0.133963	0.268082	0.375119
ARFGEF2	0.563479	0.525275	0.437956	0.835834	0.979938	0.878893	0.953149
ARFGEF3	0.538992	0.0157469	0.121266	0.483486	0.0786517	0.0240535	0.0245664
ARFIP1	0.455375	0.129542	0.192482	0.750224	0.872103	0.714768	0.694828
ARFIP2	0.896779	0.878443	0.326798	0.908528	0.51247	0.697638	0.891981
ARFRP1	0.0282648	0.866806	0.983617	0.528686	0.243167	0.471517	0.571092
ARG1	0.85552	0.88623	0.632429	0.926947	0.767495	0.781915	0.749977
ARG2	0.818668	0.150324	0.439377	0.931771	0.253056	0.506664	0.544052
ARGLU1	0.638709	0.261131	0.328907	0.714213	0.486703	0.774616	0.627381
ARHGAP1	0.614919	0.70924	0.266186	0.416094	0.604081	0.728062	0.980066
ARHGAP10	0.461772	0.27656	0.0925461	0.758899	0.577958	0.803712	0.585717
ARHGAP12	0.870521	0.529681	0.753182	0.761238	0.875584	0.920023	0.787747
ARHGAP15	0.502246	0.76736	0.796359	0.466937	0.630407	0.778898	0.8954
ARHGAP18	0.732399	0.765309	0.794244	0.817868	0.343581	0.504276	0.550966
ARHGAP20	0.829332	0.468456	0.647148	0.34058	0.082458	0.0576525	0.029308
ARHGAP21	0.0328013	0.148774	0.0428089	0.398542	0.00993596	0.0275968	0.140631
ARHGAP22	0.178089	0.196822	0.653855	0.671198	0.365556	0.283821	0.379338
ARHGAP23	0.621944	0.447849	0.0163036	0.164762	0.137529	0.227058	0.518979
ARHGAP24	0.345707	0.844174	0.767465	0.826591	0.219349	0.332584	0.535983
ARHGAP25	0.876857	0.491908	0.988601	0.467054	0.507505	0.397546	0.247077
ARHGAP26	0.749331	0.883457	0.537025	0.0833297	0.507582	0.745215	0.951478
ARHGAP27	0.0762517	0.683114	0.399606	0.299401	0.717733	0.892263	0.736205
ARHGAP28	0.146102	0.24923	0.408043	0.490432	0.869708	0.936753	0.58989
ARHGAP29	0.00975949	0.163328	0.244227	0.43887	0.514158	0.536133	0.738841
ARHGAP30	0.360005	0.811681	0.653865	0.67829	0.895045	0.931996	0.766095
ARHGAP31	0.133314	0.421681	0.194757	0.4838	0.640559	0.693889	0.994558
ARHGAP32	0.273003	0.743643	0.0783221	0.0389679	0.288094	0.530105	0.987169
ARHGAP33	0.830314	0.432374	0.519071	0.0405269	0.623258	0.856922	0.548765
ARHGAP35	0.112165	0.0554903	0.00787019	0.863497	0.0140152	0.0121641	0.0852927
ARHGAP36	0.48909	0.322329	0.0260484	0.461657	0.0789647	0.0884026	0.196759
ARHGAP39	0.8654	0.40427	0.0961715	0.302713	0.336948	0.401073	0.615092
ARHGAP4	0.0186301	0.418524	0.785173	0.993783	0.577059	0.584034	0.643687
ARHGAP42	0.115041	0.262823	0.616674	0.836125	0.967266	0.935395	0.872633
ARHGAP44	0.511267	0.588122	0.0182912	0.0668561	0.207433	0.329515	0.613268
ARHGAP45	0.592439	0.626506	0.393155	0.615952	0.678007	0.929776	0.941283
ARHGAP5	0.0419722	0.765674	0.619177	0.403566	0.760829	0.679182	0.377733
ARHGAP6	0.0487411	0.232865	0.0622919	0.85974	0.000604372	0.00207624	0.0182009
ARHGAP9	0.0944988	0.839541	0.859776	0.204448	0.671546	0.943552	0.749787
ARHGDIA	0.885843	0.259697	0.205186	0.603028	0.133521	0.155699	0.178958
ARHGDIB	0.85819	0.59576	0.435537	0.254973	0.235924	0.367466	0.470224
ARHGEF1	0.741361	0.435503	0.748969	0.984036	0.515706	0.518682	0.769787
ARHGEF10	0.440143	0.572582	0.98129	0.195819	0.967167	0.688968	0.346756
ARHGEF10L	0.120609	0.152658	0.23315	0.917902	0.422949	0.357979	0.709344
ARHGEF11	0.0421907	0.0719555	0.0136617	0.912939	0.0236453	0.022767	0.0978497
ARHGEF12	0.597275	0.990942	0.300503	0.522589	0.00522223	0.0367255	0.153506
ARHGEF15	0.156194	0.460551	0.240821	0.322484	0.780475	0.78746	0.352609
ARHGEF16	0.0514937	0.200384	0.882287	0.293602	0.778756	0.558082	0.455563
ARHGEF17	0.72338	0.383944	0.728825	0.0578742	0.570707	0.326996	0.0912498
ARHGEF19	0.193502	0.0116776	0.0737237	0.391773	0.773027	0.361122	0.381298
ARHGEF2	0.0718195	0.17144	0.651651	0.534988	0.532335	0.865355	0.842111
ARHGEF25	0.475916	0.391959	0.658071	0.0786441	0.44516	0.228586	0.102264
ARHGEF26	0.893962	0.208806	0.840657	0.153554	0.874865	0.531964	0.227889
ARHGEF28	0.672338	0.288076	0.609582	0.0618454	0.501134	0.278021	0.144769
ARHGEF3	0.948639	0.417683	0.496909	0.84673	0.794612	0.989515	0.811421
ARHGEF33	0.688831	0.33795	0.771973	0.865293	0.428984	0.377037	0.380642
ARHGEF37	0.287536	0.0506604	0.891109	0.028975	0.699163	0.324618	0.131188
ARHGEF38	0.673137	0.433121	0.971003	0.21525	0.0947263	0.349284	0.581037
ARHGEF39	0.319079	0.0618232	0.875676	0.0133705	0.819217	0.379365	0.214763
ARHGEF4	0.0257684	0.0377485	0.000483936	0.696724	0.220984	0.14877	0.388999
ARHGEF40	0.728662	0.844703	0.0710114	0.397903	0.647067	0.723239	0.976416
ARHGEF5	0.0421061	0.888299	0.833202	0.455145	0.742403	0.902747	0.831872
ARHGEF6	0.721983	0.339391	0.850569	0.229746	0.11392	0.39527	0.427148
ARHGEF7	0.0303704	0.0129431	0.0858105	0.435794	0.121552	0.0477285	0.145247
ARHGEF9	0.777667	0.202012	0.317537	0.502714	0.256662	0.163616	0.113948
ARID1A	0.378727	0.417847	0.158285	0.373785	0.0796604	0.156421	0.409874
ARID1B	0.776962	0.366038	0.986723	0.082507	0.27067	0.145005	0.144355
ARID2	0.192791	0.147611	0.455918	0.540923	0.904927	0.800177	0.871745
ARID3A	0.912867	0.950109	0.527806	0.368114	0.474838	0.634942	0.743847
ARID3B	0.401712	0.699048	0.211751	0.0273885	0.236863	0.48824	0.925665
ARID3C	0.12563	0.440081	0.802551	0.226375	0.748467	0.530881	0.410967
ARID4A	0.423051	0.550735	0.258609	0.980878	0.817524	0.960249	0.859434
ARID4B	0.0198795	0.084746	0.14909	0.799088	0.732812	0.524341	0.531327
ARID5A	0.202762	0.785241	0.888522	0.997511	0.61731	0.659582	0.394228
ARID5B	0.927787	0.871436	0.811158	0.52287	0.537026	0.519868	0.735779
ARIH1	0.227799	0.504461	0.319068	0.576745	0.00477666	0.00910251	0.0269413
ARIH2	0.981279	0.122864	0.638986	0.278125	0.687014	0.397308	0.351379
ARL1	0.581618	0.821382	0.151187	0.00877223	0.342549	0.706658	0.744347
ARL10	0.0451623	0.067881	0.674261	0.105486	0.903107	0.520217	0.563024
ARL11	0.890376	0.269553	0.808529	0.808043	0.889878	0.965759	0.934512
ARL14	0.466357	0.950996	0.745909	0.523377	0.109554	0.144762	0.143613
ARL14EP	0.171493	0.160659	0.0268905	0.476211	0.815046	0.706615	0.895545
ARL15	0.105727	0.0989647	0.139582	0.95399	0.178944	0.131979	0.307605
ARL16	0.325	0.168822	0.476286	0.24512	0.567104	0.990368	0.91561
ARL2BP	0.924363	0.935261	0.309035	0.924326	0.481554	0.441984	0.44145
ARL3	0.0531411	0.0103342	0.0264155	0.68291	0.0609878	0.0449226	0.0993651
ARL4C	0.205175	0.970096	0.798485	0.254588	0.999031	0.801983	0.499052
ARL4D	0.117942	0.720645	0.443066	0.667885	0.681145	0.525399	0.306142
ARL5A	0.692157	0.700748	0.844199	0.532338	0.0429403	0.0760321	0.120047
ARL5B	0.655507	0.343487	0.557974	0.736863	0.878554	0.803274	0.921287
ARL6	0.205824	0.0716144	0.101438	0.700739	0.254391	0.217275	0.237089
ARL6IP1	0.965678	0.043215	0.00464231	0.752341	0.48866	0.219932	0.264286
ARL6IP5	0.659488	0.216415	0.301669	0.450697	0.778932	0.878414	0.695019
ARL6IP6	0.799723	0.306317	0.195747	0.421387	0.161396	0.201645	0.388589
ARL8A	0.0921033	0.134373	0.20985	0.389335	0.0541587	0.0332811	0.0660906
ARL8B	0.758283	0.475718	0.98028	0.154279	0.26215	0.620707	0.891059
ARL9	0.375164	0.325552	0.549623	0.175138	0.994192	0.580224	0.410565
ARMC1	0.118615	0.271603	0.0128086	0.135954	0.674555	0.717565	0.90076
ARMC10	0.779441	0.029294	0.109435	0.728431	0.745778	0.456376	0.551252
ARMC12	0.0979647	0.829996	0.687594	0.150717	0.121259	0.322867	0.464753
ARMC2	0.577293	0.47447	0.475435	0.260115	0.424999	0.814135	0.978315
ARMC3	0.526465	0.741432	0.541538	0.612501	0.79104	0.845992	0.881291
ARMC4	0.582329	0.247387	0.139369	0.701157	0.0439445	0.0383352	0.078409
ARMC5	0.209229	0.12243	0.0253986	0.534029	0.220057	0.210662	0.522317
ARMC6	0.499123	0.276561	0.402011	0.90213	0.30468	0.253206	0.421682
ARMC7	0.50314	0.625103	0.900256	0.236291	0.09485	0.343156	0.53186
ARMC8	0.303526	0.527963	0.337425	0.46022	0.976576	0.98688	0.944433
ARMC9	0.201103	0.988002	0.786374	0.814322	0.942072	0.88577	0.944193
ARMCX1	0.849332	0.0447694	0.202476	0.59682	0.894484	0.678955	0.585311
ARMCX2	0.667575	0.287668	0.324564	0.976544	0.947187	0.777894	0.779456
ARMCX3	0.973043	0.906791	0.198874	0.208904	0.0722156	0.192003	0.244692
ARMCX4	0.304697	0.0254894	0.28762	0.367924	0.70974	0.785991	0.836548
ARMCX5	0.848585	0.441614	0.919708	0.0499296	0.786964	0.797421	0.774481
ARMH1	0.730867	0.922062	0.587799	0.796223	0.909298	0.995646	0.882077
ARMH2	0.0009063	0.307336	0.761643	0.889427	0.223627	0.263746	0.44455
ARMH3	0.864028	0.536401	0.0196793	0.250336	0.245836	0.28258	0.363452
ARMH4	0.923635	0.438974	0.240767	0.494456	0.881627	0.608433	0.531205
ARMT1	0.616342	0.544637	0.0239631	0.819892	0.252023	0.236919	0.276789
ARNT	0.276245	0.759285	0.893864	0.268062	0.935557	0.699485	0.359527
ARNT2	0.768738	0.979586	0.683702	0.959339	0.342176	0.426501	0.407488
ARNTL	0.603138	0.718123	0.692001	0.96742	0.615131	0.665305	0.377855
ARNTL2	0.796496	0.47372	0.0535882	0.879322	0.423677	0.359031	0.633444
ARPC1B	0.831999	0.288748	0.348473	0.556896	0.881532	0.811579	0.996972
ARPC2	0.883429	0.301128	0.80003	0.023813	0.746945	0.769275	0.573747
ARPC3	0.446778	0.99441	0.770917	0.109468	0.120564	0.357674	0.58745
ARPC4	0.646556	0.773844	0.888347	0.190926	0.360676	0.656583	0.82002
ARPC5	0.267688	0.46817	0.697115	0.732212	0.346711	0.399723	0.464813
ARPC5L	0.631741	0.790469	0.440076	0.0485713	0.860075	0.590287	0.438939
ARPP21	0.770211	0.193766	0.196836	0.395621	0.983446	0.611333	0.674517
ARRB1	0.401484	0.288985	0.0861889	0.790419	0.328617	0.244932	0.575272
ARRB2	0.630529	0.580945	0.673001	0.688926	0.0661327	0.171636	0.242234
ARRDC2	0.594375	0.403873	0.655579	0.867938	0.381049	0.468842	0.333826
ARRDC3	0.745583	0.796888	0.454261	0.837857	0.00133732	0.00844995	0.00732
ARRDC4	0.175152	0.0163324	0.403919	0.405704	0.999138	0.613345	0.769401
ARSA	0.827651	0.717616	0.545177	0.936049	0.349946	0.4068	0.322061
ARSB	0.847689	0.336616	0.241759	0.100429	0.777644	0.884347	0.47972
ARSD	0.883546	0.71654	0.65648	0.223426	0.606086	0.89298	0.950811
ARSE	0.469334	0.289026	0.360048	0.181592	0.2134	0.107469	0.120915
ARSG	0.335024	0.159737	0.936947	0.149996	0.603582	0.391411	0.449591
ARSI	0.698112	0.847122	0.499244	0.434919	0.491983	0.681134	0.657768
ARSJ	0.565267	0.603331	0.277872	0.653267	0.366251	0.410759	0.576693
ARSK	0.455506	0.18919	0.276021	0.868699	0.400583	0.361106	0.639751
ART1	0.263954	0.987986	0.595772	0.9918	0.0642979	0.154398	0.124319
ART3	0.537687	0.0997483	0.227577	0.155106	0.149275	0.046127	0.0569127
ART4	0.929514	0.18588	0.0821069	0.854037	0.684627	0.491636	0.337801
ART5	0.24119	0.830169	0.703003	0.884265	0.266712	0.366335	0.517056
ARV1	0.919846	0.849649	0.568151	0.110639	0.619367	0.875393	0.788133
ARVCF	0.177835	0.899687	0.168956	0.0960656	0.919889	0.92785	0.732243
ARX	0.902673	0.0254918	0.0170722	0.934615	0.44704	0.223664	0.26705
AS3MT	0.148574	0.24592	0.240709	0.108721	0.898145	0.99144	0.722594
ASAH1	0.703481	0.0910417	0.261554	0.346856	0.00250069	0.00108496	0.000421235
ASAH2	0.835441	0.112841	0.363229	0.206405	0.573778	0.308668	0.115723
ASAP1	0.401321	0.193251	0.100791	0.513175	0.828444	0.752148	0.990543
ASAP2	0.454441	0.357684	0.00832642	0.230591	0.224923	0.288329	0.605407
ASAP3	0.38068	0.392384	0.898533	0.189999	0.899746	0.732183	0.440742
ASB1	0.987411	0.592702	0.756562	0.0619241	0.417328	0.789336	0.908798
ASB10	0.848697	0.414335	0.508464	0.736538	0.296698	0.470891	0.366681
ASB11	0.638513	0.633457	0.434402	0.275209	0.288482	0.519789	0.817693
ASB12	0.489106	0.653061	0.0175401	0.0943139	0.161821	0.288144	0.561895
ASB13	0.590651	0.817875	0.617466	0.490275	0.897268	0.981818	0.764442
ASB14	0.203046	0.00908615	0.0817229	0.820659	0.921688	0.567508	0.639584
ASB15	0.213341	0.207926	0.659659	0.848412	0.321689	0.336549	0.487006
ASB16	0.0189521	0.0403765	0.179457	0.647195	0.214821	0.133035	0.309597
ASB17	0.456712	0.588669	0.821682	0.536944	0.465908	0.74154	0.823734
ASB18	0.62129	0.429456	0.666124	0.769209	0.18107	0.339573	0.441559
ASB2	0.0815164	0.0287769	0.281963	0.68467	0.201791	0.13165	0.233762
ASB4	0.721689	0.855861	0.0768805	0.308995	0.199046	0.317206	0.439828
ASB5	0.152265	0.174489	0.00420534	0.398611	0.0508893	0.0617316	0.120054
ASB6	0.231166	0.0776049	0.11823	0.517569	0.474734	0.410058	0.72159
ASB7	0.286198	0.325305	0.0771636	0.389878	0.446276	0.577184	0.418532
ASB8	0.0119773	0.243582	0.751337	0.972458	0.662888	0.61142	0.799901
ASB9	0.503035	0.573281	0.760845	0.473971	0.71076	0.747261	0.428412
ASCC1	0.345656	0.200846	0.211948	0.782233	0.0047835	0.00755323	0.037037
ASCC2	0.11762	0.511737	0.911883	0.282058	0.156506	0.149071	0.0744121
ASCC3	0.513349	0.433274	0.25084	0.247553	0.347092	0.415912	0.367391
ASCL1	0.0837583	0.169069	0.616315	0.451539	0.380289	0.320931	0.435703
ASCL3	0.477917	0.718378	0.96076	0.191551	0.371415	0.634651	0.778582
ASF1A	0.213406	0.471637	0.943023	0.526829	0.95442	0.876408	0.809892
ASF1B	0.420085	0.106017	0.376315	0.772607	0.695778	0.941103	0.957467
ASGR1	0.751664	0.477425	0.646795	0.649743	0.183471	0.150118	0.193617
ASGR2	0.556852	0.979308	0.135603	0.696594	0.0501538	0.0937036	0.13606
ASH1L	0.23565	0.32978	0.915473	0.409985	0.783011	0.95532	0.99201
ASH2L	0.90975	0.966041	0.850387	0.581441	0.0446983	0.0731331	0.0875463
ASIC1	0.660646	0.4989	0.736809	0.735692	0.931877	0.991365	0.980744
ASIC3	0.22096	0.944879	0.804773	0.141368	0.0256953	0.15926	0.41991
ASIC4	0.523417	0.117121	0.0792323	0.563001	0.130979	0.0656935	0.0750944
ASIP	0.12563	0.440081	0.802551	0.226375	0.748467	0.530881	0.410967
ASL	0.522389	0.427148	0.666391	0.776093	0.96035	0.901082	0.908902
ASNA1	0.645398	0.164586	0.688494	0.112088	0.278167	0.7545	0.956066
ASNS	0.281131	0.938373	0.873863	0.291694	0.996823	0.901053	0.826522
ASNSD1	0.684874	0.571358	0.105022	0.135502	0.961933	0.947593	0.588861
ASPA	0.135558	0.109711	0.102955	0.457718	0.00984852	0.00544074	0.0155227
ASPH	0.926245	0.574088	0.119792	0.256661	0.539738	0.623964	0.940829
ASPHD2	0.781916	0.0901946	0.655965	0.483661	0.388055	0.243391	0.299172
ASPM	0.54622	0.906879	0.63484	0.897467	0.797432	0.753356	0.718728
ASPN	0.84087	0.113104	0.0288726	0.449645	0.273658	0.119726	0.124063
ASPRV1	0.485088	0.754869	0.314215	0.531596	0.457928	0.537716	0.889815
ASPSCR1	0.785663	0.201974	0.0548288	0.680715	0.554565	0.849526	0.823382
ASRGL1	0.371521	0.944864	0.722554	0.81481	0.345451	0.429851	0.608362
ASS1	0.492186	0.633907	0.449914	0.450383	0.765609	0.910495	0.860846
ASTE1	0.771812	0.273592	0.721047	0.225406	0.659547	0.944348	0.9739
ASTN1	0.558166	0.633299	0.125301	0.440231	0.964829	0.985957	0.807775
ASTN2	0.594922	0.583665	0.724331	0.769784	0.0666811	0.153589	0.151952
ASXL1	0.976877	0.306895	0.231984	0.609564	0.187796	0.220772	0.363124
ASXL2	0.181684	0.170161	0.670402	0.562287	0.90796	0.801699	0.873962
ASXL3	0.652275	0.988012	0.607894	0.568665	0.139625	0.244808	0.266315
ATAD1	0.32423	0.426097	0.0436604	0.0591227	0.493721	0.663916	0.924597
ATAD2	0.619065	0.598153	0.460961	0.628324	0.324629	0.352165	0.311985
ATAD2B	0.432546	0.406128	0.511729	0.297127	0.841345	0.842666	0.874062
ATAD3A	0.53774	0.788452	0.781703	0.308726	0.519023	0.682187	0.829699
ATAD5	0.126894	0.562435	0.284913	0.640792	0.172125	0.237052	0.274869
ATAT1	0.616431	0.281856	0.114237	0.709147	0.00688807	0.00634726	0.00378885
ATCAY	0.895605	0.908763	0.834598	0.13607	0.190235	0.431505	0.532519
ATE1	0.722261	0.868724	0.788911	0.198593	0.495641	0.428613	0.288099
ATF1	0.879377	0.699195	0.24024	0.435777	0.443326	0.510484	0.340919
ATF2	0.335517	0.473423	0.0202157	0.236031	0.86203	0.863127	0.868754
ATF3	0.911873	0.0939056	0.504459	0.542177	0.872049	0.801718	0.996791
ATF4	0.501446	0.80768	0.485254	0.864026	0.850662	0.996732	0.891989
ATF5	0.775225	0.206638	0.39329	0.0882475	0.947544	0.51886	0.240034
ATF6	0.705532	0.391869	0.0302836	0.870633	0.970684	0.763352	0.861422
ATF6B	0.70564	0.79914	0.661646	0.256336	0.786544	0.953577	0.765246
ATF7IP	0.053629	0.327473	0.179069	0.940052	0.0158093	0.0236682	0.0347583
ATF7IP2	0.231085	0.181402	0.631356	0.0257272	0.379771	0.166026	0.157562
ATG10	0.756399	0.23916	0.521609	0.444615	0.0755191	0.0518312	0.0412302
ATG101	0.932976	0.87722	0.485495	0.70618	0.0346599	0.076589	0.110797
ATG12	0.247398	0.555163	0.954126	0.821184	0.908691	0.958281	0.932856
ATG13	0.0429729	0.0631035	0.278161	0.915753	0.579955	0.483322	0.809464
ATG14	0.273362	0.233358	0.901486	0.580289	0.978412	0.813999	0.975153
ATG16L1	0.0387448	0.151893	0.00825259	0.194598	0.243202	0.286472	0.610181
ATG16L2	0.585847	0.580039	0.630969	0.228859	0.210923	0.43872	0.385764
ATG2A	0.30051	0.0775699	0.0181527	0.352042	0.469043	0.422829	0.717122
ATG2B	0.801668	0.987547	0.987833	0.467933	0.632181	0.542225	0.359553
ATG3	0.33471	0.90792	0.088454	0.378086	0.180124	0.271341	0.392813
ATG4A	0.309323	0.157369	0.839385	0.0207943	0.433131	0.192057	0.109786
ATG4B	0.524415	0.243879	0.452579	0.842629	0.545114	0.470183	0.654717
ATG4C	0.336513	0.354429	0.144261	0.889428	0.0109643	0.0164881	0.0114969
ATG4D	0.311813	0.0384189	0.117706	0.185399	0.530286	0.211509	0.333424
ATG5	0.62137	0.57196	0.0916881	0.382335	0.37683	0.445687	0.548717
ATG7	0.237873	0.562388	0.17038	0.121508	0.364294	0.537174	0.708011
ATG9B	0.330512	0.824143	0.483592	0.814379	0.931223	0.902701	0.646577
ATIC	0.793311	0.791223	0.72919	0.570173	0.119603	0.213417	0.424206
ATL1	0.291423	0.407448	0.21137	0.743419	0.779092	0.620353	0.607181
ATL2	0.708311	0.65102	0.252819	0.422281	0.794404	0.825374	0.853731
ATL3	0.796924	0.50878	0.444356	0.823316	0.288319	0.245369	0.13748
ATM	0.0558602	0.0270181	0.0297811	0.971549	0.10016	0.0588762	0.189042
ATN1	0.30038	0.335839	0.0751643	0.333868	0.105252	0.177689	0.483136
ATOH7	0.940103	0.671642	0.150976	0.562689	0.45275	0.484589	0.800097
ATOH8	0.629811	0.338741	0.513808	0.0732712	0.518901	0.303735	0.10206
ATOX1	0.424832	0.771583	0.961952	0.179925	0.598682	0.907701	0.86223
ATP10A	0.798915	0.23057	0.580996	0.599659	0.538275	0.417437	0.505098
ATP10B	0.526465	0.741432	0.541538	0.612501	0.79104	0.845992	0.881291
ATP10D	0.0252602	0.257991	0.972167	0.916791	0.124486	0.15833	0.173224
ATP11A	0.425084	0.372944	0.10539	0.517178	0.083726	0.137164	0.343762
ATP11C	0.440676	0.0975452	0.0373808	0.772103	0.0523385	0.0303722	0.0189235
ATP13A1	0.143514	0.17574	0.0454241	0.346115	0.37357	0.40202	0.716497
ATP13A2	0.856769	0.661135	0.182921	0.571318	0.0925517	0.152333	0.378696
ATP13A3	0.175458	0.202977	0.314007	0.856209	0.679005	0.883265	0.682694
ATP13A5	0.526465	0.741432	0.541538	0.612501	0.79104	0.845992	0.881291
ATP1A1	0.659549	0.774494	0.76496	0.862314	0.240397	0.368904	0.205147
ATP1A2	0.339095	0.705768	0.481575	0.18451	0.403336	0.32623	0.150181
ATP1B1	0.386533	0.146117	0.542706	0.363268	0.810363	0.506744	0.528755
ATP1B2	0.853421	0.498678	0.52001	0.048919	0.424796	0.253986	0.100713
ATP1B4	0.119301	0.0449637	0.458186	0.463982	0.820271	0.791218	0.927081
ATP23	0.645262	0.337969	0.301826	0.830373	0.00928975	0.0162962	0.0497405
ATP2A1	0.0257158	0.0392679	0.0393913	0.854353	0.323868	0.243849	0.534614
ATP2A2	0.490834	0.663381	0.922649	0.94736	0.057312	0.127721	0.27667
ATP2A3	0.33142	0.869389	0.411058	0.425367	0.273644	0.277033	0.126573
ATP2B1	0.177889	0.494056	0.568124	0.505953	0.0802068	0.24486	0.368442
ATP2B2	0.202275	0.11681	0.271285	0.753451	0.0311359	0.030953	0.0621081
ATP2B3	0.90693	0.836052	0.202635	0.452793	0.0286671	0.0896026	0.161336
ATP2B4	0.400551	0.0156605	0.141809	0.371674	0.0907608	0.0342545	0.0209078
ATP2C1	0.863944	0.358946	0.201393	0.604466	0.896703	0.835049	0.782243
ATP4A	0.364645	0.406819	0.914067	0.78016	0.589766	0.510233	0.522222
ATP5F1A	0.813204	0.916639	0.282573	0.12214	0.213662	0.426658	0.715347
ATP5F1C	0.80643	0.710797	0.476488	0.0783088	0.183443	0.4726	0.807171
ATP5F1D	0.863898	0.779608	0.622558	0.450123	0.0385778	0.149106	0.310173
ATP5F1E	0.928519	0.883672	0.601849	0.379972	0.140758	0.290339	0.591793
ATP5IF1	0.782703	0.652243	0.743198	0.124206	0.146249	0.418889	0.695465
ATP5MC1	0.859	0.840372	0.397421	0.0717794	0.174709	0.442341	0.781979
ATP5MC2	0.597045	0.997094	0.482056	0.346964	0.161219	0.319266	0.563138
ATP5MC3	0.941545	0.981876	0.4147	0.121002	0.14417	0.363132	0.612312
ATP5MD	0.668178	0.309005	0.17042	0.251718	0.423519	0.51042	0.924548
ATP5ME	0.665744	0.644609	0.180616	0.100976	0.188439	0.372271	0.774571
ATP5PB	0.757039	0.576225	0.243004	0.243432	0.0790514	0.183766	0.451607
ATP5PF	0.928247	0.48799	0.292422	0.207681	0.318829	0.458996	0.797989
ATP5PO	0.974458	0.585812	0.14957	0.210612	0.116827	0.229335	0.507239
ATP5S	0.281443	0.643637	0.458746	0.119801	0.561557	0.46582	0.228899
ATP6	0.697176	0.495422	0.249698	0.177821	0.315188	0.474565	0.77897
ATP6AP1	0.0138074	0.00981532	0.13719	0.440834	0.915022	0.513481	0.539763
ATP6AP2	0.958771	0.274303	0.0634554	0.303739	0.347184	0.382422	0.698041
ATP6V0A1	0.0675675	0.627149	0.282261	0.0529659	0.826837	0.657853	0.327361
ATP6V0A2	0.0988258	0.548294	0.21668	0.123418	0.726754	0.878348	0.876649
ATP6V0A4	0.699095	0.872125	0.692673	0.639625	0.383234	0.60626	0.823018
ATP6V0B	0.268102	0.150574	0.789052	0.707366	0.288587	0.570014	0.548816
ATP6V0C	0.738173	0.10074	0.241066	0.917	0.590092	0.859224	0.667947
ATP6V0D1	0.133448	0.612311	0.804055	0.810825	0.707243	0.778917	0.739175
ATP6V0D2	0.681105	0.330384	0.428871	0.942909	0.689082	0.590086	0.760671
ATP6V1A	0.292514	0.463647	0.576675	0.17055	0.43672	0.777367	0.752229
ATP6V1B2	0.995257	0.601954	0.186918	0.890262	0.0168114	0.0318462	0.0424914
ATP6V1C1	0.680206	0.82136	0.250052	0.108568	0.49302	0.689473	0.945667
ATP6V1C2	0.944379	0.705487	0.146376	0.16534	0.640917	0.762183	0.801716
ATP6V1D	0.501623	0.0947262	0.0295222	0.752271	0.0465474	0.0455171	0.155682
ATP6V1E1	0.781581	0.595216	0.120552	0.0316502	0.60855	0.82808	0.841999
ATP6V1E2	0.164299	0.212973	0.139251	0.746877	0.235965	0.234822	0.418553
ATP6V1F	0.825336	0.439643	0.654858	0.171419	0.323108	0.671021	0.811281
ATP6V1FNB	0.194	0.806378	0.877087	0.634616	0.998035	0.91945	0.631619
ATP6V1G1	0.497327	0.833362	0.996089	0.348681	0.803038	0.990225	0.713755
ATP6V1G2-DDX39B	0.964114	0.480636	0.191175	0.970651	0.522641	0.743624	0.721878
ATP6V1G3	0.526465	0.741432	0.541538	0.612501	0.79104	0.845992	0.881291
ATP6V1H	0.323165	0.264649	0.58459	0.0651657	0.347941	0.73611	0.983883
ATP7A	0.338287	0.393978	0.0826747	0.62345	0.598185	0.583998	0.782003
ATP8	0.170026	0.316612	0.230103	0.0607787	0.328338	0.12412	0.0738609
ATP8A1	0.869089	0.543804	0.546536	0.141266	0.789304	0.484423	0.600527
ATP8A2	0.938001	0.990746	0.985092	0.28699	0.326966	0.529316	0.754772
ATP8B2	0.471967	0.757495	0.53326	0.307655	0.303145	0.498667	0.990417
ATP8B3	0.484354	0.458742	0.147652	0.950274	0.213877	0.188657	0.193763
ATP8B4	0.276373	0.756073	0.252613	0.114403	0.0748778	0.226896	0.560631
ATP9A	0.142209	0.362877	0.0119089	0.169625	0.719244	0.761527	0.841022
ATP9B	0.952628	0.343532	0.793574	0.0640444	0.565995	0.985215	0.708284
ATPAF1	0.431779	0.988667	0.271123	0.176524	0.27625	0.462086	0.706151
ATPAF2	0.66909	0.0369123	0.110454	0.735836	0.673452	0.863292	0.887697
ATR	0.00946113	0.493266	0.685903	0.302122	0.740118	0.922637	0.817239
ATRIP	0.594541	0.301428	0.168323	0.840135	0.647231	0.485653	0.759429
ATRN	0.0912527	0.0374716	0.254992	0.477758	0.170492	0.0835381	0.0596895
ATRNL1	0.384327	0.623612	0.178073	0.743448	0.0885152	0.147882	0.35775
ATRX	0.133795	0.160539	0.206335	0.663765	0.568703	0.773627	0.626906
ATXN1	0.156385	0.137828	0.0123484	0.263461	0.172238	0.211501	0.456867
ATXN10	0.319722	0.125343	0.0501782	0.708044	0.674825	0.967552	0.836578
ATXN1L	0.0930764	0.270292	0.0505031	0.639244	5.126e-05	0.00130775	0.0205109
ATXN2	0.507367	0.547999	0.134458	0.340336	0.397683	0.502966	0.880626
ATXN2L	0.682285	0.0859464	0.0784579	0.755167	0.281994	0.235745	0.394362
ATXN3	0.608932	0.29026	0.317292	0.811083	0.545261	0.414034	0.35604
ATXN7L1	0.291233	0.673657	0.662278	0.493834	0.754313	0.915046	0.934567
ATXN7L2	0.856771	0.670635	0.985749	0.211097	0.944293	0.75902	0.443556
ATXN7L3	0.520805	0.965423	0.893309	0.77603	0.169598	0.263661	0.277278
ATXN7L3B	0.00721423	0.659231	0.996058	0.201373	0.870833	0.884673	0.670875
AUH	0.337046	0.767586	0.774472	0.35825	0.536694	0.46407	0.374177
AUNIP	0.962608	0.181328	0.551412	0.0743536	0.410051	0.948702	0.683659
AUP1	0.0415648	0.00307873	0.201231	0.139252	0.314589	0.0982368	0.139996
AURKAIP1	0.400365	0.357634	0.65489	0.14493	0.196862	0.510867	0.735211
AURKB	0.284082	0.506791	0.842302	0.607624	0.145303	0.221894	0.175661
AURKC	0.900919	0.728757	0.00849429	0.134488	0.614869	0.708236	0.890017
AUTS2	0.980165	0.347587	0.0279243	0.304049	0.203382	0.246551	0.488931
AVIL	0.374442	0.993891	0.799292	0.533905	0.177526	0.365667	0.388165
AVL9	0.172179	0.166413	0.757201	0.137121	0.87808	0.801554	0.774393
AVPI1	0.899032	0.804615	0.849017	0.885405	0.696886	0.736267	0.912069
AVPR1A	0.552837	0.975075	0.871525	0.823096	0.317333	0.382208	0.37829
AVPR2	0.729958	0.965528	0.664269	0.474562	0.245607	0.432182	0.791877
AWAT2	0.362836	0.606689	0.40638	0.0526837	0.158518	0.461825	0.939295
AXDND1	0.803772	0.32509	0.496174	0.0905501	0.121378	0.0500765	0.0169389
AXIN1	0.26584	0.0155133	0.0171379	0.652305	0.133232	0.0945294	0.221069
AXIN2	0.726365	0.12672	0.612863	0.274592	0.122748	0.0645216	0.0538315
AXL	0.254058	0.24377	0.0504141	0.722986	0.355617	0.337232	0.514101
AZI2	0.727023	0.924453	0.628843	0.878873	0.866375	0.914736	0.988031
AZIN1	0.936825	0.606417	0.534893	0.354596	0.468569	0.487982	0.265883
AZIN2	0.912542	0.0578014	0.555132	0.0348794	0.314253	0.0967883	0.072552
AZU1	0.367823	0.0953959	0.23229	0.566198	0.266314	0.643445	0.583245
B2M	0.265251	0.965061	0.673625	0.0443127	0.0643037	0.279546	0.569661
B3GALNT2	0.104934	0.282888	0.725176	0.291039	0.157003	0.136439	0.186901
B3GALT1	0.0931473	0.212175	0.422542	0.530202	0.0216033	0.023645	0.0468018
B3GALT2	0.7243	0.388051	0.387128	0.483515	0.589952	0.637052	0.970985
B3GALT4	0.769146	0.231444	0.238634	0.24042	0.969369	0.985002	0.75816
B3GALT5	0.879109	0.665143	0.904467	0.206204	0.435382	0.304318	0.155916
B3GALT6	0.701133	0.666232	0.248191	0.0780948	0.561841	0.72765	0.98129
B3GAT1	0.324468	0.216671	0.0320758	0.838546	0.656139	0.925765	0.825737
B3GAT2	0.0774307	0.0879642	0.220677	0.787601	0.767835	0.9081	0.940155
B3GAT3	0.386339	0.0159158	0.494615	0.22882	0.660654	0.816688	0.864555
B3GLCT	0.988305	0.446121	0.308822	0.530504	0.456823	0.350561	0.394632
B3GNT2	0.00883331	0.620695	0.313851	0.254184	0.157567	0.297248	0.617825
B3GNT3	0.0279941	0.420117	0.323984	0.560999	0.969436	0.989556	0.578029
B3GNT4	0.480402	0.557338	0.367761	0.380091	0.132368	0.420932	0.462081
B3GNT5	0.888968	0.602761	0.244927	0.214107	0.89039	0.843538	0.577188
B3GNT6	0.362836	0.606689	0.40638	0.0526837	0.158518	0.461825	0.939295
B3GNT7	0.668462	0.188141	0.986113	0.178871	0.842033	0.731672	0.535451
B3GNT8	0.53193	0.484203	0.295288	0.511837	0.953401	0.961791	0.817522
B3GNT9	0.321528	0.60027	0.35855	0.518791	0.46842	0.681006	0.816145
B4GALNT1	0.115823	0.455105	0.184478	0.804537	0.257096	0.254925	0.33189
B4GALNT3	0.501261	0.392861	0.939153	0.595808	0.521795	0.751679	0.670095
B4GALT1	0.983147	0.450457	0.953987	0.923706	0.238657	0.281479	0.32474
B4GALT2	0.132692	0.0243102	0.00540283	0.471093	0.327124	0.241938	0.565437
B4GALT5	0.709963	0.742455	0.523491	0.782158	0.0744739	0.13867	0.188318
B4GALT6	0.817701	0.316247	0.0728326	0.729219	0.326114	0.226478	0.364999
B4GALT7	0.904113	0.461061	0.734077	0.440806	0.0487693	0.215787	0.265072
B4GAT1	0.444546	0.203684	0.905008	0.0681519	0.762766	0.778114	0.566123
B9D1	0.963358	0.469831	0.178891	0.813485	0.0578741	0.0569777	0.0843545
B9D2	0.473121	0.831652	0.776249	0.91661	0.0645575	0.14388	0.114082
BAALC	0.354883	0.696547	0.8056	0.19562	0.72195	0.616338	0.366135
BAAT	0.362836	0.606689	0.40638	0.0526837	0.158518	0.461825	0.939295
BABAM2	0.613034	0.189589	0.0357458	0.89343	0.140058	0.10872	0.155444
BACE1	0.76931	0.256997	0.276765	0.737078	0.429347	0.326332	0.519177
BACH1	0.875787	0.95134	0.647293	0.961103	0.465925	0.528257	0.787792
BACH2	0.991067	0.655187	0.71328	0.857129	0.232603	0.304564	0.416449
BAD	0.658398	0.0427914	0.407413	0.145101	0.967057	0.553901	0.324321
BAG1	0.484558	0.606831	0.931234	0.434194	0.222455	0.468183	0.658907
BAG2	0.0793984	0.86953	0.833289	0.453775	0.68195	0.913944	0.792317
BAG3	0.152267	0.08658	0.225953	0.804342	0.195952	0.137818	0.075142
BAG4	0.159168	0.976568	0.0608424	0.296955	0.599063	0.70655	0.934054
BAG6	0.0855044	0.0106527	0.00557475	0.90268	0.619619	0.372429	0.620296
BAHCC1	0.82836	0.270674	0.108766	0.541844	0.233936	0.261409	0.514942
BAHD1	0.722164	0.577302	0.144428	0.541211	0.46503	0.471423	0.471143
BAIAP2	0.336128	0.528766	0.900136	0.8626	0.548069	0.64511	0.816611
BAIAP2L1	0.407736	0.859566	0.69088	0.348797	0.374215	0.603859	0.776781
BAIAP2L2	0.369958	0.1796	0.284757	0.844758	0.154087	0.158165	0.35126
BAIAP3	0.682397	0.634114	0.769196	0.0255884	0.546737	0.333778	0.129882
BAK1	0.171387	0.458246	0.516528	0.353201	0.845864	0.783981	0.801633
BAMBI	0.306141	0.216023	0.160899	0.640742	0.0578463	0.0711338	0.140376
BANP	0.791384	0.101687	0.528901	0.979621	0.675038	0.551618	0.667397
BAP1	0.0429328	0.000562388	0.0379909	0.614847	0.487212	0.217244	0.345519
BARD1	0.727523	0.968661	0.917584	0.652652	0.530461	0.543478	0.284206
BARX2	0.294873	0.536273	0.78055	0.420735	0.67714	0.595914	0.823242
BATF	0.955693	0.219766	0.579536	0.895478	0.657382	0.570958	0.557376
BATF2	0.523539	0.0775039	0.558902	0.481735	0.237032	0.14867	0.174877
BATF3	0.217234	0.73268	0.554207	0.606679	0.845776	0.916441	0.548448
BAX	0.544816	0.617246	0.145503	0.95346	0.966188	0.88116	0.972193
BAZ1A	0.172029	0.440444	0.347881	0.574108	0.591752	0.674499	0.445891
BAZ1B	0.664662	0.598784	0.281451	0.97726	0.0421211	0.0622462	0.144646
BAZ2A	0.58516	0.716726	0.571588	0.0266163	0.441791	0.812197	0.849891
BAZ2B	0.0643202	0.00463737	0.173248	0.335697	0.665749	0.326983	0.462958
BBOF1	0.828952	0.882835	0.28674	0.172711	0.947747	0.825391	0.744832
BBOX1	0.663434	0.176269	0.885018	0.235985	0.87458	0.809134	0.836781
BBS10	0.587775	0.0599922	0.267153	0.0725087	0.902748	0.542855	0.325891
BBS12	0.685775	0.16331	0.362325	0.66457	0.95647	0.914205	0.953498
BBS2	0.312081	0.759637	0.512097	0.113619	0.722918	0.978994	0.961757
BBS4	0.00562573	0.0512673	0.401533	0.880413	0.936603	0.708212	0.891133
BBS5	0.580508	0.839819	0.325461	0.0403036	0.392034	0.734148	0.669298
BBS7	0.333568	0.177653	0.916224	0.0979405	0.593008	0.947123	0.773563
BBS9	0.179685	0.156934	0.427715	0.582087	0.285394	0.204666	0.20823
BBX	0.359495	0.0142227	0.014152	0.488498	0.316087	0.125198	0.21219
BCAM	0.222064	0.286202	0.0295492	0.668618	0.217307	0.216488	0.587695
BCAN	0.502918	0.58544	0.387382	0.651596	0.2913	0.287727	0.306582
BCAP29	0.182658	0.350582	0.621524	0.462384	0.399163	0.713423	0.810908
BCAP31	0.862275	0.550141	0.710204	0.791863	0.720698	0.687202	0.986594
BCAR1	0.849132	0.115623	0.0266443	0.354153	0.264734	0.246753	0.482026
BCAR3	0.513975	0.924318	0.457047	0.0605054	0.823877	0.603351	0.400777
BCAS1	0.623197	0.725581	0.781952	0.399476	0.968531	0.828404	0.425965
BCAS2	0.954728	0.522353	0.455094	0.706538	0.803557	0.953114	0.978459
BCAS3	0.109617	0.661865	0.167541	0.0371649	0.899764	0.874463	0.559523
BCAS4	0.146341	0.0138327	0.186905	0.461047	0.621055	0.304587	0.442852
BCAT1	0.613249	0.363314	0.790858	0.246138	0.485754	0.814567	0.932125
BCAT2	0.713984	0.805353	0.328812	0.60964	0.753172	0.784869	0.824844
BCCIP	0.705321	0.89893	0.603918	0.258786	0.562655	0.800598	0.87719
BCDIN3D	0.182024	0.556153	0.937235	0.185728	0.183992	0.525705	0.92108
BCKDHB	0.527834	0.288351	0.256193	0.724357	0.856605	0.850633	0.892012
BCKDK	0.0683408	0.00423615	0.10415	0.423201	0.79166	0.698865	0.809922
BCL10	0.022386	0.599246	0.456902	0.504382	0.671237	0.776981	0.874933
BCL11A	0.959326	0.865289	0.627796	0.148927	0.945836	0.698947	0.532098
BCL11B	0.511706	0.416785	0.919138	0.241383	0.413428	0.275519	0.191428
BCL2A1	0.138911	0.947017	0.723629	0.23585	0.793116	0.95813	0.628377
BCL2L1	0.091104	0.28608	0.345951	0.183523	0.131236	0.236799	0.325166
BCL2L11	0.760526	0.626341	0.898217	0.711232	0.0950993	0.226229	0.315186
BCL2L12	0.641167	0.150212	0.459208	0.516984	0.882547	0.605326	0.601092
BCL2L13	0.0836847	0.0318258	0.0641656	0.659648	0.890032	0.681153	0.919249
BCL2L14	0.964399	0.961831	0.462318	0.790119	0.240115	0.344471	0.271457
BCL2L15	0.718308	0.404898	0.624031	0.511147	0.233299	0.501052	0.39256
BCL3	0.663297	0.185578	0.408473	0.260017	0.10369	0.0509977	0.0358927
BCL6	0.142832	0.234715	0.298169	0.640479	0.0030402	0.0039436	0.0134974
BCL6B	0.693918	0.0349039	0.332002	0.131013	0.368359	0.143223	0.0618518
BCL7A	0.412326	0.308785	0.13165	0.949901	0.133292	0.118499	0.220544
BCL7B	0.179927	0.069533	0.327059	0.0928205	0.482085	0.199966	0.252272
BCL7C	0.183766	0.00638825	0.0920407	0.926755	0.569643	0.330807	0.525233
BCL9	0.112998	0.408995	0.171833	0.658975	0.951284	0.722208	0.867819
BCL9L	0.678839	0.0922383	0.0217487	0.462592	0.232399	0.208755	0.348404
BCLAF1	0.588063	0.125598	0.0586482	0.395853	0.456365	0.672388	0.514516
BCLAF3	0.479417	0.263253	0.507479	0.886964	0.0921201	0.116829	0.193137
BCO1	0.805396	0.484111	0.341507	0.357356	0.283902	0.476023	0.451922
BCO2	0.361701	0.928415	0.498898	0.312194	0.795185	0.975937	0.798532
BCORL1	0.6342	0.410953	0.0460076	0.225404	0.207387	0.294733	0.633619
BCR	0.214045	0.39137	0.12353	0.128148	0.274956	0.421958	0.884193
BCS1L	0.279937	0.0415319	0.901973	0.0638902	0.496243	0.948756	0.718566
BDH1	0.578975	0.182346	0.980376	0.554146	0.0935486	0.307081	0.329477
BDH2	0.868265	0.623691	0.230109	0.651773	0.107991	0.178397	0.306212
BDKRB1	0.534716	0.471583	0.877291	0.73322	0.854216	0.867161	0.99874
BDKRB2	0.180909	0.404597	0.886543	0.705225	0.271927	0.365147	0.241685
BDNF	0.0306868	0.421817	0.307924	0.77913	0.609118	0.73619	0.449205
BDP1	0.215868	0.0355787	0.275013	0.712551	0.344651	0.713833	0.61357
BEAN1	0.153337	0.609657	0.94705	0.171509	0.349788	0.722736	0.737766
BECN1	0.68965	0.737987	0.0997196	0.123917	0.848672	0.771056	0.532197
BEGAIN	0.84457	0.528875	0.875421	0.339439	0.417272	0.692165	0.867165
BEND3	0.810167	0.0364925	0.337041	0.195569	0.593812	0.285978	0.26347
BEND4	0.280763	0.269764	0.170959	0.864527	0.132694	0.139158	0.217631
BEND6	0.371854	0.0191724	0.331379	0.129942	0.884484	0.416847	0.344524
BEST1	0.175581	0.324062	0.411888	0.637011	0.387711	0.501332	0.263777
BEST2	0.824918	0.64849	0.536064	0.160254	0.29312	0.482727	0.564067
BEST3	0.073666	0.294261	0.419975	0.931674	0.915036	0.810203	0.924126
BEST4	0.324259	0.680702	0.910305	0.480922	0.207576	0.377888	0.326821
BET1	0.368341	0.873791	0.938081	0.785813	0.296541	0.463012	0.45777
BET1L	0.667907	0.119322	0.132389	0.431365	0.389067	0.822481	0.753067
BEX1	0.145623	0.0011315	0.032488	0.318846	0.274978	0.084187	0.130537
BEX3	0.589	0.124289	0.119895	0.330076	0.319483	0.154979	0.196743
BEX4	0.713877	0.623845	0.597929	0.803898	0.416649	0.512929	0.716132
BGN	0.734806	0.787549	0.915051	0.210834	0.875027	0.622266	0.323868
BHLHA15	0.649976	0.700539	0.21078	0.84235	0.790003	0.626022	0.763222
BHLHB9	0.992337	0.369381	0.0927639	0.689982	0.218943	0.229634	0.420613
BHLHE23	0.362836	0.606689	0.40638	0.0526837	0.158518	0.461825	0.939295
BHLHE40	0.89376	0.249449	0.582455	0.168782	0.351504	0.71411	0.937527
BHLHE41	0.264014	0.301663	0.661418	0.462349	0.866223	0.895467	0.776875
BHMG1	0.0401893	0.80758	0.360631	0.270372	0.760297	0.988871	0.730363
BHMT	0.220771	0.509704	0.109941	0.694468	0.115547	0.0945407	0.167014
BHMT2	0.424111	0.0362155	0.0112594	0.123976	0.173205	0.0365248	0.0394243
BICC1	0.597723	0.714476	0.476693	0.920734	0.602572	0.552416	0.475494
BICD1	0.7426	0.0620964	0.238967	0.332441	0.189015	0.0822308	0.0406106
BICD2	0.232553	0.177485	0.0631456	0.98908	6.75295e-05	0.000352622	0.0015516
BICDL1	0.841794	0.944144	0.906169	0.328508	0.44676	0.667699	0.969643
BICDL2	0.0252895	0.608335	0.977006	0.785614	0.953961	0.905133	0.58002
BICRA	0.834304	0.576214	0.126432	0.0640326	0.458094	0.655334	0.903169
BICRAL	0.964564	0.759419	0.496864	0.0880793	0.764846	0.921839	0.605117
BID	0.851105	0.292102	0.541691	0.0643772	0.305685	0.782132	0.881201
BIN1	0.518613	0.388629	0.14273	0.593917	0.571452	0.394127	0.344902
BIN3	0.162818	0.249242	0.227196	0.670149	0.730133	0.960244	0.924545
BIRC3	0.242609	0.471066	0.342515	0.894937	0.976337	0.879537	0.886239
BIRC5	0.730263	0.378962	0.913535	0.313678	0.213815	0.501087	0.736452
BIRC6	0.165327	0.104809	0.469358	0.608393	0.417058	0.766767	0.756438
BLK	0.158761	0.762818	0.647323	0.603636	0.745548	0.813848	0.934483
BLM	0.658096	0.806976	0.545708	0.718954	0.301151	0.399145	0.585332
BLNK	0.108767	0.0439851	0.0967212	0.759571	0.00952792	0.00642219	0.0320606
BLOC1S1	0.333022	0.0829791	0.708201	0.0923819	0.641326	0.834619	0.61313
BLOC1S2	0.988946	0.79109	0.466265	0.254574	0.478676	0.321438	0.31514
BLOC1S3	0.964928	0.842164	0.239452	0.219762	0.128046	0.159892	0.0972244
BLOC1S4	0.441084	0.792592	0.487313	0.0253045	0.61628	0.461972	0.230473
BLOC1S5	0.871698	0.446069	0.792233	0.176742	0.85726	0.578614	0.238479
BLOC1S6	0.751002	0.552232	0.0943161	0.0486192	0.900834	0.967053	0.811588
BLVRA	0.78027	0.605145	0.618111	0.227488	0.0690225	0.25304	0.424987
BLVRB	0.607051	0.695711	0.749167	0.387398	0.359932	0.594079	0.984514
BLZF1	0.253312	0.515344	0.0630391	0.0775575	0.616586	0.791862	0.745647
BMF	0.67022	0.681402	0.21543	0.731468	0.104932	0.180814	0.189277
BMP1	0.875685	0.582515	0.817073	0.6839	0.333082	0.33418	0.371735
BMP10	0.172863	0.932538	0.493518	0.280752	0.936951	0.891126	0.583477
BMP15	0.506496	0.348831	0.496559	0.98223	0.663514	0.602683	0.849244
BMP2	0.146765	0.824067	0.577901	0.535864	0.147627	0.293527	0.555698
BMP2K	0.200823	0.381514	0.0478337	0.913327	0.210806	0.179703	0.259953
BMP3	0.617279	0.392403	0.26801	0.714239	0.614544	0.53538	0.522881
BMP4	0.78289	0.0631177	0.833608	0.205777	0.553482	0.321201	0.336877
BMP5	0.969639	0.0173121	0.084359	0.736903	0.272134	0.128943	0.104722
BMP6	0.511097	0.974448	0.456209	0.221329	0.64849	0.578193	0.381696
BMP7	0.439629	0.667658	0.429621	0.145004	0.987848	0.781531	0.647912
BMPER	0.198345	0.779631	0.882959	0.113954	0.470255	0.297423	0.293579
BMPR1A	0.189651	0.280283	0.158661	0.33198	0.685014	0.716234	0.989103
BMPR1B	0.943432	0.474614	0.645256	0.435308	0.997921	0.773519	0.913532
BMPR2	0.573172	0.823122	0.322017	0.772911	0.0197116	0.0615827	0.172808
BMS1	0.0171252	0.3118	0.196596	0.499194	0.754464	0.764338	0.961216
BMT2	0.707056	0.864578	0.540892	0.943793	0.534961	0.519504	0.496263
BMX	0.38691	0.232383	0.210154	0.767668	0.290805	0.18817	0.129213
BNC1	0.0677187	0.898941	0.260584	0.433884	0.532601	0.689186	0.986621
BNC2	0.828553	0.705817	0.662127	0.807004	0.323893	0.375371	0.287929
BNIP1	0.581422	0.347071	0.189345	0.756939	0.781291	0.63198	0.669531
BNIP2	0.98401	0.375994	0.338075	0.333239	0.230294	0.324627	0.240229
BNIP3	0.0452959	0.0116213	0.017769	0.853018	0.46248	0.291737	0.493976
BNIP3L	0.721406	0.00212196	0.31963	0.0051145	0.469537	0.100923	0.0221182
BNIPL	0.365338	0.550624	0.79199	0.208891	0.489509	0.830437	0.887553
BOC	0.200898	0.00466864	0.0256951	0.740171	0.422309	0.264564	0.461935
BOD1L1	0.417587	0.337505	0.224211	0.280241	0.442992	0.546399	0.967196
BOK	0.880142	0.442785	0.332803	0.701529	0.122221	0.171168	0.361266
BOLA1	0.684769	0.0331559	0.00103844	0.525388	0.55677	0.238352	0.345425
BOLA3	0.557387	0.693027	0.463795	0.208639	0.153921	0.324822	0.628578
BOLL	0.346955	0.713313	0.611947	0.502557	0.605198	0.59801	0.598759
BOP1	0.583401	0.0171197	0.0943841	0.87937	0.982965	0.654599	0.806181
BORA	0.97342	0.910774	0.665798	0.993413	0.0679198	0.154882	0.201272
BORCS6	0.583959	0.178117	0.478323	0.722793	0.951846	0.931984	0.719299
BPGM	0.698651	0.860323	0.986867	0.517139	0.570075	0.55204	0.706982
BPHL	0.677693	0.557456	0.738234	0.886926	0.530066	0.684278	0.919122
BPI	0.12563	0.440081	0.802551	0.226375	0.748467	0.530881	0.410967
BPIFA1	0.382429	0.118176	0.0594266	0.641392	0.367784	0.295413	0.36363
BPIFA2	0.526465	0.741432	0.541538	0.612501	0.79104	0.845992	0.881291
BPIFB1	0.511941	0.747195	0.741675	0.145583	0.629318	0.439148	0.185673
BPIFB4	0.502918	0.58544	0.387382	0.651596	0.2913	0.287727	0.306582
BPIFC	0.566683	0.655193	0.720799	0.832891	0.452971	0.477318	0.273239
BPNT1	0.811218	0.31056	0.614224	0.11943	0.896018	0.559325	0.346414
BPTF	0.334082	0.953511	0.441966	0.104425	0.26024	0.555484	0.945088
BRAF	0.905526	0.833072	0.871253	0.724012	0.0538192	0.101974	0.13987
BRAP	0.963139	0.601912	0.55839	0.927276	0.563899	0.604084	0.779628
BRAT1	0.488951	0.17883	0.026425	0.262793	0.0818881	0.122527	0.319416
BRCA1	0.207188	0.0863852	0.623708	0.234391	0.123846	0.0543475	0.0331142
BRCA2	0.224512	0.107662	0.927534	0.0289512	0.27611	0.122754	0.14287
BRCC3	0.825903	0.484396	0.82735	0.738268	0.594956	0.635348	0.853554
BRD1	0.135382	0.0550413	0.0510852	0.416004	0.0836305	0.0971801	0.255561
BRD2	0.00263319	0.0419739	0.447356	0.198677	0.032007	0.0135309	0.0189772
BRD3	0.470793	0.216895	0.0243675	0.542684	0.432837	0.399713	0.776819
BRD4	0.567245	0.010497	0.0146792	0.886728	0.8466	0.512516	0.525747
BRD7	0.594676	0.204391	0.0851977	0.573871	0.825057	0.6768	0.838848
BRD8	0.997248	0.407333	0.90645	0.210678	0.915683	0.773816	0.530298
BRD9	0.192421	0.0015527	0.00506049	0.778428	0.125131	0.0426631	0.0752926
BRF2	0.296051	0.977176	0.329736	0.175272	0.185416	0.405253	0.981228
BRI3	0.381103	0.075503	0.805384	0.108073	0.668605	0.861982	0.580402
BRI3BP	0.232551	0.174135	0.723769	0.105314	0.798557	0.81773	0.487675
BRINP1	0.526465	0.741432	0.541538	0.612501	0.79104	0.845992	0.881291
BRINP2	0.675503	0.414237	0.384366	0.0509662	0.563779	0.935818	0.851453
BRINP3	0.67024	0.559156	0.136283	0.802152	0.295766	0.315872	0.533306
BRIP1	0.193142	0.0114446	0.00463688	0.926782	0.0777446	0.0399873	0.0916734
BRIX1	0.339961	0.489946	0.786785	0.973008	0.637019	0.762783	0.625718
BRK1	0.191007	0.0800358	0.0625495	0.458384	0.28763	0.280126	0.494082
BRMS1	0.679366	0.0287222	0.0540155	0.350503	0.736097	0.319599	0.267868
BRMS1L	0.871654	0.635484	0.232443	0.302334	0.418582	0.532238	0.621032
BROX	0.0462666	0.981628	0.496742	0.66604	0.0627167	0.158652	0.27531
BRPF1	0.909412	0.0824682	0.122075	0.868481	0.150395	0.104434	0.188391
BRPF3	0.0529168	0.0432973	0.0114493	0.810851	0.023487	0.0218295	0.117417
BRS3	0.676813	0.0616687	0.376461	0.019978	0.0449885	0.00561358	0.00163563
BRSK1	0.812842	0.452015	0.267795	0.968413	0.591557	0.825062	0.756669
BRSK2	0.0781344	0.137275	0.141353	0.216833	0.768193	0.769456	0.967758
BRWD1	0.733202	0.921703	0.695406	0.960743	0.0369116	0.0830366	0.128777
BRWD3	0.00764378	0.158092	0.173776	0.970505	0.905635	0.880928	0.885534
BSCL2	0.726851	0.0452994	0.806603	0.0998777	0.455444	0.203168	0.11728
BSDC1	0.000483563	0.122181	0.144295	0.77681	0.0601635	0.0749094	0.140183
BSN	0.435301	0.329681	0.771426	0.0456524	0.2659	0.728746	0.870808
BSP1	0.382429	0.118176	0.0594266	0.641392	0.367784	0.295413	0.36363
BSPRY	0.110219	0.573852	0.579063	0.742942	0.801545	0.814523	0.894657
BST1	0.319696	0.990464	0.89436	0.468097	0.393814	0.363149	0.124763
BST2	0.780219	0.808954	0.78237	0.530573	0.0688016	0.159778	0.184649
BTAF1	0.0726543	0.00106336	0.0747971	0.471038	0.992661	0.510741	0.595519
BTBD1	0.0969973	0.44587	0.305869	0.0511808	0.802788	0.977631	0.595967
BTBD11	0.857608	0.574655	0.12383	0.739277	0.083656	0.108111	0.303099
BTBD16	0.494361	0.40017	0.400733	0.0290593	0.217638	0.59302	0.964945
BTBD19	0.98788	0.200993	0.880818	0.0482845	0.173178	0.0653916	0.00916038
BTBD2	0.858518	0.249435	0.0960782	0.890288	0.969428	0.802858	0.946537
BTBD3	0.788316	0.984302	0.633296	0.712524	0.0253146	0.0468334	0.0497239
BTBD7	0.599293	0.178299	0.524276	0.785906	0.654869	0.973907	0.718972
BTBD8	0.06503	0.0503687	0.14273	0.626378	0.0437206	0.0459076	0.120868
BTBD9	0.728349	0.934856	0.10588	0.840874	0.0827985	0.13697	0.265346
BTD	0.223054	0.764186	0.724016	0.54666	0.178863	0.361957	0.340935
BTG1	0.227697	0.535169	0.902549	0.880547	0.316189	0.368266	0.585473
BTG2	0.250435	0.27655	0.71498	0.973004	0.878751	0.994796	0.676948
BTG4	0.526465	0.741432	0.541538	0.612501	0.79104	0.845992	0.881291
BTK	0.787114	0.824469	0.285512	0.289372	0.0103379	0.0525113	0.13507
BTN1A1	0.0311135	0.398833	0.328952	0.408274	0.472289	0.546299	0.831692
BTN2A2	0.394115	0.801331	0.975894	0.554859	0.582468	0.497244	0.36314
BTRC	0.436737	0.792045	0.874565	0.736667	0.128732	0.221949	0.288929
BUB1B	0.606434	0.413751	0.453614	0.75963	0.449356	0.440376	0.295816
BUB3	0.142825	0.146732	0.160919	0.622651	0.937058	0.8038	0.829634
BUD13	0.420813	0.583887	0.81089	0.298703	0.563231	0.91303	0.819648
BUD23	0.709638	0.380941	0.375428	0.252023	0.702534	0.725944	0.596866
BUD31	0.708396	0.718458	0.648274	0.689993	0.104244	0.183651	0.219684
BVES	0.0668338	0.674969	0.64808	0.438946	0.475427	0.816322	0.848523
BYSL	0.278485	0.00408399	0.0121405	0.745635	0.897587	0.474982	0.560209
BZW1	0.16123	0.282134	0.162212	0.39678	0.664455	0.670721	0.961211
BZW2	0.662199	0.776012	0.340487	0.0920928	0.613219	0.84284	0.693323
C10orf105	0.730195	0.874859	0.937295	0.62636	0.641367	0.537292	0.384726
C10orf71	0.346813	0.291785	0.0655433	0.235978	0.987927	0.975145	0.654225
C10orf82	0.367289	0.410846	0.603708	0.892198	0.658744	0.64524	0.962858
C11orf42	0.645263	0.581619	0.104156	0.309911	0.135535	0.223526	0.402909
C11orf49	0.510794	0.616245	0.742822	0.434915	0.788677	0.669855	0.622212
C11orf52	0.471512	0.260379	0.627901	0.386297	0.730346	0.550521	0.814126
C11orf54	0.858956	0.888771	0.607628	0.342388	0.903101	0.81489	0.858215
C11orf58	0.640547	0.398007	0.153534	0.27053	0.718293	0.780169	0.904432
C11orf65	0.378631	0.554649	0.656765	0.955411	0.606954	0.785124	0.78327
C11orf68	0.348852	0.547231	0.151923	0.0408547	0.844698	0.992207	0.494361
C11orf71	0.87571	0.8404	0.369858	0.251617	0.674015	0.658392	0.589169
C11orf74	0.327868	0.0826917	0.0050258	0.854897	0.432632	0.291486	0.461215
C11orf86	0.280595	0.690584	0.597922	0.0245636	0.40545	0.243422	0.146858
C11orf87	0.108951	0.0300989	0.288549	0.627279	0.855757	0.540596	0.521534
C11orf91	0.389291	0.295605	0.656486	0.551604	0.0556707	0.0997653	0.156307
C11orf95	0.569569	0.117517	0.0443904	0.74294	0.135998	0.125614	0.189226
C11orf96	0.250285	0.0507617	0.0563343	0.702748	0.932009	0.697898	0.928703
C11orf97	0.556104	0.596169	0.328874	0.0949958	0.755416	0.577068	0.60011
C12orf10	0.468183	0.315975	0.89426	0.1784	0.248659	0.611794	0.823846
C12orf29	0.521328	0.160151	0.0950298	0.334965	0.681352	0.66112	0.880342
C12orf4	0.36198	0.482192	0.439585	0.60912	0.667656	0.708542	0.963126
C12orf43	0.229145	0.596664	0.953062	0.520634	0.396255	0.421104	0.380506
C12orf45	0.336475	0.279669	0.367931	0.126181	0.130164	0.0517656	0.0147146
C12orf49	0.50973	0.63232	0.513989	0.133324	0.516501	0.90949	0.743901
C12orf50	0.0317007	0.146301	0.0941181	0.549934	0.798276	0.710859	0.998801
C12orf56	0.00853002	0.565031	0.957714	0.711412	0.520318	0.599161	0.649749
C12orf57	0.877242	0.419914	0.384006	0.847788	0.187571	0.435338	0.376742
C12orf65	0.666916	0.996977	0.443897	0.792693	0.377172	0.363675	0.236029
C12orf66	0.277204	0.25	0.158269	0.799566	0.767851	0.989373	0.854268
C12orf73	0.410613	0.638977	0.791915	0.542174	0.04607	0.134051	0.335358
C12orf75	0.071013	0.503831	0.786436	0.183626	0.962745	0.648857	0.417084
C14orf119	0.504577	0.856553	0.576699	0.170875	0.545781	0.39541	0.382404
C14orf132	0.572293	0.997024	0.613246	0.870108	0.555968	0.651092	0.979418
C14orf28	0.473141	0.715776	0.81743	0.409236	0.138481	0.118168	0.0517278
C14orf39	0.692992	0.367649	0.948796	0.340129	0.125796	0.368612	0.501972
C14orf93	0.268726	0.128774	0.148498	0.977259	0.101318	0.0791155	0.190626
C15orf39	0.550359	0.523007	0.169027	0.208598	0.149499	0.284425	0.537726
C15orf41	0.151205	0.346401	0.504575	0.781818	0.0116782	0.0308775	0.0771448
C15orf48	0.611377	0.972819	0.49853	0.904781	0.989653	0.932505	0.774719
C15orf61	0.107954	0.519528	0.996571	0.983627	0.781992	0.881417	0.971162
C15orf65	0.847181	0.885968	0.359941	0.145094	0.517572	0.474971	0.327904
C16orf45	0.400602	0.433673	0.40323	0.919714	0.519043	0.428921	0.317887
C16orf46	0.220275	0.182926	0.300158	0.989874	0.211002	0.191482	0.437469
C16orf54	0.624171	0.963892	0.495087	0.612515	0.0328942	0.107603	0.226218
C16orf58	0.750446	0.326125	0.856347	0.286595	0.33125	0.645361	0.924008
C16orf70	0.441427	0.709361	0.452978	0.18213	0.124574	0.070713	0.0269348
C16orf72	0.00852847	0.505892	0.822693	0.74391	0.0511967	0.0837708	0.158724
C16orf74	0.134394	0.249139	0.33992	0.301565	0.426724	0.354619	0.349393
C16orf86	0.73168	0.667187	0.194021	0.911225	0.338667	0.584436	0.641393
C16orf87	0.504033	0.311607	0.0614951	0.494267	0.931849	0.965162	0.750558
C16orf90	0.642029	0.685514	0.455944	0.98665	0.178884	0.195604	0.376034
C16orf91	0.815842	0.860356	0.803655	0.771858	0.344611	0.519738	0.682956
C17orf53	0.350984	0.439947	0.834706	0.929432	0.621892	0.637516	0.719665
C17orf58	0.0836331	0.978729	0.219345	0.51657	0.445794	0.572882	0.814786
C17orf67	0.367823	0.0953959	0.23229	0.566198	0.266314	0.643445	0.583245
C17orf75	0.732316	0.203996	0.0716298	0.591225	0.801008	0.518531	0.589829
C17orf78	0.498946	0.459421	0.750037	0.807488	0.158675	0.313762	0.36459
C17orf80	0.130445	0.458015	0.34904	0.405263	0.578661	0.982422	0.833427
C17orf98	0.621921	0.285435	0.645491	0.454255	0.384666	0.327521	0.253852
C18orf25	0.287114	0.733272	0.308044	0.0741046	0.125434	0.115302	0.084826
C18orf32	0.259997	0.524332	0.0934568	0.500531	0.0118269	0.0360027	0.138758
C18orf54	0.451528	0.187215	0.363729	0.0119332	0.972048	0.43654	0.174794
C19orf12	0.89819	0.30795	0.472902	0.673641	0.158709	0.148041	0.241006
C19orf24	0.578755	0.384714	0.522085	0.403838	0.5755	0.452125	0.317053
C19orf25	0.351209	0.896477	0.653085	0.463264	0.476811	0.748869	0.905564
C19orf38	0.326697	0.622571	0.515144	0.697585	0.94963	0.762597	0.630826
C19orf44	0.614152	0.591718	0.899312	0.222429	0.53772	0.413012	0.161364
C19orf47	0.959918	0.028266	0.146969	0.311312	0.415264	0.956817	0.941138
C19orf53	0.782154	0.428529	0.383562	0.764474	0.558658	0.784985	0.783209
C19orf54	0.730168	0.0254022	0.138808	0.368342	0.914052	0.597945	0.558009
C19orf66	0.696116	0.217968	0.40471	0.535492	0.739971	0.863009	0.686489
C19orf67	0.150574	0.432905	0.849168	0.939013	0.0506294	0.0980819	0.0991994
C19orf70	0.686473	0.424052	0.91862	0.0898778	0.19892	0.568962	0.836971
C19orf71	0.450894	0.67424	0.346936	0.39118	0.999135	0.772884	0.682136
C1GALT1C1L	0.888365	0.811858	0.719355	0.188892	0.949901	0.847135	0.959883
C1orf109	0.216951	0.929299	0.185923	0.647668	0.0874564	0.187618	0.213692
C1orf112	0.0697836	0.282394	0.906053	0.600092	0.85099	0.955901	0.987577
C1orf115	0.266896	0.755259	0.618791	0.415013	0.79056	0.96483	0.645615
C1orf116	0.173301	0.25762	0.241287	0.147852	0.272882	0.117606	0.0889293
C1orf122	0.608896	0.0417331	0.203965	0.865783	0.861911	0.594253	0.66038
C1orf123	0.309701	0.343777	0.405628	0.623527	0.14056	0.20707	0.390461
C1orf131	0.648386	0.67122	0.499724	0.85225	0.312666	0.51305	0.610013
C1orf141	0.480308	0.715348	0.0749651	0.606318	0.84214	0.782437	0.959719
C1orf174	0.871097	0.128404	0.184815	0.956657	0.867546	0.854024	0.940172
C1orf185	0.811947	0.787128	0.142996	0.260522	0.402331	0.465097	0.542779
C1orf189	0.408679	0.655068	0.936333	0.940541	0.224839	0.322555	0.32619
C1orf194	0.762987	0.877273	0.714158	0.158657	0.0858966	0.256318	0.436754
C1orf198	0.595105	0.813484	0.299166	0.102202	0.737799	0.989489	0.535039
C1orf21	0.792876	0.918821	0.882498	0.137676	0.995942	0.738649	0.413977
C1orf210	0.0164727	0.422129	0.625156	0.748891	0.894685	0.916361	0.56611
C1orf216	0.6989	0.457345	0.783725	0.756459	0.311862	0.361358	0.654839
C1orf35	0.236429	0.420126	0.925433	0.254224	0.236679	0.509457	0.55557
C1orf43	0.837125	0.377561	0.416507	0.0335172	0.976493	0.611781	0.358027
C1orf52	0.337926	0.85328	0.382591	0.0290303	0.938398	0.766769	0.347961
C1orf53	0.649764	0.665968	0.401111	0.960074	0.0957633	0.115251	0.0584935
C1orf56	0.72218	0.622539	0.717396	0.361026	0.341778	0.659979	0.990074
C1orf74	0.215511	0.737295	0.718093	0.109765	0.742469	0.996406	0.876599
C1orf87	0.526465	0.741432	0.541538	0.612501	0.79104	0.845992	0.881291
C1QA	0.358082	0.304775	0.825293	0.249502	0.295918	0.677848	0.867798
C1QB	0.446198	0.494377	0.918417	0.498103	0.262112	0.527293	0.704241
C1QC	0.34571	0.424917	0.971562	0.200794	0.386905	0.770641	0.956034
C1QL1	0.330512	0.824143	0.483592	0.814379	0.931223	0.902701	0.646577
C1QL2	0.526465	0.741432	0.541538	0.612501	0.79104	0.845992	0.881291
C1QL3	0.654757	0.982203	0.108601	0.19192	0.304396	0.481958	0.938153
C1QL4	0.84344	0.753797	0.432452	0.45318	0.137299	0.23442	0.260872
C1QTNF1	0.153802	0.535813	0.647297	0.51792	0.820048	0.909443	0.672332
C1QTNF12	0.0945368	0.679696	0.854118	0.248107	0.221121	0.474371	0.773943
C1QTNF2	0.349472	0.830207	0.781932	0.943673	0.14921	0.213597	0.11444
C1QTNF4	0.992153	0.0252396	0.428068	0.518538	0.864134	0.729729	0.674743
C1QTNF6	0.941014	0.535541	0.258896	0.929935	0.879431	0.93905	0.699887
C1QTNF7	0.565312	0.726353	0.118351	0.472613	0.343227	0.379349	0.455732
C1R	0.652235	0.469708	0.811074	0.854798	0.434534	0.548156	0.517152
C1RL	0.400808	0.61109	0.202489	0.578866	0.403171	0.416451	0.326342
C1S	0.121657	0.375262	0.576564	0.243775	0.272284	0.404708	0.51385
C2	0.897742	0.899186	0.746097	0.340752	0.772864	0.687951	0.632806
C20orf141	0.362836	0.606689	0.40638	0.0526837	0.158518	0.461825	0.939295
C20orf194	0.525734	0.49872	0.428828	0.0678878	0.642495	0.404919	0.143993
C20orf27	0.745031	0.689323	0.808607	0.869971	0.0573024	0.0979692	0.0832835
C21orf91	0.106567	0.0105875	0.00641585	0.429979	0.177367	0.0571699	0.0580286
C22orf23	0.76127	0.504185	0.0838362	0.634178	0.191723	0.226801	0.408727
C22orf31	0.356243	0.0957131	0.128179	0.089414	0.0125698	0.00153604	0.000911494
C22orf39	0.76555	0.122139	0.530175	0.372907	0.623063	0.967732	0.94745
C2CD2	0.267861	0.775088	0.124371	0.415863	0.0843521	0.177539	0.514362
C2CD2L	0.531189	0.0165241	0.0184046	0.781575	0.153647	0.086336	0.165111
C2CD3	0.207848	0.386631	0.127455	0.35205	0.287033	0.384322	0.808738
C2CD4C	0.463624	0.969353	0.984526	0.912806	0.334714	0.432728	0.499604
C2CD4D	0.579225	0.73486	0.0177156	0.573829	0.0232732	0.0487523	0.168996
C2CD5	0.043722	0.00561621	0.0062512	0.419663	0.00258921	0.000196857	0.00120393
C2orf15	0.623638	0.912561	0.567585	0.182973	0.0543046	0.191626	0.463991
C2orf16	0.576497	0.840063	0.922815	0.721169	0.962301	0.921569	0.828736
C2orf40	0.560312	0.230179	0.0422098	0.892535	0.690081	0.498375	0.439735
C2orf42	0.935568	0.882393	0.0789703	0.166124	0.139594	0.290432	0.630592
C2orf49	0.0633456	0.974508	0.332413	0.876888	0.107786	0.193802	0.391951
C2orf68	0.496015	0.782144	0.56347	0.209691	0.0805898	0.312741	0.460099
C2orf69	0.74535	0.409985	0.657494	0.411627	0.138077	0.36081	0.57769
C2orf72	0.516529	0.644672	0.688409	0.757364	0.798109	0.75671	0.627056
C2orf73	0.802653	0.203406	0.178282	0.918235	0.0323739	0.0364977	0.0511495
C2orf74	0.526465	0.741432	0.541538	0.612501	0.79104	0.845992	0.881291
C2orf76	0.771244	0.652265	0.063441	0.141042	0.0251671	0.0882078	0.286723
C2orf78	0.526465	0.741432	0.541538	0.612501	0.79104	0.845992	0.881291
C2orf80	0.526465	0.741432	0.541538	0.612501	0.79104	0.845992	0.881291
C2orf88	0.919936	0.715245	0.421748	0.41303	0.881584	0.62073	0.433951
C3	0.319135	0.0314421	0.00780742	0.587003	0.309545	0.133607	0.187103
C3orf14	0.372957	0.313416	0.433404	0.485662	0.530731	0.657352	0.593907
C3orf18	0.220821	0.942588	0.749785	0.8639	0.024797	0.0761078	0.0889626
C3orf20	0.891823	0.696001	0.762709	0.411866	0.48192	0.662464	0.630813
C3orf33	0.0170551	0.1136	0.238728	0.659076	0.0507042	0.0778325	0.23909
C3orf38	0.319455	0.0863048	0.0424496	0.171259	0.0375049	0.00701326	0.00574174
C3orf58	0.256325	0.701846	0.438923	0.190549	0.997357	0.853227	0.411062
C3orf67	0.0280369	0.996085	0.979176	0.213169	0.292305	0.605659	0.934953
C3orf70	0.178931	0.913001	0.323182	0.136174	0.549393	0.43776	0.157617
C3orf80	0.815837	0.324344	0.646825	0.417997	0.295314	0.620076	0.753783
C3orf84	0.627291	0.505744	0.136448	0.472561	0.0181472	0.0446428	0.0654683
C3orf85	0.684886	0.897121	0.615883	0.805897	0.894796	0.916589	0.815957
C4A	0.636865	0.553062	0.084454	0.787133	0.801243	0.706166	0.904491
C4BPA	0.142472	0.599111	0.795392	0.115993	0.312995	0.690577	0.928441
C4BPB	0.367375	0.0324898	0.116499	0.0383151	0.2332	0.0494205	0.0261783
C4orf17	0.311813	0.619108	0.716182	0.786645	0.367785	0.392195	0.35145
C4orf19	0.0253298	0.175016	0.419892	0.799053	0.628395	0.571031	0.614091
C4orf33	0.288098	0.194719	0.470987	0.47628	0.0810672	0.0645626	0.0902261
C4orf45	0.153046	0.572751	0.853632	0.091726	0.241555	0.616335	0.804033
C4orf46	0.19812	0.0410549	0.927592	0.456952	0.264709	0.176219	0.110896
C4orf47	0.056597	0.0693096	0.493446	0.422293	0.987215	0.683483	0.887402
C4orf48	0.301653	0.247265	0.92157	0.10992	0.405091	0.197029	0.127316
C4orf54	0.289179	0.178954	0.118607	0.756111	0.12908	0.141698	0.198059
C5	0.250426	0.485745	0.0669959	0.754064	0.00918412	0.0117409	0.0341764
C5AR1	0.176751	0.933877	0.887235	0.502245	0.870812	0.726801	0.438813
C5AR2	0.075008	0.725463	0.933955	0.882338	0.601493	0.639026	0.544706
C5orf15	0.624391	0.115156	0.129397	0.801399	0.250784	0.155864	0.18869
C5orf22	0.968352	0.197713	0.822689	0.0278355	0.300398	0.134725	0.0602731
C5orf24	0.484795	0.0573664	0.0192085	0.611519	0.917425	0.514476	0.552013
C5orf30	0.285585	0.235082	0.193368	0.748757	0.399262	0.381189	0.739731
C5orf46	0.526465	0.741432	0.541538	0.612501	0.79104	0.845992	0.881291
C5orf49	0.716669	0.446857	0.986409	0.249693	0.422431	0.309597	0.188741
C5orf51	0.736089	0.988764	0.349328	0.644174	0.024231	0.0696945	0.10662
C5orf52	0.35134	0.943191	0.433142	0.548332	0.899793	0.904558	0.894141
C6	0.163223	0.263914	0.0140148	0.903585	0.0327963	0.0246569	0.0655837
C6orf106	0.112848	0.27434	0.0988845	0.623388	0.00568021	0.0167026	0.0604528
C6orf118	0.207697	0.525127	0.998023	0.952264	0.560028	0.590701	0.765774
C6orf120	0.890566	0.409432	0.840807	0.269382	0.891867	0.597298	0.437482
C6orf132	0.516603	0.552965	0.0939095	0.503273	0.745263	0.873916	0.639864
C6orf136	0.350247	0.828001	0.427259	0.963394	0.0691868	0.106267	0.182112
C6orf163	0.255105	0.277536	0.853174	0.688723	0.954037	0.803772	0.549139
C6orf203	0.748092	0.40012	0.22025	0.486162	0.414753	0.480788	0.840001
C6orf222	0.185064	0.672201	0.834937	0.71323	0.953883	0.951647	0.881294
C6orf52	0.773301	0.191398	0.845149	0.192472	0.720017	0.925786	0.888848
C6orf58	0.12563	0.440081	0.802551	0.226375	0.748467	0.530881	0.410967
C6orf62	0.654036	0.0330322	0.391357	0.326965	0.581454	0.26631	0.188646
C6orf89	0.466977	0.980301	0.589798	0.940518	0.34539	0.493821	0.604937
C7	0.873862	0.87229	0.185143	0.1971	0.0611404	0.169687	0.371017
C7orf25	0.398661	0.420569	0.634361	0.376243	0.0377183	0.0322071	0.0406213
C7orf26	0.0870789	0.00268249	0.000409397	0.677394	0.0659475	0.0179676	0.0769229
C7orf31	0.0327039	0.598658	0.0953016	0.137772	0.649505	0.782635	0.885415
C7orf43	0.339044	0.240338	0.536886	0.9753	0.190586	0.378337	0.229259
C7orf50	0.821279	0.488431	0.086275	0.30958	0.634279	0.728034	0.628027
C7orf57	0.526465	0.741432	0.541538	0.612501	0.79104	0.845992	0.881291
C8A	0.410781	0.522073	0.067673	0.927088	0.00185504	0.00417692	0.01479
C8B	0.216641	0.790982	0.0681486	0.287612	0.00518944	0.0319197	0.0998268
C8orf33	0.106643	0.633031	0.456293	0.163055	0.287747	0.572585	0.85105
C8orf34	0.370653	0.131116	0.528361	0.513433	0.172792	0.122195	0.222061
C8orf37	0.0796542	0.0260572	0.0730973	0.754907	0.240392	0.131572	0.284462
C8orf48	0.24758	0.879815	0.852287	0.645412	0.938869	0.916304	0.678531
C8orf74	0.211273	0.531526	0.309146	0.467167	0.52357	0.500347	0.4192
C8orf82	0.224415	0.406782	0.415932	0.148816	0.634079	0.598684	0.304794
C8orf88	0.956999	0.329168	0.0701531	0.284004	0.263081	0.120538	0.116054
C8orf89	0.522508	0.280941	0.932015	0.491903	0.683664	0.559634	0.702083
C9	0.650109	0.941242	0.861566	0.647772	0.333105	0.343051	0.242582
C9orf131	0.374211	0.94928	0.421656	0.146103	0.0179627	0.113647	0.267702
C9orf135	0.406245	0.634553	0.680877	0.409722	0.910352	0.851967	0.522473
C9orf152	0.267421	0.799673	0.745985	0.104036	0.0338227	0.196571	0.305413
C9orf24	0.249562	0.749785	0.752835	0.872405	0.00384528	0.0217373	0.0674764
C9orf3	0.640312	0.948817	0.595585	0.672688	0.926643	0.853116	0.70399
C9orf40	0.352848	0.710673	0.258078	0.987323	0.296232	0.266788	0.166554
C9orf64	0.712871	0.418729	0.084784	0.626599	0.396151	0.399735	0.736465
C9orf72	0.021121	0.0484644	0.0384839	0.719495	0.103845	0.0541743	0.0786135
C9orf78	0.493071	0.725588	0.227992	0.198899	0.74053	0.961599	0.803423
C9orf84	0.543629	0.376322	0.494437	0.609943	0.561022	0.411851	0.374117
C9orf85	0.192454	0.540412	0.0464201	0.082312	0.0502587	0.153338	0.464837
CA1	0.316009	0.314389	0.153754	0.490432	0.510232	0.512605	0.787422
CA10	0.189068	0.641816	0.945944	0.566865	0.205391	0.245265	0.261663
CA11	0.644593	0.998702	0.713109	0.534359	0.714806	0.680014	0.500083
CA12	0.994269	0.522146	0.723058	0.183548	0.617695	0.891246	0.91904
CA13	0.785833	0.936776	0.506569	0.114245	0.153972	0.339152	0.463041
CA14	0.857613	0.517911	0.13181	0.927024	0.628074	0.518207	0.863857
CA2	0.26868	0.138515	0.840232	0.200381	0.81546	0.822209	0.596894
CA3	0.14881	0.120924	0.235666	0.88562	0.0766733	0.0666659	0.218619
CA4	0.282652	0.816457	0.915363	0.55931	0.0538694	0.0715518	0.0413338
CA5A	0.831196	0.920071	0.934977	0.863995	0.268569	0.401172	0.536349
CA5B	0.579147	0.468611	0.298377	0.72713	0.699265	0.981387	0.96877
CA6	0.526465	0.741432	0.541538	0.612501	0.79104	0.845992	0.881291
CA7	0.522508	0.280941	0.932015	0.491903	0.683664	0.559634	0.702083
CA8	0.269442	0.388608	0.537753	0.993033	0.90388	0.800786	0.987121
CA9	0.155272	0.146653	0.120607	0.84672	0.91498	0.752244	0.984757
CAAP1	0.00462056	0.0742381	0.0472239	0.579617	0.0232302	0.0314254	0.0941652
CAB39	0.16279	0.543094	0.766058	0.0846146	0.130738	0.0969736	0.044052
CAB39L	0.866884	0.536519	0.116623	0.697934	0.885654	0.842501	0.984208
CABCOCO1	0.407305	0.15597	0.091163	0.856103	0.589842	0.383806	0.339218
CABIN1	0.319662	0.170736	0.0668656	0.387764	0.739476	0.691157	0.950187
CABLES1	0.854291	0.493623	0.537373	0.186095	0.503362	0.800534	0.940076
CABLES2	0.677375	0.405796	0.144631	0.219352	0.260861	0.33485	0.694153
CABP1	0.797259	0.087237	0.199807	0.440167	0.913795	0.648114	0.368254
CABP2	0.12563	0.440081	0.802551	0.226375	0.748467	0.530881	0.410967
CABP7	0.859865	0.023613	0.152815	0.305912	0.806448	0.380549	0.357196
CABYR	0.502231	0.217193	0.632079	0.0389785	0.299505	0.149222	0.0484716
CACFD1	0.349815	0.669571	0.542371	0.913398	0.514803	0.494213	0.707619
CACHD1	0.74287	0.677635	0.512322	0.621108	0.168508	0.255462	0.202555
CACNA1A	0.615119	0.324137	0.646382	0.444015	0.499101	0.848406	0.82695
CACNA1C	0.932263	0.629891	0.755701	0.0956387	0.360268	0.716469	0.811784
CACNA1D	0.476459	0.206985	0.978051	0.16201	0.921497	0.583218	0.385606
CACNA1E	0.866632	0.51108	0.884479	0.555667	0.90802	0.711274	0.423308
CACNA1F	0.82663	0.935156	0.61332	0.49569	0.171205	0.304221	0.549943
CACNA1G	0.611585	0.1999	0.21522	0.964877	0.101862	0.112473	0.218562
CACNA1H	0.485665	0.784333	0.990311	0.17799	0.881232	0.798162	0.457544
CACNA1I	0.35134	0.943191	0.433142	0.548332	0.899793	0.904558	0.894141
CACNA1S	0.253246	0.0991088	0.00468154	0.545446	0.746488	0.587451	0.949534
CACNA2D1	0.832258	0.988708	0.605894	0.0466956	0.26023	0.200477	0.153023
CACNA2D2	0.802848	0.546509	0.667149	0.230341	0.811571	0.913671	0.476819
CACNA2D3	0.724549	0.656123	0.750489	0.798187	0.62266	0.596864	0.917269
CACNA2D4	0.806037	0.650693	0.979129	0.126586	0.510275	0.91604	0.72852
CACNB1	0.0901582	0.110504	0.210551	0.618198	0.454676	0.303453	0.578542
CACNB2	0.817248	0.992796	0.620129	0.230311	0.838109	0.605754	0.351766
CACNB3	0.0686443	0.927258	0.908464	0.5197	0.133146	0.332148	0.653935
CACNB4	0.986851	0.105555	0.804327	0.20452	0.31325	0.731518	0.925664
CACNG1	0.0379015	0.0632515	0.0333142	0.653705	0.793614	0.625335	0.806222
CACNG2	0.350144	0.557113	0.308346	0.830248	0.427879	0.465044	0.693618
CACNG3	0.12563	0.440081	0.802551	0.226375	0.748467	0.530881	0.410967
CACNG4	0.733257	0.256944	0.907159	0.320203	0.593827	0.415856	0.29206
CACNG5	0.893886	0.164869	0.974131	0.122173	0.976274	0.573433	0.51977
CACNG6	0.643973	0.112998	0.760164	0.122682	0.987063	0.584517	0.332026
CACNG7	0.12563	0.440081	0.802551	0.226375	0.748467	0.530881	0.410967
CACNG8	0.0185502	0.257865	0.892035	0.446877	0.66297	0.532656	0.72887
CACTIN	0.0618996	0.0244911	0.0111795	0.641106	0.0269746	0.0253947	0.112574
CACUL1	0.629593	0.513332	0.118681	0.721283	0.000606395	0.00180011	0.00817715
CACYBP	0.751132	0.534615	0.0729284	0.469345	0.663995	0.768797	0.42893
CAD	0.654299	0.622921	0.726871	0.788781	0.671419	0.658504	0.741494
CADM1	0.472051	0.663018	0.750583	0.266894	0.605742	0.465892	0.353854
CADM2	0.70682	0.0306966	0.163897	0.27723	0.0324333	0.00668963	0.00430032
CADM3	0.502774	0.210823	0.776444	0.362538	0.992112	0.775326	0.877677
CADM4	0.0877785	0.0712211	0.0121737	0.958611	0.154047	0.0964287	0.259736
CADPS2	0.00633922	0.384833	0.816838	0.841865	0.171244	0.227334	0.273924
CAGE1	0.195022	0.726205	0.297565	0.971272	0.158929	0.219547	0.372216
CALB1	0.0449215	0.739308	0.301958	0.161609	0.763079	0.921017	0.771202
CALCOCO1	0.0537409	0.0351448	0.00610184	0.574921	0.138916	0.115783	0.265792
CALCOCO2	0.961902	0.87396	0.560555	0.0668713	0.386811	0.277359	0.132451
CALCR	0.714439	0.507031	0.311392	0.80821	0.165391	0.151641	0.304669
CALCRL	0.304984	0.219449	0.276655	0.493628	0.0110567	0.00826309	0.00304519
CALD1	0.589438	0.0572258	0.184962	0.428382	0.459907	0.227659	0.152646
CALHM1	0.401968	0.718467	0.455932	0.535405	0.820757	0.962562	0.866606
CALHM2	0.0267634	0.364641	0.0670267	0.169669	0.628205	0.730464	0.949767
CALHM5	0.0278871	0.995412	0.849084	0.518512	0.440981	0.379182	0.222617
CALHM6	0.601057	0.0780992	0.223624	0.325037	0.864102	0.678028	0.851906
CALM1	0.0711354	0.369983	0.216721	0.908646	0.0740234	0.0926889	0.215268
CALM2	0.151989	0.0249068	0.111349	0.864469	0.869535	0.633015	0.662466
CALM3	0.251833	0.117082	0.215016	0.818176	0.105868	0.0743838	0.0994213
CALML4	0.251493	0.296584	0.357598	0.779998	0.252967	0.262169	0.367084
CALML5	0.890846	0.596571	0.86576	0.122249	0.570988	0.402885	0.518532
CALML6	0.609527	0.618433	0.682899	0.783911	0.530854	0.512924	0.537693
CALR	0.0300647	0.101354	0.4483	0.415193	0.40385	0.257037	0.36178
CALR3	0.846235	0.378005	0.421933	0.52093	0.585606	0.775643	0.953361
CALU	0.863978	0.402996	0.951891	0.227206	0.954362	0.644462	0.629046
CAMK1	0.929609	0.890095	0.573688	0.227207	0.376525	0.555637	0.498995
CAMK1D	0.127088	0.138364	0.210713	0.752877	0.300463	0.295106	0.596595
CAMK1G	0.422976	0.509342	0.843345	0.881448	0.416566	0.516226	0.617183
CAMK2A	0.404781	0.814563	0.109931	0.428642	0.209607	0.28658	0.329051
CAMK2B	0.0627293	0.176086	0.011595	0.222379	0.485764	0.502094	0.841842
CAMK2D	0.51128	0.465334	0.775172	0.0423601	0.0438184	0.0181893	0.00516698
CAMK2G	0.975509	0.309626	0.118392	0.458557	0.926085	0.592159	0.466906
CAMK2N1	0.0714186	0.0174227	0.112367	0.998665	0.126913	0.076577	0.0948547
CAMK4	0.15887	0.196064	0.523185	0.979691	0.469674	0.415647	0.617862
CAMKK1	0.693634	0.71623	0.420276	0.144639	0.636346	0.890599	0.749318
CAMKK2	0.0139316	0.114605	0.283393	0.519738	0.453699	0.474711	0.754162
CAMKMT	0.386786	0.509542	0.159504	0.575684	0.881701	0.835096	0.812126
CAMKV	0.0555923	0.343246	0.977624	0.757207	0.134614	0.229051	0.398029
CAMLG	0.630429	0.976263	0.231702	0.573419	0.0379654	0.100237	0.250347
CAMSAP2	0.311043	0.309593	0.0223111	0.374274	0.00646549	0.0222218	0.134825
CAMSAP3	0.516019	0.153727	0.788594	0.0255953	0.860353	0.596004	0.332966
CAMTA1	0.0348788	0.0168368	0.256063	0.283235	0.994862	0.564427	0.52729
CAMTA2	0.108799	0.0363441	0.00222069	0.549408	0.0902941	0.0699469	0.26807
CAND2	0.221232	0.0172725	0.00234597	0.976358	0.342456	0.188012	0.3285
CANT1	0.207984	0.088832	0.0242574	0.616884	0.0399982	0.0423897	0.164699
CANX	0.331537	0.708898	0.420244	0.771403	0.891715	0.832226	0.917578
CAP1	0.462797	0.697327	0.949736	0.674772	0.550499	0.520358	0.478683
CAP2	0.988325	0.524552	0.471224	0.0156697	0.993671	0.614834	0.311128
CAPG	0.690105	0.323009	0.292017	0.744739	0.677355	0.952436	0.888535
CAPN1	0.180546	0.0422612	0.0015525	0.501087	0.298505	0.226454	0.51098
CAPN10	0.643663	0.00642659	0.0846398	0.511414	0.75676	0.358622	0.428117
CAPN11	0.502918	0.58544	0.387382	0.651596	0.2913	0.287727	0.306582
CAPN13	0.0680455	0.698261	0.95331	0.676593	0.630693	0.733654	0.95959
CAPN14	0.526465	0.741432	0.541538	0.612501	0.79104	0.845992	0.881291
CAPN15	0.298457	0.476889	0.736716	0.090996	0.457401	0.260884	0.180708
CAPN2	0.00322901	0.0155716	0.0316563	0.884193	0.216582	0.134827	0.30724
CAPN3	0.481824	0.53534	0.248894	0.540649	0.42615	0.482609	0.401894
CAPN5	0.853395	0.942827	0.371567	0.0247361	0.609108	0.409454	0.181776
CAPN6	0.57692	0.508999	0.872075	0.962599	0.40489	0.397799	0.329305
CAPN7	0.638326	0.560937	0.223509	0.1968	0.593427	0.743968	0.896264
CAPN8	0.477135	0.0171851	0.0987514	0.502871	0.108809	0.0410667	0.0391887
CAPNS1	0.0101812	0.0275845	0.57029	0.306455	0.126758	0.0618055	0.0960643
CAPRIN1	0.688682	0.364662	0.872227	0.253937	0.190398	0.488938	0.680208
CAPRIN2	0.559301	0.150951	0.548262	0.828983	0.758986	0.967677	0.947331
CAPS	0.912271	0.466233	0.389172	0.487133	0.430953	0.64281	0.973744
CAPS2	0.384533	0.628556	0.32745	0.905122	0.400546	0.34568	0.174077
CAPSL	0.587867	0.544842	0.556556	0.406719	0.462568	0.760267	0.860842
CAPZA1	0.0959351	0.336896	0.0766392	0.325496	0.540985	0.58609	0.86354
CAPZA2	0.559906	0.46313	0.408125	0.215071	0.623953	0.764771	0.965308
CAPZA3	0.886991	0.681481	0.36734	0.718921	0.836852	0.812411	0.941927
CAPZB	0.220138	0.493433	0.18431	0.75416	0.154552	0.14162	0.374918
CARD10	0.129354	0.982411	0.157194	0.0998868	0.919414	0.851744	0.489049
CARD11	0.633998	0.442559	0.715548	0.882914	0.194639	0.309114	0.332784
CARD14	0.12563	0.440081	0.802551	0.226375	0.748467	0.530881	0.410967
CARD19	0.749039	0.284266	0.427811	0.014905	0.259644	0.709544	0.77982
CARD6	0.922676	0.970508	0.561356	0.981925	0.560017	0.644902	0.555075
CARF	0.849743	0.446434	0.726228	0.354261	0.424961	0.35284	0.389544
CARHSP1	0.957375	0.187127	0.66764	0.000242829	0.601136	0.251216	0.115172
CARM1	0.0522015	0.0667887	0.0974921	0.931996	0.150925	0.128581	0.390769
CARMIL1	0.562162	0.825631	0.882229	0.806494	0.429098	0.543187	0.449934
CARMIL2	0.0876168	0.884511	0.965051	0.992328	0.355571	0.441936	0.45234
CARMIL3	0.923821	0.775098	0.454188	0.596411	0.785762	0.77729	0.906376
CARNMT1	0.104411	0.21771	0.0533785	0.0825885	0.0876392	0.182694	0.457978
CARNS1	0.749998	0.826123	0.541945	0.609621	0.341389	0.468611	0.752747
CARS	0.809425	0.0176838	0.055182	0.511291	0.163868	0.0631265	0.102404
CARS2	0.727836	0.258262	0.296363	0.879135	0.190733	0.463834	0.658922
CASC1	0.0223442	0.00337282	0.13319	0.337555	0.349022	0.145158	0.269034
CASC3	0.474615	0.415242	0.738659	0.889325	0.832736	0.816808	0.965313
CASC4	0.0915798	0.0191034	0.00983497	0.551655	0.409529	0.30107	0.391946
CASD1	0.558178	0.266653	0.410118	0.959786	0.0496717	0.0635636	0.0459974
CASKIN1	0.768106	0.688054	0.157124	0.82502	0.864805	0.763968	0.964304
CASKIN2	0.371484	0.271194	0.023689	0.2162	0.306691	0.360703	0.718654
CASP1	0.147442	0.793064	0.951586	0.204522	0.206149	0.449279	0.762072
CASP10	0.316674	0.828132	0.742862	0.400889	0.376346	0.375875	0.19062
CASP14	0.270989	0.207795	0.0841216	0.469686	0.426641	0.409893	0.656126
CASP3	0.0954162	0.486947	0.202122	0.309781	0.735071	0.749985	0.482902
CASP6	0.389771	0.173223	0.175939	0.895132	0.00143486	0.00320756	0.0214527
CASP7	0.095137	0.116159	0.417814	0.900716	0.429814	0.35455	0.375374
CASP8	0.241407	0.479811	0.0614083	0.130266	0.791169	0.878218	0.65195
CASP8AP2	0.029457	0.00581941	0.0663021	0.752897	0.787659	0.467713	0.675089
CASP9	0.552896	0.755909	0.864224	0.37863	0.578151	0.75757	0.875632
CASQ1	0.753828	0.943404	0.866784	0.945655	0.0673889	0.123448	0.137791
CASQ2	0.806088	0.7799	0.626218	0.926079	0.969495	0.929449	0.647733
CASR	0.382429	0.118176	0.0594266	0.641392	0.367784	0.295413	0.36363
CASS4	0.276343	0.43343	0.418208	0.906331	0.319273	0.466881	0.327289
CAST	0.871389	0.190744	0.308191	0.161707	0.0542041	0.0213091	0.0148111
CASTOR1	0.430988	0.921392	0.729639	0.295217	0.24379	0.209572	0.0905121
CASZ1	0.400665	0.12145	0.0328085	0.306131	0.252606	0.272902	0.574368
CAT	0.900381	0.245267	0.0932876	0.551561	0.00498829	0.00359035	0.00810305
CATIP	0.249563	0.410139	0.455184	0.988346	0.961375	0.850786	0.893642
CATSPER1	0.602045	0.22342	0.682985	0.218463	0.747063	0.958641	0.977044
CATSPER2	0.114751	0.284392	0.600677	0.369011	0.57102	0.409324	0.295119
CATSPER3	0.211273	0.531526	0.309146	0.467167	0.52357	0.500347	0.4192
CATSPER4	0.0893968	0.129972	0.385657	0.426997	0.998825	0.687251	0.838691
CATSPERB	0.327351	0.50833	0.261783	0.995737	0.309026	0.331732	0.491183
CATSPERD	0.327911	0.518185	0.269544	0.947467	0.338282	0.365424	0.547749
CATSPERE	0.157816	0.133801	0.0276892	0.824096	0.135031	0.123287	0.234129
CATSPERG	0.308075	0.841188	0.715801	0.454194	0.747462	0.954119	0.702204
CAV1	0.899674	0.0879946	0.269697	0.384446	0.0131605	0.00559697	0.00323668
CAV2	0.192415	0.00175871	0.0560439	0.374886	0.00591782	0.000658122	0.000975011
CAV3	0.766996	0.24603	0.824687	0.0747335	0.64274	0.926563	0.585915
CAVIN1	0.292805	0.74822	0.094425	0.409045	0.733839	0.761649	0.903508
CAVIN2	0.69701	0.0922037	0.479184	0.0727464	0.028655	0.00651166	0.00158702
CAVIN3	0.824065	0.397146	0.0664957	0.293106	0.815412	0.816093	0.766068
CAVIN4	0.403057	0.919197	0.234636	0.275832	0.800068	0.743056	0.439547
CBFA2T2	0.171984	0.826695	0.65961	0.727612	0.997732	0.842052	0.500143
CBFA2T3	0.48419	0.220073	0.161252	0.451932	0.988047	0.923782	0.716129
CBFB	0.687735	0.881377	0.260291	0.182273	0.394644	0.395441	0.315059
CBL	0.212259	0.976082	0.333656	0.580507	0.344324	0.43079	0.671302
CBLB	0.111081	0.180403	0.147088	0.955169	0.423375	0.333294	0.576109
CBLC	0.604347	0.603441	0.4576	0.912391	0.277244	0.351884	0.229274
CBLL1	0.23646	0.0536634	0.127677	0.468679	0.458876	0.933365	0.846138
CBLN1	0.526465	0.741432	0.541538	0.612501	0.79104	0.845992	0.881291
CBLN2	0.865588	0.562422	0.234929	0.605877	0.461687	0.368707	0.259974
CBLN3	0.716676	0.852279	0.526898	0.364051	0.914184	0.986299	0.926495
CBLN4	0.526465	0.741432	0.541538	0.612501	0.79104	0.845992	0.881291
CBR1	0.302335	0.312413	0.393619	0.973365	0.918548	0.912168	0.948226
CBR2	0.588991	0.165417	0.558633	0.990407	0.28301	0.528946	0.673723
CBR3	0.279114	0.842109	0.198419	0.478882	0.960544	0.916327	0.804496
CBR4	0.116063	0.664939	0.832565	0.428782	0.949368	0.748889	0.673199
CBX1	0.5555	0.903947	0.33226	0.601094	0.0777708	0.149774	0.173291
CBX2	0.344763	0.179121	0.790029	0.0159504	0.738146	0.71699	0.484851
CBX4	0.0167749	0.530773	0.406836	0.730257	0.14772	0.23276	0.505795
CBX5	0.172153	0.026695	0.854225	0.12689	0.234347	0.120007	0.0710964
CBX6	0.332383	0.769788	0.515881	0.239287	0.303639	0.512491	0.899485
CBX7	0.0418947	0.0996344	0.059459	0.76973	0.00116111	0.00294679	0.0183393
CBX8	0.731724	0.553201	0.577578	0.608975	0.751545	0.588538	0.642373
CC2D1A	0.519214	0.168895	0.0846005	0.693157	0.164203	0.163865	0.311521
CC2D1B	0.905143	0.497451	0.913684	0.260769	0.294583	0.209165	0.15466
CC2D2A	0.565688	0.123715	0.418729	0.736319	0.532636	0.359732	0.453045
CCAR1	0.543493	0.136416	0.0474847	0.4511	0.696363	0.906339	0.826889
CCAR2	0.440388	0.45371	0.0730274	0.227726	0.0466385	0.11021	0.253055
CCBE1	0.70695	0.985877	0.814214	0.541214	0.957343	0.811628	0.689335
CCDC102A	0.165178	0.00136256	0.0194086	0.67722	0.335577	0.131889	0.131537
CCDC106	0.204484	0.111762	0.699246	0.0816978	0.75326	0.404944	0.279534
CCDC107	0.667439	0.15219	0.135279	0.851266	0.273563	0.206358	0.344938
CCDC113	0.755053	0.984285	0.295398	0.49343	0.934595	0.916505	0.902339
CCDC115	0.391125	0.548485	0.709415	0.174345	0.169889	0.469296	0.901246
CCDC117	0.208603	0.750539	0.377222	0.880365	0.0647485	0.175892	0.156804
CCDC120	0.47301	0.0895832	0.336269	0.0843236	0.692818	0.312171	0.27093
CCDC122	0.515475	0.740008	0.147881	0.711721	0.357116	0.45512	0.583993
CCDC124	0.407415	0.134411	0.275902	0.885276	0.986697	0.732172	0.994629
CCDC125	0.870191	0.345795	0.837855	0.0893696	0.708092	0.421546	0.177603
CCDC126	0.0928065	0.0956566	0.10807	0.658995	0.298068	0.191847	0.358262
CCDC127	0.904477	0.870516	0.376228	0.78172	0.881236	0.954481	0.972822
CCDC130	0.0969228	0.846752	0.862545	0.938734	0.489302	0.632804	0.788626
CCDC134	0.913356	0.719355	0.108429	0.138313	0.310749	0.350306	0.159169
CCDC136	0.276835	0.637364	0.648423	0.770774	0.697919	0.817397	0.526493
CCDC137	0.899003	0.998631	0.467473	0.186764	0.142078	0.313552	0.360191
CCDC138	0.142803	0.123069	0.288978	0.0957948	0.525146	0.242856	0.240418
CCDC14	0.295049	0.0848143	0.0569413	0.606609	0.209779	0.114403	0.208612
CCDC142	0.314402	0.260056	0.149076	0.203163	0.18154	0.283537	0.639371
CCDC146	0.18417	0.95325	0.331072	0.507211	0.815365	0.939835	0.864719
CCDC148	0.739028	0.258184	0.458935	0.0338243	0.386468	0.817511	0.856207
CCDC149	0.944102	0.820612	0.271909	0.719032	0.918661	0.887341	0.718322
CCDC15	0.23656	0.00160472	0.114427	0.0389045	0.231246	0.0434273	0.0560109
CCDC150	0.910243	0.339341	0.374641	0.552424	0.604124	0.970357	0.798267
CCDC151	0.135642	0.0296034	0.0257983	0.861897	0.303244	0.156183	0.12469
CCDC152	0.240547	0.599388	0.770062	0.17232	0.0432264	0.0395684	0.0287799
CCDC154	0.35151	0.861366	0.859041	0.02921	0.787969	0.812045	0.589892
CCDC157	0.923652	0.807582	0.369239	0.562544	0.227524	0.185204	0.108898
CCDC158	0.866081	0.0827121	0.399131	0.00656344	0.489881	0.142982	0.0357111
CCDC160	0.522894	0.609427	0.870949	0.52468	0.696272	0.920998	0.700635
CCDC167	0.70932	0.619657	0.927112	0.801233	0.731816	0.821934	0.845961
CCDC17	0.556785	0.404666	0.0895411	0.691624	0.917457	0.639483	0.597662
CCDC170	0.815183	0.85005	0.73513	0.755414	0.271684	0.358938	0.436479
CCDC171	0.624395	0.82514	0.285569	0.582885	0.427901	0.508854	0.700821
CCDC173	0.0197021	0.0524683	0.0144108	0.818195	0.184474	0.0981524	0.152606
CCDC174	0.496549	0.693639	0.375227	0.46614	0.837429	0.62497	0.340211
CCDC175	0.99713	0.0838008	0.175035	0.0576004	0.850631	0.382852	0.305766
CCDC178	0.382429	0.118176	0.0594266	0.641392	0.367784	0.295413	0.36363
CCDC18	0.302837	0.41809	0.216242	0.445656	0.022529	0.0639238	0.281065
CCDC181	0.455558	0.139114	0.0106692	0.830487	0.856752	0.843849	0.932987
CCDC184	0.146817	0.380499	0.935238	0.379496	0.197899	0.18588	0.161992
CCDC185	0.211273	0.531526	0.309146	0.467167	0.52357	0.500347	0.4192
CCDC186	0.282925	0.188603	0.0324838	0.823564	0.807775	0.949356	0.890174
CCDC189	0.522508	0.280941	0.932015	0.491903	0.683664	0.559634	0.702083
CCDC190	0.211273	0.531526	0.309146	0.467167	0.52357	0.500347	0.4192
CCDC191	0.414293	0.106344	0.824232	0.436877	0.282442	0.208929	0.145451
CCDC192	0.12563	0.440081	0.802551	0.226375	0.748467	0.530881	0.410967
CCDC197	0.550405	0.161758	0.215504	0.735029	0.101746	0.079763	0.144535
CCDC22	0.107279	0.0444196	0.0137945	0.731601	0.59524	0.400789	0.614029
CCDC24	0.3993	0.610524	0.683002	0.705855	0.42945	0.631513	0.422803
CCDC25	0.454015	0.855073	0.738304	0.516441	0.079267	0.119082	0.19252
CCDC28A	0.493867	0.978592	0.729193	0.255144	0.846657	0.667804	0.488967
CCDC28B	0.65085	0.824849	0.475391	0.0594297	0.791022	0.921364	0.703102
CCDC3	0.222204	0.650626	0.624789	0.191761	0.657633	0.432138	0.195265
CCDC32	0.534025	0.0819116	0.650883	0.0934705	0.399786	0.201078	0.213909
CCDC34	0.166848	0.116637	0.0736431	0.645193	0.716097	0.930488	0.660629
CCDC36	0.717623	0.807616	0.94152	0.292246	0.81291	0.912384	0.910369
CCDC38	0.227209	0.28987	0.432919	0.330283	0.592595	0.960598	0.835927
CCDC40	0.863067	0.420181	0.907315	0.167877	0.465107	0.777031	0.918895
CCDC42	0.608105	0.380391	0.134325	0.988848	0.75534	0.567923	0.402248
CCDC47	0.580316	0.213679	0.125778	0.916824	0.728087	0.585076	0.765938
CCDC50	0.894987	0.165204	0.360037	0.46884	0.160649	0.0896267	0.0657143
CCDC51	0.293651	0.433412	0.473355	0.991807	0.866609	0.801589	0.992964
CCDC54	0.963893	0.828376	0.96755	0.403532	0.863455	0.716341	0.681778
CCDC59	0.442966	0.625827	0.0721434	0.098919	0.879086	0.799998	0.58829
CCDC6	0.0587201	0.443497	0.272813	0.835049	0.326587	0.358862	0.729872
CCDC60	0.543481	0.62144	0.608386	0.293872	0.182376	0.216043	0.191361
CCDC61	0.583761	0.977535	0.79372	0.426287	0.882615	0.751476	0.871259
CCDC62	0.467239	0.0365534	0.0125307	0.807654	0.0699278	0.034072	0.0982153
CCDC63	0.51402	0.238333	0.77621	0.50279	0.965297	0.750125	0.691164
CCDC65	0.783437	0.120034	0.953758	0.214922	0.371189	0.812271	0.983874
CCDC66	0.0334834	0.00518223	0.0211988	0.938903	0.330591	0.192773	0.411722
CCDC68	0.158933	0.94989	0.684102	0.412553	0.322926	0.304064	0.251409
CCDC69	0.853396	0.96914	0.882653	0.686699	0.3813	0.562246	0.682201
CCDC70	0.157465	0.243564	0.621947	0.754215	0.400922	0.646097	0.450342
CCDC71	0.622487	0.20438	0.347323	0.944208	0.760338	0.612432	0.710664
CCDC71L	0.176908	0.408661	0.742892	0.921101	0.759459	0.715957	0.738572
CCDC73	0.699889	0.583625	0.612957	0.419665	0.972291	0.830075	0.686758
CCDC77	0.592187	0.161459	0.134401	0.67691	0.711444	0.940365	0.837284
CCDC8	0.619319	0.598107	0.975855	0.602128	0.216763	0.228285	0.210965
CCDC80	0.764148	0.910195	0.496383	0.714816	0.760371	0.79945	0.595253
CCDC81	0.734863	0.288491	0.419641	0.327777	0.179721	0.532856	0.560692
CCDC82	0.115865	0.0926416	0.264958	0.626222	0.468737	0.323304	0.510153
CCDC83	0.12563	0.440081	0.802551	0.226375	0.748467	0.530881	0.410967
CCDC84	0.731281	0.812687	0.722128	0.442195	0.312925	0.42492	0.558356
CCDC85A	0.094327	0.922347	0.484547	0.51786	0.312189	0.336299	0.221302
CCDC85C	0.967425	0.369309	0.0496196	0.31022	0.0859197	0.132946	0.258997
CCDC86	0.0909664	0.0522195	0.0744387	0.934146	0.20476	0.143469	0.299114
CCDC87	0.457874	0.946113	0.921447	0.642401	0.778004	0.905683	0.789064
CCDC88A	0.375395	0.119396	0.513252	0.685687	0.542834	0.838369	0.767848
CCDC89	0.560708	0.543165	0.141485	0.87847	0.028413	0.0360067	0.0364291
CCDC9	0.876957	0.940261	0.161402	0.091051	0.116896	0.267964	0.506972
CCDC90B	0.236675	0.317703	0.821867	0.339524	0.26496	0.220774	0.321942
CCDC91	0.656938	0.296541	0.152268	0.900217	0.205425	0.191044	0.29737
CCDC92	0.181259	0.172215	0.204529	0.915884	0.902382	0.66868	0.669462
CCDC93	0.741767	0.9162	0.0668584	0.54561	0.856031	0.858368	0.975678
CCDC97	0.441449	0.0985015	0.0109945	0.698658	0.259253	0.201417	0.401661
CCDC9B	0.381194	0.648511	0.859962	0.100988	0.241395	0.175063	0.205913
CCHCR1	0.755501	0.354884	0.00244906	0.147818	0.586247	0.582422	0.778603
CCIN	0.345085	0.384126	0.914688	0.216832	0.516362	0.349026	0.20309
CCK	0.389754	0.749683	0.195485	0.670232	0.640954	0.657548	0.794211
CCKAR	0.844955	0.61283	0.823734	0.259962	0.906248	0.996942	0.792757
CCL1	0.211273	0.531526	0.309146	0.467167	0.52357	0.500347	0.4192
CCL11	0.846225	0.128597	0.524369	0.367691	0.187234	0.111998	0.0991462
CCL14	0.235964	0.866761	0.243474	0.510166	0.269005	0.337692	0.275366
CCL16	0.100021	0.105764	0.172144	0.579917	0.0976435	0.0551528	0.114017
CCL17	0.403455	0.189496	0.232722	0.529696	0.935992	0.587891	0.464029
CCL19	0.973638	0.510962	0.785851	0.958196	0.254129	0.434624	0.568705
CCL2	0.282756	0.736629	0.815625	0.563545	0.495682	0.502888	0.31782
CCL20	0.526465	0.741432	0.541538	0.612501	0.79104	0.845992	0.881291
CCL21	0.739509	0.23338	0.611375	0.174584	0.600181	0.994198	0.66952
CCL22	0.236331	0.428376	0.929258	0.818803	0.552374	0.558411	0.828058
CCL26	0.51121	0.0104114	0.100131	0.367643	0.367802	0.157286	0.205027
CCL28	0.822766	0.7762	0.363199	0.464545	0.761452	0.815167	0.844288
CCL3L1	0.821783	0.853871	0.770846	0.92111	0.5239	0.562435	0.430661
CCL4	0.195858	0.197905	0.245038	0.609991	0.981469	0.932022	0.997245
CCL5	0.151148	0.574327	0.293348	0.747237	0.213093	0.267603	0.415321
CCM2	0.199717	0.00498603	0.0161135	0.310832	0.406568	0.144129	0.230976
CCM2L	0.145143	0.792971	0.493105	0.128895	0.840423	0.921531	0.523357
CCNB1	0.966751	0.827178	0.656219	0.715176	0.656686	0.703876	0.450858
CCNB1IP1	0.150044	0.911354	0.0975209	0.0240767	0.478468	0.791469	0.70316
CCNB2	0.810178	0.146295	0.160109	0.344322	0.643738	0.879935	0.857982
CCNB3	0.620319	0.285815	0.481988	0.859233	0.210119	0.214947	0.158401
CCNC	0.671188	0.301415	0.315408	0.80389	0.998533	0.77814	0.885794
CCND1	0.786297	0.120588	0.660901	0.11017	0.195651	0.652334	0.974343
CCND2	0.167195	0.571693	0.536607	0.0994985	0.705874	0.419164	0.390441
CCND3	0.300393	0.0286871	0.0286113	0.770393	0.343688	0.194081	0.283406
CCNDBP1	0.853789	0.445453	0.0956798	0.26486	0.082246	0.151886	0.376782
CCNE2	0.921572	0.747332	0.222547	0.653879	0.41522	0.444271	0.609237
CCNF	0.94118	0.830457	0.632203	0.199268	0.898318	0.878714	0.738885
CCNG1	0.620112	0.347808	0.326365	0.598664	0.497937	0.510438	0.926508
CCNG2	0.741455	0.706001	0.949071	0.983468	0.855124	0.834976	0.934224
CCNH	0.148957	0.165935	0.00558934	0.207078	0.386757	0.408633	0.862993
CCNJ	0.81381	0.751595	0.782121	0.298347	0.995184	0.743007	0.449629
CCNJL	0.973718	0.382283	0.919146	0.163652	0.663811	0.983913	0.747753
CCNK	0.586201	0.674354	0.327018	0.252165	0.694008	0.824342	0.923333
CCNL1	0.0289421	0.227874	0.196048	0.81008	0.713813	0.897094	0.590969
CCNL2	0.243187	0.114197	0.448262	0.154565	0.66872	0.852492	0.877275
CCNO	0.382429	0.118176	0.0594266	0.641392	0.367784	0.295413	0.36363
CCNQ	0.146587	0.0161411	0.000480867	0.987012	0.00936822	0.00311717	0.0114169
CCNT1	0.299859	0.586111	0.304371	0.764313	0.339675	0.475567	0.403047
CCNT2	0.0333716	0.00430994	0.0244948	0.710525	0.393698	0.178892	0.251593
CCNY	0.00419581	0.170907	0.182114	0.61043	0.362479	0.356191	0.551059
CCNYL1	0.166023	0.658839	0.7308	0.57487	0.946138	0.97452	0.917035
CCP110	0.139493	0.630048	0.576054	0.304757	0.474574	0.457267	0.368744
CCPG1	0.231174	0.324701	0.0792083	0.0948934	0.849674	0.816728	0.517503
CCR1	0.447651	0.710849	0.917837	0.37748	0.784748	0.60135	0.37202
CCR10	0.165423	0.0905764	0.00355782	0.593748	0.167841	0.131176	0.252617
CCR2	0.656858	0.557284	0.962905	0.996973	0.0882321	0.141968	0.250599
CCR3	0.695659	0.511811	0.797842	0.696026	0.59787	0.702928	0.952087
CCR4	0.391564	0.784346	0.246637	0.354559	0.765265	0.729652	0.676606
CCR5	0.473376	0.907477	0.268605	0.411642	0.895306	0.849746	0.514398
CCR6	0.256323	0.600135	0.90402	0.40019	0.948435	0.949625	0.707222
CCR7	0.0551677	0.474863	0.930893	0.606381	0.652687	0.624732	0.749346
CCR8	0.776633	0.68125	0.653628	0.834929	0.0501459	0.11685	0.131072
CCR9	0.444632	0.875445	0.549212	0.919657	0.754825	0.844143	0.982356
CCRL2	0.406364	0.433327	0.196191	0.379477	0.0279566	0.0724634	0.165706
CCS	0.363769	0.246635	0.430093	0.372527	0.376478	0.225428	0.231651
CCSAP	0.620044	0.585107	0.908546	0.305316	0.554308	0.814827	0.854752
CCSER1	0.233044	0.0424492	0.398773	0.398903	0.742279	0.425972	0.452902
CCSER2	0.924561	0.212023	0.1424	0.366908	0.33078	0.768797	0.748127
CCT2	0.470935	0.179099	0.0824834	0.605343	0.777502	0.663628	0.930973
CCT3	0.466749	0.418315	0.340651	0.121986	0.828692	0.599216	0.268636
CCT4	0.917021	0.543681	0.121242	0.483946	0.903956	0.879791	0.782427
CCT5	0.467788	0.0563273	0.939139	0.0142016	0.695956	0.287347	0.12366
CCT6B	0.605294	0.331111	0.587669	0.150072	0.985353	0.744384	0.689444
CCT7	0.272571	0.213502	0.950361	0.0771219	0.728565	0.83311	0.508917
CCT8	0.35388	0.782051	0.124503	0.0663482	0.934923	0.876474	0.372054
CCT8L2	0.897135	0.853796	0.421166	0.869472	0.483311	0.472265	0.345996
CD101	0.311699	0.535159	0.178147	0.696993	0.539208	0.675564	0.432311
CD109	0.53829	0.600964	0.853841	0.264972	0.864362	0.600788	0.375409
CD14	0.879853	0.148224	0.332942	0.303114	0.500913	0.954452	0.906224
CD151	0.167506	0.100932	0.0933419	0.720273	0.643796	0.542394	0.906059
CD163	0.37584	0.0493868	0.324273	0.696402	0.862354	0.813819	0.962545
CD164L2	0.526465	0.741432	0.541538	0.612501	0.79104	0.845992	0.881291
CD177	0.526465	0.741432	0.541538	0.612501	0.79104	0.845992	0.881291
CD180	0.696569	0.669806	0.48006	0.486793	0.932812	0.724914	0.587351
CD19	0.14063	0.187867	0.31778	0.931781	0.913821	0.758775	0.957139
CD1D	0.0662168	0.0446814	0.387804	0.768277	0.190697	0.129823	0.270773
CD1E	0.168323	0.506212	0.734331	0.48025	0.937234	0.825905	0.568369
CD2	0.870819	0.41373	0.559702	0.82767	0.528339	0.482852	0.684009
CD200	0.105383	0.122177	0.140473	0.570596	0.90486	0.604764	0.746583
CD200R1	0.688015	0.625844	0.983305	0.172979	0.411848	0.733399	0.937047
CD209	0.0574151	0.763848	0.61676	0.0932016	0.469531	0.822794	0.787823
CD22	0.609493	0.122794	0.305823	0.221075	0.454066	0.98069	0.749332
CD226	0.942823	0.378961	0.616361	0.891917	0.432486	0.39041	0.549005
CD244	0.344607	0.601406	0.338934	0.389505	0.742389	0.82886	0.895966
CD247	0.261264	0.0117914	0.00276757	0.979307	0.627771	0.337239	0.382066
CD248	0.402708	0.870561	0.382851	0.781378	0.869629	0.781147	0.886405
CD27	0.300487	0.39823	0.542539	0.492163	0.470039	0.334418	0.187092
CD274	0.0546091	0.407152	0.0850263	0.286357	0.140603	0.238588	0.53382
CD276	0.348002	0.167962	0.102693	0.777392	0.601816	0.50584	0.706215
CD28	0.395819	0.661174	0.456539	0.726961	0.972604	0.81065	0.723791
CD2BP2	0.770766	0.819249	0.867171	0.918114	0.571817	0.616095	0.757541
CD300C	0.267239	0.438716	0.472555	0.637325	0.500441	0.813668	0.966919
CD302	0.754022	0.92626	0.880323	0.382456	0.18698	0.201693	0.144727
CD320	0.81003	0.364986	0.677861	0.0495761	0.262602	0.679147	0.926007
CD33	0.0427956	0.313641	0.0775989	0.714661	0.00539356	0.0174911	0.045084
CD34	0.184802	0.938159	0.204676	0.255085	0.966232	0.900884	0.491523
CD37	0.91016	0.187239	0.427023	0.6147	0.935004	0.720221	0.717834
CD38	0.255954	0.0382093	0.924941	0.343743	0.996921	0.679902	0.498605
CD3D	0.533119	0.657812	0.561283	0.437429	0.569925	0.7697	0.954434
CD3E	0.201773	0.430439	0.403135	0.523721	0.724655	0.768118	0.900198
CD3EAP	0.358067	0.0799258	0.151001	0.511616	0.161697	0.0745014	0.0687316
CD3G	0.459661	0.138884	0.510098	0.83071	0.210402	0.188588	0.30047
CD4	0.680116	0.891052	0.965748	0.506989	0.164332	0.216443	0.221666
CD40	0.0663331	0.871925	0.360795	0.0812113	0.855974	0.899604	0.428208
CD40LG	0.660115	0.152877	0.830464	0.309871	0.686212	0.463477	0.523577
CD44	0.351116	0.98943	0.92587	0.617841	0.892926	0.81357	0.584504
CD47	0.927479	0.896664	0.670096	0.922823	0.193273	0.268128	0.246673
CD48	0.311732	0.385982	0.700499	0.957415	0.251951	0.293772	0.448683
CD5	0.699038	0.924052	0.943227	0.398258	0.969973	0.784176	0.494198
CD52	0.875888	0.0273083	0.0178342	0.382687	0.852857	0.39578	0.323894
CD53	0.0942239	0.65744	0.638681	0.663811	0.396823	0.51441	0.679572
CD58	0.982738	0.155296	0.428944	0.177614	0.695146	0.342853	0.124665
CD6	0.515384	0.449416	0.275101	0.314091	0.711342	0.883834	0.58727
CD63	0.0554893	0.0462641	0.766552	0.082932	0.600486	0.283974	0.298486
CD68	0.99871	0.389651	0.94945	0.22376	0.438765	0.801175	0.868191
CD69	0.293746	0.778631	0.964598	0.215745	0.810256	0.563793	0.259445
CD74	0.37707	0.225546	0.398384	0.705155	0.164954	0.430983	0.493815
CD79A	0.96547	0.619251	0.303833	0.58373	0.580507	0.850398	0.954021
CD79B	0.622277	0.863598	0.829441	0.959774	0.29607	0.383146	0.230902
CD80	0.412309	0.56029	0.404607	0.923046	0.391151	0.589516	0.453974
CD81	0.0683402	0.0575158	0.007418	0.451681	0.346093	0.297136	0.671157
CD82	0.492391	0.811987	0.527654	0.671425	0.530766	0.496737	0.746286
CD83	0.7044	0.726988	0.805849	0.822242	0.00774307	0.0351493	0.0325837
CD84	0.852657	0.684008	0.958314	0.925556	0.553975	0.611226	0.801923
CD86	0.0404571	0.299306	0.136538	0.382329	0.217765	0.290443	0.585539
CD8A	0.412934	0.93444	0.54849	0.0823844	0.130546	0.380574	0.741605
[truncated: 18,047 more rows]
