# Supplementary material for: Dissecting the Gene Expression Networks Associated with Variations in the Major Components of the Fatty Acid Semimembranosus Muscle Profile in Large White Heavy Pigs
Source: Animals (Basel). 2021 Feb 27;11(3):628. doi: 10.3390/ani11030628 (PMC7997476; doi:10.3390/ani11030628)
Supplement: Supplementary file 1 [file animals-11-00628-s001.zip › Supplementary material revised/Supplementary File S4.xlsx]

## Sheet: DAVID Functional chart
Category	Term	Count	%	PValue	Genes	List Total	Pop Hits	Pop Total	Fold Enrichment	Bonferroni	Benjamini	FDR
UP_KEYWORDS	Phosphoprotein	140	60.0858	6.88613e-10	CARS, POP5, CRTC2, TRIO, CCNT2, ZDHHC5, JADE3, CCDC102A, STK11, TBK1, KHSRP, AKT2, WDR91, BBX, HMGN3, MAP2K3, RAB2B, LMTK2, PRKCA, KCTD2, HDGFRP2, FNDC3A, TEX2, SCAMP3, RUNX2, ERN1, RNF126, MYCN, MELK, GRWD1, MAPKAPK2, CCDC86, UHRF1BP1, FLYWCH1, RTN2, NECAB1, NUMBL, BEX1, HSPBP1, PGS1, C3, LARP1, SYNGR2, IRAK1, ZC3H18, ZNF787, SMYD3, MAP2K5, STIL, MICAL3, TRAPPC9, PTK2, QKI, DRAP1, SH3BP5L, MOB2,…	233	8246	20581	1.49967	1.72842e-07	1.7353e-07	1.65956e-07
GOTERM_CC_ALL	GO:0044446~intracellular organelle part	138	59.2275	4.41892e-08	POP5, CRTC2, CCNT2, FCF1, PLOD3, KEAP1, JADE3, CCDC102A, STK11, TBK1, KHSRP, ZMIZ2, AKT2, NUDT19, BBX, HMGN3, SIL1, MAP2K3, RAB2B, C8ORF4, PRKCA, FNDC3A, SCAMP3, RUNX2, ERN1, MYCN, GRWD1, MAPKAPK2, CCDC86, FLYWCH1, CCDC151, RTN2, NECAB1, INO80E, CRABP2, MRPL14, UBE2J2, PGS1, INPP5B, LARP1, SYNGR2, IRAK1, AGMO, DHX37, ZC3H18, SMYD3, MAP2K5, KLHDC2, STIL, ICMT, HACE1, KLHL21, MICAL3, TRAPPC9, PTK2,…	217	8233	18224	1.40768	2.03268e-05	2.0327e-05	1.97526e-05
GOTERM_CC_ALL	GO:0044422~organelle part	139	59.6567	1.04417e-07	POP5, CRTC2, CCNT2, FCF1, PLOD3, KEAP1, JADE3, CCDC102A, STK11, TBK1, KHSRP, ZMIZ2, AKT2, NUDT19, BBX, HMGN3, SIL1, MAP2K3, RAB2B, C8ORF4, PRKCA, FNDC3A, SCAMP3, RUNX2, ERN1, MYCN, GRWD1, MAPKAPK2, CCDC86, FLYWCH1, CCDC151, RTN2, NECAB1, INO80E, CRABP2, MRPL14, UBE2J2, PGS1, INPP5B, LARP1, SYNGR2, IRAK1, AGMO, DHX37, ZC3H18, SMYD3, MAP2K5, KLHDC2, STIL, ICMT, HACE1, KLHL21, MICAL3, TRAPPC9, PTK2,…	217	8415	18224	1.38722	4.80307e-05	2.40159e-05	2.33372e-05
GOTERM_CC_ALL	GO:0043231~intracellular membrane-bounded organelle	167	71.6738	2.48092e-07	POP5, CRTC2, CCNT2, FCF1, PLOD3, KEAP1, JADE3, NUDT6, STK11, TBK1, KHSRP, ZMIZ2, AKT2, NUDT19, BBX, HMGN3, SIL1, MAP2K3, RAB2B, C8ORF4, LMTK2, PRKCA, HDGFRP2, FNDC3A, TEX2, SCAMP3, RUNX2, ERN1, RNF126, MYCN, MELK, GRWD1, MAPKAPK2, CCDC86, FLYWCH1, ZSCAN25, ZNF674, RTN2, NECAB1, INO80E, BEX1, CRABP2, MRPL14, UBE2J2, PGS1, INPP5B, LARP1, SYNGR2, IRAK1, AGMO, DHX37, ZC3H18, PLXNA1, ZNF787, SMYD3, MA…	217	11035	18224	1.27095	0.000114116	3.80408e-05	3.69658e-05
GOTERM_CC_ALL	GO:0031981~nuclear lumen	74	31.7597	7.0085e-07	POP5, CRTC2, CCNT2, MCM8, FCF1, PTEN, KEAP1, FAM208B, JADE3, RBM3, STK11, ZMIZ2, AKT2, KHSRP, ZNF768, BBX, RRP12, HMGN3, PELP1, MAP2K3, RBM14, PARP2, TFE3, C8ORF4, PRKCA, URB1, RUNX2, DUSP7, KIN, NSMCE4A, GRWD1, MAPKAPK2, CCDC86, FLYWCH1, MAPT, TKT, NECAB1, INO80E, CRABP2, USP10, GPS2, MLLT1, PSMA7, TMEM70, HIRA, LARP1, BTAF1, PUF60, SNX27, HSF1, DHX37, ZC3H18, SMYD3, MBD3, IDH3G, MICAL3, USF2, G…	217	3592	18224	1.73013	0.000322339	7.15776e-05	6.95548e-05
GOTERM_CC_ALL	GO:0005654~nucleoplasm	65	27.897	8.53635e-07	POP5, CRTC2, CCNT2, MCM8, FCF1, PTEN, KEAP1, FAM208B, JADE3, RBM3, STK11, ZMIZ2, AKT2, KHSRP, ZNF768, BBX, HMGN3, PELP1, MAP2K3, RBM14, PARP2, TFE3, C8ORF4, PRKCA, RUNX2, DUSP7, NSMCE4A, MAPKAPK2, FLYWCH1, TKT, NECAB1, CRABP2, USP10, GPS2, MLLT1, PSMA7, TMEM70, HIRA, LARP1, BTAF1, PUF60, SNX27, HSF1, DHX37, ZC3H18, SMYD3, MBD3, IDH3G, MICAL3, USF2, GTF2H5, SCAF4, KLHL20, THAP11, TBX15, NUDT21, NP…	217	2996	18224	1.82203	0.000392595	7.15776e-05	6.95548e-05
GOTERM_CC_ALL	GO:0070013~intracellular organelle lumen	84	36.0515	9.33621e-07	POP5, CRTC2, CCNT2, MCM8, LRRK2, FCF1, PTEN, KEAP1, FAM208B, JADE3, RBM3, STK11, ZMIZ2, AKT2, KHSRP, NUDT19, ZNF768, BBX, RRP12, HMGN3, SIL1, PELP1, MAP2K3, RBM14, PARP2, TFE3, C8ORF4, PRKCA, URB1, RUNX2, DUSP7, KIN, NSMCE4A, GRWD1, EHHADH, MAPKAPK2, CCDC86, FLYWCH1, MAPT, HAGH, TKT, NECAB1, INO80E, CRABP2, USP10, GPS2, MRPL14, MLLT1, PSMA7, TMEM70, HIRA, LARP1, BTAF1, PUF60, SNX27, HSF1, DHX37, …	217	4328	18224	1.62996	0.000429374	7.15776e-05	6.95548e-05
GOTERM_CC_ALL	GO:0043233~organelle lumen	84	36.0515	1.89588e-06	POP5, CRTC2, CCNT2, MCM8, LRRK2, FCF1, PTEN, KEAP1, FAM208B, JADE3, RBM3, STK11, ZMIZ2, AKT2, KHSRP, NUDT19, ZNF768, BBX, RRP12, HMGN3, SIL1, PELP1, MAP2K3, RBM14, PARP2, TFE3, C8ORF4, PRKCA, URB1, RUNX2, DUSP7, KIN, NSMCE4A, GRWD1, EHHADH, MAPKAPK2, CCDC86, FLYWCH1, MAPT, HAGH, TKT, NECAB1, INO80E, CRABP2, USP10, GPS2, MRPL14, MLLT1, PSMA7, TMEM70, HIRA, LARP1, BTAF1, PUF60, SNX27, HSF1, DHX37, …	217	4400	18224	1.60328	0.000871725	0.000124586	0.000121065
GOTERM_CC_ALL	GO:0044424~intracellular part	192	82.4034	3.11405e-06	CARS, POP5, CRTC2, TRIO, CCNT2, ZDHHC5, FCF1, PLOD3, KEAP1, JADE3, NUDT6, CCDC102A, STK11, TBK1, KHSRP, ZMIZ2, AKT2, NUDT19, BBX, HMGN3, SIL1, MAP2K3, RAB2B, C8ORF4, LMTK2, PRKCA, KCTD2, HDGFRP2, FNDC3A, TEX2, THNSL2, SCAMP3, RUNX2, ERN1, RNF126, MYCN, MELK, GRWD1, MAPKAPK2, CCDC86, FLYWCH1, ZSCAN25, CCDC151, ZNF674, RTN2, NECAB1, NUMBL, INO80E, BEX1, CRABP2, HTRA1, MRPL14, UBE2J2, PGS1, INPP5B, …	217	13860	18224	1.16338	0.00143144	0.000166701	0.00016199
GOTERM_CC_ALL	GO:0031974~membrane-enclosed lumen	84	36.0515	3.26155e-06	POP5, CRTC2, CCNT2, MCM8, LRRK2, FCF1, PTEN, KEAP1, FAM208B, JADE3, RBM3, STK11, ZMIZ2, AKT2, KHSRP, NUDT19, ZNF768, BBX, RRP12, HMGN3, SIL1, PELP1, MAP2K3, RBM14, PARP2, TFE3, C8ORF4, PRKCA, URB1, RUNX2, DUSP7, KIN, NSMCE4A, GRWD1, EHHADH, MAPKAPK2, CCDC86, FLYWCH1, MAPT, HAGH, TKT, NECAB1, INO80E, CRABP2, USP10, GPS2, MRPL14, MLLT1, PSMA7, TMEM70, HIRA, LARP1, BTAF1, PUF60, SNX27, HSF1, DHX37, …	217	4457	18224	1.58278	0.00149919	0.000166701	0.00016199
UP_KEYWORDS	Ubl conjugation	41	17.5966	7.06497e-06	BEX1, CRABP2, USP10, ZBTB46, PTEN, KEAP1, ZNF518A, HIRA, LARP1, TBK1, IRAK1, PUF60, AKT2, ZMIZ2, KHSRP, HSF1, MFN2, ZC3H18, WASH1, RRP12, CEP290, RBM14, STIL, TFE3, SCAMP3, PTK2, UBE2W, RNF126, H2AFY2, CTTN, VAPB, POLR3D, MAPKAPK2, MKRN1, OGDH, UBA1, ZSCAN25, FLYWCH1, MAPT, COPE, BAP1	233	1705	20581	2.12408	0.00177174	0.000890186	0.000851329
GOTERM_CC_ALL	GO:0043229~intracellular organelle	174	74.6781	5.58652e-06	POP5, CRTC2, CCNT2, FCF1, PLOD3, KEAP1, JADE3, NUDT6, CCDC102A, STK11, TBK1, KHSRP, ZMIZ2, AKT2, NUDT19, BBX, HMGN3, SIL1, MAP2K3, RAB2B, C8ORF4, LMTK2, PRKCA, HDGFRP2, FNDC3A, TEX2, SCAMP3, RUNX2, ERN1, RNF126, MYCN, MELK, GRWD1, MAPKAPK2, CCDC86, FLYWCH1, ZSCAN25, CCDC151, ZNF674, RTN2, NECAB1, INO80E, BEX1, CRABP2, MRPL14, UBE2J2, PGS1, INPP5B, LARP1, SYNGR2, IRAK1, AGMO, DHX37, ZC3H18, PLXNA1…	217	12099	18224	1.20777	0.00256651	0.00025698	0.000249718
GOTERM_CC_ALL	GO:0044428~nuclear part	76	32.618	8.69923e-06	POP5, CRTC2, CCNT2, MCM8, FCF1, PTEN, KEAP1, FAM208B, JADE3, RBM3, STK11, ZMIZ2, AKT2, KHSRP, ZNF768, BBX, RRP12, HMGN3, PELP1, MAP2K3, RBM14, PARP2, TFE3, C8ORF4, PRKCA, URB1, RUNX2, DUSP7, ERN1, KIN, NSMCE4A, GRWD1, MAPKAPK2, CCDC86, FLYWCH1, MAPT, TKT, NECAB1, INO80E, CRABP2, USP10, GPS2, MLLT1, PSMA7, TMEM70, HIRA, LARP1, BTAF1, PUF60, SNX27, HSF1, DHX37, ZC3H18, SMYD3, KLHDC2, MBD3, IDH3G, M…	217	3981	18224	1.60327	0.00399367	0.000363786	0.000353505
UP_KEYWORDS	Nucleus	89	38.1974	1.78129e-05	POP5, CRTC2, CCNT2, WDR48, MCM8, TCF25, FCF1, PTEN, KEAP1, NUDT6, MYSM1, RBM3, STK11, ZMIZ2, AKT2, KHSRP, ZNF768, BBX, RRP12, CEP290, ZNF488, HMGN3, PELP1, RBM14, PARP2, TFE3, C8ORF4, PRKCA, HDGFRP2, URB1, DUSP8, DCK, RUNX2, KIN, RNF126, MYCN, NSMCE4A, GRWD1, MAPKAPK2, CCDC86, FLYWCH1, ZSCAN25, ZNF674, INO80E, BEX1, CRABP2, USP10, ZBTB46, USP11, ZNF518A, MLLT1, CENPB, PSMA7, HIRA, BTAF1, PUF60, I…	233	5244	20581	1.49913	0.0044611	0.00149629	0.00143097
GOTERM_CC_ALL	GO:0043227~membrane-bounded organelle	173	74.2489	2.54006e-05	POP5, CRTC2, CCNT2, PCDH11X, FCF1, PLOD3, KEAP1, JADE3, METRNL, NUDT6, STK11, TBK1, KHSRP, ZMIZ2, AKT2, NUDT19, BBX, HMGN3, SIL1, MAP2K3, RAB2B, C8ORF4, LMTK2, PRKCA, HDGFRP2, FNDC3A, TEX2, SCAMP3, RUNX2, ERN1, RNF126, MYCN, MELK, GRWD1, MAPKAPK2, CCDC86, FLYWCH1, ZSCAN25, ZNF674, RTN2, NECAB1, INO80E, BEX1, CRABP2, HTRA1, MRPL14, UBE2J2, PGS1, INPP5B, C3, LARP1, SYNGR2, IRAK1, AGMO, DHX37, ZC3H1…	217	12209	18224	1.19001	0.0116164	0.000973691	0.000946174
GOTERM_CC_ALL	GO:0005634~nucleus	114	48.927	2.96168e-05	POP5, CRTC2, CCNT2, FCF1, KEAP1, JADE3, NUDT6, STK11, KHSRP, ZMIZ2, AKT2, BBX, HMGN3, MAP2K3, C8ORF4, PRKCA, HDGFRP2, RUNX2, ERN1, RNF126, MYCN, MELK, GRWD1, MAPKAPK2, CCDC86, FLYWCH1, ZSCAN25, ZNF674, NECAB1, INO80E, BEX1, CRABP2, LARP1, IRAK1, DHX37, ZC3H18, PLXNA1, ZNF787, SMYD3, MAP2K5, KLHDC2, HACE1, MICAL3, PTK2, QKI, KLHL20, THAP11, DRAP1, PKIB, UBE2W, NPLOC4, H2AFY2, MOB2, UBA3, INTS5, ID…	217	7048	18224	1.35839	0.0135315	0.00104798	0.00101836
GOTERM_CC_ALL	GO:0005622~intracellular	192	82.4034	5.22604e-05	CARS, POP5, CRTC2, TRIO, CCNT2, ZDHHC5, FCF1, PLOD3, KEAP1, JADE3, NUDT6, CCDC102A, STK11, TBK1, KHSRP, ZMIZ2, AKT2, NUDT19, BBX, HMGN3, SIL1, MAP2K3, RAB2B, C8ORF4, LMTK2, PRKCA, KCTD2, HDGFRP2, FNDC3A, TEX2, THNSL2, SCAMP3, RUNX2, ERN1, RNF126, MYCN, MELK, GRWD1, MAPKAPK2, CCDC86, FLYWCH1, ZSCAN25, CCDC151, ZNF674, RTN2, NECAB1, NUMBL, INO80E, BEX1, CRABP2, HTRA1, MRPL14, UBE2J2, PGS1, INPP5B, …	217	14216	18224	1.13425	0.0237538	0.00171713	0.0016686
GOTERM_BP_ALL	GO:0044260~cellular macromolecule metabolic process	132	56.6524	8.4123e-06	CARS, POP5, CRTC2, TRIO, CCNT2, ZDHHC5, FCF1, KEAP1, JADE3, STK11, TBK1, KHSRP, ZMIZ2, AKT2, BBX, HMGN3, MAP2K3, C8ORF4, LMTK2, PRKCA, KCTD2, HDGFRP2, RUNX2, ERN1, RNF126, MYCN, MELK, MAPKAPK2, CCDC86, ZSCAN25, ZNF674, INO80E, BEX1, CRABP2, HTRA1, MRPL14, UBE2J2, HSPBP1, C3, LARP1, IRAK1, HRH4, DHX37, ZNF787, SMYD3, MAP2K5, ICMT, HACE1, KLHL21, TRAPPC9, PTK2, QKI, KLHL20, THAP11, DRAP1, PKIB, UBE…	202	8387	16792	1.30833	0.0283276	0.028728	0.0282737
GOTERM_CC_ALL	GO:0043226~organelle	181	77.6824	8.02299e-05	POP5, CRTC2, CCNT2, PCDH11X, FCF1, PLOD3, KEAP1, JADE3, METRNL, NUDT6, CCDC102A, STK11, TBK1, KHSRP, ZMIZ2, AKT2, NUDT19, BBX, HMGN3, SIL1, MAP2K3, RAB2B, C8ORF4, LMTK2, PRKCA, HDGFRP2, FNDC3A, TEX2, SCAMP3, RUNX2, ERN1, RNF126, MYCN, MELK, GRWD1, MAPKAPK2, CCDC86, FLYWCH1, ZSCAN25, CCDC151, ZNF674, RTN2, NECAB1, INO80E, BEX1, CRABP2, HTRA1, MRPL14, UBE2J2, PGS1, INPP5B, C3, LARP1, SYNGR2, IRAK1,…	217	13154	18224	1.15559	0.0362345	0.00246038	0.00239085
UP_KEYWORDS	Serine/threonine-protein kinase	15	6.43777	0.000159121	MAP2K3, GSK3A, TRIO, LRRK2, LMTK2, PRKCA, ERN1, STK11, MELK, TBK1, IRAK1, AKT2, MAPKAPK2, MAP2K5, MAP4K3	233	393	20581	3.37139	0.0391553	0.00990164	0.00946942
UP_KEYWORDS	Isopeptide bond	28	12.0172	0.000196461	CRABP2, ZBTB46, PTEN, ZNF518A, NUDT6, LARP1, TBK1, IRAK1, PUF60, AKT2, ZMIZ2, KHSRP, HSF1, ZC3H18, WASH1, RRP12, RBM14, SCAMP3, PTK2, H2AFY2, CTTN, VAPB, POLR3D, MAPKAPK2, OGDH, ZSCAN25, FLYWCH1, MAPT	233	1132	20581	2.18485	0.0481203	0.00990164	0.00946942
UP_KEYWORDS	Alternative splicing	146	62.6609	0.000416066	CARS, POP5, TRIO, CCNT2, PCDH11X, ZDHHC5, METRNL, NUDT6, STK11, ZMIZ2, AKT2, WDR91, BBX, HMGN3, SEMA6B, MAP2K3, RAB2B, HDGFRP2, TEX2, THNSL2, SCAMP3, FAM227B, RUNX2, ERN1, RNF126, MELK, MAPKAPK2, CCDC86, FLYWCH1, ZSCAN25, CCDC151, ZNF674, RTN2, NECAB1, INO80E, UBE2J2, HSPBP1, PGS1, INPP5B, LARP1, SYNGR2, IRAK1, HRH4, ZC3H18, SMYD3, MAP2K5, KLHDC2, STIL, HACE1, KLHL21, MICAL3, TRAPPC9, PTK2, QKI, …	233	10587	20581	1.21812	0.099184	0.0174748	0.016712
GOTERM_BP_ALL	GO:0043412~macromolecule modification	75	32.1888	4.04822e-05	POP5, GSK3A, CRTC2, CCNT2, TRIO, WDR48, LRRK2, ZDHHC5, PTEN, KEAP1, JADE3, MYSM1, STK11, TBK1, MAN1A2, AKT2, TRIM3, WASH1, CNPPD1, HMGN3, MAP2K3, RBM14, PARP2, LMTK2, SLC39A10, PRKCA, DUSP8, DUSP7, ERN1, RNF126, MELK, NSMCE4A, RASA1, EHHADH, MAPKAPK2, USP10, USP11, GPS2, MLLT1, UBE2J2, HSPBP1, PSMA7, C3, HIRA, IRAK1, HRH4, HSF1, BRD9, AGA, SMYD3, SASH1, MAP4K3, MAP2K5, MBD3, ICMT, HACE1, KLHL21, …	202	4065	16792	1.53374	0.129154	0.0287909	0.0283356
GOTERM_MF_ALL	GO:0004674~protein serine/threonine kinase activity	17	7.29614	0.000223271	MAP2K3, GSK3A, TRIO, CCNT2, LRRK2, LMTK2, PRKCA, ERN1, BCKDK, STK11, MELK, TBK1, IRAK1, AKT2, MAPKAPK2, MAP2K5, MAP4K3	215	453	16881	2.94653	0.129287	0.117132	0.116566
GOTERM_BP_ALL	GO:0044237~cellular metabolic process	150	64.3777	4.20392e-05	CARS, POP5, CRTC2, TRIO, CCNT2, PCDH11X, ZDHHC5, FCF1, KEAP1, JADE3, STK11, TBK1, KHSRP, ZMIZ2, AKT2, NUDT19, BBX, HMGN3, MAP2K3, C8ORF4, LMTK2, PRKCA, KCTD2, HDGFRP2, TEX2, THNSL2, RUNX2, ERN1, RNF126, MYCN, MELK, MAPKAPK2, CCDC86, ZSCAN25, ZNF674, INO80E, BEX1, CRABP2, HTRA1, MRPL14, UBE2J2, HSPBP1, PGS1, INPP5B, C3, LARP1, IRAK1, AGMO, HRH4, DHX37, ZNF787, SMYD3, MAP2K5, ICMT, HACE1, KLHL21, T…	202	10202	16792	1.22224	0.133773	0.0287909	0.0283356
UP_KEYWORDS	Acetylation	59	25.3219	0.000709382	CARS, GSK3A, CRTC2, WDR48, PTEN, JADE3, STK11, MAN1A2, AKT2, KHSRP, TRIM3, PELP1, MAP2K3, LRRC47, RBM14, PARP2, PRKCA, KCTD2, FNDC3A, RNF126, CTTN, RASA1, EHHADH, MAPT, HAGH, TKT, USP10, USP11, MLLT1, PSMA7, SYNGR2, LARP1, PUF60, VPS51, HSF1, ZC3H18, BRD9, SMYD3, MAP4K3, MAP2K5, STIL, SGTA, PTK2, SCAF4, BCKDK, LETM1, NUDT21, NPLOC4, VAPB, POLR3D, NFIC, GNB2, INTS5, UBA3, OGDH, UBA1, GALM, HYOU1, …	233	3424	20581	1.52205	0.163156	0.0255378	0.024423
GOTERM_BP_ALL	GO:0036211~protein modification process	71	30.4721	5.93406e-05	POP5, GSK3A, CRTC2, CCNT2, TRIO, WDR48, LRRK2, ZDHHC5, PTEN, KEAP1, JADE3, MYSM1, STK11, TBK1, MAN1A2, AKT2, TRIM3, WASH1, CNPPD1, MAP2K3, RBM14, PARP2, LMTK2, SLC39A10, PRKCA, DUSP8, DUSP7, ERN1, RNF126, MELK, NSMCE4A, RASA1, EHHADH, MAPKAPK2, USP10, USP11, GPS2, MLLT1, UBE2J2, HSPBP1, PSMA7, C3, IRAK1, HRH4, HSF1, AGA, SMYD3, SASH1, MAP4K3, MAP2K5, MBD3, ICMT, HACE1, KLHL21, TARBP2, PTK2, KLHL2…	202	3818	16792	1.54587	0.183488	0.0287909	0.0283356
GOTERM_BP_ALL	GO:0006464~cellular protein modification process	71	30.4721	5.93406e-05	POP5, GSK3A, CRTC2, CCNT2, TRIO, WDR48, LRRK2, ZDHHC5, PTEN, KEAP1, JADE3, MYSM1, STK11, TBK1, MAN1A2, AKT2, TRIM3, WASH1, CNPPD1, MAP2K3, RBM14, PARP2, LMTK2, SLC39A10, PRKCA, DUSP8, DUSP7, ERN1, RNF126, MELK, NSMCE4A, RASA1, EHHADH, MAPKAPK2, USP10, USP11, GPS2, MLLT1, UBE2J2, HSPBP1, PSMA7, C3, IRAK1, HRH4, HSF1, AGA, SMYD3, SASH1, MAP4K3, MAP2K5, MBD3, ICMT, HACE1, KLHL21, TARBP2, PTK2, KLHL2…	202	3818	16792	1.54587	0.183488	0.0287909	0.0283356
GOTERM_BP_ALL	GO:0045859~regulation of protein kinase activity	23	9.87124	6.57273e-05	MAP2K3, CCNT2, LRRK2, PTEN, GPS2, MLLT1, DUSP8, TARBP2, PTK2, DUSP7, ERN1, PKIB, STK11, DBNDD2, SH3BP5L, IRAK1, VAPB, MAPKAPK2, SMYD3, CNPPD1, SASH1, MAP2K5, MAP4K3	202	730	16792	2.61912	0.20111	0.0287909	0.0283356
GOTERM_MF_ALL	GO:1901363~heterocyclic compound binding	101	43.3476	0.000377846	CARS, TRIO, CCNT2, FCF1, STK11, TBK1, KHSRP, AKT2, BBX, HMGN3, MAP2K3, RAB2B, LMTK2, PRKCA, HDGFRP2, FNDC3A, RUNX2, ERN1, MYCN, MELK, GRWD1, MAPKAPK2, CCDC86, FLYWCH1, ZSCAN25, ZNF674, MRPL14, UBE2J2, PGS1, LARP1, IRAK1, DHX37, ZC3H18, ZNF787, SMYD3, MAP2K5, MICAL3, PTK2, QKI, THAP11, DRAP1, UBE2W, H2AFY2, MKRN1, UBA3, OGDH, ID3, HYOU1, UBA1, LSM14B, GSK3A, MCM8, TCF25, LRRK2, MYSM1, RBM3, ZNF768…	215	5971	16881	1.32811	0.208883	0.117132	0.116566
GOTERM_BP_ALL	GO:0043549~regulation of kinase activity	24	10.3004	7.2302e-05	MAP2K3, CCNT2, LRRK2, PTEN, GPS2, MLLT1, DUSP8, TARBP2, PTK2, DUSP7, ERN1, PKIB, STK11, DBNDD2, SH3BP5L, IRAK1, VAPB, MAPKAPK2, WASH1, SMYD3, CNPPD1, SASH1, MAP2K5, MAP4K3	202	788	16792	2.53184	0.218853	0.0287909	0.0283356
UP_KEYWORDS	Methylation	24	10.3004	0.000983897	SEMA6B, CRTC2, TFE3, ZDHHC5, SAMD4A, GPS2, CENPB, QKI, RUNX2, RBM3, INPP5B, KIN, NUDT21, STK11, LARP1, CTTN, IMPDH1, NFIC, ZMIZ2, POLR3D, KHSRP, KIF1C, MAPT, LSM14B	233	1001	20581	2.11781	0.218921	0.0284151	0.0271747
UP_KEYWORDS	ATP-binding	30	12.8755	0.00101482	CARS, GSK3A, TRIO, MCM8, LRRK2, UBE2J2, PGS1, STK11, BTAF1, TBK1, IRAK1, AKT2, DHX37, KIF1C, MAP2K5, MAP4K3, MAP2K3, IDH3G, LMTK2, PRKCA, DCK, PTK2, ERN1, BCKDK, UBE2W, MELK, MAPKAPK2, UBA3, UBA1, HYOU1	233	1391	20581	1.90504	0.224967	0.0284151	0.0271747
GOTERM_BP_ALL	GO:0043170~macromolecule metabolic process	137	58.7983	7.76241e-05	CARS, POP5, CRTC2, TRIO, CCNT2, ZDHHC5, FCF1, KEAP1, JADE3, STK11, TBK1, KHSRP, ZMIZ2, AKT2, BBX, HMGN3, MAP2K3, C8ORF4, LMTK2, PRKCA, KCTD2, HDGFRP2, RUNX2, ERN1, RNF126, MYCN, MELK, MAPKAPK2, CCDC86, ZSCAN25, ZNF674, NUMBL, INO80E, BEX1, CRABP2, HTRA1, MRPL14, UBE2J2, HSPBP1, INPP5B, C3, LARP1, IRAK1, HRH4, DHX37, ZNF787, SMYD3, MAP2K5, ICMT, HACE1, KLHL21, TRAPPC9, PTK2, QKI, KLHL20, THAP11, D…	202	9130	16792	1.24739	0.232928	0.0287909	0.0283356
GOTERM_BP_ALL	GO:0019941~modification-dependent protein catabolic process	20	8.58369	8.03018e-05	GSK3A, HACE1, USP10, USP11, LRRK2, SGTA, PTEN, KLHL21, KEAP1, KCTD2, UBE2J2, HSPBP1, PTK2, PSMA7, KLHL20, UBE2W, RNF126, NPLOC4, UBA1, BAP1	202	585	16792	2.84201	0.239913	0.0287909	0.0283356
UP_KEYWORDS	Cytoplasm	76	32.618	0.00113956	CARS, CRTC2, CCNT2, TRIO, WDR48, LRRK2, PTEN, KEAP1, SNX10, NUDT6, RBM3, STK11, TBK1, AKT2, KHSRP, TRIM3, KIF1C, WASH1, CEP290, PELP1, RBM14, CLUH, C8ORF4, PRKCA, DUSP8, DUSP7, KIN, RNF126, CTTN, RASA1, EHHADH, MAPKAPK2, MAPT, HAGH, CCDC151, NECAB1, NUMBL, BEX1, CRABP2, USP10, USP11, TGFBRAP1, HTRA1, GNAI3, PSMA7, INPP5B, LARP1, IRAK1, SNX27, HSF1, SMYD3, AAMP, EMC8, RBM38, STIL, HACE1, KLHL21, M…	233	4816	20581	1.39392	0.248882	0.028717	0.0274634
GOTERM_BP_ALL	GO:0044267~cellular protein metabolic process	85	36.4807	8.43071e-05	CARS, POP5, GSK3A, CRTC2, CCNT2, TRIO, WDR48, LRRK2, ZDHHC5, PTEN, KEAP1, JADE3, MYSM1, RBM3, STK11, TBK1, MAN1A2, AKT2, KHSRP, TRIM3, WASH1, CNPPD1, MAP2K3, LRRC47, RBM14, PARP2, LMTK2, SLC39A10, PRKCA, KCTD2, DUSP8, DUSP7, ERN1, RNF126, MYCN, MELK, NSMCE4A, RASA1, EHHADH, MAPKAPK2, USP10, USP11, GPS2, MRPL14, MLLT1, UBE2J2, HSPBP1, PSMA7, C3, LARP1, IRAK1, HRH4, HSF1, AGA, SMYD3, SASH1, MAP4K3,…	202	4900	16792	1.44203	0.250242	0.0287909	0.0283356
GOTERM_BP_ALL	GO:0043632~modification-dependent macromolecule catabolic process	20	8.58369	9.59696e-05	GSK3A, HACE1, USP10, USP11, LRRK2, SGTA, PTEN, KLHL21, KEAP1, KCTD2, UBE2J2, HSPBP1, PTK2, PSMA7, KLHL20, UBE2W, RNF126, NPLOC4, UBA1, BAP1	202	593	16792	2.80367	0.279527	0.0296643	0.0291952
GOTERM_BP_ALL	GO:0044238~primary metabolic process	149	63.9485	0.000104238	CARS, POP5, CRTC2, TRIO, CCNT2, ZDHHC5, FCF1, KEAP1, JADE3, STK11, TBK1, KHSRP, ZMIZ2, AKT2, NUDT19, BBX, HMGN3, MAP2K3, C8ORF4, LMTK2, PRKCA, KCTD2, HDGFRP2, TEX2, THNSL2, RUNX2, ERN1, RNF126, MYCN, MELK, MAPKAPK2, CCDC86, ZSCAN25, ZNF674, NUMBL, INO80E, BEX1, CRABP2, HTRA1, MRPL14, UBE2J2, HSPBP1, PGS1, INPP5B, C3, LARP1, IRAK1, AGMO, HRH4, DHX37, ZNF787, SMYD3, MAP2K5, ICMT, HACE1, KLHL21, TRA…	202	10243	16792	1.20923	0.299594	0.0296643	0.0291952
INTERPRO	IPR017441:Protein kinase, ATP binding site	14	6.00858	0.000734629	MAP2K3, GSK3A, LRRK2, LMTK2, PRKCA, PTK2, STK11, MELK, TBK1, IRAK1, AKT2, MAPKAPK2, MAP2K5, MAP4K3	224	381	18559	3.04446	0.316602	0.215763	0.215763
GOTERM_MF_ALL	GO:0097159~organic cyclic compound binding	101	43.3476	0.00064528	CARS, TRIO, CCNT2, FCF1, STK11, TBK1, KHSRP, AKT2, BBX, HMGN3, MAP2K3, RAB2B, LMTK2, PRKCA, HDGFRP2, FNDC3A, RUNX2, ERN1, MYCN, MELK, GRWD1, MAPKAPK2, CCDC86, FLYWCH1, ZSCAN25, ZNF674, MRPL14, UBE2J2, PGS1, LARP1, IRAK1, DHX37, ZC3H18, ZNF787, SMYD3, MAP2K5, MICAL3, PTK2, QKI, THAP11, DRAP1, UBE2W, H2AFY2, MKRN1, UBA3, OGDH, ID3, HYOU1, UBA1, LSM14B, GSK3A, MCM8, TCF25, LRRK2, MYSM1, RBM3, ZNF768…	215	6052	16881	1.31033	0.329816	0.119766	0.119187
INTERPRO	IPR000719:Protein kinase, catalytic domain	16	6.86695	0.00083306	MAP2K3, GSK3A, TRIO, LRRK2, LMTK2, PRKCA, PTK2, ERN1, STK11, MELK, TBK1, IRAK1, AKT2, MAPKAPK2, MAP2K5, MAP4K3	224	487	18559	2.72206	0.350599	0.215763	0.215763
UP_KEYWORDS	Kinase	19	8.15451	0.00176187	MAP2K3, GSK3A, TRIO, LRRK2, LMTK2, PRKCA, DCK, PTK2, AKAP1, ERN1, BCKDK, STK11, MELK, TBK1, IRAK1, AKT2, MAPKAPK2, MAP2K5, MAP4K3	233	735	20581	2.28337	0.357648	0.0376029	0.0359615
KEGG_PATHWAY	hsa04010:MAPK signaling pathway	10	4.29185	0.00252673	MAP2K3, AKT2, RASA1, MAPKAPK2, PRKCA, MAPT, DUSP8, MAP2K5, MAP4K3, DUSP7	81	253	6879	3.35676	0.359347	0.295565	0.295565
UP_KEYWORDS	Nucleotide-binding	35	15.0215	0.00179061	CARS, GSK3A, TRIO, MCM8, LRRK2, GNAI3, UBE2J2, PGS1, STK11, BTAF1, TBK1, IRAK1, AKT2, DHX37, MFN2, KIF1C, MAP2K5, MAP4K3, MAP2K3, RAB2B, IDH3G, LMTK2, PRKCA, DCK, PTK2, ERN1, BCKDK, UBE2W, MELK, NT5C1A, EHHADH, MAPKAPK2, UBA3, UBA1, HYOU1	233	1788	20581	1.72906	0.362274	0.0376029	0.0359615
GOTERM_MF_ALL	GO:0005488~binding	199	85.4077	0.000772687	POP5, TRIO, ZDHHC5, FCF1, KEAP1, NUDT6, TBK1, ZMIZ2, AKT2, BBX, PXDC1, SIL1, C8ORF4, HDGFRP2, PRKCA, FNDC3A, SCAMP3, RUNX2, RNF126, GRWD1, CCDC86, UHRF1BP1, ZSCAN25, FLYWCH1, NECAB1, NUMBL, BEX1, CRABP2, MRPL14, UBE2J2, INPP5B, C3, PGS1, LARP1, SYNGR2, AGMO, DHX37, HACE1, MICAL3, PTK2, THAP11, NPLOC4, H2AFY2, OGDH, INTS5, GALNTL5, ID3, HYOU1, INTS8, BAP1, NODAL, SLC35F6, WDR48, TCF25, SNX10, SLC6…	215	14381	16881	1.08648	0.380753	0.119766	0.119187
GOTERM_BP_ALL	GO:0001932~regulation of protein phosphorylation	32	13.7339	0.000171216	CCNT2, LRRK2, PTEN, GPS2, MLLT1, C3, STK11, TBK1, IRAK1, AKT2, HRH4, HSF1, SMYD3, CNPPD1, SASH1, MAP2K5, MAP4K3, MAP2K3, PRKCA, DUSP8, TARBP2, PTK2, DUSP7, ERN1, PKIB, DBNDD2, SH3BP5L, VAPB, MOB2, MAPKAPK2, NODAL, CCL26	202	1300	16792	2.04625	0.442853	0.0401391	0.0395044
KEGG_PATHWAY	hsa04141:Protein processing in endoplasmic reticulum	8	3.43348	0.00335869	ERN1, NPLOC4, MAN1A2, HYOU1, UBE2J2, SEC24C, SIL1, HSPBP1	81	169	6879	4.02016	0.446849	0.295565	0.295565
GOTERM_BP_ALL	GO:0019220~regulation of phosphate metabolic process	37	15.8798	0.000174162	GSK3A, CCNT2, LRRK2, PCDH11X, GNAI3, PTEN, GPS2, MLLT1, C3, STK11, TBK1, IRAK1, AKT2, HRH4, HSF1, WASH1, SMYD3, CNPPD1, SASH1, MAP2K5, MAP4K3, MAP2K3, SLC39A10, PRKCA, DUSP8, TARBP2, PTK2, DUSP7, ERN1, PKIB, DBNDD2, SH3BP5L, VAPB, MOB2, MAPKAPK2, NODAL, CCL26	202	1610	16792	1.91041	0.448432	0.0401391	0.0395044
GOTERM_BP_ALL	GO:0051174~regulation of phosphorus metabolic process	37	15.8798	0.000176306	GSK3A, CCNT2, LRRK2, PCDH11X, GNAI3, PTEN, GPS2, MLLT1, C3, STK11, TBK1, IRAK1, AKT2, HRH4, HSF1, WASH1, SMYD3, CNPPD1, SASH1, MAP2K5, MAP4K3, MAP2K3, SLC39A10, PRKCA, DUSP8, TARBP2, PTK2, DUSP7, ERN1, PKIB, DBNDD2, SH3BP5L, VAPB, MOB2, MAPKAPK2, NODAL, CCL26	202	1611	16792	1.90923	0.452458	0.0401391	0.0395044
GOTERM_BP_ALL	GO:0051338~regulation of transferase activity	26	11.1588	0.000193249	GSK3A, CCNT2, LRRK2, PTEN, GPS2, MLLT1, PSMA7, STK11, IRAK1, WASH1, SMYD3, CNPPD1, SASH1, MAP2K5, MAP4K3, MAP2K3, DUSP8, TARBP2, PTK2, DUSP7, ERN1, PKIB, DBNDD2, SH3BP5L, VAPB, MAPKAPK2	202	955	16792	2.26319	0.483253	0.0411032	0.0404532
GOTERM_BP_ALL	GO:0006511~ubiquitin-dependent protein catabolic process	19	8.15451	0.000204613	GSK3A, HACE1, USP10, USP11, LRRK2, SGTA, PTEN, KLHL21, KEAP1, KCTD2, UBE2J2, HSPBP1, PTK2, PSMA7, KLHL20, UBE2W, RNF126, NPLOC4, BAP1	202	577	16792	2.73734	0.502933	0.0411032	0.0404532
INTERPRO	IPR008271:Serine/threonine-protein kinase, active site	12	5.15021	0.00142286	ERN1, MAP2K3, GSK3A, STK11, TRIO, MELK, IRAK1, AKT2, LRRK2, MAPKAPK2, PRKCA, MAP2K5	224	312	18559	3.18664	0.521723	0.24568	0.24568
GOTERM_MF_ALL	GO:0044822~poly(A) RNA binding	29	12.4464	0.00121618	USP10, FCF1, MRPL14, AKAP1, RBM3, LARP1, PUF60, KHSRP, ZNF768, DHX37, ZC3H18, KIF1C, RRP12, PELP1, RBM38, LRRC47, RBM14, CLUH, SAMD4A, FNDC3A, URB1, QKI, SCAF4, NUDT21, GRWD1, MKRN1, CCDC86, UBA1, LSM14B	215	1196	16881	1.90382	0.529749	0.150806	0.150076
REACTOME_PATHWAY	R-HSA-983168:R-HSA-983168	11	4.72103	0.00235645	UBE2W, RNF126, HACE1, MKRN1, KLHL21, UBA3, KEAP1, UBA1, UBE2J2, PSMA7, KLHL20	103	308	9075	3.14667	0.531075	0.75642	0.75642
GOTERM_CC_ALL	GO:0005737~cytoplasm	150	64.3777	0.00166771	CARS, CRTC2, TRIO, CCNT2, ZDHHC5, PLOD3, KEAP1, NUDT6, STK11, TBK1, KHSRP, ZMIZ2, AKT2, NUDT19, BBX, HMGN3, SIL1, MAP2K3, RAB2B, C8ORF4, LMTK2, PRKCA, KCTD2, FNDC3A, TEX2, THNSL2, SCAMP3, RUNX2, ERN1, RNF126, MELK, GRWD1, MAPKAPK2, FLYWCH1, CCDC151, RTN2, NECAB1, NUMBL, BEX1, CRABP2, HTRA1, MRPL14, UBE2J2, PGS1, INPP5B, LARP1, SYNGR2, IRAK1, AGMO, DHX37, PLXNA1, SMYD3, MAP2K5, STIL, ICMT, HACE1, …	217	10775	18224	1.16912	0.535961	0.0479467	0.0465917
UP_KEYWORDS	Endosome	14	6.00858	0.00332019	WDR48, USP10, LRRK2, TGFBRAP1, SNX10, INPP5B, VPS51, SNX27, AKT2, TRIM3, GALNTL5, OCIAD1, TMEM106B, WASH1	233	481	20581	2.57095	0.566018	0.0643605	0.0615511
GOTERM_BP_ALL	GO:0042325~regulation of phosphorylation	33	14.1631	0.000261223	CCNT2, LRRK2, PTEN, GPS2, MLLT1, C3, STK11, TBK1, IRAK1, AKT2, HRH4, HSF1, WASH1, SMYD3, CNPPD1, SASH1, MAP2K5, MAP4K3, MAP2K3, PRKCA, DUSP8, TARBP2, PTK2, DUSP7, ERN1, PKIB, DBNDD2, SH3BP5L, VAPB, MOB2, MAPKAPK2, NODAL, CCL26	202	1393	16792	1.96931	0.59035	0.0495597	0.0487761
GOTERM_BP_ALL	GO:0019538~protein metabolic process	90	38.6266	0.000296333	CARS, POP5, GSK3A, CRTC2, CCNT2, TRIO, WDR48, LRRK2, ZDHHC5, PTEN, KEAP1, JADE3, MYSM1, RBM3, STK11, TBK1, MAN1A2, AKT2, KHSRP, TRIM3, WASH1, CNPPD1, ADAMTS6, MAP2K3, LRRC47, RBM14, PARP2, LMTK2, SLC39A10, PRKCA, KCTD2, DUSP8, DUSP7, ERN1, RNF126, MYCN, MELK, NSMCE4A, RASA1, EHHADH, MAPKAPK2, NUMBL, USP10, USP11, HTRA1, GPS2, MRPL14, MLLT1, UBE2J2, HSPBP1, PSMA7, INPP5B, C3, LARP1, IRAK1, HRH4, H…	202	5457	16792	1.37101	0.636662	0.0532619	0.0524197
INTERPRO	IPR011009:Protein kinase-like domain	16	6.86695	0.00197044	MAP2K3, GSK3A, TRIO, LRRK2, LMTK2, PRKCA, PTK2, ERN1, STK11, MELK, TBK1, IRAK1, AKT2, MAPKAPK2, MAP2K5, MAP4K3	224	531	18559	2.4965	0.640016	0.255172	0.255172
GOTERM_BP_ALL	GO:0031399~regulation of protein modification process	37	15.8798	0.000330393	CCNT2, WDR48, LRRK2, PTEN, GPS2, MLLT1, HSPBP1, PSMA7, C3, STK11, TBK1, IRAK1, AKT2, HRH4, HSF1, WASH1, SMYD3, CNPPD1, SASH1, MAP2K5, MAP4K3, MAP2K3, SLC39A10, PRKCA, DUSP8, TARBP2, PTK2, DUSP7, ERN1, PKIB, DBNDD2, SH3BP5L, VAPB, MOB2, MAPKAPK2, NODAL, CCL26	202	1664	16792	1.84841	0.676581	0.0557331	0.0548518
UP_KEYWORDS	Ubl conjugation pathway	17	7.29614	0.004591	NUMBL, HACE1, WDR48, USP10, USP11, KLHL21, KEAP1, UBE2J2, MYSM1, KLHL20, UBE2W, RNF126, NPLOC4, MKRN1, UBA3, UBA1, BAP1	233	680	20581	2.20826	0.684941	0.082638	0.0790308
GOTERM_BP_ALL	GO:0051603~proteolysis involved in cellular protein catabolic process	20	8.58369	0.000353909	GSK3A, HACE1, USP10, USP11, LRRK2, SGTA, PTEN, KLHL21, KEAP1, KCTD2, UBE2J2, HSPBP1, PTK2, PSMA7, KLHL20, UBE2W, RNF126, NPLOC4, UBA1, BAP1	202	657	16792	2.53055	0.701554	0.0557331	0.0548518
GOTERM_BP_ALL	GO:0071704~organic substance metabolic process	152	65.2361	0.000359042	CARS, POP5, CRTC2, TRIO, CCNT2, ZDHHC5, FCF1, KEAP1, JADE3, STK11, TBK1, KHSRP, ZMIZ2, AKT2, NUDT19, BBX, HMGN3, MAP2K3, C8ORF4, LMTK2, PRKCA, KCTD2, HDGFRP2, TEX2, THNSL2, RUNX2, ERN1, RNF126, MYCN, MELK, MAPKAPK2, CCDC86, ZSCAN25, ZNF674, NUMBL, INO80E, BEX1, CRABP2, HTRA1, MRPL14, UBE2J2, HSPBP1, PGS1, INPP5B, C3, LARP1, IRAK1, AGMO, HRH4, DHX37, ZNF787, SMYD3, MAP2K5, ICMT, HACE1, KLHL21, TRA…	202	10707	16792	1.18012	0.706743	0.0557331	0.0548518
GOTERM_CC_ALL	GO:0044451~nucleoplasm part	19	8.15451	0.00322566	MBD3, RBM14, CCNT2, PTEN, C8ORF4, JADE3, MLLT1, GTF2H5, KLHL20, TBX15, NUDT21, HIRA, H2AFY2, POLR3D, HSF1, ZNF768, INTS5, INTS8, PELP1	217	741	18224	2.15337	0.77377	0.0872827	0.084816
UP_KEYWORDS	Neurodegeneration	10	4.29185	0.00625206	RTN2, TBK1, HACE1, VAPB, LRRK2, MFN2, TMEM106B, KIF1C, UBA1, MAPT	233	293	20581	3.01469	0.792825	0.105035	0.10045
UP_KEYWORDS	Unfolded protein response	4	1.71674	0.00709399	ERN1, VAPB, MFN2, UBE2J2	233	35	20581	10.0949	0.832528	0.11173	0.106853
GOTERM_MF_ALL	GO:0036094~small molecule binding	49	21.03	0.00319599	CARS, GSK3A, TRIO, MCM8, LRRK2, PLOD3, RBM3, STK11, TBK1, AKT2, KIF1C, MAP2K3, RAB2B, RBM14, LMTK2, PRKCA, THNSL2, DCK, RUNX2, ERN1, MELK, EHHADH, MAPKAPK2, CRABP2, GNAI3, UBE2J2, PGS1, BTAF1, PUF60, IRAK1, DHX37, MFN2, MAP4K3, MAP2K5, MBD3, RBM38, IDH3G, MICAL3, PTK2, SCAF4, BCKDK, UBE2W, IMPDH1, NT5C1A, UBA3, OGDH, ID3, UBA1, HYOU1	215	2571	16881	1.49642	0.862577	0.330253	0.328655
GOTERM_BP_ALL	GO:0006468~protein phosphorylation	39	16.7382	0.000622087	GSK3A, CCNT2, TRIO, LRRK2, PTEN, GPS2, MLLT1, PSMA7, C3, STK11, TBK1, IRAK1, AKT2, HRH4, HSF1, SMYD3, CNPPD1, SASH1, MAP2K5, MAP4K3, MAP2K3, LMTK2, PRKCA, DUSP8, TARBP2, PTK2, DUSP7, ERN1, BCKDK, PKIB, DBNDD2, SH3BP5L, MELK, VAPB, RASA1, MOB2, MAPKAPK2, NODAL, CCL26	202	1852	16792	1.75055	0.880652	0.0836925	0.0823691
GOTERM_BP_ALL	GO:0071900~regulation of protein serine/threonine kinase activity	16	6.86695	0.000628906	MAP2K3, CCNT2, LRRK2, PTEN, GPS2, DUSP8, DUSP7, ERN1, PKIB, STK11, IRAK1, MAPKAPK2, CNPPD1, SASH1, MAP2K5, MAP4K3	202	476	16792	2.79424	0.883402	0.0836925	0.0823691
GOTERM_BP_ALL	GO:0044257~cellular protein catabolic process	20	8.58369	0.000632347	GSK3A, HACE1, USP10, USP11, LRRK2, SGTA, PTEN, KLHL21, KEAP1, KCTD2, UBE2J2, HSPBP1, PTK2, PSMA7, KLHL20, UBE2W, RNF126, NPLOC4, UBA1, BAP1	202	689	16792	2.41303	0.884765	0.0836925	0.0823691
GOTERM_BP_ALL	GO:0008152~metabolic process	155	66.5236	0.000637191	CARS, POP5, CRTC2, TRIO, CCNT2, PCDH11X, ZDHHC5, FCF1, PLOD3, KEAP1, JADE3, STK11, TBK1, KHSRP, ZMIZ2, AKT2, NUDT19, BBX, HMGN3, MAP2K3, C8ORF4, LMTK2, PRKCA, KCTD2, HDGFRP2, TEX2, THNSL2, RUNX2, ERN1, RNF126, MYCN, MELK, MAPKAPK2, CCDC86, ZSCAN25, ZNF674, NUMBL, INO80E, BEX1, CRABP2, HTRA1, MRPL14, UBE2J2, HSPBP1, PGS1, INPP5B, C3, LARP1, IRAK1, AGMO, HRH4, DHX37, ZNF787, SMYD3, MAP2K5, ICMT, HA…	202	11075	16792	1.16343	0.886657	0.0836925	0.0823691
GOTERM_MF_ALL	GO:0004672~protein kinase activity	18	7.72532	0.00400156	MAP2K3, GSK3A, TRIO, CCNT2, LRRK2, LMTK2, PRKCA, PTK2, ERN1, BCKDK, STK11, MELK, TBK1, IRAK1, AKT2, MAPKAPK2, MAP2K5, MAP4K3	215	652	16881	2.16763	0.916753	0.354424	0.352709
GOTERM_BP_ALL	GO:0032268~regulation of cellular protein metabolic process	46	19.7425	0.000775513	CCNT2, WDR48, LRRK2, PTEN, KEAP1, GPS2, MLLT1, HSPBP1, PSMA7, C3, RBM3, STK11, LARP1, TBK1, IRAK1, AKT2, KHSRP, HRH4, HSF1, WASH1, SMYD3, CNPPD1, SASH1, MAP2K5, MAP4K3, MAP2K3, SGTA, SAMD4A, SLC39A10, PRKCA, DUSP8, QKI, TARBP2, PTK2, DUSP7, ERN1, PKIB, DBNDD2, MYCN, SH3BP5L, VAPB, MOB2, MAPKAPK2, LSM14B, NODAL, CCL26	202	2346	16792	1.62997	0.929362	0.0873824	0.0860006
GOTERM_BP_ALL	GO:0032270~positive regulation of cellular protein metabolic process	32	13.7339	0.000779137	CCNT2, LRRK2, PTEN, KEAP1, HSPBP1, PSMA7, C3, RBM3, STK11, LARP1, TBK1, IRAK1, AKT2, HSF1, SMYD3, SASH1, MAP2K5, MAP4K3, MAP2K3, SGTA, SAMD4A, SLC39A10, PRKCA, TARBP2, PTK2, DUSP7, ERN1, VAPB, MOB2, MAPKAPK2, NODAL, CCL26	202	1420	16792	1.87332	0.930231	0.0873824	0.0860006
GOTERM_BP_ALL	GO:0031323~regulation of cellular metabolic process	93	39.9142	0.00079966	GSK3A, CRTC2, CCNT2, WDR48, TCF25, LRRK2, PCDH11X, PTEN, KEAP1, MYSM1, RBM3, STK11, TBK1, ZMIZ2, AKT2, KHSRP, LRRTM2, ZNF768, BBX, WASH1, CNPPD1, CEP290, ZNF488, HMGN3, PELP1, MAP2K3, RBM14, TFE3, C8ORF4, SLC39A10, PRKCA, DUSP8, RUNX2, DUSP7, ERN1, MYCN, RASA1, MAPKAPK2, ZSCAN25, ZNF674, INO80E, BEX1, CRABP2, ZBTB46, TGFBRAP1, HTRA1, GNAI3, GPS2, ZNF518A, MLLT1, HSPBP1, PSMA7, C3, HIRA, LARP1, BT…	202	5844	16792	1.32289	0.934959	0.0873824	0.0860006
GOTERM_BP_ALL	GO:0010467~gene expression	86	36.9099	0.000859217	CARS, POP5, CRTC2, CCNT2, TCF25, LRRK2, FCF1, PTEN, KEAP1, MYSM1, RBM3, TBK1, ZMIZ2, AKT2, KHSRP, ZNF768, BBX, CEP290, ZNF488, HMGN3, PELP1, MAP2K3, LRRC47, RBM14, TFE3, C8ORF4, PRKCA, HDGFRP2, RUNX2, ERN1, KIN, MYCN, MAPKAPK2, CCDC86, ZSCAN25, ZNF674, INO80E, BEX1, CRABP2, ZBTB46, TGFBRAP1, HTRA1, GPS2, ZNF518A, MRPL14, MLLT1, PSMA7, INPP5B, C3, HIRA, LARP1, BTAF1, PUF60, IRAK1, HSF1, DHX37, BRD…	202	5306	16792	1.34736	0.946941	0.0873824	0.0860006
GOTERM_BP_ALL	GO:0050770~regulation of axonogenesis	9	3.86266	0.000952509	SEMA6B, STK11, CTTN, CRABP2, OGN, PTEN, PLXNA1, MAPT, PTK2	202	168	16792	4.45332	0.961432	0.0873824	0.0860006
GOTERM_BP_ALL	GO:0034645~cellular macromolecule biosynthetic process	82	35.1931	0.000953137	CARS, GSK3A, CRTC2, CCNT2, MCM8, TCF25, ZDHHC5, PTEN, KEAP1, MYSM1, RBM3, TBK1, MAN1A2, ZMIZ2, AKT2, KHSRP, ZNF768, BBX, CEP290, ZNF488, HMGN3, PELP1, MAP2K3, LRRC47, RBM14, PARP2, TFE3, C8ORF4, HDGFRP2, RUNX2, ERN1, KIN, MYCN, ZSCAN25, ZNF674, INO80E, BEX1, CRABP2, USP10, ZBTB46, TGFBRAP1, HTRA1, GPS2, ZNF518A, MRPL14, MLLT1, HIRA, LARP1, BTAF1, PUF60, IRAK1, HSF1, BRD9, ZNF787, SMYD3, MAP2K5, M…	202	5012	16792	1.36005	0.961514	0.0873824	0.0860006
GOTERM_BP_ALL	GO:0006139~nucleobase-containing compound metabolic process	92	39.485	0.000957687	CARS, POP5, GSK3A, CRTC2, CCNT2, WDR48, MCM8, TCF25, LRRK2, FCF1, PTEN, KEAP1, MYSM1, RBM3, TBK1, ZMIZ2, KHSRP, ZNF768, BBX, CEP290, ZNF488, HMGN3, PELP1, MAP2K3, LRRC47, RBM14, PARP2, TFE3, C8ORF4, PRKCA, HDGFRP2, DCK, RUNX2, ERN1, KIN, MYCN, NSMCE4A, RASA1, CCDC86, ZSCAN25, TKT, ZNF674, INO80E, BEX1, CRABP2, USP10, ZBTB46, TGFBRAP1, HTRA1, GNAI3, GPS2, ZNF518A, MLLT1, HIRA, BTAF1, PUF60, IRAK1,…	202	5794	16792	1.31996	0.962108	0.0873824	0.0860006
GOTERM_MF_ALL	GO:0005515~protein binding	156	66.9528	0.00535223	CARS, POP5, CRTC2, TRIO, CCNT2, PLOD3, KEAP1, JADE3, METRNL, NUDT6, STK11, TBK1, KHSRP, ZMIZ2, AKT2, NUDT19, HMGN3, SIL1, SEMA6B, MAP2K3, RAB2B, C8ORF4, LMTK2, PRKCA, KCTD2, HDGFRP2, THNSL2, SCAMP3, RUNX2, ERN1, RNF126, MYCN, MELK, MAPKAPK2, CCDC86, UHRF1BP1, CCDC151, RTN2, NUMBL, INO80E, BEX1, CRABP2, NXPH3, HTRA1, UBE2J2, HSPBP1, INPP5B, C3, LARP1, SYNGR2, IRAK1, ZC3H18, SMYD3, MAP2K5, STIL, HA…	215	10806	16881	1.13349	0.96411	0.410917	0.408929
GOTERM_BP_ALL	GO:0080090~regulation of primary metabolic process	92	39.485	0.000981577	GSK3A, CRTC2, CCNT2, WDR48, TCF25, LRRK2, PTEN, KEAP1, MYSM1, RBM3, STK11, TBK1, ZMIZ2, AKT2, KHSRP, ZNF768, BBX, WASH1, CNPPD1, CEP290, ZNF488, HMGN3, PELP1, MAP2K3, RBM14, TFE3, C8ORF4, SLC39A10, PRKCA, DUSP8, RUNX2, DUSP7, ERN1, MYCN, RASA1, MAPKAPK2, ZSCAN25, ZNF674, INO80E, BEX1, CRABP2, ZBTB46, TGFBRAP1, HTRA1, GNAI3, GPS2, ZNF518A, MLLT1, HSPBP1, PSMA7, INPP5B, C3, HIRA, LARP1, BTAF1, PUF6…	202	5798	16792	1.31905	0.965081	0.0873824	0.0860006
GOTERM_BP_ALL	GO:0051246~regulation of protein metabolic process	48	20.6009	0.000990113	GSK3A, CCNT2, WDR48, LRRK2, PTEN, KEAP1, GPS2, MLLT1, HSPBP1, PSMA7, C3, RBM3, INPP5B, STK11, LARP1, TBK1, IRAK1, AKT2, KHSRP, HRH4, HSF1, WASH1, SMYD3, CNPPD1, SASH1, MAP2K5, MAP4K3, MAP2K3, SGTA, SAMD4A, SLC39A10, PRKCA, DUSP8, QKI, TARBP2, PTK2, DUSP7, ERN1, PKIB, DBNDD2, MYCN, SH3BP5L, VAPB, MOB2, MAPKAPK2, LSM14B, NODAL, CCL26	202	2512	16792	1.58845	0.966085	0.0873824	0.0860006
GOTERM_BP_ALL	GO:0033673~negative regulation of kinase activity	11	4.72103	0.000992003	PKIB, DBNDD2, SH3BP5L, PTEN, GPS2, WASH1, MLLT1, SMYD3, DUSP8, TARBP2, DUSP7	202	254	16792	3.60006	0.966304	0.0873824	0.0860006
GOTERM_BP_ALL	GO:0044249~cellular biosynthetic process	96	41.2017	0.000995883	CARS, GSK3A, CRTC2, CCNT2, MCM8, TCF25, ZDHHC5, PTEN, KEAP1, MYSM1, RBM3, TBK1, MAN1A2, ZMIZ2, AKT2, KHSRP, ZNF768, BBX, CEP290, ZNF488, HMGN3, PELP1, MAP2K3, LRRC47, RBM14, PARP2, TFE3, C8ORF4, PRKCA, HDGFRP2, THNSL2, DCK, RUNX2, ERN1, KIN, MYCN, MAPKAPK2, HAGH, ZSCAN25, TKT, ZNF674, INO80E, BEX1, CRABP2, USP10, ZBTB46, TGFBRAP1, HTRA1, GNAI3, GPS2, ZNF518A, MRPL14, MLLT1, PGS1, C3, HIRA, LARP1,…	202	6118	16792	1.30441	0.966748	0.0873824	0.0860006
GOTERM_BP_ALL	GO:0009059~macromolecule biosynthetic process	84	36.0515	0.00100445	CARS, GSK3A, CRTC2, CCNT2, MCM8, TCF25, ZDHHC5, PTEN, KEAP1, MYSM1, RBM3, TBK1, MAN1A2, ZMIZ2, AKT2, KHSRP, ZNF768, BBX, CEP290, ZNF488, HMGN3, PELP1, MAP2K3, LRRC47, RBM14, PARP2, TFE3, C8ORF4, HDGFRP2, RUNX2, ERN1, KIN, MYCN, MAPKAPK2, ZSCAN25, ZNF674, INO80E, BEX1, CRABP2, USP10, ZBTB46, TGFBRAP1, HTRA1, GPS2, ZNF518A, MRPL14, MLLT1, HIRA, LARP1, BTAF1, PUF60, IRAK1, HSF1, BRD9, ZNF787, SMYD3,…	202	5175	16792	1.34934	0.967708	0.0873824	0.0860006
GOTERM_BP_ALL	GO:0001934~positive regulation of protein phosphorylation	23	9.87124	0.00101808	MAP2K3, CCNT2, LRRK2, PTEN, PRKCA, PTK2, DUSP7, ERN1, C3, STK11, TBK1, IRAK1, VAPB, AKT2, MOB2, HSF1, MAPKAPK2, SMYD3, SASH1, NODAL, MAP2K5, MAP4K3, CCL26	202	890	16792	2.14827	0.969178	0.0873824	0.0860006
GOTERM_BP_ALL	GO:0051247~positive regulation of protein metabolic process	33	14.1631	0.00102351	GSK3A, CCNT2, LRRK2, PTEN, KEAP1, HSPBP1, PSMA7, C3, RBM3, STK11, LARP1, TBK1, IRAK1, AKT2, HSF1, SMYD3, SASH1, MAP2K5, MAP4K3, MAP2K3, SGTA, SAMD4A, SLC39A10, PRKCA, TARBP2, PTK2, DUSP7, ERN1, VAPB, MOB2, MAPKAPK2, NODAL, CCL26	202	1508	16792	1.81913	0.969745	0.0873824	0.0860006
GOTERM_MF_ALL	GO:0003723~RNA binding	34	14.5923	0.00596493	CARS, CCNT2, USP10, FCF1, MRPL14, AKAP1, RBM3, LARP1, PUF60, KHSRP, ZNF768, DHX37, ZC3H18, KIF1C, RRP12, PELP1, RBM38, LRRC47, RBM14, CLUH, SAMD4A, FNDC3A, URB1, QKI, TARBP2, SCAF4, KIN, NUDT21, IMPDH1, GRWD1, MKRN1, CCDC86, UBA1, LSM14B	215	1656	16881	1.61205	0.975506	0.410917	0.408929
GOTERM_BP_ALL	GO:0060255~regulation of macromolecule metabolic process	92	39.485	0.00108927	GSK3A, CRTC2, CCNT2, WDR48, TCF25, LRRK2, PTEN, KEAP1, MYSM1, RBM3, STK11, TBK1, ZMIZ2, AKT2, KHSRP, LRRTM2, ZNF768, BBX, WASH1, CNPPD1, CEP290, ZNF488, HMGN3, PELP1, MAP2K3, RBM14, TFE3, C8ORF4, SLC39A10, PRKCA, DUSP8, RUNX2, DUSP7, ERN1, MYCN, RASA1, MAPKAPK2, ZSCAN25, ZNF674, INO80E, BEX1, CRABP2, ZBTB46, TGFBRAP1, HTRA1, GPS2, ZNF518A, MLLT1, HSPBP1, PSMA7, INPP5B, C3, HIRA, LARP1, BTAF1, PUF…	202	5815	16792	1.31519	0.975838	0.0907279	0.0892932
GOTERM_CC_ALL	GO:0098588~bounding membrane of organelle	33	14.1631	0.00834202	SLC35F6, LRRK2, GNAI3, PLOD3, SNX10, AKAP1, INPP5B, TBK1, SYNGR2, IRAK1, SNX27, VPS51, MAN1A2, MFN2, WASH1, GABRA2, RAB2B, SLC35A4, HACE1, SLC39A13, FNDC3A, TRAPPC9, MANEAL, SCAMP3, MPHOSPH9, VAPB, GNB2, LPCAT2, GALNTL5, TMEM106B, UBA1, SEC24C, COPE	217	1742	18224	1.59093	0.978793	0.213185	0.20716
GOTERM_BP_ALL	GO:1901576~organic substance biosynthetic process	97	41.6309	0.00118563	CARS, CRTC2, CCNT2, ZDHHC5, KEAP1, STK11, TBK1, KHSRP, ZMIZ2, AKT2, BBX, HMGN3, MAP2K3, C8ORF4, PRKCA, HDGFRP2, THNSL2, RUNX2, ERN1, MYCN, MAPKAPK2, ZSCAN25, ZNF674, INO80E, BEX1, CRABP2, HTRA1, MRPL14, PGS1, C3, LARP1, IRAK1, AGMO, ZNF787, SMYD3, MAP2K5, HACE1, TRAPPC9, QKI, THAP11, DRAP1, PKIB, NPLOC4, H2AFY2, OGN, UBA3, INTS5, GALNTL5, ID3, LSM14B, INTS8, NODAL, GSK3A, MCM8, TCF25, PTEN, MYSM1…	202	6227	16792	1.29492	0.982622	0.0964034	0.094879
GOTERM_BP_ALL	GO:0046483~heterocycle metabolic process	93	39.9142	0.00126488	CARS, POP5, GSK3A, CRTC2, CCNT2, WDR48, MCM8, TCF25, LRRK2, FCF1, PTEN, KEAP1, MYSM1, RBM3, TBK1, ZMIZ2, KHSRP, ZNF768, BBX, CEP290, ZNF488, HMGN3, PELP1, MAP2K3, LRRC47, RBM14, PARP2, TFE3, C8ORF4, PRKCA, HDGFRP2, DCK, RUNX2, ERN1, KIN, MYCN, NSMCE4A, RASA1, CCDC86, ZSCAN25, TKT, ZNF674, INO80E, BEX1, CRABP2, USP10, ZBTB46, TGFBRAP1, HTRA1, GNAI3, GPS2, ZNF518A, MLLT1, HIRA, BTAF1, PUF60, IRAK1,…	202	5919	16792	1.30613	0.986747	0.0984997	0.0969421
GOTERM_BP_ALL	GO:0051348~negative regulation of transferase activity	13	5.5794	0.0012691	GSK3A, PTEN, GPS2, MLLT1, DUSP8, TARBP2, PSMA7, DUSP7, PKIB, DBNDD2, SH3BP5L, WASH1, SMYD3	202	357	16792	3.0271	0.986937	0.0984997	0.0969421
UP_KEYWORDS	Transferase	30	12.8755	0.0174333	GSK3A, TRIO, LRRK2, ZDHHC5, UBE2J2, AKAP1, PGS1, STK11, TBK1, IRAK1, AKT2, SMYD3, MAP2K5, MAP4K3, MAP2K3, ICMT, HACE1, PARP2, LMTK2, PRKCA, DCK, PTK2, ERN1, BCKDK, UBE2W, MELK, LPCAT2, MAPKAPK2, GALNTL5, TKT	233	1708	20581	1.55147	0.987898	0.258424	0.247143
GOTERM_MF_ALL	GO:0003676~nucleic acid binding	69	29.6137	0.0074025	CARS, CCNT2, MCM8, TCF25, FCF1, MYSM1, RBM3, TBK1, KHSRP, ZNF768, BBX, KIF1C, RRP12, ZNF488, HMGN3, PELP1, LRRC47, RBM14, CLUH, PARP2, TFE3, HDGFRP2, URB1, FNDC3A, RUNX2, KIN, MYCN, GRWD1, CCDC86, FLYWCH1, ZSCAN25, ZNF674, USP10, ZBTB46, ZNF518A, MRPL14, MLLT1, CENPB, AKAP1, LARP1, BTAF1, PUF60, HSF1, DHX37, ZC3H18, BRD9, ZNF787, SMYD3, TTC14, MBD3, RBM38, SAMD4A, USF2, GTF2H5, QKI, TARBP2, SCAF4…	215	4097	16881	1.32234	0.990014	0.447788	0.445621
GOTERM_MF_ALL	GO:0005524~ATP binding	31	13.3047	0.00794462	CARS, GSK3A, TRIO, MCM8, LRRK2, UBE2J2, PGS1, STK11, BTAF1, TBK1, IRAK1, AKT2, DHX37, KIF1C, MAP2K5, MAP4K3, MAP2K3, IDH3G, LMTK2, PRKCA, DCK, RUNX2, PTK2, ERN1, BCKDK, UBE2W, MELK, MAPKAPK2, UBA3, UBA1, HYOU1	215	1495	16881	1.6281	0.992883	0.447788	0.445621
GOTERM_BP_ALL	GO:0044265~cellular macromolecule catabolic process	24	10.3004	0.00147112	GSK3A, HACE1, USP10, USP11, LRRK2, SGTA, PTEN, KLHL21, SAMD4A, KEAP1, KCTD2, UBE2J2, HSPBP1, PTK2, PSMA7, KLHL20, ERN1, UBE2W, RNF126, NPLOC4, KHSRP, HSF1, UBA1, BAP1	202	976	16792	2.04415	0.993455	0.109232	0.107505
GOTERM_BP_ALL	GO:0034641~cellular nitrogen compound metabolic process	100	42.9185	0.00147136	CARS, POP5, CRTC2, CCNT2, FCF1, KEAP1, TBK1, KHSRP, ZMIZ2, AKT2, BBX, HMGN3, MAP2K3, C8ORF4, PRKCA, HDGFRP2, RUNX2, ERN1, MYCN, CCDC86, ZSCAN25, ZNF674, INO80E, BEX1, CRABP2, HTRA1, MRPL14, LARP1, IRAK1, DHX37, ZNF787, SMYD3, MAP2K5, HACE1, TRAPPC9, QKI, THAP11, DRAP1, PKIB, UBE2W, NPLOC4, H2AFY2, UBA3, OGDH, INTS5, ID3, LSM14B, INTS8, NODAL, GSK3A, WDR48, MCM8, TCF25, LRRK2, PTEN, MYSM1, RBM3, Z…	202	6505	16792	1.27792	0.99346	0.109232	0.107505
KEGG_PATHWAY	hsa04150:mTOR signaling pathway	4	1.71674	0.0295723	STK11, AKT2, PTEN, PRKCA	81	58	6879	5.85696	0.994924	1	1
UP_KEYWORDS	Protein transport	14	6.00858	0.0213908	RAB2B, TGFBRAP1, VPS13B, SNX10, SCAMP3, KLHL20, VPS51, SNX27, TRIM3, WASH1, SEC24C, SIL1, CEP290, COPE	233	610	20581	2.02726	0.995605	0.292075	0.279326
UP_KEYWORDS	Golgi apparatus	17	7.29614	0.0220215	RAB2B, SLC35A4, HACE1, LRRK2, SLC39A13, FNDC3A, TRAPPC9, MANEAL, KLHL20, INPP5B, MPHOSPH9, VPS51, MAN1A2, LPCAT2, TRIM3, SEC24C, COPE	233	812	20581	1.84928	0.996262	0.292075	0.279326
GOTERM_BP_ALL	GO:0006725~cellular aromatic compound metabolic process	93	39.9142	0.00165987	CARS, POP5, GSK3A, CRTC2, CCNT2, WDR48, MCM8, TCF25, LRRK2, FCF1, PTEN, KEAP1, MYSM1, RBM3, TBK1, ZMIZ2, KHSRP, ZNF768, BBX, CEP290, ZNF488, HMGN3, PELP1, MAP2K3, LRRC47, RBM14, PARP2, TFE3, C8ORF4, PRKCA, HDGFRP2, DCK, RUNX2, ERN1, KIN, MYCN, NSMCE4A, RASA1, CCDC86, ZSCAN25, TKT, ZNF674, INO80E, BEX1, CRABP2, USP10, ZBTB46, TGFBRAP1, HTRA1, GNAI3, GPS2, ZNF518A, MLLT1, HIRA, BTAF1, PUF60, IRAK1,…	202	5965	16792	1.29606	0.996569	0.120047	0.118148
KEGG_PATHWAY	hsa05142:Chagas disease (American trypanosomiasis)	5	2.14592	0.0324926	C3, IRAK1, AKT2, GNAI3, CD247	81	104	6879	4.08298	0.997014	1	1
GOTERM_BP_ALL	GO:0010562~positive regulation of phosphorus metabolic process	25	10.7296	0.00172249	GSK3A, CCNT2, LRRK2, PTEN, C3, STK11, TBK1, IRAK1, AKT2, HSF1, SMYD3, SASH1, MAP2K5, MAP4K3, MAP2K3, SLC39A10, PRKCA, PTK2, DUSP7, ERN1, VAPB, MOB2, MAPKAPK2, NODAL, CCL26	202	1049	16792	1.98114	0.99723	0.120047	0.118148
GOTERM_BP_ALL	GO:0045937~positive regulation of phosphate metabolic process	25	10.7296	0.00172249	GSK3A, CCNT2, LRRK2, PTEN, C3, STK11, TBK1, IRAK1, AKT2, HSF1, SMYD3, SASH1, MAP2K5, MAP4K3, MAP2K3, SLC39A10, PRKCA, PTK2, DUSP7, ERN1, VAPB, MOB2, MAPKAPK2, NODAL, CCL26	202	1049	16792	1.98114	0.99723	0.120047	0.118148
KEGG_PATHWAY	hsa04370:VEGF signaling pathway	4	1.71674	0.0336542	AKT2, MAPKAPK2, PRKCA, PTK2	81	61	6879	5.56891	0.997583	1	1
GOTERM_BP_ALL	GO:0006807~nitrogen compound metabolic process	105	45.0644	0.00181719	CARS, POP5, CRTC2, CCNT2, FCF1, KEAP1, TBK1, KHSRP, ZMIZ2, AKT2, BBX, HMGN3, MAP2K3, C8ORF4, PRKCA, HDGFRP2, TEX2, THNSL2, RUNX2, ERN1, MYCN, CCDC86, ZSCAN25, ZNF674, INO80E, BEX1, CRABP2, HTRA1, MRPL14, LARP1, IRAK1, DHX37, ZNF787, SMYD3, MAP2K5, HACE1, TRAPPC9, QKI, THAP11, DRAP1, PKIB, UBE2W, NPLOC4, H2AFY2, OGN, UBA3, OGDH, INTS5, ID3, LSM14B, INTS8, NODAL, GSK3A, WDR48, MCM8, TCF25, LRRK2, P…	202	6948	16792	1.25626	0.997997	0.122434	0.120498
GOTERM_BP_ALL	GO:0042327~positive regulation of phosphorylation	23	9.87124	0.00182844	MAP2K3, CCNT2, LRRK2, PTEN, PRKCA, PTK2, DUSP7, ERN1, C3, STK11, TBK1, IRAK1, VAPB, AKT2, MOB2, HSF1, MAPKAPK2, SMYD3, SASH1, NODAL, MAP2K5, MAP4K3, CCL26	202	932	16792	2.05146	0.998073	0.122434	0.120498
GOTERM_MF_ALL	GO:0000166~nucleotide binding	44	18.8841	0.010219	CARS, GSK3A, TRIO, MCM8, LRRK2, GNAI3, UBE2J2, PGS1, RBM3, STK11, BTAF1, TBK1, IRAK1, PUF60, AKT2, DHX37, MFN2, KIF1C, MAP2K5, MAP4K3, MAP2K3, MBD3, RBM38, RAB2B, RBM14, IDH3G, MICAL3, LMTK2, PRKCA, DCK, RUNX2, PTK2, SCAF4, ERN1, BCKDK, UBE2W, MELK, IMPDH1, NT5C1A, EHHADH, MAPKAPK2, UBA3, UBA1, HYOU1	215	2389	16881	1.44609	0.998285	0.483574	0.481234
GOTERM_MF_ALL	GO:1901265~nucleoside phosphate binding	44	18.8841	0.0102909	CARS, GSK3A, TRIO, MCM8, LRRK2, GNAI3, UBE2J2, PGS1, RBM3, STK11, BTAF1, TBK1, IRAK1, PUF60, AKT2, DHX37, MFN2, KIF1C, MAP2K5, MAP4K3, MAP2K3, MBD3, RBM38, RAB2B, RBM14, IDH3G, MICAL3, LMTK2, PRKCA, DCK, RUNX2, PTK2, SCAF4, ERN1, BCKDK, UBE2W, MELK, IMPDH1, NT5C1A, EHHADH, MAPKAPK2, UBA3, UBA1, HYOU1	215	2390	16881	1.44549	0.998361	0.483574	0.481234
GOTERM_MF_ALL	GO:0032559~adenyl ribonucleotide binding	31	13.3047	0.0109194	CARS, GSK3A, TRIO, MCM8, LRRK2, UBE2J2, PGS1, STK11, BTAF1, TBK1, IRAK1, AKT2, DHX37, KIF1C, MAP2K5, MAP4K3, MAP2K3, IDH3G, LMTK2, PRKCA, DCK, RUNX2, PTK2, ERN1, BCKDK, UBE2W, MELK, MAPKAPK2, UBA3, UBA1, HYOU1	215	1531	16881	1.58981	0.998894	0.483574	0.481234
GOTERM_BP_ALL	GO:0009058~biosynthetic process	97	41.6309	0.00203054	CARS, CRTC2, CCNT2, ZDHHC5, KEAP1, STK11, TBK1, KHSRP, ZMIZ2, AKT2, BBX, HMGN3, MAP2K3, C8ORF4, PRKCA, HDGFRP2, THNSL2, RUNX2, ERN1, MYCN, MAPKAPK2, ZSCAN25, ZNF674, INO80E, BEX1, CRABP2, HTRA1, MRPL14, PGS1, C3, LARP1, IRAK1, AGMO, ZNF787, SMYD3, MAP2K5, HACE1, TRAPPC9, QKI, THAP11, DRAP1, PKIB, NPLOC4, H2AFY2, OGN, UBA3, INTS5, GALNTL5, ID3, LSM14B, INTS8, NODAL, GSK3A, MCM8, TCF25, PTEN, MYSM1…	202	6320	16792	1.27587	0.999035	0.133352	0.131243
GOTERM_CC_ALL	GO:1990234~transferase complex	17	7.29614	0.0151006	CCNT2, KLHL21, KEAP1, JADE3, KCTD2, UBE2J2, GTF2H5, KLHL20, ERN1, PUF60, H2AFY2, POLR3D, OGDH, ZNF768, INTS5, INTS8, PELP1	217	739	18224	1.93192	0.999087	0.351205	0.341279
REACTOME_PATHWAY	R-HSA-450302:R-HSA-450302	3	1.28755	0.0228617	MAP2K3, IRAK1, MAPKAPK2	103	21	9075	12.5867	0.999403	1	1
GOTERM_MF_ALL	GO:0030554~adenyl nucleotide binding	31	13.3047	0.0119926	CARS, GSK3A, TRIO, MCM8, LRRK2, UBE2J2, PGS1, STK11, BTAF1, TBK1, IRAK1, AKT2, DHX37, KIF1C, MAP2K5, MAP4K3, MAP2K3, IDH3G, LMTK2, PRKCA, DCK, RUNX2, PTK2, ERN1, BCKDK, UBE2W, MELK, MAPKAPK2, UBA3, UBA1, HYOU1	215	1542	16881	1.57847	0.999436	0.495692	0.493294
UP_KEYWORDS	Transcription	38	16.309	0.029544	CRTC2, INO80E, CCNT2, TCF25, ZBTB46, KEAP1, ZNF518A, MLLT1, MYSM1, HIRA, PUF60, ZMIZ2, KHSRP, HSF1, ZNF768, BBX, BRD9, ZNF787, ZNF488, PELP1, MBD3, RBM14, HACE1, TFE3, USF2, GTF2H5, RUNX2, THAP11, DRAP1, ERN1, TBX15, MYCN, POLR3D, NFIC, ID3, ZSCAN25, ZNF697, ZNF674	233	2398	20581	1.39973	0.999462	0.356319	0.340765
GOTERM_CC_ALL	GO:0044440~endosomal part	12	5.15021	0.0163579	INPP5B, TBK1, VPS51, IRAK1, SNX27, LRRK2, TGFBRAP1, GALNTL5, TMEM106B, UBA1, WASH1, SNX10	217	441	18224	2.28521	0.999493	0.351205	0.341279
GOTERM_CC_ALL	GO:0005768~endosome	18	7.72532	0.0165893	WDR48, USP10, LRRK2, TGFBRAP1, LMTK2, SNX10, INPP5B, TBK1, VPS51, IRAK1, SNX27, AKT2, TRIM3, GALNTL5, OCIAD1, TMEM106B, UBA1, WASH1	217	811	18224	1.86396	0.999545	0.351205	0.341279
GOTERM_BP_ALL	GO:0006469~negative regulation of protein kinase activity	10	4.29185	0.00226014	PKIB, DBNDD2, SH3BP5L, PTEN, GPS2, MLLT1, SMYD3, DUSP8, TARBP2, DUSP7	202	237	16792	3.50754	0.99956	0.14563	0.143327
UP_KEYWORDS	Host-virus interaction	10	4.29185	0.0310673	KIN, CRTC2, TBK1, CCNT2, WDR48, VAPB, SGTA, CCDC86, CD247, PSMA7	233	385	20581	2.2943	0.999637	0.356319	0.340765
UP_KEYWORDS	Translation regulation	5	2.14592	0.0311072	AKT2, SAMD4A, LSM14B, QKI, TARBP2	233	105	20581	4.20621	0.999641	0.356319	0.340765
KEGG_PATHWAY	hsa05202:Transcriptional misregulation in cancer	6	2.57511	0.0444317	MYCN, CCNT2, TFE3, MLLT1, PTK2, RUNX2	81	167	6879	3.05123	0.999664	1	1
GOTERM_BP_ALL	GO:0090304~nucleic acid metabolic process	82	35.1931	0.00234919	CARS, POP5, CRTC2, CCNT2, WDR48, MCM8, TCF25, FCF1, PTEN, KEAP1, MYSM1, RBM3, TBK1, ZMIZ2, KHSRP, ZNF768, BBX, CEP290, ZNF488, HMGN3, PELP1, MAP2K3, LRRC47, RBM14, PARP2, TFE3, C8ORF4, HDGFRP2, RUNX2, ERN1, KIN, MYCN, NSMCE4A, CCDC86, ZSCAN25, ZNF674, INO80E, BEX1, CRABP2, USP10, ZBTB46, TGFBRAP1, HTRA1, GPS2, ZNF518A, MLLT1, HIRA, BTAF1, PUF60, IRAK1, HSF1, DHX37, BRD9, ZNF787, SMYD3, MAP2K5, MB…	202	5158	16792	1.32155	0.999676	0.148564	0.146215
GOTERM_CC_ALL	GO:0032991~macromolecular complex	73	31.3305	0.017919	POP5, GSK3A, CCNT2, MCM8, LRRK2, FCF1, KEAP1, JADE3, CCDC102A, RBM3, STK11, KHSRP, ZNF768, KIF1C, WASH1, CEP290, HMGN3, PELP1, LRRC47, RBM14, KCTD2, RUNX2, ERN1, MYCN, NSMCE4A, CTTN, CCDC86, MAPT, INO80E, BEX1, USP10, TGFBRAP1, GNAI3, GPS2, MRPL14, MLLT1, UBE2J2, PSMA7, HIRA, LARP1, PUF60, IRAK1, SNX27, VPS51, HSF1, PLXNA1, AAMP, EMC8, SASH1, MBD3, GABRA2, KLHL21, SAMD4A, GTF2H5, TARBP2, KLHL20, …	217	4868	18224	1.25938	0.999756	0.351205	0.341279
GOTERM_CC_ALL	GO:0031090~organelle membrane	44	18.8841	0.0181355	SLC35F6, LRRK2, GNAI3, PLOD3, MRPL14, SNX10, TMEM70, AKAP1, PGS1, INPP5B, TBK1, SYNGR2, IRAK1, SNX27, VPS51, MAN1A2, MFN2, WASH1, RRP12, KLHDC2, GABRA2, RAB2B, SLC35A4, HACE1, PRKCA, SLC39A13, FNDC3A, TRAPPC9, MANEAL, SCAMP3, SLC25A38, ERN1, LETM1, MPHOSPH9, VAPB, GNB2, LPCAT2, GALNTL5, INTS5, OGDH, TMEM106B, UBA1, SEC24C, COPE	217	2646	18224	1.39652	0.999779	0.351205	0.341279
GOTERM_BP_ALL	GO:0031401~positive regulation of protein modification process	26	11.1588	0.00253365	CCNT2, LRRK2, PTEN, HSPBP1, PSMA7, C3, STK11, TBK1, IRAK1, AKT2, HSF1, SMYD3, SASH1, MAP2K5, MAP4K3, MAP2K3, SLC39A10, PRKCA, PTK2, DUSP7, ERN1, VAPB, MOB2, MAPKAPK2, NODAL, CCL26	202	1143	16792	1.89094	0.999828	0.157317	0.154829
GOTERM_CC_ALL	GO:0044464~cell part	205	87.9828	0.0186815	POP5, TRIO, ZDHHC5, FCF1, KEAP1, CCDC102A, NUDT6, TBK1, ZMIZ2, AKT2, BBX, SIL1, C8ORF4, HDGFRP2, PRKCA, FNDC3A, SCAMP3, RUNX2, RNF126, GRWD1, CCDC86, ZSCAN25, FLYWCH1, NECAB1, NUMBL, BEX1, CRABP2, MRPL14, UBE2J2, INPP5B, C3, PGS1, LARP1, SYNGR2, AGMO, DHX37, HACE1, ICMT, MICAL3, PTK2, THAP11, PKIB, NPLOC4, H2AFY2, OGDH, INTS5, GALNTL5, ID3, HYOU1, INTS8, BAP1, GPR19, SLC35F6, WDR48, TCF25, SNX10,…	217	16449	18224	1.04664	0.999829	0.351205	0.341279
GOTERM_CC_ALL	GO:1902494~catalytic complex	22	9.44206	0.0190872	MBD3, LRRC47, INO80E, CCNT2, KLHL21, GNAI3, KEAP1, JADE3, KCTD2, UBE2J2, GTF2H5, KLHL20, ERN1, BCKDK, PUF60, H2AFY2, POLR3D, OGDH, ZNF768, INTS5, INTS8, PELP1	217	1088	18224	1.69816	0.999859	0.351205	0.341279
GOTERM_BP_ALL	GO:0043086~negative regulation of catalytic activity	21	9.01288	0.00263337	GSK3A, LRRK2, PCDH11X, PTEN, GNAI3, LMTK2, GPS2, MLLT1, PRKCA, DUSP8, HSPBP1, TARBP2, PSMA7, DUSP7, C3, PKIB, DBNDD2, SH3BP5L, WASH1, SMYD3, MAP2K5	202	839	16792	2.08069	0.999878	0.160257	0.157723
GOTERM_BP_ALL	GO:0044271~cellular nitrogen compound biosynthetic process	79	33.9056	0.00267898	CARS, GSK3A, CRTC2, CCNT2, TCF25, PTEN, KEAP1, MYSM1, RBM3, TBK1, ZMIZ2, KHSRP, ZNF768, BBX, CEP290, ZNF488, HMGN3, PELP1, MAP2K3, LRRC47, RBM14, TFE3, C8ORF4, PRKCA, HDGFRP2, DCK, RUNX2, ERN1, MYCN, HAGH, ZSCAN25, ZNF674, INO80E, BEX1, CRABP2, USP10, ZBTB46, TGFBRAP1, HTRA1, GNAI3, GPS2, ZNF518A, MRPL14, MLLT1, HIRA, LARP1, BTAF1, PUF60, IRAK1, HSF1, BRD9, ZNF787, SMYD3, MAP2K5, MBD3, HACE1, SAM…	202	4947	16792	1.32751	0.999895	0.160257	0.157723
GOTERM_BP_ALL	GO:0018130~heterocycle biosynthetic process	72	30.9013	0.00272179	GSK3A, CRTC2, CCNT2, TCF25, PTEN, KEAP1, MYSM1, TBK1, ZMIZ2, KHSRP, ZNF768, BBX, CEP290, ZNF488, HMGN3, PELP1, MAP2K3, RBM14, TFE3, C8ORF4, PRKCA, HDGFRP2, DCK, RUNX2, ERN1, MYCN, ZSCAN25, ZNF674, INO80E, BEX1, CRABP2, USP10, ZBTB46, TGFBRAP1, HTRA1, GNAI3, GPS2, ZNF518A, MLLT1, HIRA, BTAF1, PUF60, IRAK1, HSF1, BRD9, ZNF787, SMYD3, MAP2K5, MBD3, HACE1, SAMD4A, TRAPPC9, USF2, GTF2H5, TARBP2, THAP1…	202	4411	16792	1.3569	0.99991	0.160257	0.157723
GOTERM_BP_ALL	GO:0016070~RNA metabolic process	75	32.1888	0.00284216	CARS, POP5, CRTC2, CCNT2, TCF25, FCF1, PTEN, KEAP1, MYSM1, RBM3, TBK1, ZMIZ2, KHSRP, ZNF768, BBX, CEP290, ZNF488, HMGN3, PELP1, MAP2K3, LRRC47, RBM14, PARP2, TFE3, C8ORF4, HDGFRP2, RUNX2, ERN1, KIN, MYCN, CCDC86, ZSCAN25, ZNF674, INO80E, BEX1, CRABP2, ZBTB46, TGFBRAP1, HTRA1, GPS2, ZNF518A, MLLT1, HIRA, BTAF1, PUF60, IRAK1, HSF1, DHX37, BRD9, ZNF787, SMYD3, MAP2K5, MBD3, RBM38, HACE1, SAMD4A, TRA…	202	4648	16792	1.34136	0.99994	0.164508	0.161907
GOTERM_MF_ALL	GO:0035639~purine ribonucleoside triphosphate binding	35	15.0215	0.0158059	CARS, GSK3A, TRIO, MCM8, LRRK2, GNAI3, UBE2J2, PGS1, STK11, BTAF1, TBK1, IRAK1, AKT2, DHX37, MFN2, KIF1C, MAP2K5, MAP4K3, MAP2K3, RAB2B, IDH3G, LMTK2, PRKCA, DCK, RUNX2, PTK2, ERN1, BCKDK, UBE2W, MELK, EHHADH, MAPKAPK2, UBA3, UBA1, HYOU1	215	1841	16881	1.4927	0.999949	0.563344	0.560619
UP_KEYWORDS	RNA-binding	14	6.00858	0.0391681	RBM38, RBM14, CLUH, QKI, TARBP2, SCAF4, AKAP1, RBM3, KIN, NUDT21, LARP1, PUF60, IMPDH1, KHSRP	233	665	20581	1.85959	0.999956	0.429146	0.410414
GOTERM_BP_ALL	GO:0019438~aromatic compound biosynthetic process	72	30.9013	0.00294698	GSK3A, CRTC2, CCNT2, TCF25, PTEN, KEAP1, MYSM1, TBK1, ZMIZ2, KHSRP, ZNF768, BBX, CEP290, ZNF488, HMGN3, PELP1, MAP2K3, RBM14, TFE3, C8ORF4, PRKCA, HDGFRP2, DCK, RUNX2, ERN1, MYCN, ZSCAN25, ZNF674, INO80E, BEX1, CRABP2, USP10, ZBTB46, TGFBRAP1, HTRA1, GNAI3, GPS2, ZNF518A, MLLT1, HIRA, BTAF1, PUF60, IRAK1, HSF1, BRD9, ZNF787, SMYD3, MAP2K5, MBD3, HACE1, SAMD4A, TRAPPC9, USF2, GTF2H5, TARBP2, THAP1…	202	4424	16792	1.35291	0.999958	0.165053	0.162443
GOTERM_BP_ALL	GO:0070647~protein modification by small protein conjugation or removal	24	10.3004	0.00299094	HACE1, WDR48, USP10, USP11, LRRK2, PTEN, KLHL21, KEAP1, UBE2J2, MYSM1, HSPBP1, PTK2, PSMA7, KLHL20, UBE2W, RNF126, NSMCE4A, TRIM3, MKRN1, UBA3, UBA1, WASH1, SASH1, BAP1	202	1032	16792	1.93323	0.999964	0.165053	0.162443
GOTERM_CC_ALL	GO:0005783~endoplasmic reticulum	30	12.8755	0.0221724	RTN2, CRABP2, LRRK2, KEAP1, PLOD3, SNX10, UBE2J2, PGS1, MAN1A2, AGMO, KIF1C, AGA, EMC8, SIL1, SMIM14, RAB2B, ICMT, HACE1, PRKCA, TRAPPC9, TEX2, ERN1, NPLOC4, VAPB, LPCAT2, OGN, UBA1, HYOU1, SEC24C, COPE	217	1660	18224	1.51774	0.999967	0.380848	0.370085
GOTERM_CC_ALL	GO:0005623~cell	205	87.9828	0.0223541	POP5, TRIO, ZDHHC5, FCF1, KEAP1, CCDC102A, NUDT6, TBK1, ZMIZ2, AKT2, BBX, SIL1, C8ORF4, HDGFRP2, PRKCA, FNDC3A, SCAMP3, RUNX2, RNF126, GRWD1, CCDC86, ZSCAN25, FLYWCH1, NECAB1, NUMBL, BEX1, CRABP2, MRPL14, UBE2J2, INPP5B, C3, PGS1, LARP1, SYNGR2, AGMO, DHX37, HACE1, ICMT, MICAL3, PTK2, THAP11, PKIB, NPLOC4, H2AFY2, OGDH, INTS5, GALNTL5, ID3, HYOU1, INTS8, BAP1, GPR19, SLC35F6, WDR48, TCF25, SNX10,…	217	16478	18224	1.0448	0.99997	0.380848	0.370085
GOTERM_BP_ALL	GO:0016310~phosphorylation	42	18.0258	0.00305771	GSK3A, CCNT2, TRIO, LRRK2, PTEN, GPS2, MLLT1, PSMA7, C3, STK11, TBK1, IRAK1, AKT2, HRH4, HSF1, WASH1, SMYD3, CNPPD1, SASH1, MAP2K5, MAP4K3, MAP2K3, LMTK2, PRKCA, DUSP8, DCK, TARBP2, PTK2, DUSP7, ERN1, BCKDK, PKIB, DBNDD2, SH3BP5L, MELK, VAPB, RASA1, MOB2, MAPKAPK2, OGDH, NODAL, CCL26	202	2229	16792	1.56636	0.999971	0.165053	0.162443
GOTERM_MF_ALL	GO:0032550~purine ribonucleoside binding	35	15.0215	0.0168936	CARS, GSK3A, TRIO, MCM8, LRRK2, GNAI3, UBE2J2, PGS1, STK11, BTAF1, TBK1, IRAK1, AKT2, DHX37, MFN2, KIF1C, MAP2K5, MAP4K3, MAP2K3, RAB2B, IDH3G, LMTK2, PRKCA, DCK, RUNX2, PTK2, ERN1, BCKDK, UBE2W, MELK, EHHADH, MAPKAPK2, UBA3, UBA1, HYOU1	215	1850	16881	1.48544	0.999974	0.563344	0.560619
GOTERM_BP_ALL	GO:0044248~cellular catabolic process	33	14.1631	0.00309013	GSK3A, USP10, USP11, LRRK2, PTEN, KEAP1, UBE2J2, HSPBP1, PSMA7, AKT2, KHSRP, HSF1, NUDT19, HACE1, SGTA, KLHL21, SAMD4A, KCTD2, THNSL2, PTK2, KLHL20, ERN1, BCKDK, UBE2W, RNF126, NPLOC4, NT5C1A, EHHADH, OGN, OGDH, UBA1, HAGH, BAP1	202	1616	16792	1.69755	0.999974	0.165053	0.162443
GOTERM_BP_ALL	GO:0034654~nucleobase-containing compound biosynthetic process	71	30.4721	0.00311963	GSK3A, CRTC2, CCNT2, TCF25, PTEN, KEAP1, MYSM1, TBK1, ZMIZ2, KHSRP, ZNF768, BBX, CEP290, ZNF488, HMGN3, PELP1, MAP2K3, RBM14, TFE3, C8ORF4, PRKCA, HDGFRP2, DCK, RUNX2, ERN1, MYCN, ZSCAN25, ZNF674, INO80E, BEX1, CRABP2, USP10, ZBTB46, TGFBRAP1, HTRA1, GNAI3, GPS2, ZNF518A, MLLT1, HIRA, BTAF1, PUF60, IRAK1, HSF1, BRD9, ZNF787, SMYD3, MAP2K5, MBD3, HACE1, SAMD4A, TRAPPC9, USF2, GTF2H5, TARBP2, THAP1…	202	4357	16792	1.35463	0.999977	0.165053	0.162443
UP_KEYWORDS	Amyotrophic lateral sclerosis	3	1.28755	0.0420789	TBK1, VAPB, TMEM106B	233	29	20581	9.13764	0.999979	0.441828	0.422542
GOTERM_MF_ALL	GO:0001883~purine nucleoside binding	35	15.0215	0.0172693	CARS, GSK3A, TRIO, MCM8, LRRK2, GNAI3, UBE2J2, PGS1, STK11, BTAF1, TBK1, IRAK1, AKT2, DHX37, MFN2, KIF1C, MAP2K5, MAP4K3, MAP2K3, RAB2B, IDH3G, LMTK2, PRKCA, DCK, RUNX2, PTK2, ERN1, BCKDK, UBE2W, MELK, EHHADH, MAPKAPK2, UBA3, UBA1, HYOU1	215	1853	16881	1.48304	0.99998	0.563344	0.560619
GOTERM_MF_ALL	GO:0032549~ribonucleoside binding	35	15.0215	0.0172693	CARS, GSK3A, TRIO, MCM8, LRRK2, GNAI3, UBE2J2, PGS1, STK11, BTAF1, TBK1, IRAK1, AKT2, DHX37, MFN2, KIF1C, MAP2K5, MAP4K3, MAP2K3, RAB2B, IDH3G, LMTK2, PRKCA, DCK, RUNX2, PTK2, ERN1, BCKDK, UBE2W, MELK, EHHADH, MAPKAPK2, UBA3, UBA1, HYOU1	215	1853	16881	1.48304	0.99998	0.563344	0.560619
KEGG_PATHWAY	hsa04360:Axon guidance	5	2.14592	0.0599486	SEMA6B, RASA1, GNAI3, PLXNA1, PTK2	81	127	6879	3.34354	0.999981	1	1
GOTERM_BP_ALL	GO:0048522~positive regulation of cellular process	76	32.618	0.00318096	SLC35F6, GSK3A, CRTC2, CCNT2, TRIO, WDR48, LRRK2, PTEN, KEAP1, METRNL, MYSM1, RBM3, STK11, TBK1, ZMIZ2, AKT2, KHSRP, LRRTM2, WASH1, CEP290, ZNF488, HMGN3, PELP1, SEMA6B, MAP2K3, RAB2B, RBM14, TFE3, C8ORF4, SLC39A10, PRKCA, HDGFRP2, RUNX2, DUSP7, ERN1, MYCN, MELK, NSMCE4A, CTTN, MAPKAPK2, TMEM106B, MAPT, NUMBL, BEX1, CRABP2, ZBTB46, HTRA1, UBE2J2, HSPBP1, PSMA7, C3, LARP1, IRAK1, HSF1, SMYD3, AAMP…	202	4744	16792	1.33174	0.999981	0.165053	0.162443
GOTERM_BP_ALL	GO:0044092~negative regulation of molecular function	25	10.7296	0.0031899	GSK3A, LRRK2, PCDH11X, GNAI3, PTEN, KEAP1, GPS2, MLLT1, HSPBP1, PSMA7, C3, BTAF1, IRAK1, WASH1, SMYD3, MAP2K5, LMTK2, PRKCA, DUSP8, TARBP2, DUSP7, PKIB, DBNDD2, SH3BP5L, ID3	202	1100	16792	1.88929	0.999982	0.165053	0.162443
KEGG_PATHWAY	hsa04728:Dopaminergic synapse	5	2.14592	0.061356	GSK3A, AKT2, GNB2, GNAI3, PRKCA	81	128	6879	3.31742	0.999986	1	1
GOTERM_CC_ALL	GO:0044437~vacuolar part	16	6.86695	0.0243231	SLC35F6, LRRK2, TGFBRAP1, GNAI3, SNX10, INPP5B, TBK1, VPS51, IRAK1, SNX27, GNB2, OGN, GALNTL5, TMEM106B, UBA1, WASH1	217	718	18224	1.87146	0.999988	0.399594	0.388301
GOTERM_MF_ALL	GO:0001882~nucleoside binding	35	15.0215	0.0181724	CARS, GSK3A, TRIO, MCM8, LRRK2, GNAI3, UBE2J2, PGS1, STK11, BTAF1, TBK1, IRAK1, AKT2, DHX37, MFN2, KIF1C, MAP2K5, MAP4K3, MAP2K3, RAB2B, IDH3G, LMTK2, PRKCA, DCK, RUNX2, PTK2, ERN1, BCKDK, UBE2W, MELK, EHHADH, MAPKAPK2, UBA3, UBA1, HYOU1	215	1860	16881	1.47746	0.999988	0.563344	0.560619
GOTERM_BP_ALL	GO:0019222~regulation of metabolic process	94	40.3433	0.00336863	GSK3A, CRTC2, CCNT2, WDR48, TCF25, LRRK2, PCDH11X, PTEN, KEAP1, MYSM1, RBM3, STK11, TBK1, ZMIZ2, AKT2, KHSRP, LRRTM2, ZNF768, BBX, WASH1, CNPPD1, CEP290, ZNF488, HMGN3, PELP1, MAP2K3, RBM14, TFE3, C8ORF4, SLC39A10, PRKCA, DUSP8, RUNX2, DUSP7, ERN1, MYCN, RASA1, MAPKAPK2, ZSCAN25, ZNF674, INO80E, BEX1, CRABP2, ZBTB46, TGFBRAP1, HTRA1, GNAI3, GPS2, ZNF518A, MLLT1, HSPBP1, PSMA7, INPP5B, C3, HIRA, L…	202	6171	16792	1.26626	0.99999	0.169538	0.166857
GOTERM_BP_ALL	GO:0071902~positive regulation of protein serine/threonine kinase activity	11	4.72103	0.00337586	ERN1, MAP2K3, STK11, CCNT2, IRAK1, LRRK2, MAPKAPK2, SASH1, MAP2K5, MAP4K3, DUSP7	202	300	16792	3.04805	0.99999	0.169538	0.166857
KEGG_PATHWAY	hsa04062:Chemokine signaling pathway	6	2.57511	0.0647981	GSK3A, AKT2, GNB2, GNAI3, PTK2, CCL26	81	186	6879	2.73955	0.999992	1	1
UP_KEYWORDS	DNA damage	9	3.86266	0.0468459	KIN, UBE2W, STK11, INO80E, NSMCE4A, MCM8, USP10, MAPKAPK2, GTF2H5	233	352	20581	2.25845	0.999994	0.446282	0.426801
UP_KEYWORDS	Transcription regulation	36	15.4506	0.0476987	CRTC2, INO80E, CCNT2, TCF25, ZBTB46, KEAP1, ZNF518A, MLLT1, MYSM1, HIRA, PUF60, ZMIZ2, KHSRP, HSF1, ZNF768, BBX, BRD9, ZNF787, ZNF488, MBD3, RBM14, HACE1, TFE3, USF2, GTF2H5, RUNX2, THAP11, DRAP1, ERN1, TBX15, MYCN, NFIC, ID3, ZSCAN25, ZNF697, ZNF674	233	2332	20581	1.36359	0.999995	0.446282	0.426801
UP_KEYWORDS	Kelch repeat	4	1.71674	0.0478159	KLHDC2, KLHL21, KEAP1, KLHL20	233	72	20581	4.90725	0.999995	0.446282	0.426801
GOTERM_CC_ALL	GO:0005829~cytosol	53	22.7468	0.0270833	CARS, GSK3A, TRIO, LRRK2, PTEN, KEAP1, STK11, TBK1, AKT2, KHSRP, WASH1, CEP290, MAP2K3, LMTK2, PRKCA, FNDC3A, DCK, DUSP7, RNF126, RASA1, EHHADH, MAPKAPK2, MAPT, HAGH, TKT, CRABP2, HTRA1, PSMA7, AKAP1, INPP5B, IRAK1, SNX27, VPS51, HSF1, MFN2, MAP2K5, RBM38, STIL, SGTA, TRAPPC9, TARBP2, PTK2, KLHL20, NPLOC4, IMPDH1, NT5C1A, POLR3D, GNB2, UBA3, OGDH, UBA1, SEC24C, COPE	217	3399	18224	1.30951	0.999997	0.423864	0.411886
GOTERM_CC_ALL	GO:1902555~endoribonuclease complex	3	1.28755	0.0276433	ERN1, POP5, TARBP2	217	22	18224	11.452	0.999997	0.423864	0.411886
UP_KEYWORDS	Proto-oncogene	7	3.00429	0.0514939	CARS, STIL, MYCN, AKT2, TFE3, MLLT1, PRKCA	233	236	20581	2.61997	0.999998	0.463445	0.443215
GOTERM_MF_ALL	GO:0032555~purine ribonucleotide binding	35	15.0215	0.0215616	CARS, GSK3A, TRIO, MCM8, LRRK2, GNAI3, UBE2J2, PGS1, STK11, BTAF1, TBK1, IRAK1, AKT2, DHX37, MFN2, KIF1C, MAP2K5, MAP4K3, MAP2K3, RAB2B, IDH3G, LMTK2, PRKCA, DCK, RUNX2, PTK2, ERN1, BCKDK, UBE2W, MELK, EHHADH, MAPKAPK2, UBA3, UBA1, HYOU1	215	1884	16881	1.45864	0.999999	0.620338	0.617337
GOTERM_CC_ALL	GO:0012505~endomembrane system	59	25.3219	0.0292484	WDR48, LRRK2, PLOD3, KEAP1, SNX10, TBK1, MAN1A2, AKT2, TRIM3, KIF1C, WASH1, RRP12, SIL1, SMIM14, RAB2B, LMTK2, PRKCA, SLC39A13, MANEAL, FNDC3A, TEX2, SCAMP3, ERN1, CTTN, TMEM106B, RTN2, CRABP2, USP10, TGFBRAP1, GNAI3, UBE2J2, PGS1, INPP5B, SYNGR2, IRAK1, SNX27, VPS51, AGMO, AGA, EMC8, KLHDC2, GABRA2, SLC35A4, ICMT, HACE1, TRAPPC9, KLHL20, MPHOSPH9, NPLOC4, VAPB, LPCAT2, OGN, INTS5, OCIAD1, GALNTL…	217	3878	18224	1.2777	0.999999	0.433452	0.421203
KEGG_PATHWAY	hsa04120:Ubiquitin mediated proteolysis	5	2.14592	0.0748062	UBE2W, UBA3, KEAP1, UBA1, UBE2J2	81	137	6879	3.09949	0.999999	1	1
GOTERM_MF_ALL	GO:0016773~phosphotransferase activity, alcohol group as acceptor	18	7.72532	0.0220634	MAP2K3, GSK3A, TRIO, CCNT2, LRRK2, LMTK2, PRKCA, PTK2, ERN1, BCKDK, STK11, MELK, TBK1, IRAK1, AKT2, MAPKAPK2, MAP2K5, MAP4K3	215	784	16881	1.80267	0.999999	0.620338	0.617337
GOTERM_BP_ALL	GO:0030163~protein catabolic process	20	8.58369	0.00404897	GSK3A, HACE1, USP10, USP11, LRRK2, SGTA, PTEN, KLHL21, KEAP1, KCTD2, UBE2J2, HSPBP1, PTK2, PSMA7, KLHL20, UBE2W, RNF126, NPLOC4, UBA1, BAP1	202	811	16792	2.05003	0.999999	0.200395	0.197226
KEGG_PATHWAY	hsa04727:GABAergic synapse	4	1.71674	0.0759658	GABRA2, GNB2, GNAI3, PRKCA	81	85	6879	3.99651	0.999999	1	1
GOTERM_BP_ALL	GO:0051171~regulation of nitrogen compound metabolic process	71	30.4721	0.00413292	GSK3A, CRTC2, CCNT2, TCF25, PTEN, KEAP1, MYSM1, RBM3, TBK1, ZMIZ2, AKT2, KHSRP, ZNF768, BBX, CEP290, ZNF488, HMGN3, PELP1, MAP2K3, RBM14, TFE3, C8ORF4, PRKCA, RUNX2, ERN1, MYCN, RASA1, ZSCAN25, ZNF674, INO80E, BEX1, CRABP2, ZBTB46, TGFBRAP1, HTRA1, GNAI3, GPS2, ZNF518A, MLLT1, PSMA7, HIRA, LARP1, BTAF1, PUF60, IRAK1, HSF1, BRD9, ZNF787, SMYD3, MAP2K5, MBD3, RBM38, HACE1, SAMD4A, TRAPPC9, USF2, GT…	202	4404	16792	1.34018	0.999999	0.201627	0.198439
GOTERM_CC_ALL	GO:0005773~vacuole	23	9.87124	0.0306165	SLC35F6, WDR48, USP10, LRRK2, TGFBRAP1, GNAI3, LMTK2, SNX10, INPP5B, TBK1, VPS51, IRAK1, SNX27, AKT2, GNB2, OGN, TRIM3, GALNTL5, OCIAD1, TMEM106B, UBA1, WASH1, AGA	217	1212	18224	1.59371	0.999999	0.433452	0.421203
GOTERM_CC_ALL	GO:0061695~transferase complex, transferring phosphorus-containing groups	8	3.43348	0.0310955	ERN1, CCNT2, PUF60, POLR3D, INTS5, ZNF768, INTS8, GTF2H5	217	253	18224	2.65554	1	0.433452	0.421203
GOTERM_MF_ALL	GO:0017076~purine nucleotide binding	35	15.0215	0.0235979	CARS, GSK3A, TRIO, MCM8, LRRK2, GNAI3, UBE2J2, PGS1, STK11, BTAF1, TBK1, IRAK1, AKT2, DHX37, MFN2, KIF1C, MAP2K5, MAP4K3, MAP2K3, RAB2B, IDH3G, LMTK2, PRKCA, DCK, RUNX2, PTK2, ERN1, BCKDK, UBE2W, MELK, EHHADH, MAPKAPK2, UBA3, UBA1, HYOU1	215	1897	16881	1.44864	1	0.620338	0.617337
GOTERM_MF_ALL	GO:0032553~ribonucleotide binding	35	15.0215	0.0240889	CARS, GSK3A, TRIO, MCM8, LRRK2, GNAI3, UBE2J2, PGS1, STK11, BTAF1, TBK1, IRAK1, AKT2, DHX37, MFN2, KIF1C, MAP2K5, MAP4K3, MAP2K3, RAB2B, IDH3G, LMTK2, PRKCA, DCK, RUNX2, PTK2, ERN1, BCKDK, UBE2W, MELK, EHHADH, MAPKAPK2, UBA3, UBA1, HYOU1	215	1900	16881	1.44635	1	0.620338	0.617337
GOTERM_BP_ALL	GO:0009889~regulation of biosynthetic process	70	30.0429	0.00442321	GSK3A, CRTC2, CCNT2, TCF25, PTEN, KEAP1, MYSM1, RBM3, STK11, TBK1, ZMIZ2, AKT2, KHSRP, ZNF768, BBX, CEP290, ZNF488, HMGN3, PELP1, MAP2K3, RBM14, TFE3, C8ORF4, PRKCA, RUNX2, ERN1, MYCN, MAPKAPK2, ZSCAN25, ZNF674, INO80E, BEX1, CRABP2, ZBTB46, TGFBRAP1, HTRA1, GNAI3, GPS2, ZNF518A, MLLT1, C3, HIRA, LARP1, BTAF1, PUF60, IRAK1, HSF1, BRD9, ZNF787, SMYD3, MAP2K5, MBD3, HACE1, SAMD4A, TRAPPC9, USF2, GT…	202	4339	16792	1.34109	1	0.211031	0.207694
GOTERM_BP_ALL	GO:0051347~positive regulation of transferase activity	17	7.29614	0.00444927	MAP2K3, GSK3A, CCNT2, LRRK2, PTEN, PTK2, PSMA7, DUSP7, ERN1, PKIB, STK11, IRAK1, VAPB, MAPKAPK2, SASH1, MAP2K5, MAP4K3	202	640	16792	2.20811	1	0.211031	0.207694
GOTERM_BP_ALL	GO:0010468~regulation of gene expression	70	30.0429	0.00458148	CRTC2, CCNT2, TCF25, LRRK2, PTEN, KEAP1, MYSM1, RBM3, TBK1, ZMIZ2, AKT2, KHSRP, ZNF768, BBX, CEP290, ZNF488, HMGN3, PELP1, MAP2K3, RBM14, TFE3, C8ORF4, PRKCA, RUNX2, ERN1, MYCN, MAPKAPK2, ZSCAN25, ZNF674, INO80E, BEX1, CRABP2, ZBTB46, TGFBRAP1, HTRA1, GPS2, ZNF518A, MLLT1, PSMA7, INPP5B, C3, HIRA, LARP1, BTAF1, PUF60, IRAK1, HSF1, BRD9, ZNF787, SMYD3, MAP2K5, MBD3, RBM38, HACE1, SAMD4A, TRAPPC9, …	202	4345	16792	1.33924	1	0.211767	0.208418
GOTERM_BP_ALL	GO:1901360~organic cyclic compound metabolic process	93	39.9142	0.0045888	CARS, POP5, GSK3A, CRTC2, CCNT2, WDR48, MCM8, TCF25, LRRK2, FCF1, PTEN, KEAP1, MYSM1, RBM3, TBK1, ZMIZ2, KHSRP, ZNF768, BBX, CEP290, ZNF488, HMGN3, PELP1, MAP2K3, LRRC47, RBM14, PARP2, TFE3, C8ORF4, PRKCA, HDGFRP2, DCK, RUNX2, ERN1, KIN, MYCN, NSMCE4A, RASA1, CCDC86, ZSCAN25, TKT, ZNF674, INO80E, BEX1, CRABP2, USP10, ZBTB46, TGFBRAP1, HTRA1, GNAI3, GPS2, ZNF518A, MLLT1, HIRA, BTAF1, PUF60, IRAK1,…	202	6149	16792	1.25727	1	0.211767	0.208418
GOTERM_CC_ALL	GO:0005730~nucleolus	18	7.72532	0.0336463	POP5, RBM14, INO80E, PARP2, IDH3G, FCF1, C8ORF4, MLLT1, URB1, GTF2H5, RBM3, NFIC, MOB2, GRWD1, DHX37, CCDC86, RRP12, PELP1	217	882	18224	1.71391	1	0.455215	0.44235
GOTERM_MF_ALL	GO:0003729~mRNA binding	7	3.00429	0.0254583	RBM38, NUDT21, LARP1, CLUH, KHSRP, SAMD4A, QKI	215	177	16881	3.10516	1	0.620338	0.617337
GOTERM_BP_ALL	GO:0007286~spermatid development	7	3.00429	0.00477206	STK11, SLC26A8, GALNTL5, PTCHD3, FNDC3A, QKI, TARBP2	202	130	16792	4.47616	1	0.217288	0.213852
GOTERM_MF_ALL	GO:0016301~kinase activity	20	8.58369	0.0260142	MAP2K3, GSK3A, TRIO, CCNT2, LRRK2, LMTK2, PRKCA, DCK, PTK2, AKAP1, ERN1, BCKDK, STK11, MELK, TBK1, IRAK1, AKT2, MAPKAPK2, MAP2K5, MAP4K3	215	924	16881	1.69949	1	0.620338	0.617337
KEGG_PATHWAY	hsa05032:Morphine addiction	4	1.71674	0.089019	GABRA2, GNB2, GNAI3, PRKCA	81	91	6879	3.73301	1	1	1
UP_KEYWORDS	Coiled coil	44	18.8841	0.0648342	CARS, NECAB1, NUMBL, INO80E, TRIO, LRRK2, GPS2, CCDC102A, PSMA7, TBK1, VPS51, WDR91, TRIM3, HYDIN, MFN2, ZC3H18, FLVCR2, BBX, PLXNA1, KIF1C, RRP12, CEP290, PELP1, MBD3, LRRC47, ANGPT2, TFE3, MICAL3, HDGFRP2, USF2, SCAMP3, RUNX2, THAP11, LETM1, KIN, MPHOSPH9, SH3BP5L, CTTN, VAPB, GNB2, CCDC86, UHRF1BP1, CCDC151, BAP1	233	3036	20581	1.28015	1	0.563387	0.538795
GOTERM_BP_ALL	GO:0031326~regulation of cellular biosynthetic process	69	29.6137	0.005015	GSK3A, CRTC2, CCNT2, TCF25, PTEN, KEAP1, MYSM1, RBM3, TBK1, ZMIZ2, AKT2, KHSRP, ZNF768, BBX, CEP290, ZNF488, HMGN3, PELP1, MAP2K3, RBM14, TFE3, C8ORF4, PRKCA, RUNX2, ERN1, MYCN, MAPKAPK2, ZSCAN25, ZNF674, INO80E, BEX1, CRABP2, ZBTB46, TGFBRAP1, HTRA1, GNAI3, GPS2, ZNF518A, MLLT1, C3, HIRA, LARP1, BTAF1, PUF60, IRAK1, HSF1, BRD9, ZNF787, SMYD3, MAP2K5, MBD3, HACE1, SAMD4A, TRAPPC9, USF2, GTF2H5, Q…	202	4284	16792	1.33891	1	0.225345	0.221782
GOTERM_MF_ALL	GO:0003682~chromatin binding	13	5.5794	0.0274148	MBD3, CRTC2, CCNT2, HDGFRP2, CENPB, RUNX2, HIRA, H2AFY2, POLR3D, HSF1, HMGN3, BAP1, PELP1	215	504	16881	2.02522	1	0.629526	0.62648
GOTERM_BP_ALL	GO:0010506~regulation of autophagy	10	4.29185	0.00514831	ERN1, GSK3A, STK11, TBK1, LARP1, CTTN, USP10, LRRK2, WASH1, MAPT	202	269	16792	3.09029	1	0.228331	0.22472
GOTERM_BP_ALL	GO:2000112~regulation of cellular macromolecule biosynthetic process	65	27.897	0.00536894	GSK3A, CRTC2, CCNT2, TCF25, PTEN, KEAP1, MYSM1, RBM3, TBK1, ZMIZ2, AKT2, KHSRP, ZNF768, BBX, CEP290, ZNF488, HMGN3, PELP1, MAP2K3, RBM14, TFE3, C8ORF4, RUNX2, ERN1, MYCN, ZSCAN25, ZNF674, INO80E, BEX1, CRABP2, ZBTB46, TGFBRAP1, HTRA1, GPS2, ZNF518A, MLLT1, HIRA, LARP1, BTAF1, PUF60, IRAK1, HSF1, BRD9, ZNF787, SMYD3, MAP2K5, MBD3, HACE1, SAMD4A, TRAPPC9, USF2, GTF2H5, QKI, TARBP2, THAP11, DRAP1, T…	202	3991	16792	1.35389	1	0.235009	0.231293
GOTERM_CC_ALL	GO:0000139~Golgi membrane	15	6.43777	0.0392357	RAB2B, SLC35A4, HACE1, SLC39A13, FNDC3A, TRAPPC9, MANEAL, SCAMP3, MPHOSPH9, VPS51, VAPB, MAN1A2, LPCAT2, SEC24C, COPE	217	699	18224	1.80218	1	0.51567	0.501096
KEGG_PATHWAY	hsa01130:Biosynthesis of antibiotics	6	2.57511	0.0999034	ICMT, IDH3G, EHHADH, OGDH, GALM, TKT	81	212	6879	2.40356	1	1	1
GOTERM_BP_ALL	GO:0031331~positive regulation of cellular catabolic process	10	4.29185	0.00555573	AKT2, KHSRP, LRRK2, HSF1, SGTA, PTEN, KEAP1, HSPBP1, PTK2, PSMA7	202	272	16792	3.0562	1	0.235009	0.231293
GOTERM_BP_ALL	GO:0097659~nucleic acid-templated transcription	62	26.6094	0.00559067	CRTC2, CCNT2, TCF25, PTEN, KEAP1, MYSM1, TBK1, ZMIZ2, KHSRP, ZNF768, BBX, CEP290, ZNF488, HMGN3, PELP1, MAP2K3, RBM14, TFE3, C8ORF4, HDGFRP2, RUNX2, ERN1, MYCN, ZSCAN25, ZNF674, INO80E, BEX1, CRABP2, ZBTB46, TGFBRAP1, HTRA1, GPS2, ZNF518A, MLLT1, HIRA, BTAF1, PUF60, IRAK1, HSF1, BRD9, ZNF787, SMYD3, MAP2K5, MBD3, HACE1, SAMD4A, TRAPPC9, USF2, GTF2H5, THAP11, DRAP1, TBX15, NUDT21, H2AFY2, POLR3D, …	202	3771	16792	1.36674	1	0.235009	0.231293
GOTERM_BP_ALL	GO:0043161~proteasome-mediated ubiquitin-dependent protein catabolic process	12	5.15021	0.00561409	UBE2W, GSK3A, RNF126, NPLOC4, LRRK2, SGTA, KEAP1, KCTD2, UBE2J2, HSPBP1, PSMA7, KLHL20	202	375	16792	2.66012	1	0.235009	0.231293
GOTERM_BP_ALL	GO:1901362~organic cyclic compound biosynthetic process	72	30.9013	0.00564297	GSK3A, CRTC2, CCNT2, TCF25, PTEN, KEAP1, MYSM1, TBK1, ZMIZ2, KHSRP, ZNF768, BBX, CEP290, ZNF488, HMGN3, PELP1, MAP2K3, RBM14, TFE3, C8ORF4, PRKCA, HDGFRP2, DCK, RUNX2, ERN1, MYCN, ZSCAN25, ZNF674, INO80E, BEX1, CRABP2, USP10, ZBTB46, TGFBRAP1, HTRA1, GNAI3, GPS2, ZNF518A, MLLT1, HIRA, BTAF1, PUF60, IRAK1, HSF1, BRD9, ZNF787, SMYD3, MAP2K5, MBD3, HACE1, SAMD4A, TRAPPC9, USF2, GTF2H5, TARBP2, THAP1…	202	4535	16792	1.31979	1	0.235009	0.231293
GOTERM_BP_ALL	GO:0048515~spermatid differentiation	7	3.00429	0.00572457	STK11, SLC26A8, GALNTL5, PTCHD3, FNDC3A, QKI, TARBP2	202	135	16792	4.31038	1	0.235535	0.231811
GOTERM_CC_ALL	GO:0043234~protein complex	61	26.1803	0.0424259	GSK3A, CCNT2, MCM8, LRRK2, KEAP1, JADE3, CCDC102A, STK11, KHSRP, ZNF768, KIF1C, WASH1, CEP290, PELP1, LRRC47, RBM14, KCTD2, RUNX2, ERN1, NSMCE4A, CTTN, MAPT, INO80E, BEX1, USP10, TGFBRAP1, GNAI3, GPS2, MLLT1, UBE2J2, PSMA7, HIRA, LARP1, PUF60, IRAK1, SNX27, VPS51, HSF1, PLXNA1, EMC8, SASH1, MBD3, GABRA2, KLHL21, GTF2H5, KLHL20, BCKDK, TBX15, NUDT21, NPLOC4, H2AFY2, POLR3D, GNB2, INTS5, OGDH, HYOU…	217	4118	18224	1.24402	1	0.535851	0.520707
GOTERM_CC_ALL	GO:0044431~Golgi apparatus part	18	7.72532	0.043101	RAB2B, SLC35A4, HACE1, LRRK2, SLC39A13, FNDC3A, TRAPPC9, MANEAL, SCAMP3, KLHL20, MPHOSPH9, VPS51, VAPB, MAN1A2, LPCAT2, OGN, SEC24C, COPE	217	910	18224	1.66117	1	0.535851	0.520707
GOTERM_BP_ALL	GO:0002831~regulation of response to biotic stimulus	7	3.00429	0.0059306	TBK1, ELMOD2, HTRA1, PRKCA, CD247, SASH1, TARBP2	202	136	16792	4.27868	1	0.236923	0.233177
GOTERM_BP_ALL	GO:0010563~negative regulation of phosphorus metabolic process	15	6.43777	0.00596643	LRRK2, PCDH11X, PTEN, GNAI3, GPS2, MLLT1, PRKCA, DUSP8, TARBP2, DUSP7, PKIB, DBNDD2, SH3BP5L, WASH1, SMYD3	202	544	16792	2.29215	1	0.236923	0.233177
GOTERM_BP_ALL	GO:0045936~negative regulation of phosphate metabolic process	15	6.43777	0.00596643	LRRK2, PCDH11X, PTEN, GNAI3, GPS2, MLLT1, PRKCA, DUSP8, TARBP2, DUSP7, PKIB, DBNDD2, SH3BP5L, WASH1, SMYD3	202	544	16792	2.29215	1	0.236923	0.233177
GOTERM_MF_ALL	GO:0016772~transferase activity, transferring phosphorus-containing groups	22	9.44206	0.0328133	MAP2K3, GSK3A, TRIO, CCNT2, LRRK2, LMTK2, PRKCA, DCK, PTK2, AKAP1, ERN1, PGS1, BCKDK, STK11, MELK, TBK1, IRAK1, AKT2, POLR3D, MAPKAPK2, MAP2K5, MAP4K3	215	1077	16881	1.60386	1	0.726581	0.723065
GOTERM_BP_ALL	GO:0043405~regulation of MAP kinase activity	11	4.72103	0.00607948	ERN1, MAP2K3, IRAK1, LRRK2, MAPKAPK2, GPS2, DUSP8, SASH1, MAP2K5, MAP4K3, DUSP7	202	327	16792	2.79638	1	0.238637	0.234863
GOTERM_BP_ALL	GO:0006508~proteolysis	33	14.1631	0.00619623	GSK3A, WDR48, USP10, USP11, LRRK2, HTRA1, PTEN, KEAP1, UBE2J2, HSPBP1, MYSM1, PSMA7, C3, INPP5B, HSF1, AGA, CORIN, ADAMTS6, MAP2K5, MAP2K3, HACE1, SGTA, KLHL21, KCTD2, PTK2, KLHL20, UBE2W, RNF126, NPLOC4, UBA3, UBA1, NODAL, BAP1	202	1693	16792	1.62035	1	0.240456	0.236654
GOTERM_CC_ALL	GO:0031463~Cul3-RING ubiquitin ligase complex	4	1.71674	0.0452374	KLHL21, KEAP1, KCTD2, KLHL20	217	67	18224	5.01382	1	0.537182	0.522
UP_KEYWORDS	Alternative promoter usage	4	1.71674	0.0815396	FNDC3A, PTK2, TARBP2, DUSP7	233	90	20581	3.9258	1	0.674538	0.645094
GOTERM_CC_ALL	GO:0005814~centriole	5	2.14592	0.0455437	MPHOSPH9, STIL, WASH1, CEP290, CCDC151	217	113	18224	3.716	1	0.537182	0.522
UP_KEYWORDS	DNA-binding	31	13.3047	0.0829788	TCF25, MCM8, ZNF518A, MYSM1, CENPB, BTAF1, PUF60, KHSRP, HSF1, ZNF768, BBX, ZNF787, ZNF488, HMGN3, MBD3, PARP2, TFE3, USF2, RUNX2, THAP11, DRAP1, TBX15, KIN, MYCN, H2AFY2, IMPDH1, NFIC, ZSCAN25, FLYWCH1, ZNF697, ZNF674	233	2050	20581	1.33573	1	0.674538	0.645094
INTERPRO	IPR000086:NUDIX hydrolase domain	3	1.28755	0.0414332	NUDT21, NUDT19, NUDT6	224	27	18559	9.20585	1	1	1
GOTERM_BP_ALL	GO:0010556~regulation of macromolecule biosynthetic process	66	28.3262	0.00677316	GSK3A, CRTC2, CCNT2, TCF25, PTEN, KEAP1, MYSM1, RBM3, TBK1, ZMIZ2, AKT2, KHSRP, ZNF768, BBX, CEP290, ZNF488, HMGN3, PELP1, MAP2K3, RBM14, TFE3, C8ORF4, RUNX2, ERN1, MYCN, MAPKAPK2, ZSCAN25, ZNF674, INO80E, BEX1, CRABP2, ZBTB46, TGFBRAP1, HTRA1, GPS2, ZNF518A, MLLT1, HIRA, LARP1, BTAF1, PUF60, IRAK1, HSF1, BRD9, ZNF787, SMYD3, MAP2K5, MBD3, HACE1, SAMD4A, TRAPPC9, USF2, GTF2H5, QKI, TARBP2, THAP11…	202	4107	16792	1.33589	1	0.258113	0.254031
INTERPRO	IPR015797:NUDIX hydrolase domain-like	3	1.28755	0.0442748	NUDT21, NUDT19, NUDT6	224	28	18559	8.87707	1	1	1
GOTERM_BP_ALL	GO:0009987~cellular process	196	84.1202	0.00686541	POP5, TRIO, ZDHHC5, FCF1, KEAP1, TBK1, ZMIZ2, AKT2, BBX, SIL1, C8ORF4, HDGFRP2, PRKCA, FNDC3A, RUNX2, RNF126, CCDC86, ZSCAN25, NUMBL, BEX1, CRABP2, MRPL14, UBE2J2, INPP5B, C3, PGS1, LARP1, AGMO, DHX37, HACE1, ICMT, MICAL3, PTK2, THAP11, PKIB, NPLOC4, H2AFY2, OGDH, INTS5, GALNTL5, ID3, HYOU1, INTS8, BAP1, NODAL, GPR19, SLC35F6, WDR48, TCF25, SNX10, SLC6A2, NUDCD3, TRIM3, FLVCR2, KIF1C, ZNF488, LRR…	202	15558	16792	1.04726	1	0.258113	0.254031
GOTERM_BP_ALL	GO:0009896~positive regulation of catabolic process	11	4.72103	0.00687796	GSK3A, AKT2, KHSRP, LRRK2, HSF1, SGTA, PTEN, KEAP1, HSPBP1, PTK2, PSMA7	202	333	16792	2.74599	1	0.258113	0.254031
UP_KEYWORDS	Disease mutation	37	15.8798	0.0907262	RTN2, MCM8, LRRK2, GNAI3, HTRA1, PTEN, PLOD3, SNX10, SLC6A2, C3, STK11, TBK1, PUF60, AKT2, MFN2, FLVCR2, KIF1C, AGA, SIL1, CEP290, MAP2K3, STIL, HACE1, VPS13B, GTF2H5, RUNX2, SLC25A38, BCKDK, MYCN, VAPB, ENAM, IMPDH1, RASA1, EHHADH, UBA1, MAPT, NODAL	233	2550	20581	1.28166	1	0.714469	0.683282
GOTERM_BP_ALL	GO:0050793~regulation of developmental process	39	16.7382	0.00725429	NUMBL, GSK3A, CCNT2, CRABP2, ZBTB46, LRRK2, PTEN, KEAP1, MYSM1, PSMA7, C3, STK11, HSF1, LRRTM2, PLXNA1, ZNF488, SASH1, MAP2K5, SEMA6B, RBM38, ANGPT2, TFE3, ARHGEF19, C8ORF4, PRKCA, RUNX2, PTK2, MYCN, H2AFY2, CTTN, ENAM, RASA1, MOB2, OGN, ID3, TMEM106B, MAPT, CCDC151, NODAL	202	2129	16792	1.52279	1	0.268844	0.264593
INTERPRO	IPR015916:Galactose oxidase, beta-propeller	3	1.28755	0.0471865	KLHL21, KEAP1, KLHL20	224	29	18559	8.57097	1	1	1
GOTERM_BP_ALL	GO:0048518~positive regulation of biological process	81	34.7639	0.00732137	SLC35F6, GSK3A, CRTC2, CCNT2, TRIO, WDR48, LRRK2, PTEN, KEAP1, METRNL, MYSM1, RBM3, STK11, TBK1, ZMIZ2, AKT2, KHSRP, LRRTM2, WASH1, CEP290, ZNF488, HMGN3, PELP1, SEMA6B, MAP2K3, RAB2B, RBM14, TFE3, C8ORF4, SLC39A10, PRKCA, HDGFRP2, RUNX2, DUSP7, ERN1, MYCN, MELK, NSMCE4A, CTTN, ENAM, MAPKAPK2, TMEM106B, MAPT, NUMBL, BEX1, CRABP2, ZBTB46, HTRA1, UBE2J2, HSPBP1, PSMA7, C3, LARP1, IRAK1, HSF1, SMYD3…	202	5285	16792	1.27406	1	0.268844	0.264593
UP_KEYWORDS	Endoplasmic reticulum	18	7.72532	0.0957874	SMIM14, RTN2, RAB2B, ICMT, HACE1, CRABP2, LRRK2, PLOD3, TRAPPC9, UBE2J2, ERN1, NPLOC4, VAPB, AGMO, LPCAT2, HYOU1, SEC24C, SIL1	233	1067	20581	1.49011	1	0.731468	0.699539
INTERPRO	IPR015943:WD40/YVTN repeat-like-containing domain	9	3.86266	0.048023	SEMA6B, HIRA, WDR48, LRRK2, GRWD1, GNB2, WDR91, PLXNA1, AAMP	224	331	18559	2.25279	1	1	1
GOTERM_BP_ALL	GO:0035966~response to topologically incorrect protein	8	3.43348	0.00757843	ERN1, UBE2W, GSK3A, RNF126, VAPB, MFN2, HYOU1, UBE2J2	202	188	16792	3.53739	1	0.270072	0.265801
UP_KEYWORDS	WD repeat	7	3.00429	0.0993525	HIRA, WDR48, LRRK2, GRWD1, GNB2, WDR91, AAMP	233	281	20581	2.2004	1	0.736378	0.704234
GOTERM_BP_ALL	GO:0010604~positive regulation of macromolecule metabolic process	49	21.03	0.00767561	GSK3A, CRTC2, CCNT2, LRRK2, PTEN, KEAP1, MYSM1, RBM3, STK11, TBK1, ZMIZ2, AKT2, KHSRP, CEP290, HMGN3, PELP1, MAP2K3, RBM14, TFE3, SLC39A10, PRKCA, RUNX2, DUSP7, ERN1, MYCN, MAPKAPK2, BEX1, HSPBP1, PSMA7, C3, LARP1, IRAK1, HSF1, SMYD3, SASH1, MAP4K3, MAP2K5, SGTA, SAMD4A, USF2, QKI, TARBP2, PTK2, PKIB, VAPB, NFIC, MOB2, NODAL, CCL26	202	2856	16792	1.42623	1	0.270072	0.265801
GOTERM_CC_ALL	GO:0043232~intracellular non-membrane-bounded organelle	59	25.3219	0.0556296	POP5, FCF1, KEAP1, SNX10, CCDC102A, RBM3, ZMIZ2, KHSRP, HYDIN, KIF1C, WASH1, RRP12, CEP290, HMGN3, PELP1, RBM14, PARP2, C8ORF4, URB1, RUNX2, MYCN, NSMCE4A, CTTN, GRWD1, EHHADH, MAPKAPK2, CCDC86, MAPT, CCDC151, INO80E, GNAI3, MRPL14, MLLT1, CENPB, HIRA, IRAK1, HSF1, DHX37, MFN2, AAMP, MAP2K5, MBD3, STIL, IDH3G, KLHL21, MICAL3, SAMD4A, GTF2H5, PTK2, KLHL20, NUDT21, MPHOSPH9, H2AFY2, POLR3D, NFIC, M…	217	4026	18224	1.23073	1	0.613413	0.596078
GOTERM_CC_ALL	GO:0043228~non-membrane-bounded organelle	59	25.3219	0.0556296	POP5, FCF1, KEAP1, SNX10, CCDC102A, RBM3, ZMIZ2, KHSRP, HYDIN, KIF1C, WASH1, RRP12, CEP290, HMGN3, PELP1, RBM14, PARP2, C8ORF4, URB1, RUNX2, MYCN, NSMCE4A, CTTN, GRWD1, EHHADH, MAPKAPK2, CCDC86, MAPT, CCDC151, INO80E, GNAI3, MRPL14, MLLT1, CENPB, HIRA, IRAK1, HSF1, DHX37, MFN2, AAMP, MAP2K5, MBD3, STIL, IDH3G, KLHL21, MICAL3, SAMD4A, GTF2H5, PTK2, KLHL20, NUDT21, MPHOSPH9, H2AFY2, POLR3D, NFIC, M…	217	4026	18224	1.23073	1	0.613413	0.596078
GOTERM_CC_ALL	GO:0000785~chromatin	11	4.72103	0.0560073	MBD3, HIRA, INO80E, MYCN, H2AFY2, POLR3D, HSF1, UBA1, HMGN3, RUNX2, PELP1	217	472	18224	1.9572	1	0.613413	0.596078
GOTERM_BP_ALL	GO:2000026~regulation of multicellular organismal development	33	14.1631	0.00784249	NUMBL, GSK3A, CRABP2, ZBTB46, LRRK2, PTEN, KEAP1, MYSM1, PSMA7, C3, STK11, LRRTM2, PLXNA1, ZNF488, SASH1, MAP2K5, SEMA6B, ANGPT2, TFE3, ARHGEF19, C8ORF4, PRKCA, RUNX2, PTK2, MYCN, H2AFY2, CTTN, ENAM, MOB2, OGN, TMEM106B, MAPT, NODAL	202	1721	16792	1.59398	1	0.270072	0.265801
GOTERM_BP_ALL	GO:0032774~RNA biosynthetic process	63	27.0386	0.00787576	CRTC2, CCNT2, TCF25, PTEN, KEAP1, MYSM1, TBK1, ZMIZ2, KHSRP, ZNF768, BBX, CEP290, ZNF488, HMGN3, PELP1, MAP2K3, RBM14, TFE3, C8ORF4, HDGFRP2, RUNX2, ERN1, MYCN, ZSCAN25, ZNF674, INO80E, BEX1, CRABP2, ZBTB46, TGFBRAP1, HTRA1, GPS2, ZNF518A, MLLT1, HIRA, BTAF1, PUF60, IRAK1, HSF1, BRD9, ZNF787, SMYD3, MAP2K5, MBD3, HACE1, SAMD4A, TRAPPC9, USF2, GTF2H5, TARBP2, THAP11, DRAP1, TBX15, NUDT21, H2AFY2, …	202	3905	16792	1.34113	1	0.270072	0.265801
GOTERM_BP_ALL	GO:0006351~transcription, DNA-templated	59	25.3219	0.00799053	CRTC2, CCNT2, TCF25, PTEN, KEAP1, MYSM1, TBK1, ZMIZ2, KHSRP, ZNF768, BBX, CEP290, ZNF488, HMGN3, PELP1, MAP2K3, RBM14, TFE3, C8ORF4, HDGFRP2, RUNX2, ERN1, MYCN, ZSCAN25, ZNF674, INO80E, BEX1, ZBTB46, HTRA1, GPS2, ZNF518A, MLLT1, HIRA, BTAF1, PUF60, IRAK1, HSF1, BRD9, ZNF787, SMYD3, MAP2K5, MBD3, HACE1, TRAPPC9, USF2, GTF2H5, THAP11, DRAP1, TBX15, NUDT21, H2AFY2, POLR3D, NFIC, INTS5, UBA3, ID3, IN…	202	3605	16792	1.3605	1	0.270072	0.265801
GOTERM_BP_ALL	GO:0006796~phosphate-containing compound metabolic process	52	22.3176	0.00799736	GSK3A, CCNT2, TRIO, LRRK2, PCDH11X, PTEN, STK11, TBK1, AKT2, WASH1, CNPPD1, MAP2K3, LMTK2, SLC39A10, PRKCA, DUSP8, THNSL2, DCK, DUSP7, ERN1, MELK, RASA1, MAPKAPK2, TKT, GNAI3, GPS2, MLLT1, PSMA7, PGS1, INPP5B, C3, IRAK1, HRH4, HSF1, SMYD3, SASH1, MAP4K3, MAP2K5, TARBP2, PTK2, BCKDK, PKIB, DBNDD2, SH3BP5L, VAPB, IMPDH1, NT5C1A, MOB2, LPCAT2, OGDH, NODAL, CCL26	202	3083	16792	1.40211	1	0.270072	0.265801
GOTERM_BP_ALL	GO:0065009~regulation of molecular function	49	21.03	0.00803345	GSK3A, CRTC2, CCNT2, TRIO, LRRK2, PCDH11X, PTEN, KEAP1, STK11, AKT2, WASH1, CNPPD1, HMGN3, MAP2K3, ELMOD2, ARHGEF19, LMTK2, SLC39A10, PRKCA, DUSP8, DUSP7, ERN1, RASA1, MAPKAPK2, BEX1, GNAI3, GPS2, MLLT1, HSPBP1, PSMA7, INPP5B, C3, BTAF1, IRAK1, HSF1, SMYD3, SASH1, MAP4K3, MAP2K5, TRAPPC9, TARBP2, PTK2, PKIB, DBNDD2, SH3BP5L, VAPB, ID3, NODAL, CCL26	202	2863	16792	1.42274	1	0.270072	0.265801
GOTERM_BP_ALL	GO:0043488~regulation of mRNA stability	7	3.00429	0.00803546	RBM38, KHSRP, MAPKAPK2, SAMD4A, PRKCA, QKI, PSMA7	202	145	16792	4.01311	1	0.270072	0.265801
GOTERM_BP_ALL	GO:0050790~regulation of catalytic activity	42	18.0258	0.00808637	GSK3A, CCNT2, TRIO, LRRK2, PCDH11X, GNAI3, PTEN, GPS2, MLLT1, HSPBP1, PSMA7, C3, INPP5B, STK11, IRAK1, AKT2, HSF1, WASH1, SMYD3, CNPPD1, SASH1, MAP2K5, MAP4K3, MAP2K3, ELMOD2, ARHGEF19, LMTK2, SLC39A10, PRKCA, DUSP8, TARBP2, PTK2, DUSP7, ERN1, PKIB, DBNDD2, SH3BP5L, VAPB, RASA1, MAPKAPK2, NODAL, CCL26	202	2357	16792	1.48129	1	0.270072	0.265801
GOTERM_BP_ALL	GO:0051252~regulation of RNA metabolic process	61	26.1803	0.00827684	CRTC2, CCNT2, TCF25, PTEN, KEAP1, MYSM1, TBK1, ZMIZ2, KHSRP, ZNF768, BBX, CEP290, ZNF488, HMGN3, PELP1, MAP2K3, RBM14, TFE3, C8ORF4, RUNX2, ERN1, MYCN, RASA1, ZSCAN25, ZNF674, INO80E, BEX1, CRABP2, ZBTB46, TGFBRAP1, HTRA1, GPS2, ZNF518A, MLLT1, HIRA, BTAF1, PUF60, IRAK1, HSF1, BRD9, ZNF787, SMYD3, MAP2K5, MBD3, RBM38, HACE1, SAMD4A, TRAPPC9, USF2, GTF2H5, TARBP2, THAP11, DRAP1, TBX15, H2AFY2, VAP…	202	3762	16792	1.34791	1	0.270072	0.265801
GOTERM_BP_ALL	GO:0000187~activation of MAPK activity	7	3.00429	0.00829861	ERN1, MAP2K3, IRAK1, LRRK2, MAPKAPK2, MAP2K5, DUSP7	202	146	16792	3.98562	1	0.270072	0.265801
GOTERM_BP_ALL	GO:0006793~phosphorus metabolic process	52	22.3176	0.00830382	GSK3A, CCNT2, TRIO, LRRK2, PCDH11X, PTEN, STK11, TBK1, AKT2, WASH1, CNPPD1, MAP2K3, LMTK2, SLC39A10, PRKCA, DUSP8, THNSL2, DCK, DUSP7, ERN1, MELK, RASA1, MAPKAPK2, TKT, GNAI3, GPS2, MLLT1, PSMA7, PGS1, INPP5B, C3, IRAK1, HRH4, HSF1, SMYD3, SASH1, MAP4K3, MAP2K5, TARBP2, PTK2, BCKDK, PKIB, DBNDD2, SH3BP5L, VAPB, IMPDH1, NT5C1A, MOB2, LPCAT2, OGDH, NODAL, CCL26	202	3089	16792	1.39938	1	0.270072	0.265801
REACTOME_PATHWAY	R-HSA-199418:R-HSA-199418	2	0.858369	0.0864906	AKT2, PTEN	103	8	9075	22.0267	1	1	1
GOTERM_CC_ALL	GO:0015630~microtubule cytoskeleton	20	8.58369	0.0640279	STIL, KLHL21, GNAI3, KEAP1, SNX10, PTK2, NUDT21, MPHOSPH9, CTTN, EHHADH, MAPKAPK2, MFN2, ID3, KIF1C, WASH1, MAPT, CCDC151, AAMP, CEP290, MAP2K5	217	1100	18224	1.52694	1	0.684949	0.665592
GOTERM_BP_ALL	GO:0009057~macromolecule catabolic process	25	10.7296	0.00928781	GSK3A, USP10, USP11, LRRK2, PTEN, KEAP1, UBE2J2, HSPBP1, PSMA7, KHSRP, HSF1, HACE1, SGTA, KLHL21, SAMD4A, KCTD2, PTK2, KLHL20, ERN1, UBE2W, RNF126, NPLOC4, OGN, UBA1, BAP1	202	1201	16792	1.73041	1	0.298042	0.293329
GOTERM_BP_ALL	GO:0010498~proteasomal protein catabolic process	12	5.15021	0.00942563	UBE2W, GSK3A, RNF126, NPLOC4, LRRK2, SGTA, KEAP1, KCTD2, UBE2J2, HSPBP1, PSMA7, KLHL20	202	403	16792	2.4753	1	0.298042	0.293329
GOTERM_BP_ALL	GO:0001558~regulation of cell growth	12	5.15021	0.00942563	SEMA6B, GSK3A, STK11, CTTN, H2AFY2, CRABP2, HTRA1, PLXNA1, HDGFRP2, MAPT, MAP2K5, BAP1	202	403	16792	2.4753	1	0.298042	0.293329
GOTERM_CC_ALL	GO:0055029~nuclear DNA-directed RNA polymerase complex	5	2.14592	0.0690487	POLR3D, INTS5, ZNF768, INTS8, GTF2H5	217	130	18224	3.23006	1	0.705831	0.685884
GOTERM_CC_ALL	GO:0000428~DNA-directed RNA polymerase complex	5	2.14592	0.0690487	POLR3D, INTS5, ZNF768, INTS8, GTF2H5	217	130	18224	3.23006	1	0.705831	0.685884
REACTOME_PATHWAY	R-HSA-418597:R-HSA-418597	3	1.28755	0.0976631	GNB2, GNAI3, PRKCA	103	47	9075	5.62384	1	1	1
GOTERM_BP_ALL	GO:0051646~mitochondrion localization	4	1.71674	0.00973427	CLUH, LRRK2, MFN2, MAPT	202	37	16792	8.98689	1	0.304977	0.300155
GOTERM_BP_ALL	GO:0043487~regulation of RNA stability	7	3.00429	0.010009	RBM38, KHSRP, MAPKAPK2, SAMD4A, PRKCA, QKI, PSMA7	202	152	16792	3.8283	1	0.310733	0.305819
GOTERM_CC_ALL	GO:0030880~RNA polymerase complex	5	2.14592	0.0721573	POLR3D, INTS5, ZNF768, INTS8, GTF2H5	217	132	18224	3.18112	1	0.721573	0.701181
GOTERM_BP_ALL	GO:0019219~regulation of nucleobase-containing compound metabolic process	65	27.897	0.0101946	GSK3A, CRTC2, CCNT2, TCF25, PTEN, KEAP1, MYSM1, TBK1, ZMIZ2, KHSRP, ZNF768, BBX, CEP290, ZNF488, HMGN3, PELP1, MAP2K3, RBM14, TFE3, C8ORF4, PRKCA, RUNX2, ERN1, MYCN, RASA1, ZSCAN25, ZNF674, INO80E, BEX1, CRABP2, ZBTB46, TGFBRAP1, HTRA1, GNAI3, GPS2, ZNF518A, MLLT1, HIRA, BTAF1, PUF60, IRAK1, HSF1, BRD9, ZNF787, SMYD3, MAP2K5, MBD3, RBM38, HACE1, SAMD4A, TRAPPC9, USF2, GTF2H5, TARBP2, THAP11, DRAP…	202	4104	16792	1.31661	1	0.313646	0.308686
GOTERM_BP_ALL	GO:0043542~endothelial cell migration	7	3.00429	0.0106311	ANGPT2, PTEN, PRKCA, AAMP, SASH1, PTK2, MAP2K5	202	154	16792	3.77858	1	0.324155	0.319029
GOTERM_MF_ALL	GO:0097367~carbohydrate derivative binding	38	16.309	0.0542123	CARS, GSK3A, TRIO, MCM8, LRRK2, GNAI3, UBE2J2, PGS1, STK11, BTAF1, TBK1, IRAK1, AKT2, DHX37, MFN2, KIF1C, AAMP, MAP2K5, MAP4K3, MAP2K3, RAB2B, IDH3G, LMTK2, PRKCA, DCK, RUNX2, PTK2, ERN1, BCKDK, UBE2W, MELK, RASA1, EHHADH, OGN, MAPKAPK2, UBA3, UBA1, HYOU1	215	2241	16881	1.33138	1	1	0.996769
GOTERM_BP_ALL	GO:0031325~positive regulation of cellular metabolic process	48	20.6009	0.0110035	GSK3A, CRTC2, CCNT2, BEX1, LRRK2, PTEN, KEAP1, HSPBP1, MYSM1, PSMA7, C3, RBM3, STK11, LARP1, TBK1, IRAK1, AKT2, ZMIZ2, KHSRP, HSF1, SMYD3, HMGN3, CEP290, SASH1, MAP2K5, MAP4K3, PELP1, MAP2K3, RBM14, SGTA, TFE3, SAMD4A, SLC39A10, PRKCA, USF2, RUNX2, TARBP2, PTK2, DUSP7, ERN1, PKIB, MYCN, VAPB, NFIC, MOB2, MAPKAPK2, NODAL, CCL26	202	2839	16792	1.40549	1	0.331382	0.326142
GOTERM_BP_ALL	GO:0045860~positive regulation of protein kinase activity	13	5.5794	0.011106	MAP2K3, CCNT2, LRRK2, PTK2, DUSP7, ERN1, STK11, IRAK1, VAPB, MAPKAPK2, SASH1, MAP2K5, MAP4K3	202	470	16792	2.2993	1	0.331382	0.326142
GOTERM_BP_ALL	GO:0010975~regulation of neuron projection development	12	5.15021	0.0111593	SEMA6B, STK11, CTTN, CRABP2, LRRK2, MOB2, OGN, PTEN, PLXNA1, TMEM106B, MAPT, PTK2	202	413	16792	2.41536	1	0.331382	0.326142
GOTERM_BP_ALL	GO:0010608~posttranscriptional regulation of gene expression	13	5.5794	0.0116064	RBM38, SAMD4A, PRKCA, QKI, TARBP2, PSMA7, RBM3, MYCN, LARP1, AKT2, KHSRP, MAPKAPK2, LSM14B	202	472	16792	2.28956	1	0.341689	0.336286
GOTERM_BP_ALL	GO:0033554~cellular response to stress	33	14.1631	0.0118705	GSK3A, INO80E, WDR48, USP10, MCM8, LRRK2, PTEN, GPS2, UBE2J2, STK11, IRAK1, HSF1, MFN2, SASH1, MAP2K5, MAP4K3, RBM38, RBM14, PARP2, SGTA, C8ORF4, GTF2H5, ERN1, KIN, UBE2W, RNF126, MELK, NPLOC4, NSMCE4A, VAPB, MAPKAPK2, UBA1, HYOU1	202	1773	16792	1.54723	1	0.34638	0.340903
GOTERM_BP_ALL	GO:0040008~regulation of growth	16	6.86695	0.0119686	SEMA6B, GSK3A, CRABP2, PTEN, HTRA1, HDGFRP2, PTK2, STK11, CTTN, H2AFY2, HSF1, PLXNA1, MAPT, TKT, MAP2K5, BAP1	202	652	16792	2.03997	1	0.34638	0.340903
GOTERM_BP_ALL	GO:0010594~regulation of endothelial cell migration	6	2.57511	0.0124276	ANGPT2, PRKCA, AAMP, SASH1, PTK2, MAP2K5	202	115	16792	4.33715	1	0.35664	0.351
GOTERM_BP_ALL	GO:0042326~negative regulation of phosphorylation	12	5.15021	0.0141248	PKIB, DBNDD2, SH3BP5L, LRRK2, PTEN, GPS2, WASH1, MLLT1, SMYD3, DUSP8, TARBP2, DUSP7	202	428	16792	2.33071	1	0.399699	0.393379
GOTERM_BP_ALL	GO:0007041~lysosomal transport	5	2.14592	0.014279	VPS51, SNX27, LRRK2, TGFBRAP1, TMEM106B	202	78	16792	5.32876	1	0.399699	0.393379
GOTERM_BP_ALL	GO:0043410~positive regulation of MAPK cascade	13	5.5794	0.0142791	MAP2K3, LRRK2, PTEN, PRKCA, DUSP7, ERN1, IRAK1, MAPKAPK2, SASH1, NODAL, MAP2K5, MAP4K3, CCL26	202	485	16792	2.22819	1	0.399699	0.393379
GOTERM_BP_ALL	GO:0022603~regulation of anatomical structure morphogenesis	22	9.44206	0.0146841	SEMA6B, ANGPT2, CRABP2, LRRK2, PTEN, ARHGEF19, PRKCA, PTK2, PSMA7, RUNX2, C3, STK11, CTTN, ENAM, RASA1, OGN, PLXNA1, MAPT, CCDC151, SASH1, NODAL, MAP2K5	202	1051	16792	1.74009	1	0.407693	0.401247
GOTERM_BP_ALL	GO:2001141~regulation of RNA biosynthetic process	58	24.8927	0.0152341	CRTC2, CCNT2, TCF25, PTEN, KEAP1, MYSM1, TBK1, ZMIZ2, KHSRP, ZNF768, BBX, CEP290, ZNF488, HMGN3, PELP1, MAP2K3, RBM14, TFE3, C8ORF4, RUNX2, ERN1, MYCN, ZSCAN25, ZNF674, INO80E, BEX1, CRABP2, ZBTB46, TGFBRAP1, HTRA1, GPS2, ZNF518A, MLLT1, HIRA, BTAF1, PUF60, IRAK1, HSF1, BRD9, ZNF787, SMYD3, MAP2K5, MBD3, HACE1, SAMD4A, TRAPPC9, USF2, GTF2H5, TARBP2, THAP11, DRAP1, TBX15, H2AFY2, NFIC, UBA3, ID3, …	202	3644	16792	1.32312	1	0.419551	0.412917
GOTERM_BP_ALL	GO:0031329~regulation of cellular catabolic process	11	4.72103	0.0156151	GSK3A, AKT2, KHSRP, LRRK2, HSF1, SGTA, PTEN, KEAP1, HSPBP1, PTK2, PSMA7	202	377	16792	2.42551	1	0.426606	0.41986
GOTERM_BP_ALL	GO:0043406~positive regulation of MAP kinase activity	8	3.43348	0.0157693	ERN1, MAP2K3, IRAK1, LRRK2, MAPKAPK2, SASH1, MAP2K5, DUSP7	202	217	16792	3.06465	1	0.427398	0.42064
GOTERM_BP_ALL	GO:0048667~cell morphogenesis involved in neuron differentiation	13	5.5794	0.0164369	SEMA6B, LINGO4, NUMBL, CRABP2, LRRK2, PTEN, PTK2, STK11, CTTN, OGN, TMEM106B, PLXNA1, MAPT	202	496	16792	2.17878	1	0.440341	0.433378
GOTERM_BP_ALL	GO:0043408~regulation of MAPK cascade	16	6.86695	0.0165336	MAP2K3, LRRK2, PTEN, GPS2, PRKCA, DUSP8, DUSP7, ERN1, IRAK1, HRH4, MAPKAPK2, SASH1, NODAL, MAP2K5, MAP4K3, CCL26	202	678	16792	1.96174	1	0.440341	0.433378
GOTERM_BP_ALL	GO:1901575~organic substance catabolic process	34	14.5923	0.0166337	GSK3A, USP10, USP11, LRRK2, PTEN, KEAP1, UBE2J2, HSPBP1, PSMA7, AKT2, KHSRP, HSF1, NUDT19, HACE1, SGTA, KLHL21, SAMD4A, KCTD2, THNSL2, PTK2, KLHL20, ERN1, BCKDK, UBE2W, RNF126, NPLOC4, NT5C1A, EHHADH, OGN, OGDH, UBA1, GALM, HAGH, BAP1	202	1889	16792	1.49623	1	0.440341	0.433378
GOTERM_BP_ALL	GO:1903052~positive regulation of proteolysis involved in cellular protein catabolic process	7	3.00429	0.0170637	LRRK2, SGTA, PTEN, KEAP1, HSPBP1, PTK2, PSMA7	202	171	16792	3.40293	1	0.448251	0.441163
GOTERM_BP_ALL	GO:0042787~protein ubiquitination involved in ubiquitin-dependent protein catabolic process	8	3.43348	0.0176422	RNF126, HACE1, PTEN, KLHL21, KEAP1, PTK2, PSMA7, KLHL20	202	222	16792	2.99563	1	0.459909	0.452637
GOTERM_BP_ALL	GO:0006355~regulation of transcription, DNA-templated	57	24.4635	0.018356	CRTC2, CCNT2, TCF25, PTEN, KEAP1, MYSM1, TBK1, ZMIZ2, KHSRP, ZNF768, BBX, CEP290, ZNF488, HMGN3, PELP1, MAP2K3, RBM14, TFE3, C8ORF4, RUNX2, ERN1, MYCN, ZSCAN25, ZNF674, INO80E, BEX1, CRABP2, ZBTB46, TGFBRAP1, HTRA1, GPS2, ZNF518A, MLLT1, HIRA, BTAF1, PUF60, IRAK1, HSF1, BRD9, ZNF787, SMYD3, MAP2K5, MBD3, HACE1, SAMD4A, TRAPPC9, USF2, GTF2H5, THAP11, DRAP1, TBX15, H2AFY2, NFIC, UBA3, ID3, ZNF697, …	202	3603	16792	1.31511	1	0.474891	0.467382
GOTERM_BP_ALL	GO:0033674~positive regulation of kinase activity	13	5.5794	0.0186156	MAP2K3, CCNT2, LRRK2, PTK2, DUSP7, ERN1, STK11, IRAK1, VAPB, MAPKAPK2, SASH1, MAP2K5, MAP4K3	202	505	16792	2.13995	1	0.477988	0.47043
GOTERM_BP_ALL	GO:0001933~negative regulation of protein phosphorylation	11	4.72103	0.0198653	PKIB, DBNDD2, SH3BP5L, LRRK2, PTEN, GPS2, MLLT1, SMYD3, DUSP8, TARBP2, DUSP7	202	393	16792	2.32676	1	0.506269	0.498263
GOTERM_BP_ALL	GO:0046777~protein autophosphorylation	8	3.43348	0.0200942	ERN1, STK11, MELK, IRAK1, LRRK2, MAPKAPK2, LMTK2, PTK2	202	228	16792	2.9168	1	0.506438	0.49843
GOTERM_BP_ALL	GO:0032446~protein modification by small protein conjugation	19	8.15451	0.0201686	HACE1, WDR48, LRRK2, PTEN, KLHL21, KEAP1, UBE2J2, HSPBP1, PTK2, PSMA7, KLHL20, UBE2W, RNF126, NSMCE4A, TRIM3, MKRN1, UBA3, UBA1, SASH1	202	887	16792	1.78066	1	0.506438	0.49843
GOTERM_BP_ALL	GO:0031344~regulation of cell projection organization	14	6.00858	0.020438	SEMA6B, CRABP2, LRRK2, PTEN, PTK2, STK11, CTTN, MOB2, OGN, TMEM106B, PLXNA1, WASH1, MAPT, CCDC151	202	572	16792	2.03462	1	0.509226	0.501174
GOTERM_BP_ALL	GO:1903506~regulation of nucleic acid-templated transcription	57	24.4635	0.0205778	CRTC2, CCNT2, TCF25, PTEN, KEAP1, MYSM1, TBK1, ZMIZ2, KHSRP, ZNF768, BBX, CEP290, ZNF488, HMGN3, PELP1, MAP2K3, RBM14, TFE3, C8ORF4, RUNX2, ERN1, MYCN, ZSCAN25, ZNF674, INO80E, BEX1, CRABP2, ZBTB46, TGFBRAP1, HTRA1, GPS2, ZNF518A, MLLT1, HIRA, BTAF1, PUF60, IRAK1, HSF1, BRD9, ZNF787, SMYD3, MAP2K5, MBD3, HACE1, SAMD4A, TRAPPC9, USF2, GTF2H5, THAP11, DRAP1, TBX15, H2AFY2, NFIC, UBA3, ID3, ZNF697, …	202	3625	16792	1.30713	1	0.509226	0.501174
GOTERM_BP_ALL	GO:0007281~germ cell development	8	3.43348	0.0210384	STK11, ANGPT2, SLC26A8, GALNTL5, PTCHD3, FNDC3A, QKI, TARBP2	202	230	16792	2.89143	1	0.5162	0.508038
GOTERM_BP_ALL	GO:0010769~regulation of cell morphogenesis involved in differentiation	10	4.29185	0.0211619	SEMA6B, STK11, CTTN, CRABP2, LRRK2, OGN, PTEN, PLXNA1, MAPT, PTK2	202	339	16792	2.45217	1	0.5162	0.508038
GOTERM_BP_ALL	GO:1902531~regulation of intracellular signal transduction	31	13.3047	0.0217002	GSK3A, TRIO, USP10, LRRK2, PTEN, GPS2, AKAP1, INPP5B, STK11, TBK1, IRAK1, HRH4, HSF1, MFN2, SASH1, MAP2K5, MAP4K3, MAP2K3, MBD3, ARHGEF19, C8ORF4, PRKCA, DUSP8, PTK2, DUSP7, ERN1, RASA1, MAPKAPK2, HYOU1, NODAL, CCL26	202	1714	16792	1.50349	1	0.525575	0.517264
GOTERM_BP_ALL	GO:0016567~protein ubiquitination	17	7.29614	0.0228905	HACE1, WDR48, LRRK2, PTEN, KLHL21, KEAP1, UBE2J2, HSPBP1, PTK2, PSMA7, KLHL20, UBE2W, RNF126, TRIM3, MKRN1, UBA1, SASH1	202	770	16792	1.83531	1	0.5505	0.541796
GOTERM_BP_ALL	GO:0007034~vacuolar transport	9	3.86266	0.0233318	RNF126, VPS51, SNX27, LRRK2, TGFBRAP1, LMTK2, TMEM106B, WASH1, KLHL20	202	289	16792	2.58878	1	0.555935	0.547144
GOTERM_BP_ALL	GO:0048589~developmental growth	14	6.00858	0.0234421	SEMA6B, GSK3A, STIL, WDR48, CRABP2, PTEN, TARBP2, PTK2, STK11, CTTN, HSF1, OGN, PLXNA1, MAPT	202	583	16792	1.99623	1	0.555935	0.547144
GOTERM_BP_ALL	GO:0000165~MAPK cascade	18	7.72532	0.0244306	MAP2K3, LRRK2, PTEN, GPS2, PRKCA, DUSP8, PTK2, PSMA7, DUSP7, ERN1, IRAK1, RASA1, MAPKAPK2, SASH1, NODAL, MAP2K5, MAP4K3, CCL26	202	841	16792	1.77921	1	0.572133	0.563086
GOTERM_BP_ALL	GO:0009893~positive regulation of metabolic process	49	21.03	0.0245574	GSK3A, CRTC2, CCNT2, LRRK2, PTEN, KEAP1, MYSM1, RBM3, STK11, TBK1, ZMIZ2, AKT2, KHSRP, CEP290, HMGN3, PELP1, MAP2K3, RBM14, TFE3, SLC39A10, PRKCA, RUNX2, DUSP7, ERN1, MYCN, MAPKAPK2, BEX1, HSPBP1, PSMA7, C3, LARP1, IRAK1, HSF1, SMYD3, SASH1, MAP4K3, MAP2K5, SGTA, SAMD4A, USF2, QKI, TARBP2, PTK2, PKIB, VAPB, NFIC, MOB2, NODAL, CCL26	202	3052	16792	1.33464	1	0.572133	0.563086
GOTERM_BP_ALL	GO:1903364~positive regulation of cellular protein catabolic process	7	3.00429	0.0246277	LRRK2, SGTA, PTEN, KEAP1, HSPBP1, PTK2, PSMA7	202	186	16792	3.1285	1	0.572133	0.563086
GOTERM_BP_ALL	GO:0046907~intracellular transport	29	12.4464	0.0252461	RTN2, GSK3A, LRRK2, TGFBRAP1, KEAP1, UBE2J2, SNX27, VPS51, AKT2, MFN2, KIF1C, WASH1, SIL1, CEP290, ICMT, C8ORF4, LMTK2, TRAPPC9, KLHL20, RNF126, NPLOC4, CTTN, VAPB, HYOU1, MAPT, SEC24C, NODAL, COPE, BAP1	202	1594	16792	1.51238	1	0.579156	0.569998
GOTERM_BP_ALL	GO:0006396~RNA processing	19	8.15451	0.0252692	RBM38, POP5, FCF1, QKI, GTF2H5, TARBP2, ERN1, RBM3, KIN, NUDT21, MYCN, PUF60, KHSRP, HSF1, DHX37, INTS5, CCDC86, INTS8, PELP1	202	910	16792	1.73565	1	0.579156	0.569998
GOTERM_BP_ALL	GO:0048588~developmental cell growth	7	3.00429	0.0257971	SEMA6B, GSK3A, STK11, CRABP2, OGN, PLXNA1, MAPT	202	188	16792	3.09522	1	0.587314	0.578027
GOTERM_BP_ALL	GO:0032147~activation of protein kinase activity	9	3.86266	0.0271915	ERN1, MAP2K3, STK11, IRAK1, LRRK2, MAPKAPK2, MAP2K5, MAP4K3, DUSP7	202	298	16792	2.5106	1	0.61285	0.603159
GOTERM_BP_ALL	GO:0007409~axonogenesis	11	4.72103	0.0272777	SEMA6B, LINGO4, NUMBL, STK11, CTTN, CRABP2, OGN, PTEN, PLXNA1, MAPT, PTK2	202	413	16792	2.21408	1	0.61285	0.603159
GOTERM_BP_ALL	GO:0006366~transcription from RNA polymerase II promoter	32	13.7339	0.0275754	CRTC2, CCNT2, BEX1, TCF25, HTRA1, GPS2, MLLT1, MYSM1, TBK1, ZMIZ2, HSF1, ZNF768, SMYD3, HMGN3, MAP2K5, PELP1, MBD3, RBM14, TFE3, USF2, GTF2H5, RUNX2, DRAP1, TBX15, NUDT21, MYCN, H2AFY2, NFIC, INTS5, ID3, INTS8, NODAL	202	1820	16792	1.4616	1	0.61549	0.605757
GOTERM_BP_ALL	GO:0045862~positive regulation of proteolysis	10	4.29185	0.0287354	C3, LRRK2, HSF1, SGTA, PTEN, KEAP1, HSPBP1, PTK2, NODAL, PSMA7	202	358	16792	2.32203	1	0.632006	0.622012
GOTERM_BP_ALL	GO:0016482~cytosolic transport	6	2.57511	0.0288569	RNF126, VPS51, LRRK2, LMTK2, WASH1, KLHL20	202	143	16792	3.48792	1	0.632006	0.622012
GOTERM_BP_ALL	GO:0018105~peptidyl-serine phosphorylation	8	3.43348	0.0288756	ERN1, TBK1, AKT2, LRRK2, MAPKAPK2, LMTK2, PRKCA, SMYD3	202	246	16792	2.70337	1	0.632006	0.622012
GOTERM_BP_ALL	GO:0009887~organ morphogenesis	20	8.58369	0.0291466	GSK3A, STIL, WDR48, LRRK2, PTEN, ARHGEF19, HTRA1, PLOD3, PTK2, PSMA7, RUNX2, TBX15, MYCN, ENAM, NFIC, MFN2, ID3, PLXNA1, CEP290, NODAL	202	992	16792	1.67598	1	0.632006	0.622012
GOTERM_BP_ALL	GO:0006914~autophagy	11	4.72103	0.0292407	ERN1, GSK3A, STK11, TBK1, LARP1, CTTN, VPS51, USP10, LRRK2, MFN2, WASH1	202	418	16792	2.1876	1	0.632006	0.622012
GOTERM_BP_ALL	GO:0048638~regulation of developmental growth	9	3.86266	0.0300825	SEMA6B, GSK3A, CTTN, CRABP2, HSF1, PTEN, PLXNA1, MAPT, PTK2	202	303	16792	2.46917	1	0.644343	0.634154
GOTERM_BP_ALL	GO:0048858~cell projection morphogenesis	17	7.29614	0.0301888	SEMA6B, LINGO4, NUMBL, CRABP2, LRRK2, PTEN, SNX10, PTK2, STK11, CTTN, OGN, HYDIN, TMEM106B, PLXNA1, MAPT, CCDC151, CEP290	202	797	16792	1.77313	1	0.644343	0.634154
GOTERM_BP_ALL	GO:0046621~negative regulation of organ growth	3	1.28755	0.0305856	GSK3A, PTEN, PTK2	202	23	16792	10.8429	1	0.645333	0.635128
GOTERM_BP_ALL	GO:0048812~neuron projection morphogenesis	13	5.5794	0.0306132	SEMA6B, LINGO4, NUMBL, CRABP2, LRRK2, PTEN, PTK2, STK11, CTTN, OGN, TMEM106B, PLXNA1, MAPT	202	543	16792	1.99019	1	0.645333	0.635128
GOTERM_BP_ALL	GO:0040007~growth	19	8.15451	0.0310147	SEMA6B, GSK3A, STIL, WDR48, CRABP2, PTEN, HTRA1, HDGFRP2, TARBP2, PTK2, STK11, CTTN, H2AFY2, HSF1, OGN, PLXNA1, MAPT, MAP2K5, BAP1	202	932	16792	1.69468	1	0.645889	0.635676
GOTERM_BP_ALL	GO:0016197~endosomal transport	8	3.43348	0.0311562	RNF126, VPS51, SNX27, LRRK2, TGFBRAP1, LMTK2, WASH1, KLHL20	202	250	16792	2.66012	1	0.645889	0.635676
GOTERM_BP_ALL	GO:0051173~positive regulation of nitrogen compound metabolic process	31	13.3047	0.031207	GSK3A, CRTC2, CCNT2, BEX1, MYSM1, RBM3, LARP1, TBK1, IRAK1, ZMIZ2, KHSRP, HSF1, SMYD3, HMGN3, CEP290, MAP2K5, PELP1, MAP2K3, RBM14, TFE3, SAMD4A, PRKCA, USF2, RUNX2, TARBP2, ERN1, PKIB, MYCN, VAPB, NFIC, NODAL	202	1767	16792	1.4584	1	0.645889	0.635676
GOTERM_BP_ALL	GO:0044093~positive regulation of molecular function	32	13.7339	0.0314345	GSK3A, CRTC2, CCNT2, TRIO, BEX1, LRRK2, PTEN, PSMA7, INPP5B, STK11, IRAK1, AKT2, HSF1, HMGN3, SASH1, MAP2K5, MAP4K3, MAP2K3, ELMOD2, ARHGEF19, SLC39A10, PRKCA, TRAPPC9, PTK2, DUSP7, ERN1, PKIB, VAPB, RASA1, MAPKAPK2, NODAL, CCL26	202	1840	16792	1.44572	1	0.646681	0.636455
GOTERM_BP_ALL	GO:0000209~protein polyubiquitination	8	3.43348	0.0322906	UBE2W, RNF126, HACE1, MKRN1, UBE2J2, SASH1, PSMA7, KLHL20	202	252	16792	2.63901	1	0.658633	0.648218
GOTERM_BP_ALL	GO:0043085~positive regulation of catalytic activity	28	12.0172	0.0324905	GSK3A, CCNT2, TRIO, LRRK2, PTEN, PSMA7, INPP5B, STK11, IRAK1, AKT2, HSF1, SASH1, MAP2K5, MAP4K3, MAP2K3, ELMOD2, ARHGEF19, SLC39A10, PRKCA, PTK2, DUSP7, ERN1, PKIB, VAPB, RASA1, MAPKAPK2, NODAL, CCL26	202	1559	16792	1.49301	1	0.658633	0.648218
GOTERM_BP_ALL	GO:0031396~regulation of protein ubiquitination	8	3.43348	0.0325941	WDR48, LRRK2, PTEN, WASH1, HSPBP1, SASH1, PTK2, PSMA7	202	253	16792	2.62858	1	0.658633	0.648218
GOTERM_BP_ALL	GO:0035967~cellular response to topologically incorrect protein	6	2.57511	0.0335939	ERN1, UBE2W, GSK3A, RNF126, VAPB, HYOU1	202	149	16792	3.34746	1	0.674842	0.664171
GOTERM_BP_ALL	GO:0016192~vesicle-mediated transport	27	11.588	0.033833	LRRK2, TGFBRAP1, GNAI3, PTEN, SNX10, C3, SNX27, VPS51, AKT2, LRRTM2, KIF1C, WASH1, RAB2B, MICAL3, LMTK2, TRAPPC9, SCAMP3, PTK2, KLHL20, RNF126, CTTN, VAPB, MAPKAPK2, HYOU1, CD247, SEC24C, COPE	202	1494	16792	1.50233	1	0.675671	0.664987
GOTERM_BP_ALL	GO:0023014~signal transduction by protein phosphorylation	18	7.72532	0.0345026	MAP2K3, LRRK2, PTEN, GPS2, PRKCA, DUSP8, PTK2, PSMA7, DUSP7, ERN1, IRAK1, RASA1, MAPKAPK2, SASH1, NODAL, MAP2K5, MAP4K3, CCL26	202	877	16792	1.70618	1	0.685037	0.674205
GOTERM_BP_ALL	GO:0050767~regulation of neurogenesis	15	6.43777	0.0351392	SEMA6B, NUMBL, CRABP2, LRRK2, PTEN, PTK2, STK11, MYCN, CTTN, MOB2, OGN, TMEM106B, PLXNA1, MAPT, ZNF488	202	682	16792	1.82834	1	0.688952	0.678057
GOTERM_BP_ALL	GO:0045732~positive regulation of protein catabolic process	8	3.43348	0.0353464	GSK3A, LRRK2, SGTA, PTEN, KEAP1, HSPBP1, PTK2, PSMA7	202	257	16792	2.58766	1	0.688952	0.678057
GOTERM_BP_ALL	GO:1902498~regulation of protein autoubiquitination	2	0.858369	0.0354839	LRRK2, SASH1	202	3	16792	55.4191	1	0.688952	0.678057
GOTERM_BP_ALL	GO:0051240~positive regulation of multicellular organismal process	26	11.1588	0.0357009	NUMBL, GSK3A, CRABP2, ZBTB46, METRNL, C3, STK11, TBK1, IRAK1, HSF1, LRRTM2, AAMP, ZNF488, SASH1, ANGPT2, PRKCA, RUNX2, H2AFY2, CTTN, ENAM, POLR3D, MOB2, MAPKAPK2, TMEM106B, MAPT, NODAL	202	1431	16792	1.51037	1	0.688952	0.678057
GOTERM_BP_ALL	GO:0045745~positive regulation of G-protein coupled receptor protein signaling pathway	3	1.28755	0.0357085	C3, GSK3A, LRRK2	202	25	16792	9.97545	1	0.688952	0.678057
GOTERM_BP_ALL	GO:0030334~regulation of cell migration	15	6.43777	0.036252	SEMA6B, HACE1, ANGPT2, PTEN, PRKCA, MYSM1, PTK2, AKT2, PLXNA1, WASH1, AAMP, SASH1, NODAL, MAP2K5, CCL26	202	685	16792	1.82034	1	0.68899	0.678095
GOTERM_BP_ALL	GO:0051090~regulation of sequence-specific DNA binding transcription factor activity	10	4.29185	0.0363126	CRTC2, BEX1, IRAK1, PTEN, ID3, KEAP1, TRAPPC9, HMGN3, NODAL, MAP2K5	202	373	16792	2.22865	1	0.68899	0.678095
GOTERM_BP_ALL	GO:0061387~regulation of extent of cell growth	5	2.14592	0.0363157	SEMA6B, CTTN, CRABP2, PLXNA1, MAPT	202	104	16792	3.99657	1	0.68899	0.678095
GOTERM_BP_ALL	GO:0032990~cell part morphogenesis	17	7.29614	0.0366198	SEMA6B, LINGO4, NUMBL, CRABP2, LRRK2, PTEN, SNX10, PTK2, STK11, CTTN, OGN, HYDIN, TMEM106B, PLXNA1, MAPT, CCDC151, CEP290	202	817	16792	1.72973	1	0.68913	0.678233
GOTERM_BP_ALL	GO:0018209~peptidyl-serine modification	8	3.43348	0.0367267	ERN1, TBK1, AKT2, LRRK2, MAPKAPK2, LMTK2, PRKCA, SMYD3	202	259	16792	2.56768	1	0.68913	0.678233
GOTERM_BP_ALL	GO:0009056~catabolic process	34	14.5923	0.0371547	GSK3A, USP10, USP11, LRRK2, PTEN, KEAP1, UBE2J2, HSPBP1, PSMA7, AKT2, KHSRP, HSF1, NUDT19, HACE1, SGTA, KLHL21, SAMD4A, KCTD2, THNSL2, PTK2, KLHL20, ERN1, BCKDK, UBE2W, RNF126, NPLOC4, NT5C1A, EHHADH, OGN, OGDH, UBA1, GALM, HAGH, BAP1	202	2012	16792	1.40476	1	0.693351	0.682387
GOTERM_BP_ALL	GO:0045664~regulation of neuron differentiation	13	5.5794	0.037399	SEMA6B, CRABP2, LRRK2, PTEN, PTK2, STK11, MYCN, CTTN, MOB2, OGN, TMEM106B, PLXNA1, MAPT	202	560	16792	1.92977	1	0.694118	0.683142
GOTERM_BP_ALL	GO:0009790~embryo development	19	8.15451	0.0376872	MBD3, STIL, WDR48, CRABP2, KEAP1, PLOD3, PTK2, RUNX2, INPP5B, TBX15, HIRA, MYCN, RASA1, HSF1, MFN2, ID3, CEP290, NODAL, MAP2K5	202	954	16792	1.6556	1	0.695686	0.684685
GOTERM_BP_ALL	GO:0043900~regulation of multi-organism process	10	4.29185	0.038055	TBK1, LARP1, VAPB, ELMOD2, HTRA1, PRKCA, CD247, SASH1, NODAL, TARBP2	202	377	16792	2.20501	1	0.697266	0.68624
GOTERM_BP_ALL	GO:0000188~inactivation of MAPK activity	3	1.28755	0.0383853	GPS2, DUSP8, DUSP7	202	26	16792	9.59177	1	0.697266	0.68624
GOTERM_BP_ALL	GO:0046039~GTP metabolic process	3	1.28755	0.0383853	IMPDH1, LRRK2, GNAI3	202	26	16792	9.59177	1	0.697266	0.68624
GOTERM_BP_ALL	GO:0031328~positive regulation of cellular biosynthetic process	30	12.8755	0.0388856	GSK3A, CRTC2, CCNT2, BEX1, MYSM1, RBM3, LARP1, TBK1, IRAK1, AKT2, ZMIZ2, HSF1, SMYD3, HMGN3, CEP290, MAP2K5, PELP1, MAP2K3, RBM14, TFE3, SAMD4A, PRKCA, USF2, RUNX2, TARBP2, PKIB, MYCN, NFIC, MAPKAPK2, NODAL	202	1729	16792	1.44237	1	0.702615	0.691505
GOTERM_BP_ALL	GO:0001667~ameboidal-type cell migration	9	3.86266	0.0390988	SEMA6B, ANGPT2, PTEN, PRKCA, AAMP, SASH1, PTK2, NODAL, MAP2K5	202	320	16792	2.338	1	0.70275	0.691638
GOTERM_BP_ALL	GO:0022412~cellular process involved in reproduction in multicellular organism	8	3.43348	0.0395396	STK11, ANGPT2, SLC26A8, GALNTL5, PTCHD3, FNDC3A, QKI, TARBP2	202	264	16792	2.51905	1	0.703952	0.692821
GOTERM_BP_ALL	GO:0051641~cellular localization	41	17.5966	0.039578	RTN2, GSK3A, LRRK2, TGFBRAP1, PTEN, KEAP1, SNX10, UBE2J2, SLC6A2, STK11, SNX27, VPS51, AKT2, MFN2, KIF1C, WASH1, HMGN3, SIL1, CEP290, STIL, ICMT, CLUH, KLHL21, C8ORF4, LMTK2, TRAPPC9, PTK2, KLHL20, FAM155B, RNF126, NPLOC4, H2AFY2, CTTN, VAPB, TMEM106B, HYOU1, MAPT, SEC24C, NODAL, COPE, BAP1	202	2541	16792	1.34131	1	0.703952	0.692821
GOTERM_BP_ALL	GO:0022604~regulation of cell morphogenesis	13	5.5794	0.0409363	SEMA6B, CRABP2, LRRK2, PTEN, PTK2, STK11, CTTN, ENAM, RASA1, OGN, PLXNA1, MAPT, CCDC151	202	568	16792	1.90259	1	0.72434	0.712886
GOTERM_BP_ALL	GO:0034660~ncRNA metabolic process	13	5.5794	0.0418562	CARS, LRRC47, POP5, CCNT2, FCF1, GTF2H5, TARBP2, H2AFY2, DHX37, INTS5, CCDC86, INTS8, PELP1	202	570	16792	1.89592	1	0.73142	0.719855
GOTERM_BP_ALL	GO:0010557~positive regulation of macromolecule biosynthetic process	28	12.0172	0.0419723	CRTC2, CCNT2, BEX1, MYSM1, RBM3, LARP1, TBK1, IRAK1, AKT2, ZMIZ2, HSF1, SMYD3, HMGN3, CEP290, MAP2K5, PELP1, MAP2K3, RBM14, TFE3, SAMD4A, USF2, RUNX2, TARBP2, PKIB, MYCN, NFIC, MAPKAPK2, NODAL	202	1597	16792	1.45749	1	0.73142	0.719855
GOTERM_BP_ALL	GO:0061564~axon development	11	4.72103	0.041979	SEMA6B, LINGO4, NUMBL, STK11, CTTN, CRABP2, OGN, PTEN, PLXNA1, MAPT, PTK2	202	445	16792	2.05487	1	0.73142	0.719855
GOTERM_BP_ALL	GO:0043902~positive regulation of multi-organism process	6	2.57511	0.0425104	TBK1, LARP1, VAPB, PRKCA, SASH1, TARBP2	202	159	16792	3.13693	1	0.731798	0.720227
GOTERM_BP_ALL	GO:0003006~developmental process involved in reproduction	14	6.00858	0.0426682	ANGPT2, WDR48, PTEN, HTRA1, FNDC3A, QKI, TARBP2, PTK2, STK11, HSF1, GALNTL5, SLC26A8, PTCHD3, NODAL	202	636	16792	1.82988	1	0.731798	0.720227
GOTERM_BP_ALL	GO:0007275~multicellular organism development	71	30.4721	0.0427602	GSK3A, CCNT2, WDR48, TCF25, LRRK2, PTEN, PLOD3, KEAP1, SNX10, MYSM1, STK11, NUDCD3, MAN1A2, AKT2, LRRTM2, TRIM3, HYDIN, BBX, CEP290, ZNF488, ADAMTS6, SEMA6B, TFE3, ARHGEF19, C8ORF4, PRKCA, FNDC3A, RUNX2, MYCN, MELK, CTTN, ENAM, RASA1, MAPKAPK2, TMEM106B, MAPT, CCDC151, NUMBL, BEX1, CRABP2, ZBTB46, HTRA1, PSMA7, INPP5B, C3, HIRA, HSF1, MFN2, PLXNA1, AAMP, SASH1, MAP2K5, MBD3, LINGO4, STIL, ANGPT2,…	202	4877	16792	1.2102	1	0.731798	0.720227
GOTERM_BP_ALL	GO:0034976~response to endoplasmic reticulum stress	8	3.43348	0.0428914	ERN1, GSK3A, NPLOC4, VAPB, LRRK2, SGTA, HYOU1, UBE2J2	202	269	16792	2.47223	1	0.731798	0.720227
GOTERM_BP_ALL	GO:0040012~regulation of locomotion	16	6.86695	0.0430722	SEMA6B, HACE1, ANGPT2, LRRK2, PTEN, PRKCA, MYSM1, PTK2, AKT2, PLXNA1, WASH1, AAMP, SASH1, NODAL, MAP2K5, CCL26	202	768	16792	1.73185	1	0.731798	0.720227
GOTERM_BP_ALL	GO:0051960~regulation of nervous system development	16	6.86695	0.0434785	SEMA6B, NUMBL, CRABP2, LRRK2, PTEN, PTK2, STK11, MYCN, CTTN, MOB2, OGN, LRRTM2, TMEM106B, PLXNA1, MAPT, ZNF488	202	769	16792	1.7296	1	0.735045	0.723422
GOTERM_BP_ALL	GO:0050679~positive regulation of epithelial cell proliferation	6	2.57511	0.0444645	WDR48, HTRA1, PRKCA, NODAL, MAP2K5, CCL26	202	161	16792	3.09796	1	0.748011	0.736183
GOTERM_BP_ALL	GO:0031324~negative regulation of cellular metabolic process	38	16.309	0.0459788	GSK3A, TCF25, LRRK2, PCDH11X, GNAI3, PTEN, GPS2, MLLT1, PSMA7, C3, HIRA, BTAF1, KHSRP, HSF1, LRRTM2, WASH1, SMYD3, ZNF488, MAP2K5, MBD3, SAMD4A, PRKCA, DUSP8, RUNX2, QKI, TARBP2, DUSP7, DRAP1, TBX15, PKIB, DBNDD2, MYCN, SH3BP5L, H2AFY2, NFIC, UBA3, ID3, NODAL	202	2345	16792	1.34708	1	0.769695	0.757524
GOTERM_CC_ALL	GO:0005769~early endosome	8	3.43348	0.0786448	INPP5B, SNX27, USP10, AKT2, TGFBRAP1, TRIM3, LMTK2, WASH1	217	312	18224	2.15337	1	0.769715	0.747962
GOTERM_BP_ALL	GO:1902532~negative regulation of intracellular signal transduction	11	4.72103	0.0469158	GSK3A, STK11, USP10, RASA1, LRRK2, PTEN, MFN2, GPS2, HYOU1, DUSP8, DUSP7	202	454	16792	2.01413	1	0.770829	0.75864
GOTERM_BP_ALL	GO:0019086~late viral transcription	2	0.858369	0.0470312	CCNT2, USF2	202	4	16792	41.5644	1	0.770829	0.75864
GOTERM_BP_ALL	GO:0035522~monoubiquitinated histone H2A deubiquitination	2	0.858369	0.0470312	MYSM1, BAP1	202	4	16792	41.5644	1	0.770829	0.75864
GOTERM_BP_ALL	GO:0035521~monoubiquitinated histone deubiquitination	2	0.858369	0.0470312	MYSM1, BAP1	202	4	16792	41.5644	1	0.770829	0.75864
GOTERM_BP_ALL	GO:0009891~positive regulation of biosynthetic process	30	12.8755	0.0471752	GSK3A, CRTC2, CCNT2, BEX1, MYSM1, RBM3, LARP1, TBK1, IRAK1, AKT2, ZMIZ2, HSF1, SMYD3, HMGN3, CEP290, MAP2K5, PELP1, MAP2K3, RBM14, TFE3, SAMD4A, PRKCA, USF2, RUNX2, TARBP2, PKIB, MYCN, NFIC, MAPKAPK2, NODAL	202	1760	16792	1.41697	1	0.770829	0.75864
GOTERM_BP_ALL	GO:0045595~regulation of cell differentiation	27	11.588	0.0474229	NUMBL, GSK3A, CCNT2, CRABP2, ZBTB46, LRRK2, PTEN, KEAP1, METRNL, STK11, PLXNA1, ZNF488, SEMA6B, RBM38, TFE3, PRKCA, RUNX2, PTK2, MYCN, H2AFY2, CTTN, MOB2, OGN, ID3, TMEM106B, MAPT, NODAL	202	1544	16792	1.45368	1	0.771187	0.758993
GOTERM_BP_ALL	GO:0045682~regulation of epidermis development	4	1.71674	0.0480465	MYCN, H2AFY2, KEAP1, MYSM1	202	68	16792	4.88992	1	0.777625	0.765328
GOTERM_BP_ALL	GO:1903320~regulation of protein modification by small protein conjugation or removal	8	3.43348	0.0487395	WDR48, LRRK2, PTEN, WASH1, HSPBP1, SASH1, PTK2, PSMA7	202	276	16792	2.40953	1	0.78512	0.772705
GOTERM_BP_ALL	GO:0051239~regulation of multicellular organismal process	42	18.0258	0.0493533	NUMBL, GSK3A, CRABP2, ZBTB46, LRRK2, PTEN, KEAP1, METRNL, MYSM1, PSMA7, C3, STK11, TBK1, IRAK1, HSF1, LRRTM2, PLXNA1, AAMP, ZNF488, CORIN, SASH1, MAP2K5, SEMA6B, ANGPT2, TFE3, ARHGEF19, C8ORF4, PRKCA, RUNX2, PTK2, MYCN, H2AFY2, CTTN, ENAM, POLR3D, MOB2, OGN, MAPKAPK2, ID3, TMEM106B, MAPT, NODAL	202	2659	16792	1.31305	1	0.788847	0.776373
GOTERM_BP_ALL	GO:0042476~odontogenesis	5	2.14592	0.0494329	ENAM, NFIC, HTRA1, ID3, RUNX2	202	115	16792	3.61429	1	0.788847	0.776373
GOTERM_BP_ALL	GO:0060284~regulation of cell development	17	7.29614	0.0497629	SEMA6B, NUMBL, GSK3A, CRABP2, LRRK2, PTEN, PTK2, STK11, MYCN, CTTN, MOB2, OGN, TMEM106B, PLXNA1, MAPT, ZNF488, NODAL	202	851	16792	1.66062	1	0.790419	0.777921
GOTERM_CC_ALL	GO:0030529~intracellular ribonucleoprotein complex	15	6.43777	0.0849811	POP5, RBM14, LRRK2, FCF1, SAMD4A, MRPL14, TARBP2, RBM3, PUF60, KHSRP, HSF1, CCDC86, MAPT, LSM14B, AAMP	217	786	18224	1.6027	1	0.80405	0.781327
GOTERM_CC_ALL	GO:1990904~ribonucleoprotein complex	15	6.43777	0.0856488	POP5, RBM14, LRRK2, FCF1, SAMD4A, MRPL14, TARBP2, RBM3, PUF60, KHSRP, HSF1, CCDC86, MAPT, LSM14B, AAMP	217	787	18224	1.60067	1	0.80405	0.781327
GOTERM_BP_ALL	GO:0010033~response to organic substance	44	18.8841	0.052189	NUMBL, GSK3A, USP10, LRRK2, TGFBRAP1, HTRA1, PTEN, KEAP1, PLOD3, UBE2J2, PSMA7, STK11, IRAK1, AKT2, KHSRP, HRH4, HSF1, MFN2, SMYD3, SASH1, MAP2K5, MAP4K3, MBD3, RBM14, ANGPT2, SGTA, PRKCA, SCAMP3, RUNX2, TARBP2, PTK2, KLHL20, ERN1, UBE2W, RNF126, MYCN, NPLOC4, VAPB, GNB2, MAPKAPK2, ID3, HYOU1, NODAL, CCL26	202	2822	16792	1.29612	1	0.825117	0.81207
GOTERM_BP_ALL	GO:0010632~regulation of epithelial cell migration	6	2.57511	0.0527279	ANGPT2, PRKCA, AAMP, SASH1, PTK2, MAP2K5	202	169	16792	2.95132	1	0.826854	0.813779
GOTERM_BP_ALL	GO:0009892~negative regulation of metabolic process	40	17.1674	0.0529123	GSK3A, TCF25, LRRK2, PCDH11X, GNAI3, PTEN, GPS2, MLLT1, PSMA7, C3, HIRA, STK11, BTAF1, TBK1, KHSRP, HSF1, LRRTM2, WASH1, SMYD3, ZNF488, MAP2K5, MBD3, SAMD4A, PRKCA, DUSP8, RUNX2, QKI, TARBP2, DUSP7, DRAP1, TBX15, PKIB, DBNDD2, MYCN, SH3BP5L, H2AFY2, NFIC, UBA3, ID3, NODAL	202	2522	16792	1.31846	1	0.826854	0.813779
GOTERM_BP_ALL	GO:0044282~small molecule catabolic process	9	3.86266	0.0530252	BCKDK, AKT2, EHHADH, PTEN, NUDT19, OGDH, GALM, HAGH, THNSL2	202	341	16792	2.19401	1	0.826854	0.813779
GOTERM_BP_ALL	GO:0048523~negative regulation of cellular process	63	27.0386	0.0535313	SLC35F6, GSK3A, TCF25, LRRK2, PCDH11X, PTEN, STK11, AKT2, KHSRP, LRRTM2, WASH1, ZNF488, SEMA6B, RBM14, C8ORF4, SLC39A10, PRKCA, DUSP8, RUNX2, DUSP7, ERN1, RNF126, MYCN, CTTN, RASA1, USP10, ZBTB46, HTRA1, GNAI3, GPS2, MLLT1, PSMA7, C3, HIRA, BTAF1, IRAK1, HSF1, MFN2, SMYD3, MAP2K5, MBD3, RBM38, STIL, ANGPT2, SAMD4A, QKI, TARBP2, PTK2, KLHL20, DRAP1, TBX15, PKIB, DBNDD2, SH3BP5L, H2AFY2, VAPB, NFIC…	202	4300	16792	1.21793	1	0.830952	0.817813
GOTERM_BP_ALL	GO:0051649~establishment of localization in cell	33	14.1631	0.0542324	RTN2, GSK3A, LRRK2, TGFBRAP1, PTEN, KEAP1, UBE2J2, SLC6A2, SNX27, VPS51, AKT2, MFN2, KIF1C, WASH1, SIL1, CEP290, ICMT, C8ORF4, LMTK2, TRAPPC9, PTK2, KLHL20, FAM155B, RNF126, NPLOC4, CTTN, VAPB, HYOU1, MAPT, SEC24C, NODAL, COPE, BAP1	202	2004	16792	1.36889	1	0.838025	0.824774
GOTERM_BP_ALL	GO:0006417~regulation of translation	9	3.86266	0.0546829	RBM3, MYCN, LARP1, AKT2, KHSRP, SAMD4A, LSM14B, QKI, TARBP2	202	343	16792	2.18122	1	0.84118	0.827879
GOTERM_BP_ALL	GO:0048519~negative regulation of biological process	67	28.7554	0.0550295	SLC35F6, GSK3A, TCF25, LRRK2, PCDH11X, PTEN, KEAP1, METRNL, STK11, TBK1, AKT2, KHSRP, LRRTM2, WASH1, ZNF488, SEMA6B, RBM14, C8ORF4, SLC39A10, PRKCA, DUSP8, RUNX2, DUSP7, ERN1, RNF126, MYCN, CTTN, RASA1, MAPT, USP10, ZBTB46, HTRA1, GNAI3, GPS2, MLLT1, PSMA7, C3, HIRA, BTAF1, IRAK1, HSF1, MFN2, SMYD3, MAP2K5, MBD3, RBM38, STIL, ANGPT2, SAMD4A, QKI, TARBP2, PTK2, KLHL20, DRAP1, TBX15, PKIB, DBNDD2, …	202	4623	16792	1.20476	1	0.842717	0.829391
GOTERM_BP_ALL	GO:0006986~response to unfolded protein	6	2.57511	0.0560498	ERN1, GSK3A, VAPB, MFN2, HYOU1, UBE2J2	202	172	16792	2.89984	1	0.854509	0.840997
GOTERM_CC_ALL	GO:0044444~cytoplasmic part	107	45.9227	0.0929381	CARS, TRIO, CCNT2, PLOD3, KEAP1, NUDT6, STK11, TBK1, KHSRP, ZMIZ2, AKT2, NUDT19, SIL1, MAP2K3, RAB2B, LMTK2, PRKCA, FNDC3A, TEX2, SCAMP3, ERN1, RNF126, MELK, MAPKAPK2, CCDC151, RTN2, CRABP2, HTRA1, MRPL14, UBE2J2, PGS1, INPP5B, SYNGR2, IRAK1, AGMO, MAP2K5, STIL, ICMT, HACE1, TRAPPC9, PTK2, KLHL20, NPLOC4, MOB2, GNB2, OGN, UBA3, OGDH, GALNTL5, HYOU1, UBA1, COPE, SLC35F6, GSK3A, WDR48, LRRK2, PTEN,…	217	8090	18224	1.11076	1	0.855031	0.830867
GOTERM_BP_ALL	GO:0010631~epithelial cell migration	7	3.00429	0.0567013	ANGPT2, PTEN, PRKCA, AAMP, SASH1, PTK2, MAP2K5	202	228	16792	2.5522	1	0.859582	0.84599
GOTERM_BP_ALL	GO:0008361~regulation of cell size	6	2.57511	0.0570457	SEMA6B, CTTN, CRABP2, PTEN, PLXNA1, MAPT	202	173	16792	2.88308	1	0.859582	0.84599
GOTERM_BP_ALL	GO:0032436~positive regulation of proteasomal ubiquitin-dependent protein catabolic process	4	1.71674	0.0571377	LRRK2, SGTA, KEAP1, HSPBP1	202	73	16792	4.555	1	0.859582	0.84599
GOTERM_BP_ALL	GO:0050673~epithelial cell proliferation	9	3.86266	0.0581211	ERN1, STK11, WDR48, PTEN, HTRA1, PRKCA, NODAL, MAP2K5, CCL26	202	347	16792	2.15608	1	0.870542	0.856776
GOTERM_BP_ALL	GO:0051270~regulation of cellular component movement	16	6.86695	0.058464	SEMA6B, HACE1, ANGPT2, PTEN, PRKCA, MYSM1, PTK2, AKT2, PLXNA1, WASH1, MAPT, AAMP, SASH1, NODAL, MAP2K5, CCL26	202	802	16792	1.65843	1	0.871853	0.858067
GOTERM_BP_ALL	GO:1903050~regulation of proteolysis involved in cellular protein catabolic process	7	3.00429	0.0588992	LRRK2, SGTA, PTEN, KEAP1, HSPBP1, PTK2, PSMA7	202	230	16792	2.53	1	0.871996	0.858207
GOTERM_BP_ALL	GO:0045070~positive regulation of viral genome replication	3	1.28755	0.0590794	LARP1, VAPB, TARBP2	202	33	16792	7.55716	1	0.871996	0.858207
GOTERM_BP_ALL	GO:2000145~regulation of cell motility	15	6.43777	0.0592395	SEMA6B, HACE1, ANGPT2, PTEN, PRKCA, MYSM1, PTK2, AKT2, PLXNA1, WASH1, AAMP, SASH1, NODAL, MAP2K5, CCL26	202	736	16792	1.6942	1	0.871996	0.858207
GOTERM_BP_ALL	GO:0090132~epithelium migration	7	3.00429	0.0597444	ANGPT2, PTEN, PRKCA, AAMP, SASH1, PTK2, MAP2K5	202	231	16792	2.51905	1	0.875653	0.861806
GOTERM_BP_ALL	GO:0030856~regulation of epithelial cell differentiation	5	2.14592	0.0604061	GSK3A, MYCN, H2AFY2, KEAP1, NODAL	202	123	16792	3.37922	1	0.881568	0.867628
GOTERM_BP_ALL	GO:0072358~cardiovascular system development	18	7.72532	0.0613812	MBD3, GSK3A, STIL, ANGPT2, TCF25, PTEN, PRKCA, QKI, PTK2, C3, STK11, RASA1, ID3, AAMP, SASH1, NODAL, ADAMTS6, MAP2K5	202	945	16792	1.5834	1	0.884854	0.870862
GOTERM_BP_ALL	GO:0072359~circulatory system development	18	7.72532	0.0613812	MBD3, GSK3A, STIL, ANGPT2, TCF25, PTEN, PRKCA, QKI, PTK2, C3, STK11, RASA1, ID3, AAMP, SASH1, NODAL, ADAMTS6, MAP2K5	202	945	16792	1.5834	1	0.884854	0.870862
GOTERM_BP_ALL	GO:0048585~negative regulation of response to stimulus	24	10.3004	0.0615994	SEMA6B, SLC35F6, GSK3A, ANGPT2, USP10, LRRK2, PTEN, HTRA1, C8ORF4, GPS2, METRNL, DUSP8, TARBP2, PSMA7, RUNX2, DUSP7, STK11, RNF126, CTTN, RASA1, MFN2, HYOU1, NODAL, MAP2K5	202	1369	16792	1.45733	1	0.884854	0.870862
GOTERM_BP_ALL	GO:0051091~positive regulation of sequence-specific DNA binding transcription factor activity	7	3.00429	0.0616677	CRTC2, BEX1, IRAK1, PTEN, TRAPPC9, HMGN3, NODAL	202	233	16792	2.49743	1	0.884854	0.870862
GOTERM_BP_ALL	GO:0044380~protein localization to cytoskeleton	3	1.28755	0.0622909	STIL, KLHL21, SNX10	202	34	16792	7.33489	1	0.886377	0.872361
GOTERM_BP_ALL	GO:0009653~anatomical structure morphogenesis	41	17.5966	0.062293	NUMBL, GSK3A, WDR48, CRABP2, LRRK2, HTRA1, PTEN, PLOD3, SNX10, PSMA7, C3, HIRA, STK11, HYDIN, MFN2, PLXNA1, AAMP, CEP290, SASH1, MAP2K5, SEMA6B, LINGO4, STIL, ANGPT2, ARHGEF19, PRKCA, RUNX2, QKI, PTK2, TBX15, MYCN, CTTN, ENAM, RASA1, NFIC, OGN, ID3, TMEM106B, MAPT, CCDC151, NODAL	202	2631	16792	1.29543	1	0.886377	0.872361
GOTERM_BP_ALL	GO:0001944~vasculature development	13	5.5794	0.0633891	ANGPT2, PTEN, PRKCA, QKI, PTK2, C3, STK11, RASA1, AAMP, SASH1, NODAL, ADAMTS6, MAP2K5	202	610	16792	1.7716	1	0.888175	0.874131
GOTERM_BP_ALL	GO:0048568~embryonic organ development	10	4.29185	0.0634272	MBD3, TBX15, STIL, MYCN, WDR48, HSF1, ID3, CEP290, NODAL, RUNX2	202	417	16792	1.99349	1	0.888175	0.874131
GOTERM_BP_ALL	GO:0009968~negative regulation of signal transduction	20	8.58369	0.0634562	SLC35F6, GSK3A, USP10, LRRK2, PTEN, HTRA1, C8ORF4, GPS2, DUSP8, PSMA7, RUNX2, DUSP7, STK11, RNF126, CTTN, RASA1, MFN2, HYOU1, NODAL, MAP2K5	202	1089	16792	1.5267	1	0.888175	0.874131
GOTERM_BP_ALL	GO:0032535~regulation of cellular component size	9	3.86266	0.0634597	SEMA6B, CTTN, CRABP2, RASA1, PTEN, PLXNA1, WASH1, MAPT, CCL26	202	354	16792	2.11344	1	0.888175	0.874131
GOTERM_BP_ALL	GO:0090130~tissue migration	7	3.00429	0.065839	ANGPT2, PTEN, PRKCA, AAMP, SASH1, PTK2, MAP2K5	202	237	16792	2.45528	1	0.909464	0.895083
GOTERM_BP_ALL	GO:0090066~regulation of anatomical structure size	11	4.72103	0.0663092	SEMA6B, CTTN, CRABP2, RASA1, LRRK2, PTEN, PLXNA1, PLOD3, WASH1, MAPT, CCL26	202	484	16792	1.88929	1	0.909464	0.895083
GOTERM_BP_ALL	GO:0071901~negative regulation of protein serine/threonine kinase activity	5	2.14592	0.0663387	PKIB, PTEN, GPS2, DUSP8, DUSP7	202	127	16792	3.27278	1	0.909464	0.895083
GOTERM_BP_ALL	GO:0045766~positive regulation of angiogenesis	5	2.14592	0.0663387	C3, ANGPT2, PRKCA, SASH1, NODAL	202	127	16792	3.27278	1	0.909464	0.895083
GOTERM_BP_ALL	GO:0048856~anatomical structure development	77	33.0472	0.0665043	GSK3A, CCNT2, WDR48, TCF25, LRRK2, PTEN, PLOD3, KEAP1, SNX10, MYSM1, STK11, NUDCD3, MAN1A2, AKT2, LRRTM2, TRIM3, HYDIN, BBX, CEP290, ZNF488, ADAMTS6, SEMA6B, TFE3, ARHGEF19, C8ORF4, PRKCA, SLC39A13, FNDC3A, RUNX2, MYCN, MELK, CTTN, ENAM, RASA1, MAPKAPK2, TMEM106B, MAPT, CCDC151, NUMBL, BEX1, CRABP2, ZBTB46, HTRA1, PSMA7, INPP5B, C3, HIRA, HSF1, MFN2, PLXNA1, PTCHD3, SMYD3, AAMP, SASH1, MAP2K5, MB…	202	5473	16792	1.16954	1	0.909464	0.895083
GOTERM_BP_ALL	GO:0048468~cell development	32	13.7339	0.066757	NUMBL, GSK3A, CRABP2, LRRK2, PTEN, PLOD3, STK11, AKT2, HYDIN, PLXNA1, PTCHD3, SMYD3, ZNF488, CEP290, SEMA6B, LINGO4, ANGPT2, FNDC3A, RUNX2, QKI, TARBP2, PTK2, MYCN, CTTN, MOB2, OGN, GALNTL5, SLC26A8, OGDH, TMEM106B, MAPT, NODAL	202	1968	16792	1.35169	1	0.909464	0.895083
GOTERM_BP_ALL	GO:0044767~single-organism developmental process	77	33.0472	0.0669797	GSK3A, CCNT2, WDR48, TCF25, LRRK2, PTEN, PLOD3, KEAP1, SNX10, MYSM1, STK11, NUDCD3, MAN1A2, AKT2, LRRTM2, TRIM3, HYDIN, BBX, CEP290, ZNF488, ADAMTS6, SEMA6B, TFE3, ARHGEF19, C8ORF4, PRKCA, FNDC3A, RUNX2, MYCN, MELK, CTTN, ENAM, RASA1, MAPKAPK2, TMEM106B, MAPT, CCDC151, NUMBL, BEX1, CRABP2, ZBTB46, HTRA1, PSMA7, INPP5B, C3, HIRA, IRAK1, HSF1, MFN2, PLXNA1, PTCHD3, SMYD3, AAMP, SASH1, MAP2K5, MBD3,…	202	5475	16792	1.16912	1	0.909464	0.895083
GOTERM_BP_ALL	GO:0016569~covalent chromatin modification	12	5.15021	0.0671113	MBD3, HIRA, RBM14, CRTC2, H2AFY2, JADE3, PRKCA, BRD9, SMYD3, MYSM1, HMGN3, BAP1	202	550	16792	1.81372	1	0.909464	0.895083
GOTERM_BP_ALL	GO:0000904~cell morphogenesis involved in differentiation	15	6.43777	0.0687224	SEMA6B, LINGO4, NUMBL, CRABP2, LRRK2, PTEN, PLOD3, PTK2, STK11, CTTN, OGN, TMEM106B, PLXNA1, MAPT, NODAL	202	753	16792	1.65595	1	0.919212	0.904677
GOTERM_BP_ALL	GO:0007212~dopamine receptor signaling pathway	3	1.28755	0.0688861	GSK3A, LRRK2, GNAI3	202	36	16792	6.92739	1	0.919212	0.904677
GOTERM_BP_ALL	GO:0042475~odontogenesis of dentin-containing tooth	4	1.71674	0.0690356	ENAM, NFIC, HTRA1, RUNX2	202	79	16792	4.20905	1	0.919212	0.904677
GOTERM_BP_ALL	GO:0050678~regulation of epithelial cell proliferation	8	3.43348	0.069577	STK11, WDR48, PTEN, HTRA1, PRKCA, NODAL, MAP2K5, CCL26	202	300	16792	2.21677	1	0.919212	0.904677
GOTERM_BP_ALL	GO:1903533~regulation of protein targeting	8	3.43348	0.069577	GSK3A, AKT2, LRRK2, C8ORF4, KEAP1, UBE2J2, NODAL, BAP1	202	300	16792	2.21677	1	0.919212	0.904677
GOTERM_BP_ALL	GO:0060136~embryonic process involved in female pregnancy	2	0.858369	0.0697148	HSF1, NODAL	202	6	16792	27.7096	1	0.919212	0.904677
GOTERM_BP_ALL	GO:0048312~intracellular distribution of mitochondria	2	0.858369	0.0697148	CLUH, LRRK2	202	6	16792	27.7096	1	0.919212	0.904677
GOTERM_BP_ALL	GO:0048731~system development	62	26.6094	0.0704362	GSK3A, CCNT2, WDR48, TCF25, LRRK2, PTEN, PLOD3, SNX10, STK11, MAN1A2, AKT2, LRRTM2, TRIM3, HYDIN, BBX, CEP290, ZNF488, ADAMTS6, SEMA6B, TFE3, ARHGEF19, PRKCA, FNDC3A, RUNX2, MYCN, MELK, CTTN, ENAM, RASA1, MAPKAPK2, TMEM106B, MAPT, NUMBL, BEX1, CRABP2, ZBTB46, HTRA1, PSMA7, C3, HSF1, MFN2, PLXNA1, AAMP, SASH1, MAP2K5, MBD3, LINGO4, STIL, ANGPT2, TRAPPC9, USF2, QKI, PTK2, SLC25A38, TBX15, H2AFY2, N…	202	4291	16792	1.20111	1	0.925152	0.910523
GOTERM_BP_ALL	GO:0048514~blood vessel morphogenesis	11	4.72103	0.0714565	C3, ANGPT2, RASA1, PTEN, PRKCA, AAMP, SASH1, PTK2, QKI, NODAL, MAP2K5	202	491	16792	1.86235	1	0.934958	0.920174
GOTERM_BP_ALL	GO:0010628~positive regulation of gene expression	28	12.0172	0.0745424	CRTC2, CCNT2, BEX1, MYSM1, C3, RBM3, LARP1, TBK1, IRAK1, ZMIZ2, HSF1, SMYD3, HMGN3, CEP290, MAP2K5, PELP1, MAP2K3, RBM14, TFE3, SAMD4A, USF2, RUNX2, QKI, TARBP2, ERN1, MYCN, NFIC, NODAL	202	1692	16792	1.37565	1	0.971611	0.956247
GOTERM_BP_ALL	GO:0010508~positive regulation of autophagy	4	1.71674	0.0753718	STK11, TBK1, LARP1, LRRK2	202	82	16792	4.05506	1	0.978687	0.963211
GOTERM_MF_ALL	GO:0019899~enzyme binding	31	13.3047	0.0677794	GSK3A, CCNT2, TRIO, LRRK2, PTEN, SNX10, UBE2J2, HSF1, MFN2, WASH1, SMYD3, CNPPD1, SASH1, MAP2K3, ANGPT2, HACE1, MICAL3, PRKCA, SCAMP3, TARBP2, PTK2, ERN1, NUDT21, UBE2W, NPLOC4, VAPB, GNB2, RASA1, EHHADH, UHRF1BP1, MAPT	215	1789	16881	1.36054	1	1	0.996769
INTERPRO	IPR004087:K Homology domain	3	1.28755	0.076216	KHSRP, QKI, AKAP1	224	38	18559	6.541	1	1	1
GOTERM_MF_ALL	GO:0016740~transferase activity	40	17.1674	0.0772124	GSK3A, CCNT2, TRIO, LRRK2, ZDHHC5, KEAP1, PLOD3, UBE2J2, AKAP1, PGS1, STK11, TBK1, IRAK1, AKT2, TRIM3, SMYD3, MAP2K5, MAP4K3, MAP2K3, ICMT, HACE1, PARP2, KLHL21, LMTK2, PRKCA, DCK, PTK2, KLHL20, ERN1, BCKDK, UBE2W, RNF126, MELK, POLR3D, LPCAT2, MAPKAPK2, MKRN1, GALNTL5, UBA1, TKT	215	2453	16881	1.28033	1	1	0.996769
GOTERM_BP_ALL	GO:0002833~positive regulation of response to biotic stimulus	3	1.28755	0.0791826	TBK1, PRKCA, SASH1	202	39	16792	6.39452	1	1	0.984476
GOTERM_BP_ALL	GO:0016049~cell growth	10	4.29185	0.0792287	SEMA6B, GSK3A, STK11, CTTN, CRABP2, OGN, PLXNA1, HDGFRP2, MAPT, MAP2K5	202	436	16792	1.90662	1	1	0.984476
GOTERM_BP_ALL	GO:0048232~male gamete generation	11	4.72103	0.079659	INPP5B, STK11, WDR48, MCM8, HSF1, SLC26A8, GALNTL5, PTCHD3, FNDC3A, QKI, TARBP2	202	504	16792	1.81432	1	1	0.984476
GOTERM_BP_ALL	GO:0034248~regulation of cellular amide metabolic process	9	3.86266	0.0808185	RBM3, MYCN, LARP1, AKT2, KHSRP, SAMD4A, LSM14B, QKI, TARBP2	202	374	16792	2.00042	1	1	0.984476
GOTERM_BP_ALL	GO:0033157~regulation of intracellular protein transport	9	3.86266	0.0811064	GSK3A, AKT2, LRRK2, C8ORF4, KEAP1, UBE2J2, CEP290, NODAL, BAP1	202	373	16792	2.00579	1	1	0.984476
INTERPRO	IPR000535:Major sperm protein	2	0.858369	0.0811508	VAPB, HYDIN	224	7	18559	23.6722	1	1	1
GOTERM_MF_ALL	GO:0004843~thiol-dependent ubiquitin-specific protease activity	4	1.71674	0.0813041	USP10, USP11, MYSM1, BAP1	215	80	16881	3.92581	1	1	0.996769
GOTERM_BP_ALL	GO:1903362~regulation of cellular protein catabolic process	7	3.00429	0.0816126	LRRK2, SGTA, PTEN, KEAP1, HSPBP1, PTK2, PSMA7	202	251	16792	2.31833	1	1	0.984476
GOTERM_BP_ALL	GO:0016579~protein deubiquitination	5	2.14592	0.0824369	WDR48, USP10, USP11, MYSM1, BAP1	202	137	16792	3.03389	1	1	0.984476
GOTERM_BP_ALL	GO:0034605~cellular response to heat	3	1.28755	0.0827154	IRAK1, HSF1, C8ORF4	202	40	16792	6.23465	1	1	0.984476
GOTERM_BP_ALL	GO:0015031~protein transport	30	12.8755	0.0828402	RTN2, GSK3A, LRRK2, TGFBRAP1, KEAP1, SNX10, UBE2J2, SNX27, VPS51, AKT2, TRIM3, MFN2, WASH1, HMGN3, SIL1, CEP290, RAB2B, ICMT, C8ORF4, LMTK2, VPS13B, PRKCA, SCAMP3, KLHL20, NPLOC4, CTTN, SEC24C, NODAL, COPE, BAP1	202	1860	16792	1.34079	1	1	0.984476
GOTERM_BP_ALL	GO:1902533~positive regulation of intracellular signal transduction	17	7.29614	0.0829031	MAP2K3, LRRK2, PTEN, C8ORF4, PRKCA, PTK2, DUSP7, ERN1, TBK1, IRAK1, HSF1, MAPKAPK2, SASH1, NODAL, MAP2K5, MAP4K3, CCL26	202	915	16792	1.54447	1	1	0.984476
GOTERM_BP_ALL	GO:0009894~regulation of catabolic process	11	4.72103	0.086086	GSK3A, AKT2, KHSRP, LRRK2, HSF1, SGTA, PTEN, KEAP1, HSPBP1, PTK2, PSMA7	202	509	16792	1.79649	1	1	0.984476
GOTERM_BP_ALL	GO:0001568~blood vessel development	12	5.15021	0.0862806	C3, ANGPT2, RASA1, PTEN, PRKCA, AAMP, SASH1, PTK2, QKI, NODAL, ADAMTS6, MAP2K5	202	576	16792	1.73185	1	1	0.984476
GOTERM_MF_ALL	GO:0004842~ubiquitin-protein transferase activity	10	4.29185	0.0863672	UBE2W, RNF126, HACE1, TRIM3, MKRN1, KLHL21, KEAP1, UBA1, UBE2J2, KLHL20	215	419	16881	1.8739	1	1	0.996769
GOTERM_BP_ALL	GO:1901800~positive regulation of proteasomal protein catabolic process	4	1.71674	0.0864781	LRRK2, SGTA, KEAP1, HSPBP1	202	87	16792	3.82201	1	1	0.984476
GOTERM_BP_ALL	GO:0050688~regulation of defense response to virus	4	1.71674	0.0864781	ELMOD2, HTRA1, CD247, TARBP2	202	87	16792	3.82201	1	1	0.984476
GOTERM_BP_ALL	GO:0048583~regulation of response to stimulus	53	22.7468	0.0866201	SLC35F6, GSK3A, TRIO, LRRK2, PTEN, METRNL, STK11, TBK1, AKT2, HMGN3, SEMA6B, MAP2K3, ELMOD2, ARHGEF19, C8ORF4, SLC39A10, PRKCA, DUSP8, RUNX2, DUSP7, ERN1, RNF126, MYCN, NSMCE4A, CTTN, RASA1, MAPKAPK2, CRABP2, USP10, HTRA1, GPS2, PSMA7, AKAP1, INPP5B, C3, IRAK1, HRH4, HSF1, MFN2, PLXNA1, SASH1, MAP4K3, MAP2K5, MBD3, ANGPT2, SGTA, TARBP2, PTK2, POLR3D, HYOU1, CD247, NODAL, CCL26	202	3636	16792	1.21172	1	1	0.984476
GOTERM_BP_ALL	GO:0032269~negative regulation of cellular protein metabolic process	18	7.72532	0.0868087	LRRK2, PTEN, SAMD4A, GPS2, MLLT1, DUSP8, QKI, TARBP2, PSMA7, DUSP7, C3, PKIB, DBNDD2, MYCN, SH3BP5L, KHSRP, SMYD3, MAP2K5	202	992	16792	1.50838	1	1	0.984476
GOTERM_BP_ALL	GO:0032502~developmental process	78	33.4764	0.0870298	GSK3A, CCNT2, WDR48, TCF25, LRRK2, PTEN, PLOD3, KEAP1, SNX10, MYSM1, STK11, NUDCD3, MAN1A2, AKT2, LRRTM2, TRIM3, HYDIN, BBX, CEP290, ZNF488, ADAMTS6, SEMA6B, TFE3, ARHGEF19, C8ORF4, PRKCA, SLC39A13, FNDC3A, RUNX2, MYCN, MELK, CTTN, ENAM, RASA1, MAPKAPK2, TMEM106B, MAPT, CCDC151, NUMBL, BEX1, CRABP2, ZBTB46, HTRA1, PSMA7, INPP5B, C3, HIRA, IRAK1, HSF1, MFN2, PLXNA1, PTCHD3, SMYD3, AAMP, SASH1, MAP…	202	5632	16792	1.15129	1	1	0.984476
GOTERM_BP_ALL	GO:0045184~establishment of protein localization	32	13.7339	0.0876174	RTN2, GSK3A, LRRK2, TGFBRAP1, KEAP1, SNX10, UBE2J2, SNX27, VPS51, AKT2, TRIM3, MFN2, WASH1, SMYD3, HMGN3, SIL1, CEP290, RAB2B, ICMT, C8ORF4, LMTK2, VPS13B, PRKCA, SCAMP3, KLHL20, NPLOC4, H2AFY2, CTTN, SEC24C, NODAL, COPE, BAP1	202	2021	16792	1.31624	1	1	0.984476
GOTERM_BP_ALL	GO:0090316~positive regulation of intracellular protein transport	7	3.00429	0.0877217	GSK3A, AKT2, C8ORF4, UBE2J2, CEP290, NODAL, BAP1	202	256	16792	2.27305	1	1	0.984476
GOTERM_BP_ALL	GO:0031400~negative regulation of protein modification process	12	5.15021	0.0878823	PKIB, DBNDD2, SH3BP5L, LRRK2, PTEN, GPS2, MLLT1, SMYD3, DUSP8, PSMA7, TARBP2, DUSP7	202	578	16792	1.72586	1	1	0.984476
GOTERM_BP_ALL	GO:0048640~negative regulation of developmental growth	4	1.71674	0.0887784	SEMA6B, GSK3A, PTEN, PTK2	202	88	16792	3.77858	1	1	0.984476
GOTERM_BP_ALL	GO:0048193~Golgi vesicle transport	8	3.43348	0.089271	VAPB, KIF1C, HYOU1, TRAPPC9, SEC24C, SCAMP3, COPE, KLHL20	202	319	16792	2.08473	1	1	0.984476
GOTERM_BP_ALL	GO:1990138~neuron projection extension	5	2.14592	0.0893683	SEMA6B, STK11, OGN, PLXNA1, MAPT	202	141	16792	2.94783	1	1	0.984476
GOTERM_BP_ALL	GO:0009890~negative regulation of biosynthetic process	25	10.7296	0.0897072	GSK3A, TCF25, GNAI3, GPS2, HIRA, STK11, BTAF1, KHSRP, HSF1, ZNF488, MAP2K5, MBD3, SAMD4A, PRKCA, RUNX2, QKI, TARBP2, DRAP1, TBX15, MYCN, H2AFY2, NFIC, UBA3, ID3, NODAL	202	1504	16792	1.38179	1	1	0.984476
GOTERM_BP_ALL	GO:0080134~regulation of response to stress	22	9.44206	0.0899991	ELMOD2, LRRK2, SGTA, PTEN, HTRA1, GPS2, PRKCA, METRNL, TARBP2, PSMA7, ERN1, C3, TBK1, NSMCE4A, IRAK1, POLR3D, HSF1, MAPKAPK2, HYOU1, CD247, SASH1, CCL26	202	1285	16792	1.42322	1	1	0.984476
INTERPRO	IPR017096:Kelch-like protein, gigaxonin	3	1.28755	0.090524	KLHL21, KEAP1, KLHL20	224	42	18559	5.91805	1	1	1
GOTERM_BP_ALL	GO:0006987~activation of signaling protein activity involved in unfolded protein response	2	0.858369	0.091861	ERN1, VAPB	202	8	16792	20.7822	1	1	0.984476
GOTERM_BP_ALL	GO:0031666~positive regulation of lipopolysaccharide-mediated signaling pathway	2	0.858369	0.091861	PRKCA, SASH1	202	8	16792	20.7822	1	1	0.984476
GOTERM_BP_ALL	GO:0033504~floor plate development	2	0.858369	0.091861	STIL, NODAL	202	8	16792	20.7822	1	1	0.984476
GOTERM_BP_ALL	GO:0097190~apoptotic signaling pathway	12	5.15021	0.0919665	ERN1, SLC35F6, GSK3A, STK11, MELK, CTTN, PARP2, LRRK2, PTEN, PRKCA, HYOU1, MAP2K5	202	583	16792	1.71105	1	1	0.984476
INTERPRO	IPR026854:Vacuolar protein sorting-associated protein 13A N-terminal domain	2	0.858369	0.0921957	VPS13B, UHRF1BP1	224	8	18559	20.7132	1	1	1
INTERPRO	IPR005475:Transketolase-like, pyrimidine-binding domain	2	0.858369	0.0921957	OGDH, TKT	224	8	18559	20.7132	1	1	1
GOTERM_BP_ALL	GO:0007178~transmembrane receptor protein serine/threonine kinase signaling pathway	8	3.43348	0.0924825	RBM14, STK11, IRAK1, TGFBRAP1, HTRA1, PTK2, NODAL, RUNX2	202	322	16792	2.06531	1	1	0.984476
GOTERM_BP_ALL	GO:0045935~positive regulation of nucleobase-containing compound metabolic process	27	11.588	0.0927127	GSK3A, CRTC2, CCNT2, BEX1, MYSM1, TBK1, IRAK1, ZMIZ2, KHSRP, HSF1, SMYD3, HMGN3, CEP290, MAP2K5, PELP1, MAP2K3, RBM14, TFE3, PRKCA, USF2, RUNX2, ERN1, PKIB, MYCN, VAPB, NFIC, NODAL	202	1658	16792	1.35372	1	1	0.984476
GOTERM_BP_ALL	GO:0006626~protein targeting to mitochondrion	5	2.14592	0.0929363	GSK3A, LRRK2, MFN2, UBE2J2, BAP1	202	143	16792	2.9066	1	1	0.984476
GOTERM_BP_ALL	GO:1904018~positive regulation of vasculature development	5	2.14592	0.0929363	C3, ANGPT2, PRKCA, SASH1, NODAL	202	143	16792	2.9066	1	1	0.984476
GOTERM_BP_ALL	GO:0032101~regulation of response to external stimulus	14	6.00858	0.0930079	SEMA6B, ANGPT2, ELMOD2, PTEN, HTRA1, PRKCA, METRNL, TARBP2, C3, TBK1, PLXNA1, CD247, SASH1, CCL26	202	721	16792	1.61415	1	1	0.984476
GOTERM_BP_ALL	GO:0030516~regulation of axon extension	4	1.71674	0.0934555	SEMA6B, CTTN, PLXNA1, MAPT	202	90	16792	3.69461	1	1	0.984476
GOTERM_BP_ALL	GO:0071310~cellular response to organic substance	34	14.5923	0.0936177	NUMBL, GSK3A, USP10, LRRK2, TGFBRAP1, HTRA1, KEAP1, PLOD3, PSMA7, STK11, IRAK1, AKT2, KHSRP, HSF1, SMYD3, SASH1, MAP2K5, RBM14, ANGPT2, PRKCA, RUNX2, TARBP2, PTK2, ERN1, UBE2W, RNF126, MYCN, VAPB, GNB2, MAPKAPK2, ID3, HYOU1, NODAL, CCL26	202	2186	16792	1.29294	1	1	0.984476
INTERPRO	IPR000340:Dual specificity phosphatase, catalytic domain	3	1.28755	0.094216	PTEN, DUSP8, DUSP7	224	43	18559	5.78042	1	1	1
GOTERM_MF_ALL	GO:0051018~protein kinase A binding	3	1.28755	0.0951106	GSK3A, LRRK2, AKAP1	215	41	16881	5.74509	1	1	0.996769
GOTERM_MF_ALL	GO:0001162~RNA polymerase II intronic transcription regulatory region sequence-specific DNA binding	2	0.858369	0.0970476	HSF1, SMYD3	215	8	16881	19.6291	1	1	0.996769
GOTERM_BP_ALL	GO:0044710~single-organism metabolic process	58	24.8927	0.0977096	CARS, GSK3A, CRTC2, LRRK2, PTEN, PLOD3, STK11, MAN1A2, AKT2, LRRTM2, NUDT19, WASH1, MAP2K3, LRRC47, PARP2, PRKCA, TEX2, DUSP8, THNSL2, DCK, DUSP7, ERN1, RASA1, EHHADH, MAPKAPK2, HAGH, TKT, CRABP2, GNAI3, GPS2, UBE2J2, PSMA7, PGS1, INPP5B, C3, IRAK1, AGMO, SASH1, MAP4K3, MAP2K5, MBD3, IDH3G, SGTA, MICAL3, QKI, PTK2, BCKDK, SLC25A38, NPLOC4, VAPB, IMPDH1, NT5C1A, LPCAT2, GALNTL5, OGDH, GALM, NODAL,…	202	4063	16792	1.18668	1	1	0.984476
INTERPRO	IPR004088:K Homology domain, type 1	3	1.28755	0.0979507	KHSRP, QKI, AKAP1	224	44	18559	5.64905	1	1	1
GOTERM_BP_ALL	GO:0035556~intracellular signal transduction	40	17.1674	0.0986961	GSK3A, TRIO, USP10, LRRK2, PTEN, GPS2, PSMA7, AKAP1, INPP5B, STK11, LARP1, TBK1, IRAK1, AKT2, HRH4, HSF1, MFN2, SASH1, MAP2K5, MAP4K3, MAP2K3, MBD3, RBM38, RAB2B, HACE1, ARHGEF19, C8ORF4, PRKCA, DUSP8, PTK2, DUSP7, ERN1, SH3BP5L, MELK, RASA1, MAPKAPK2, UBA3, HYOU1, NODAL, CCL26	202	2657	16792	1.25147	1	1	0.984476

## Sheet: DAVID Functional clustering
Annotation Cluster 1	Enrichment Score: 5.683847507238987
Category	Term	Count	%	PValue	Genes	List Total	Pop Hits	Pop Total	Fold Enrichment	Bonferroni	Benjamini	FDR
GOTERM_CC_ALL	GO:0044446~intracellular organelle part	138	59.2275	4.41892e-08	POP5, CRTC2, CCNT2, FCF1, PLOD3, KEAP1, JADE3, CCDC102A, STK11, TBK1, KHSRP, ZMIZ2, AKT2, NUDT19, BBX, HMGN3, SIL1, MAP2K3, RAB2B, C8ORF4, PRKCA, FNDC3A, SCAMP3, RUNX2, ERN1, MYCN, GRWD1, MAPKAPK2, CCDC86, FLYWCH1, CCDC151, RTN2, NECAB1, INO80E, CRABP2, MRPL14, UBE2J2, PGS1, INPP5B, LARP1, SYNGR2, IRAK1, AGMO, DHX37, ZC3H18, SMYD3, MAP2K5, KLHDC2, STIL, ICMT, HACE1, KLHL21, MICAL3, TRAPPC9, PTK2,…	217	8233	18224	1.40768	2.03268e-05	2.0327e-05	1.97526e-05
GOTERM_CC_ALL	GO:0031981~nuclear lumen	74	31.7597	7.0085e-07	POP5, CRTC2, CCNT2, MCM8, FCF1, PTEN, KEAP1, FAM208B, JADE3, RBM3, STK11, ZMIZ2, AKT2, KHSRP, ZNF768, BBX, RRP12, HMGN3, PELP1, MAP2K3, RBM14, PARP2, TFE3, C8ORF4, PRKCA, URB1, RUNX2, DUSP7, KIN, NSMCE4A, GRWD1, MAPKAPK2, CCDC86, FLYWCH1, MAPT, TKT, NECAB1, INO80E, CRABP2, USP10, GPS2, MLLT1, PSMA7, TMEM70, HIRA, LARP1, BTAF1, PUF60, SNX27, HSF1, DHX37, ZC3H18, SMYD3, MBD3, IDH3G, MICAL3, USF2, G…	217	3592	18224	1.73013	0.000322339	7.15776e-05	6.95548e-05
GOTERM_CC_ALL	GO:0005654~nucleoplasm	65	27.897	8.53635e-07	POP5, CRTC2, CCNT2, MCM8, FCF1, PTEN, KEAP1, FAM208B, JADE3, RBM3, STK11, ZMIZ2, AKT2, KHSRP, ZNF768, BBX, HMGN3, PELP1, MAP2K3, RBM14, PARP2, TFE3, C8ORF4, PRKCA, RUNX2, DUSP7, NSMCE4A, MAPKAPK2, FLYWCH1, TKT, NECAB1, CRABP2, USP10, GPS2, MLLT1, PSMA7, TMEM70, HIRA, LARP1, BTAF1, PUF60, SNX27, HSF1, DHX37, ZC3H18, SMYD3, MBD3, IDH3G, MICAL3, USF2, GTF2H5, SCAF4, KLHL20, THAP11, TBX15, NUDT21, NP…	217	2996	18224	1.82203	0.000392595	7.15776e-05	6.95548e-05
GOTERM_CC_ALL	GO:0070013~intracellular organelle lumen	84	36.0515	9.33621e-07	POP5, CRTC2, CCNT2, MCM8, LRRK2, FCF1, PTEN, KEAP1, FAM208B, JADE3, RBM3, STK11, ZMIZ2, AKT2, KHSRP, NUDT19, ZNF768, BBX, RRP12, HMGN3, SIL1, PELP1, MAP2K3, RBM14, PARP2, TFE3, C8ORF4, PRKCA, URB1, RUNX2, DUSP7, KIN, NSMCE4A, GRWD1, EHHADH, MAPKAPK2, CCDC86, FLYWCH1, MAPT, HAGH, TKT, NECAB1, INO80E, CRABP2, USP10, GPS2, MRPL14, MLLT1, PSMA7, TMEM70, HIRA, LARP1, BTAF1, PUF60, SNX27, HSF1, DHX37, …	217	4328	18224	1.62996	0.000429374	7.15776e-05	6.95548e-05
GOTERM_CC_ALL	GO:0043233~organelle lumen	84	36.0515	1.89588e-06	POP5, CRTC2, CCNT2, MCM8, LRRK2, FCF1, PTEN, KEAP1, FAM208B, JADE3, RBM3, STK11, ZMIZ2, AKT2, KHSRP, NUDT19, ZNF768, BBX, RRP12, HMGN3, SIL1, PELP1, MAP2K3, RBM14, PARP2, TFE3, C8ORF4, PRKCA, URB1, RUNX2, DUSP7, KIN, NSMCE4A, GRWD1, EHHADH, MAPKAPK2, CCDC86, FLYWCH1, MAPT, HAGH, TKT, NECAB1, INO80E, CRABP2, USP10, GPS2, MRPL14, MLLT1, PSMA7, TMEM70, HIRA, LARP1, BTAF1, PUF60, SNX27, HSF1, DHX37, …	217	4400	18224	1.60328	0.000871725	0.000124586	0.000121065
GOTERM_CC_ALL	GO:0031974~membrane-enclosed lumen	84	36.0515	3.26155e-06	POP5, CRTC2, CCNT2, MCM8, LRRK2, FCF1, PTEN, KEAP1, FAM208B, JADE3, RBM3, STK11, ZMIZ2, AKT2, KHSRP, NUDT19, ZNF768, BBX, RRP12, HMGN3, SIL1, PELP1, MAP2K3, RBM14, PARP2, TFE3, C8ORF4, PRKCA, URB1, RUNX2, DUSP7, KIN, NSMCE4A, GRWD1, EHHADH, MAPKAPK2, CCDC86, FLYWCH1, MAPT, HAGH, TKT, NECAB1, INO80E, CRABP2, USP10, GPS2, MRPL14, MLLT1, PSMA7, TMEM70, HIRA, LARP1, BTAF1, PUF60, SNX27, HSF1, DHX37, …	217	4457	18224	1.58278	0.00149919	0.000166701	0.00016199
GOTERM_CC_ALL	GO:0044428~nuclear part	76	32.618	8.69923e-06	POP5, CRTC2, CCNT2, MCM8, FCF1, PTEN, KEAP1, FAM208B, JADE3, RBM3, STK11, ZMIZ2, AKT2, KHSRP, ZNF768, BBX, RRP12, HMGN3, PELP1, MAP2K3, RBM14, PARP2, TFE3, C8ORF4, PRKCA, URB1, RUNX2, DUSP7, ERN1, KIN, NSMCE4A, GRWD1, MAPKAPK2, CCDC86, FLYWCH1, MAPT, TKT, NECAB1, INO80E, CRABP2, USP10, GPS2, MLLT1, PSMA7, TMEM70, HIRA, LARP1, BTAF1, PUF60, SNX27, HSF1, DHX37, ZC3H18, SMYD3, KLHDC2, MBD3, IDH3G, M…	217	3981	18224	1.60327	0.00399367	0.000363786	0.000353505
GOTERM_CC_ALL	GO:0005634~nucleus	114	48.927	2.96168e-05	POP5, CRTC2, CCNT2, FCF1, KEAP1, JADE3, NUDT6, STK11, KHSRP, ZMIZ2, AKT2, BBX, HMGN3, MAP2K3, C8ORF4, PRKCA, HDGFRP2, RUNX2, ERN1, RNF126, MYCN, MELK, GRWD1, MAPKAPK2, CCDC86, FLYWCH1, ZSCAN25, ZNF674, NECAB1, INO80E, BEX1, CRABP2, LARP1, IRAK1, DHX37, ZC3H18, PLXNA1, ZNF787, SMYD3, MAP2K5, KLHDC2, HACE1, MICAL3, PTK2, QKI, KLHL20, THAP11, DRAP1, PKIB, UBE2W, NPLOC4, H2AFY2, MOB2, UBA3, INTS5, ID…	217	7048	18224	1.35839	0.0135315	0.00104798	0.00101836
UP_KEYWORDS	Nucleus	89	38.1974	1.78129e-05	POP5, CRTC2, CCNT2, WDR48, MCM8, TCF25, FCF1, PTEN, KEAP1, NUDT6, MYSM1, RBM3, STK11, ZMIZ2, AKT2, KHSRP, ZNF768, BBX, RRP12, CEP290, ZNF488, HMGN3, PELP1, RBM14, PARP2, TFE3, C8ORF4, PRKCA, HDGFRP2, URB1, DUSP8, DCK, RUNX2, KIN, RNF126, MYCN, NSMCE4A, GRWD1, MAPKAPK2, CCDC86, FLYWCH1, ZSCAN25, ZNF674, INO80E, BEX1, CRABP2, USP10, ZBTB46, USP11, ZNF518A, MLLT1, CENPB, PSMA7, HIRA, BTAF1, PUF60, I…	233	5244	20581	1.49913	0.0044611	0.00149629	0.00143097
Annotation Cluster 2	Enrichment Score: 4.862084529196712
Category	Term	Count	%	PValue	Genes	List Total	Pop Hits	Pop Total	Fold Enrichment	Bonferroni	Benjamini	FDR
GOTERM_CC_ALL	GO:0044446~intracellular organelle part	138	59.2275	4.41892e-08	POP5, CRTC2, CCNT2, FCF1, PLOD3, KEAP1, JADE3, CCDC102A, STK11, TBK1, KHSRP, ZMIZ2, AKT2, NUDT19, BBX, HMGN3, SIL1, MAP2K3, RAB2B, C8ORF4, PRKCA, FNDC3A, SCAMP3, RUNX2, ERN1, MYCN, GRWD1, MAPKAPK2, CCDC86, FLYWCH1, CCDC151, RTN2, NECAB1, INO80E, CRABP2, MRPL14, UBE2J2, PGS1, INPP5B, LARP1, SYNGR2, IRAK1, AGMO, DHX37, ZC3H18, SMYD3, MAP2K5, KLHDC2, STIL, ICMT, HACE1, KLHL21, MICAL3, TRAPPC9, PTK2,…	217	8233	18224	1.40768	2.03268e-05	2.0327e-05	1.97526e-05
GOTERM_CC_ALL	GO:0044422~organelle part	139	59.6567	1.04417e-07	POP5, CRTC2, CCNT2, FCF1, PLOD3, KEAP1, JADE3, CCDC102A, STK11, TBK1, KHSRP, ZMIZ2, AKT2, NUDT19, BBX, HMGN3, SIL1, MAP2K3, RAB2B, C8ORF4, PRKCA, FNDC3A, SCAMP3, RUNX2, ERN1, MYCN, GRWD1, MAPKAPK2, CCDC86, FLYWCH1, CCDC151, RTN2, NECAB1, INO80E, CRABP2, MRPL14, UBE2J2, PGS1, INPP5B, LARP1, SYNGR2, IRAK1, AGMO, DHX37, ZC3H18, SMYD3, MAP2K5, KLHDC2, STIL, ICMT, HACE1, KLHL21, MICAL3, TRAPPC9, PTK2,…	217	8415	18224	1.38722	4.80307e-05	2.40159e-05	2.33372e-05
GOTERM_CC_ALL	GO:0043231~intracellular membrane-bounded organelle	167	71.6738	2.48092e-07	POP5, CRTC2, CCNT2, FCF1, PLOD3, KEAP1, JADE3, NUDT6, STK11, TBK1, KHSRP, ZMIZ2, AKT2, NUDT19, BBX, HMGN3, SIL1, MAP2K3, RAB2B, C8ORF4, LMTK2, PRKCA, HDGFRP2, FNDC3A, TEX2, SCAMP3, RUNX2, ERN1, RNF126, MYCN, MELK, GRWD1, MAPKAPK2, CCDC86, FLYWCH1, ZSCAN25, ZNF674, RTN2, NECAB1, INO80E, BEX1, CRABP2, MRPL14, UBE2J2, PGS1, INPP5B, LARP1, SYNGR2, IRAK1, AGMO, DHX37, ZC3H18, PLXNA1, ZNF787, SMYD3, MA…	217	11035	18224	1.27095	0.000114116	3.80408e-05	3.69658e-05
GOTERM_CC_ALL	GO:0070013~intracellular organelle lumen	84	36.0515	9.33621e-07	POP5, CRTC2, CCNT2, MCM8, LRRK2, FCF1, PTEN, KEAP1, FAM208B, JADE3, RBM3, STK11, ZMIZ2, AKT2, KHSRP, NUDT19, ZNF768, BBX, RRP12, HMGN3, SIL1, PELP1, MAP2K3, RBM14, PARP2, TFE3, C8ORF4, PRKCA, URB1, RUNX2, DUSP7, KIN, NSMCE4A, GRWD1, EHHADH, MAPKAPK2, CCDC86, FLYWCH1, MAPT, HAGH, TKT, NECAB1, INO80E, CRABP2, USP10, GPS2, MRPL14, MLLT1, PSMA7, TMEM70, HIRA, LARP1, BTAF1, PUF60, SNX27, HSF1, DHX37, …	217	4328	18224	1.62996	0.000429374	7.15776e-05	6.95548e-05
GOTERM_CC_ALL	GO:0043233~organelle lumen	84	36.0515	1.89588e-06	POP5, CRTC2, CCNT2, MCM8, LRRK2, FCF1, PTEN, KEAP1, FAM208B, JADE3, RBM3, STK11, ZMIZ2, AKT2, KHSRP, NUDT19, ZNF768, BBX, RRP12, HMGN3, SIL1, PELP1, MAP2K3, RBM14, PARP2, TFE3, C8ORF4, PRKCA, URB1, RUNX2, DUSP7, KIN, NSMCE4A, GRWD1, EHHADH, MAPKAPK2, CCDC86, FLYWCH1, MAPT, HAGH, TKT, NECAB1, INO80E, CRABP2, USP10, GPS2, MRPL14, MLLT1, PSMA7, TMEM70, HIRA, LARP1, BTAF1, PUF60, SNX27, HSF1, DHX37, …	217	4400	18224	1.60328	0.000871725	0.000124586	0.000121065
GOTERM_CC_ALL	GO:0044424~intracellular part	192	82.4034	3.11405e-06	CARS, POP5, CRTC2, TRIO, CCNT2, ZDHHC5, FCF1, PLOD3, KEAP1, JADE3, NUDT6, CCDC102A, STK11, TBK1, KHSRP, ZMIZ2, AKT2, NUDT19, BBX, HMGN3, SIL1, MAP2K3, RAB2B, C8ORF4, LMTK2, PRKCA, KCTD2, HDGFRP2, FNDC3A, TEX2, THNSL2, SCAMP3, RUNX2, ERN1, RNF126, MYCN, MELK, GRWD1, MAPKAPK2, CCDC86, FLYWCH1, ZSCAN25, CCDC151, ZNF674, RTN2, NECAB1, NUMBL, INO80E, BEX1, CRABP2, HTRA1, MRPL14, UBE2J2, PGS1, INPP5B, …	217	13860	18224	1.16338	0.00143144	0.000166701	0.00016199
GOTERM_CC_ALL	GO:0031974~membrane-enclosed lumen	84	36.0515	3.26155e-06	POP5, CRTC2, CCNT2, MCM8, LRRK2, FCF1, PTEN, KEAP1, FAM208B, JADE3, RBM3, STK11, ZMIZ2, AKT2, KHSRP, NUDT19, ZNF768, BBX, RRP12, HMGN3, SIL1, PELP1, MAP2K3, RBM14, PARP2, TFE3, C8ORF4, PRKCA, URB1, RUNX2, DUSP7, KIN, NSMCE4A, GRWD1, EHHADH, MAPKAPK2, CCDC86, FLYWCH1, MAPT, HAGH, TKT, NECAB1, INO80E, CRABP2, USP10, GPS2, MRPL14, MLLT1, PSMA7, TMEM70, HIRA, LARP1, BTAF1, PUF60, SNX27, HSF1, DHX37, …	217	4457	18224	1.58278	0.00149919	0.000166701	0.00016199
GOTERM_CC_ALL	GO:0043229~intracellular organelle	174	74.6781	5.58652e-06	POP5, CRTC2, CCNT2, FCF1, PLOD3, KEAP1, JADE3, NUDT6, CCDC102A, STK11, TBK1, KHSRP, ZMIZ2, AKT2, NUDT19, BBX, HMGN3, SIL1, MAP2K3, RAB2B, C8ORF4, LMTK2, PRKCA, HDGFRP2, FNDC3A, TEX2, SCAMP3, RUNX2, ERN1, RNF126, MYCN, MELK, GRWD1, MAPKAPK2, CCDC86, FLYWCH1, ZSCAN25, CCDC151, ZNF674, RTN2, NECAB1, INO80E, BEX1, CRABP2, MRPL14, UBE2J2, PGS1, INPP5B, LARP1, SYNGR2, IRAK1, AGMO, DHX37, ZC3H18, PLXNA1…	217	12099	18224	1.20777	0.00256651	0.00025698	0.000249718
GOTERM_CC_ALL	GO:0043227~membrane-bounded organelle	173	74.2489	2.54006e-05	POP5, CRTC2, CCNT2, PCDH11X, FCF1, PLOD3, KEAP1, JADE3, METRNL, NUDT6, STK11, TBK1, KHSRP, ZMIZ2, AKT2, NUDT19, BBX, HMGN3, SIL1, MAP2K3, RAB2B, C8ORF4, LMTK2, PRKCA, HDGFRP2, FNDC3A, TEX2, SCAMP3, RUNX2, ERN1, RNF126, MYCN, MELK, GRWD1, MAPKAPK2, CCDC86, FLYWCH1, ZSCAN25, ZNF674, RTN2, NECAB1, INO80E, BEX1, CRABP2, HTRA1, MRPL14, UBE2J2, PGS1, INPP5B, C3, LARP1, SYNGR2, IRAK1, AGMO, DHX37, ZC3H1…	217	12209	18224	1.19001	0.0116164	0.000973691	0.000946174
GOTERM_CC_ALL	GO:0005622~intracellular	192	82.4034	5.22604e-05	CARS, POP5, CRTC2, TRIO, CCNT2, ZDHHC5, FCF1, PLOD3, KEAP1, JADE3, NUDT6, CCDC102A, STK11, TBK1, KHSRP, ZMIZ2, AKT2, NUDT19, BBX, HMGN3, SIL1, MAP2K3, RAB2B, C8ORF4, LMTK2, PRKCA, KCTD2, HDGFRP2, FNDC3A, TEX2, THNSL2, SCAMP3, RUNX2, ERN1, RNF126, MYCN, MELK, GRWD1, MAPKAPK2, CCDC86, FLYWCH1, ZSCAN25, CCDC151, ZNF674, RTN2, NECAB1, NUMBL, INO80E, BEX1, CRABP2, HTRA1, MRPL14, UBE2J2, PGS1, INPP5B, …	217	14216	18224	1.13425	0.0237538	0.00171713	0.0016686
GOTERM_CC_ALL	GO:0043226~organelle	181	77.6824	8.02299e-05	POP5, CRTC2, CCNT2, PCDH11X, FCF1, PLOD3, KEAP1, JADE3, METRNL, NUDT6, CCDC102A, STK11, TBK1, KHSRP, ZMIZ2, AKT2, NUDT19, BBX, HMGN3, SIL1, MAP2K3, RAB2B, C8ORF4, LMTK2, PRKCA, HDGFRP2, FNDC3A, TEX2, SCAMP3, RUNX2, ERN1, RNF126, MYCN, MELK, GRWD1, MAPKAPK2, CCDC86, FLYWCH1, ZSCAN25, CCDC151, ZNF674, RTN2, NECAB1, INO80E, BEX1, CRABP2, HTRA1, MRPL14, UBE2J2, PGS1, INPP5B, C3, LARP1, SYNGR2, IRAK1,…	217	13154	18224	1.15559	0.0362345	0.00246038	0.00239085
GOTERM_CC_ALL	GO:0005737~cytoplasm	150	64.3777	0.00166771	CARS, CRTC2, TRIO, CCNT2, ZDHHC5, PLOD3, KEAP1, NUDT6, STK11, TBK1, KHSRP, ZMIZ2, AKT2, NUDT19, BBX, HMGN3, SIL1, MAP2K3, RAB2B, C8ORF4, LMTK2, PRKCA, KCTD2, FNDC3A, TEX2, THNSL2, SCAMP3, RUNX2, ERN1, RNF126, MELK, GRWD1, MAPKAPK2, FLYWCH1, CCDC151, RTN2, NECAB1, NUMBL, BEX1, CRABP2, HTRA1, MRPL14, UBE2J2, PGS1, INPP5B, LARP1, SYNGR2, IRAK1, AGMO, DHX37, PLXNA1, SMYD3, MAP2K5, STIL, ICMT, HACE1, …	217	10775	18224	1.16912	0.535961	0.0479467	0.0465917
GOTERM_CC_ALL	GO:0044464~cell part	205	87.9828	0.0186815	POP5, TRIO, ZDHHC5, FCF1, KEAP1, CCDC102A, NUDT6, TBK1, ZMIZ2, AKT2, BBX, SIL1, C8ORF4, HDGFRP2, PRKCA, FNDC3A, SCAMP3, RUNX2, RNF126, GRWD1, CCDC86, ZSCAN25, FLYWCH1, NECAB1, NUMBL, BEX1, CRABP2, MRPL14, UBE2J2, INPP5B, C3, PGS1, LARP1, SYNGR2, AGMO, DHX37, HACE1, ICMT, MICAL3, PTK2, THAP11, PKIB, NPLOC4, H2AFY2, OGDH, INTS5, GALNTL5, ID3, HYOU1, INTS8, BAP1, GPR19, SLC35F6, WDR48, TCF25, SNX10,…	217	16449	18224	1.04664	0.999829	0.351205	0.341279
GOTERM_CC_ALL	GO:0005623~cell	205	87.9828	0.0223541	POP5, TRIO, ZDHHC5, FCF1, KEAP1, CCDC102A, NUDT6, TBK1, ZMIZ2, AKT2, BBX, SIL1, C8ORF4, HDGFRP2, PRKCA, FNDC3A, SCAMP3, RUNX2, RNF126, GRWD1, CCDC86, ZSCAN25, FLYWCH1, NECAB1, NUMBL, BEX1, CRABP2, MRPL14, UBE2J2, INPP5B, C3, PGS1, LARP1, SYNGR2, AGMO, DHX37, HACE1, ICMT, MICAL3, PTK2, THAP11, PKIB, NPLOC4, H2AFY2, OGDH, INTS5, GALNTL5, ID3, HYOU1, INTS8, BAP1, GPR19, SLC35F6, WDR48, TCF25, SNX10,…	217	16478	18224	1.0448	0.99997	0.380848	0.370085
Annotation Cluster 3	Enrichment Score: 2.914519520998778
Category	Term	Count	%	PValue	Genes	List Total	Pop Hits	Pop Total	Fold Enrichment	Bonferroni	Benjamini	FDR
GOTERM_MF_ALL	GO:1901363~heterocyclic compound binding	101	43.3476	0.000377846	CARS, TRIO, CCNT2, FCF1, STK11, TBK1, KHSRP, AKT2, BBX, HMGN3, MAP2K3, RAB2B, LMTK2, PRKCA, HDGFRP2, FNDC3A, RUNX2, ERN1, MYCN, MELK, GRWD1, MAPKAPK2, CCDC86, FLYWCH1, ZSCAN25, ZNF674, MRPL14, UBE2J2, PGS1, LARP1, IRAK1, DHX37, ZC3H18, ZNF787, SMYD3, MAP2K5, MICAL3, PTK2, QKI, THAP11, DRAP1, UBE2W, H2AFY2, MKRN1, UBA3, OGDH, ID3, HYOU1, UBA1, LSM14B, GSK3A, MCM8, TCF25, LRRK2, MYSM1, RBM3, ZNF768…	215	5971	16881	1.32811	0.208883	0.117132	0.116566
GOTERM_MF_ALL	GO:0097159~organic cyclic compound binding	101	43.3476	0.00064528	CARS, TRIO, CCNT2, FCF1, STK11, TBK1, KHSRP, AKT2, BBX, HMGN3, MAP2K3, RAB2B, LMTK2, PRKCA, HDGFRP2, FNDC3A, RUNX2, ERN1, MYCN, MELK, GRWD1, MAPKAPK2, CCDC86, FLYWCH1, ZSCAN25, ZNF674, MRPL14, UBE2J2, PGS1, LARP1, IRAK1, DHX37, ZC3H18, ZNF787, SMYD3, MAP2K5, MICAL3, PTK2, QKI, THAP11, DRAP1, UBE2W, H2AFY2, MKRN1, UBA3, OGDH, ID3, HYOU1, UBA1, LSM14B, GSK3A, MCM8, TCF25, LRRK2, MYSM1, RBM3, ZNF768…	215	6052	16881	1.31033	0.329816	0.119766	0.119187
GOTERM_MF_ALL	GO:0003676~nucleic acid binding	69	29.6137	0.0074025	CARS, CCNT2, MCM8, TCF25, FCF1, MYSM1, RBM3, TBK1, KHSRP, ZNF768, BBX, KIF1C, RRP12, ZNF488, HMGN3, PELP1, LRRC47, RBM14, CLUH, PARP2, TFE3, HDGFRP2, URB1, FNDC3A, RUNX2, KIN, MYCN, GRWD1, CCDC86, FLYWCH1, ZSCAN25, ZNF674, USP10, ZBTB46, ZNF518A, MRPL14, MLLT1, CENPB, AKAP1, LARP1, BTAF1, PUF60, HSF1, DHX37, ZC3H18, BRD9, ZNF787, SMYD3, TTC14, MBD3, RBM38, SAMD4A, USF2, GTF2H5, QKI, TARBP2, SCAF4…	215	4097	16881	1.32234	0.990014	0.447788	0.445621
Annotation Cluster 4	Enrichment Score: 2.6540430058870075
Category	Term	Count	%	PValue	Genes	List Total	Pop Hits	Pop Total	Fold Enrichment	Bonferroni	Benjamini	FDR
GOTERM_BP_ALL	GO:0045859~regulation of protein kinase activity	23	9.87124	6.57273e-05	MAP2K3, CCNT2, LRRK2, PTEN, GPS2, MLLT1, DUSP8, TARBP2, PTK2, DUSP7, ERN1, PKIB, STK11, DBNDD2, SH3BP5L, IRAK1, VAPB, MAPKAPK2, SMYD3, CNPPD1, SASH1, MAP2K5, MAP4K3	202	730	16792	2.61912	0.20111	0.0287909	0.0283356
GOTERM_BP_ALL	GO:0043549~regulation of kinase activity	24	10.3004	7.2302e-05	MAP2K3, CCNT2, LRRK2, PTEN, GPS2, MLLT1, DUSP8, TARBP2, PTK2, DUSP7, ERN1, PKIB, STK11, DBNDD2, SH3BP5L, IRAK1, VAPB, MAPKAPK2, WASH1, SMYD3, CNPPD1, SASH1, MAP2K5, MAP4K3	202	788	16792	2.53184	0.218853	0.0287909	0.0283356
GOTERM_BP_ALL	GO:0019220~regulation of phosphate metabolic process	37	15.8798	0.000174162	GSK3A, CCNT2, LRRK2, PCDH11X, GNAI3, PTEN, GPS2, MLLT1, C3, STK11, TBK1, IRAK1, AKT2, HRH4, HSF1, WASH1, SMYD3, CNPPD1, SASH1, MAP2K5, MAP4K3, MAP2K3, SLC39A10, PRKCA, DUSP8, TARBP2, PTK2, DUSP7, ERN1, PKIB, DBNDD2, SH3BP5L, VAPB, MOB2, MAPKAPK2, NODAL, CCL26	202	1610	16792	1.91041	0.448432	0.0401391	0.0395044
GOTERM_BP_ALL	GO:0051174~regulation of phosphorus metabolic process	37	15.8798	0.000176306	GSK3A, CCNT2, LRRK2, PCDH11X, GNAI3, PTEN, GPS2, MLLT1, C3, STK11, TBK1, IRAK1, AKT2, HRH4, HSF1, WASH1, SMYD3, CNPPD1, SASH1, MAP2K5, MAP4K3, MAP2K3, SLC39A10, PRKCA, DUSP8, TARBP2, PTK2, DUSP7, ERN1, PKIB, DBNDD2, SH3BP5L, VAPB, MOB2, MAPKAPK2, NODAL, CCL26	202	1611	16792	1.90923	0.452458	0.0401391	0.0395044
GOTERM_BP_ALL	GO:0051338~regulation of transferase activity	26	11.1588	0.000193249	GSK3A, CCNT2, LRRK2, PTEN, GPS2, MLLT1, PSMA7, STK11, IRAK1, WASH1, SMYD3, CNPPD1, SASH1, MAP2K5, MAP4K3, MAP2K3, DUSP8, TARBP2, PTK2, DUSP7, ERN1, PKIB, DBNDD2, SH3BP5L, VAPB, MAPKAPK2	202	955	16792	2.26319	0.483253	0.0411032	0.0404532
GOTERM_BP_ALL	GO:0042325~regulation of phosphorylation	33	14.1631	0.000261223	CCNT2, LRRK2, PTEN, GPS2, MLLT1, C3, STK11, TBK1, IRAK1, AKT2, HRH4, HSF1, WASH1, SMYD3, CNPPD1, SASH1, MAP2K5, MAP4K3, MAP2K3, PRKCA, DUSP8, TARBP2, PTK2, DUSP7, ERN1, PKIB, DBNDD2, SH3BP5L, VAPB, MOB2, MAPKAPK2, NODAL, CCL26	202	1393	16792	1.96931	0.59035	0.0495597	0.0487761
GOTERM_BP_ALL	GO:0033673~negative regulation of kinase activity	11	4.72103	0.000992003	PKIB, DBNDD2, SH3BP5L, PTEN, GPS2, WASH1, MLLT1, SMYD3, DUSP8, TARBP2, DUSP7	202	254	16792	3.60006	0.966304	0.0873824	0.0860006
GOTERM_BP_ALL	GO:0051348~negative regulation of transferase activity	13	5.5794	0.0012691	GSK3A, PTEN, GPS2, MLLT1, DUSP8, TARBP2, PSMA7, DUSP7, PKIB, DBNDD2, SH3BP5L, WASH1, SMYD3	202	357	16792	3.0271	0.986937	0.0984997	0.0969421
GOTERM_BP_ALL	GO:0006469~negative regulation of protein kinase activity	10	4.29185	0.00226014	PKIB, DBNDD2, SH3BP5L, PTEN, GPS2, MLLT1, SMYD3, DUSP8, TARBP2, DUSP7	202	237	16792	3.50754	0.99956	0.14563	0.143327
GOTERM_BP_ALL	GO:0043086~negative regulation of catalytic activity	21	9.01288	0.00263337	GSK3A, LRRK2, PCDH11X, PTEN, GNAI3, LMTK2, GPS2, MLLT1, PRKCA, DUSP8, HSPBP1, TARBP2, PSMA7, DUSP7, C3, PKIB, DBNDD2, SH3BP5L, WASH1, SMYD3, MAP2K5	202	839	16792	2.08069	0.999878	0.160257	0.157723
GOTERM_BP_ALL	GO:0044092~negative regulation of molecular function	25	10.7296	0.0031899	GSK3A, LRRK2, PCDH11X, GNAI3, PTEN, KEAP1, GPS2, MLLT1, HSPBP1, PSMA7, C3, BTAF1, IRAK1, WASH1, SMYD3, MAP2K5, LMTK2, PRKCA, DUSP8, TARBP2, DUSP7, PKIB, DBNDD2, SH3BP5L, ID3	202	1100	16792	1.88929	0.999982	0.165053	0.162443
GOTERM_BP_ALL	GO:0045936~negative regulation of phosphate metabolic process	15	6.43777	0.00596643	LRRK2, PCDH11X, PTEN, GNAI3, GPS2, MLLT1, PRKCA, DUSP8, TARBP2, DUSP7, PKIB, DBNDD2, SH3BP5L, WASH1, SMYD3	202	544	16792	2.29215	1	0.236923	0.233177
GOTERM_BP_ALL	GO:0010563~negative regulation of phosphorus metabolic process	15	6.43777	0.00596643	LRRK2, PCDH11X, PTEN, GNAI3, GPS2, MLLT1, PRKCA, DUSP8, TARBP2, DUSP7, PKIB, DBNDD2, SH3BP5L, WASH1, SMYD3	202	544	16792	2.29215	1	0.236923	0.233177
GOTERM_BP_ALL	GO:0042326~negative regulation of phosphorylation	12	5.15021	0.0141248	PKIB, DBNDD2, SH3BP5L, LRRK2, PTEN, GPS2, WASH1, MLLT1, SMYD3, DUSP8, TARBP2, DUSP7	202	428	16792	2.33071	1	0.399699	0.393379
GOTERM_BP_ALL	GO:0001933~negative regulation of protein phosphorylation	11	4.72103	0.0198653	PKIB, DBNDD2, SH3BP5L, LRRK2, PTEN, GPS2, MLLT1, SMYD3, DUSP8, TARBP2, DUSP7	202	393	16792	2.32676	1	0.506269	0.498263
GOTERM_BP_ALL	GO:0032269~negative regulation of cellular protein metabolic process	18	7.72532	0.0868087	LRRK2, PTEN, SAMD4A, GPS2, MLLT1, DUSP8, QKI, TARBP2, PSMA7, DUSP7, C3, PKIB, DBNDD2, MYCN, SH3BP5L, KHSRP, SMYD3, MAP2K5	202	992	16792	1.50838	1	1	0.984476
GOTERM_BP_ALL	GO:0031400~negative regulation of protein modification process	12	5.15021	0.0878823	PKIB, DBNDD2, SH3BP5L, LRRK2, PTEN, GPS2, MLLT1, SMYD3, DUSP8, PSMA7, TARBP2, DUSP7	202	578	16792	1.72586	1	1	0.984476
GOTERM_BP_ALL	GO:0051248~negative regulation of protein metabolic process	18	7.72532	0.125769	LRRK2, PTEN, SAMD4A, GPS2, MLLT1, DUSP8, QKI, TARBP2, PSMA7, DUSP7, C3, PKIB, DBNDD2, MYCN, SH3BP5L, KHSRP, SMYD3, MAP2K5	202	1049	16792	1.42642	1	1	0.984476
Annotation Cluster 5	Enrichment Score: 2.4233398227962337
Category	Term	Count	%	PValue	Genes	List Total	Pop Hits	Pop Total	Fold Enrichment	Bonferroni	Benjamini	FDR
GOTERM_MF_ALL	GO:0044822~poly(A) RNA binding	29	12.4464	0.00121618	USP10, FCF1, MRPL14, AKAP1, RBM3, LARP1, PUF60, KHSRP, ZNF768, DHX37, ZC3H18, KIF1C, RRP12, PELP1, RBM38, LRRC47, RBM14, CLUH, SAMD4A, FNDC3A, URB1, QKI, SCAF4, NUDT21, GRWD1, MKRN1, CCDC86, UBA1, LSM14B	215	1196	16881	1.90382	0.529749	0.150806	0.150076
GOTERM_MF_ALL	GO:0003723~RNA binding	34	14.5923	0.00596493	CARS, CCNT2, USP10, FCF1, MRPL14, AKAP1, RBM3, LARP1, PUF60, KHSRP, ZNF768, DHX37, ZC3H18, KIF1C, RRP12, PELP1, RBM38, LRRC47, RBM14, CLUH, SAMD4A, FNDC3A, URB1, QKI, TARBP2, SCAF4, KIN, NUDT21, IMPDH1, GRWD1, MKRN1, CCDC86, UBA1, LSM14B	215	1656	16881	1.61205	0.975506	0.410917	0.408929
GOTERM_MF_ALL	GO:0003676~nucleic acid binding	69	29.6137	0.0074025	CARS, CCNT2, MCM8, TCF25, FCF1, MYSM1, RBM3, TBK1, KHSRP, ZNF768, BBX, KIF1C, RRP12, ZNF488, HMGN3, PELP1, LRRC47, RBM14, CLUH, PARP2, TFE3, HDGFRP2, URB1, FNDC3A, RUNX2, KIN, MYCN, GRWD1, CCDC86, FLYWCH1, ZSCAN25, ZNF674, USP10, ZBTB46, ZNF518A, MRPL14, MLLT1, CENPB, AKAP1, LARP1, BTAF1, PUF60, HSF1, DHX37, ZC3H18, BRD9, ZNF787, SMYD3, TTC14, MBD3, RBM38, SAMD4A, USF2, GTF2H5, QKI, TARBP2, SCAF4…	215	4097	16881	1.32234	0.990014	0.447788	0.445621
Annotation Cluster 6	Enrichment Score: 2.419380330952146
Category	Term	Count	%	PValue	Genes	List Total	Pop Hits	Pop Total	Fold Enrichment	Bonferroni	Benjamini	FDR
GOTERM_CC_ALL	GO:0005634~nucleus	114	48.927	2.96168e-05	POP5, CRTC2, CCNT2, FCF1, KEAP1, JADE3, NUDT6, STK11, KHSRP, ZMIZ2, AKT2, BBX, HMGN3, MAP2K3, C8ORF4, PRKCA, HDGFRP2, RUNX2, ERN1, RNF126, MYCN, MELK, GRWD1, MAPKAPK2, CCDC86, FLYWCH1, ZSCAN25, ZNF674, NECAB1, INO80E, BEX1, CRABP2, LARP1, IRAK1, DHX37, ZC3H18, PLXNA1, ZNF787, SMYD3, MAP2K5, KLHDC2, HACE1, MICAL3, PTK2, QKI, KLHL20, THAP11, DRAP1, PKIB, UBE2W, NPLOC4, H2AFY2, MOB2, UBA3, INTS5, ID…	217	7048	18224	1.35839	0.0135315	0.00104798	0.00101836
UP_KEYWORDS	Nucleus	89	38.1974	1.78129e-05	POP5, CRTC2, CCNT2, WDR48, MCM8, TCF25, FCF1, PTEN, KEAP1, NUDT6, MYSM1, RBM3, STK11, ZMIZ2, AKT2, KHSRP, ZNF768, BBX, RRP12, CEP290, ZNF488, HMGN3, PELP1, RBM14, PARP2, TFE3, C8ORF4, PRKCA, HDGFRP2, URB1, DUSP8, DCK, RUNX2, KIN, RNF126, MYCN, NSMCE4A, GRWD1, MAPKAPK2, CCDC86, FLYWCH1, ZSCAN25, ZNF674, INO80E, BEX1, CRABP2, USP10, ZBTB46, USP11, ZNF518A, MLLT1, CENPB, PSMA7, HIRA, BTAF1, PUF60, I…	233	5244	20581	1.49913	0.0044611	0.00149629	0.00143097
GOTERM_BP_ALL	GO:0044260~cellular macromolecule metabolic process	132	56.6524	8.4123e-06	CARS, POP5, CRTC2, TRIO, CCNT2, ZDHHC5, FCF1, KEAP1, JADE3, STK11, TBK1, KHSRP, ZMIZ2, AKT2, BBX, HMGN3, MAP2K3, C8ORF4, LMTK2, PRKCA, KCTD2, HDGFRP2, RUNX2, ERN1, RNF126, MYCN, MELK, MAPKAPK2, CCDC86, ZSCAN25, ZNF674, INO80E, BEX1, CRABP2, HTRA1, MRPL14, UBE2J2, HSPBP1, C3, LARP1, IRAK1, HRH4, DHX37, ZNF787, SMYD3, MAP2K5, ICMT, HACE1, KLHL21, TRAPPC9, PTK2, QKI, KLHL20, THAP11, DRAP1, PKIB, UBE…	202	8387	16792	1.30833	0.0283276	0.028728	0.0282737
GOTERM_BP_ALL	GO:0044237~cellular metabolic process	150	64.3777	4.20392e-05	CARS, POP5, CRTC2, TRIO, CCNT2, PCDH11X, ZDHHC5, FCF1, KEAP1, JADE3, STK11, TBK1, KHSRP, ZMIZ2, AKT2, NUDT19, BBX, HMGN3, MAP2K3, C8ORF4, LMTK2, PRKCA, KCTD2, HDGFRP2, TEX2, THNSL2, RUNX2, ERN1, RNF126, MYCN, MELK, MAPKAPK2, CCDC86, ZSCAN25, ZNF674, INO80E, BEX1, CRABP2, HTRA1, MRPL14, UBE2J2, HSPBP1, PGS1, INPP5B, C3, LARP1, IRAK1, AGMO, HRH4, DHX37, ZNF787, SMYD3, MAP2K5, ICMT, HACE1, KLHL21, T…	202	10202	16792	1.22224	0.133773	0.0287909	0.0283356
GOTERM_BP_ALL	GO:0043170~macromolecule metabolic process	137	58.7983	7.76241e-05	CARS, POP5, CRTC2, TRIO, CCNT2, ZDHHC5, FCF1, KEAP1, JADE3, STK11, TBK1, KHSRP, ZMIZ2, AKT2, BBX, HMGN3, MAP2K3, C8ORF4, LMTK2, PRKCA, KCTD2, HDGFRP2, RUNX2, ERN1, RNF126, MYCN, MELK, MAPKAPK2, CCDC86, ZSCAN25, ZNF674, NUMBL, INO80E, BEX1, CRABP2, HTRA1, MRPL14, UBE2J2, HSPBP1, INPP5B, C3, LARP1, IRAK1, HRH4, DHX37, ZNF787, SMYD3, MAP2K5, ICMT, HACE1, KLHL21, TRAPPC9, PTK2, QKI, KLHL20, THAP11, D…	202	9130	16792	1.24739	0.232928	0.0287909	0.0283356
GOTERM_BP_ALL	GO:0044238~primary metabolic process	149	63.9485	0.000104238	CARS, POP5, CRTC2, TRIO, CCNT2, ZDHHC5, FCF1, KEAP1, JADE3, STK11, TBK1, KHSRP, ZMIZ2, AKT2, NUDT19, BBX, HMGN3, MAP2K3, C8ORF4, LMTK2, PRKCA, KCTD2, HDGFRP2, TEX2, THNSL2, RUNX2, ERN1, RNF126, MYCN, MELK, MAPKAPK2, CCDC86, ZSCAN25, ZNF674, NUMBL, INO80E, BEX1, CRABP2, HTRA1, MRPL14, UBE2J2, HSPBP1, PGS1, INPP5B, C3, LARP1, IRAK1, AGMO, HRH4, DHX37, ZNF787, SMYD3, MAP2K5, ICMT, HACE1, KLHL21, TRA…	202	10243	16792	1.20923	0.299594	0.0296643	0.0291952
GOTERM_BP_ALL	GO:0071704~organic substance metabolic process	152	65.2361	0.000359042	CARS, POP5, CRTC2, TRIO, CCNT2, ZDHHC5, FCF1, KEAP1, JADE3, STK11, TBK1, KHSRP, ZMIZ2, AKT2, NUDT19, BBX, HMGN3, MAP2K3, C8ORF4, LMTK2, PRKCA, KCTD2, HDGFRP2, TEX2, THNSL2, RUNX2, ERN1, RNF126, MYCN, MELK, MAPKAPK2, CCDC86, ZSCAN25, ZNF674, NUMBL, INO80E, BEX1, CRABP2, HTRA1, MRPL14, UBE2J2, HSPBP1, PGS1, INPP5B, C3, LARP1, IRAK1, AGMO, HRH4, DHX37, ZNF787, SMYD3, MAP2K5, ICMT, HACE1, KLHL21, TRA…	202	10707	16792	1.18012	0.706743	0.0557331	0.0548518
GOTERM_BP_ALL	GO:0008152~metabolic process	155	66.5236	0.000637191	CARS, POP5, CRTC2, TRIO, CCNT2, PCDH11X, ZDHHC5, FCF1, PLOD3, KEAP1, JADE3, STK11, TBK1, KHSRP, ZMIZ2, AKT2, NUDT19, BBX, HMGN3, MAP2K3, C8ORF4, LMTK2, PRKCA, KCTD2, HDGFRP2, TEX2, THNSL2, RUNX2, ERN1, RNF126, MYCN, MELK, MAPKAPK2, CCDC86, ZSCAN25, ZNF674, NUMBL, INO80E, BEX1, CRABP2, HTRA1, MRPL14, UBE2J2, HSPBP1, PGS1, INPP5B, C3, LARP1, IRAK1, AGMO, HRH4, DHX37, ZNF787, SMYD3, MAP2K5, ICMT, HA…	202	11075	16792	1.16343	0.886657	0.0836925	0.0823691
GOTERM_BP_ALL	GO:0031323~regulation of cellular metabolic process	93	39.9142	0.00079966	GSK3A, CRTC2, CCNT2, WDR48, TCF25, LRRK2, PCDH11X, PTEN, KEAP1, MYSM1, RBM3, STK11, TBK1, ZMIZ2, AKT2, KHSRP, LRRTM2, ZNF768, BBX, WASH1, CNPPD1, CEP290, ZNF488, HMGN3, PELP1, MAP2K3, RBM14, TFE3, C8ORF4, SLC39A10, PRKCA, DUSP8, RUNX2, DUSP7, ERN1, MYCN, RASA1, MAPKAPK2, ZSCAN25, ZNF674, INO80E, BEX1, CRABP2, ZBTB46, TGFBRAP1, HTRA1, GNAI3, GPS2, ZNF518A, MLLT1, HSPBP1, PSMA7, C3, HIRA, LARP1, BT…	202	5844	16792	1.32289	0.934959	0.0873824	0.0860006
GOTERM_BP_ALL	GO:0010467~gene expression	86	36.9099	0.000859217	CARS, POP5, CRTC2, CCNT2, TCF25, LRRK2, FCF1, PTEN, KEAP1, MYSM1, RBM3, TBK1, ZMIZ2, AKT2, KHSRP, ZNF768, BBX, CEP290, ZNF488, HMGN3, PELP1, MAP2K3, LRRC47, RBM14, TFE3, C8ORF4, PRKCA, HDGFRP2, RUNX2, ERN1, KIN, MYCN, MAPKAPK2, CCDC86, ZSCAN25, ZNF674, INO80E, BEX1, CRABP2, ZBTB46, TGFBRAP1, HTRA1, GPS2, ZNF518A, MRPL14, MLLT1, PSMA7, INPP5B, C3, HIRA, LARP1, BTAF1, PUF60, IRAK1, HSF1, DHX37, BRD…	202	5306	16792	1.34736	0.946941	0.0873824	0.0860006
GOTERM_BP_ALL	GO:0034645~cellular macromolecule biosynthetic process	82	35.1931	0.000953137	CARS, GSK3A, CRTC2, CCNT2, MCM8, TCF25, ZDHHC5, PTEN, KEAP1, MYSM1, RBM3, TBK1, MAN1A2, ZMIZ2, AKT2, KHSRP, ZNF768, BBX, CEP290, ZNF488, HMGN3, PELP1, MAP2K3, LRRC47, RBM14, PARP2, TFE3, C8ORF4, HDGFRP2, RUNX2, ERN1, KIN, MYCN, ZSCAN25, ZNF674, INO80E, BEX1, CRABP2, USP10, ZBTB46, TGFBRAP1, HTRA1, GPS2, ZNF518A, MRPL14, MLLT1, HIRA, LARP1, BTAF1, PUF60, IRAK1, HSF1, BRD9, ZNF787, SMYD3, MAP2K5, M…	202	5012	16792	1.36005	0.961514	0.0873824	0.0860006
GOTERM_BP_ALL	GO:0006139~nucleobase-containing compound metabolic process	92	39.485	0.000957687	CARS, POP5, GSK3A, CRTC2, CCNT2, WDR48, MCM8, TCF25, LRRK2, FCF1, PTEN, KEAP1, MYSM1, RBM3, TBK1, ZMIZ2, KHSRP, ZNF768, BBX, CEP290, ZNF488, HMGN3, PELP1, MAP2K3, LRRC47, RBM14, PARP2, TFE3, C8ORF4, PRKCA, HDGFRP2, DCK, RUNX2, ERN1, KIN, MYCN, NSMCE4A, RASA1, CCDC86, ZSCAN25, TKT, ZNF674, INO80E, BEX1, CRABP2, USP10, ZBTB46, TGFBRAP1, HTRA1, GNAI3, GPS2, ZNF518A, MLLT1, HIRA, BTAF1, PUF60, IRAK1,…	202	5794	16792	1.31996	0.962108	0.0873824	0.0860006
GOTERM_BP_ALL	GO:0080090~regulation of primary metabolic process	92	39.485	0.000981577	GSK3A, CRTC2, CCNT2, WDR48, TCF25, LRRK2, PTEN, KEAP1, MYSM1, RBM3, STK11, TBK1, ZMIZ2, AKT2, KHSRP, ZNF768, BBX, WASH1, CNPPD1, CEP290, ZNF488, HMGN3, PELP1, MAP2K3, RBM14, TFE3, C8ORF4, SLC39A10, PRKCA, DUSP8, RUNX2, DUSP7, ERN1, MYCN, RASA1, MAPKAPK2, ZSCAN25, ZNF674, INO80E, BEX1, CRABP2, ZBTB46, TGFBRAP1, HTRA1, GNAI3, GPS2, ZNF518A, MLLT1, HSPBP1, PSMA7, INPP5B, C3, HIRA, LARP1, BTAF1, PUF6…	202	5798	16792	1.31905	0.965081	0.0873824	0.0860006
GOTERM_BP_ALL	GO:0044249~cellular biosynthetic process	96	41.2017	0.000995883	CARS, GSK3A, CRTC2, CCNT2, MCM8, TCF25, ZDHHC5, PTEN, KEAP1, MYSM1, RBM3, TBK1, MAN1A2, ZMIZ2, AKT2, KHSRP, ZNF768, BBX, CEP290, ZNF488, HMGN3, PELP1, MAP2K3, LRRC47, RBM14, PARP2, TFE3, C8ORF4, PRKCA, HDGFRP2, THNSL2, DCK, RUNX2, ERN1, KIN, MYCN, MAPKAPK2, HAGH, ZSCAN25, TKT, ZNF674, INO80E, BEX1, CRABP2, USP10, ZBTB46, TGFBRAP1, HTRA1, GNAI3, GPS2, ZNF518A, MRPL14, MLLT1, PGS1, C3, HIRA, LARP1,…	202	6118	16792	1.30441	0.966748	0.0873824	0.0860006
GOTERM_BP_ALL	GO:0009059~macromolecule biosynthetic process	84	36.0515	0.00100445	CARS, GSK3A, CRTC2, CCNT2, MCM8, TCF25, ZDHHC5, PTEN, KEAP1, MYSM1, RBM3, TBK1, MAN1A2, ZMIZ2, AKT2, KHSRP, ZNF768, BBX, CEP290, ZNF488, HMGN3, PELP1, MAP2K3, LRRC47, RBM14, PARP2, TFE3, C8ORF4, HDGFRP2, RUNX2, ERN1, KIN, MYCN, MAPKAPK2, ZSCAN25, ZNF674, INO80E, BEX1, CRABP2, USP10, ZBTB46, TGFBRAP1, HTRA1, GPS2, ZNF518A, MRPL14, MLLT1, HIRA, LARP1, BTAF1, PUF60, IRAK1, HSF1, BRD9, ZNF787, SMYD3,…	202	5175	16792	1.34934	0.967708	0.0873824	0.0860006
GOTERM_BP_ALL	GO:0060255~regulation of macromolecule metabolic process	92	39.485	0.00108927	GSK3A, CRTC2, CCNT2, WDR48, TCF25, LRRK2, PTEN, KEAP1, MYSM1, RBM3, STK11, TBK1, ZMIZ2, AKT2, KHSRP, LRRTM2, ZNF768, BBX, WASH1, CNPPD1, CEP290, ZNF488, HMGN3, PELP1, MAP2K3, RBM14, TFE3, C8ORF4, SLC39A10, PRKCA, DUSP8, RUNX2, DUSP7, ERN1, MYCN, RASA1, MAPKAPK2, ZSCAN25, ZNF674, INO80E, BEX1, CRABP2, ZBTB46, TGFBRAP1, HTRA1, GPS2, ZNF518A, MLLT1, HSPBP1, PSMA7, INPP5B, C3, HIRA, LARP1, BTAF1, PUF…	202	5815	16792	1.31519	0.975838	0.0907279	0.0892932
GOTERM_BP_ALL	GO:1901576~organic substance biosynthetic process	97	41.6309	0.00118563	CARS, CRTC2, CCNT2, ZDHHC5, KEAP1, STK11, TBK1, KHSRP, ZMIZ2, AKT2, BBX, HMGN3, MAP2K3, C8ORF4, PRKCA, HDGFRP2, THNSL2, RUNX2, ERN1, MYCN, MAPKAPK2, ZSCAN25, ZNF674, INO80E, BEX1, CRABP2, HTRA1, MRPL14, PGS1, C3, LARP1, IRAK1, AGMO, ZNF787, SMYD3, MAP2K5, HACE1, TRAPPC9, QKI, THAP11, DRAP1, PKIB, NPLOC4, H2AFY2, OGN, UBA3, INTS5, GALNTL5, ID3, LSM14B, INTS8, NODAL, GSK3A, MCM8, TCF25, PTEN, MYSM1…	202	6227	16792	1.29492	0.982622	0.0964034	0.094879
GOTERM_BP_ALL	GO:0046483~heterocycle metabolic process	93	39.9142	0.00126488	CARS, POP5, GSK3A, CRTC2, CCNT2, WDR48, MCM8, TCF25, LRRK2, FCF1, PTEN, KEAP1, MYSM1, RBM3, TBK1, ZMIZ2, KHSRP, ZNF768, BBX, CEP290, ZNF488, HMGN3, PELP1, MAP2K3, LRRC47, RBM14, PARP2, TFE3, C8ORF4, PRKCA, HDGFRP2, DCK, RUNX2, ERN1, KIN, MYCN, NSMCE4A, RASA1, CCDC86, ZSCAN25, TKT, ZNF674, INO80E, BEX1, CRABP2, USP10, ZBTB46, TGFBRAP1, HTRA1, GNAI3, GPS2, ZNF518A, MLLT1, HIRA, BTAF1, PUF60, IRAK1,…	202	5919	16792	1.30613	0.986747	0.0984997	0.0969421
GOTERM_BP_ALL	GO:0034641~cellular nitrogen compound metabolic process	100	42.9185	0.00147136	CARS, POP5, CRTC2, CCNT2, FCF1, KEAP1, TBK1, KHSRP, ZMIZ2, AKT2, BBX, HMGN3, MAP2K3, C8ORF4, PRKCA, HDGFRP2, RUNX2, ERN1, MYCN, CCDC86, ZSCAN25, ZNF674, INO80E, BEX1, CRABP2, HTRA1, MRPL14, LARP1, IRAK1, DHX37, ZNF787, SMYD3, MAP2K5, HACE1, TRAPPC9, QKI, THAP11, DRAP1, PKIB, UBE2W, NPLOC4, H2AFY2, UBA3, OGDH, INTS5, ID3, LSM14B, INTS8, NODAL, GSK3A, WDR48, MCM8, TCF25, LRRK2, PTEN, MYSM1, RBM3, Z…	202	6505	16792	1.27792	0.99346	0.109232	0.107505
GOTERM_BP_ALL	GO:0006725~cellular aromatic compound metabolic process	93	39.9142	0.00165987	CARS, POP5, GSK3A, CRTC2, CCNT2, WDR48, MCM8, TCF25, LRRK2, FCF1, PTEN, KEAP1, MYSM1, RBM3, TBK1, ZMIZ2, KHSRP, ZNF768, BBX, CEP290, ZNF488, HMGN3, PELP1, MAP2K3, LRRC47, RBM14, PARP2, TFE3, C8ORF4, PRKCA, HDGFRP2, DCK, RUNX2, ERN1, KIN, MYCN, NSMCE4A, RASA1, CCDC86, ZSCAN25, TKT, ZNF674, INO80E, BEX1, CRABP2, USP10, ZBTB46, TGFBRAP1, HTRA1, GNAI3, GPS2, ZNF518A, MLLT1, HIRA, BTAF1, PUF60, IRAK1,…	202	5965	16792	1.29606	0.996569	0.120047	0.118148
GOTERM_BP_ALL	GO:0006807~nitrogen compound metabolic process	105	45.0644	0.00181719	CARS, POP5, CRTC2, CCNT2, FCF1, KEAP1, TBK1, KHSRP, ZMIZ2, AKT2, BBX, HMGN3, MAP2K3, C8ORF4, PRKCA, HDGFRP2, TEX2, THNSL2, RUNX2, ERN1, MYCN, CCDC86, ZSCAN25, ZNF674, INO80E, BEX1, CRABP2, HTRA1, MRPL14, LARP1, IRAK1, DHX37, ZNF787, SMYD3, MAP2K5, HACE1, TRAPPC9, QKI, THAP11, DRAP1, PKIB, UBE2W, NPLOC4, H2AFY2, OGN, UBA3, OGDH, INTS5, ID3, LSM14B, INTS8, NODAL, GSK3A, WDR48, MCM8, TCF25, LRRK2, P…	202	6948	16792	1.25626	0.997997	0.122434	0.120498
GOTERM_BP_ALL	GO:0009058~biosynthetic process	97	41.6309	0.00203054	CARS, CRTC2, CCNT2, ZDHHC5, KEAP1, STK11, TBK1, KHSRP, ZMIZ2, AKT2, BBX, HMGN3, MAP2K3, C8ORF4, PRKCA, HDGFRP2, THNSL2, RUNX2, ERN1, MYCN, MAPKAPK2, ZSCAN25, ZNF674, INO80E, BEX1, CRABP2, HTRA1, MRPL14, PGS1, C3, LARP1, IRAK1, AGMO, ZNF787, SMYD3, MAP2K5, HACE1, TRAPPC9, QKI, THAP11, DRAP1, PKIB, NPLOC4, H2AFY2, OGN, UBA3, INTS5, GALNTL5, ID3, LSM14B, INTS8, NODAL, GSK3A, MCM8, TCF25, PTEN, MYSM1…	202	6320	16792	1.27587	0.999035	0.133352	0.131243
GOTERM_BP_ALL	GO:0090304~nucleic acid metabolic process	82	35.1931	0.00234919	CARS, POP5, CRTC2, CCNT2, WDR48, MCM8, TCF25, FCF1, PTEN, KEAP1, MYSM1, RBM3, TBK1, ZMIZ2, KHSRP, ZNF768, BBX, CEP290, ZNF488, HMGN3, PELP1, MAP2K3, LRRC47, RBM14, PARP2, TFE3, C8ORF4, HDGFRP2, RUNX2, ERN1, KIN, MYCN, NSMCE4A, CCDC86, ZSCAN25, ZNF674, INO80E, BEX1, CRABP2, USP10, ZBTB46, TGFBRAP1, HTRA1, GPS2, ZNF518A, MLLT1, HIRA, BTAF1, PUF60, IRAK1, HSF1, DHX37, BRD9, ZNF787, SMYD3, MAP2K5, MB…	202	5158	16792	1.32155	0.999676	0.148564	0.146215
GOTERM_BP_ALL	GO:0044271~cellular nitrogen compound biosynthetic process	79	33.9056	0.00267898	CARS, GSK3A, CRTC2, CCNT2, TCF25, PTEN, KEAP1, MYSM1, RBM3, TBK1, ZMIZ2, KHSRP, ZNF768, BBX, CEP290, ZNF488, HMGN3, PELP1, MAP2K3, LRRC47, RBM14, TFE3, C8ORF4, PRKCA, HDGFRP2, DCK, RUNX2, ERN1, MYCN, HAGH, ZSCAN25, ZNF674, INO80E, BEX1, CRABP2, USP10, ZBTB46, TGFBRAP1, HTRA1, GNAI3, GPS2, ZNF518A, MRPL14, MLLT1, HIRA, LARP1, BTAF1, PUF60, IRAK1, HSF1, BRD9, ZNF787, SMYD3, MAP2K5, MBD3, HACE1, SAM…	202	4947	16792	1.32751	0.999895	0.160257	0.157723
GOTERM_BP_ALL	GO:0018130~heterocycle biosynthetic process	72	30.9013	0.00272179	GSK3A, CRTC2, CCNT2, TCF25, PTEN, KEAP1, MYSM1, TBK1, ZMIZ2, KHSRP, ZNF768, BBX, CEP290, ZNF488, HMGN3, PELP1, MAP2K3, RBM14, TFE3, C8ORF4, PRKCA, HDGFRP2, DCK, RUNX2, ERN1, MYCN, ZSCAN25, ZNF674, INO80E, BEX1, CRABP2, USP10, ZBTB46, TGFBRAP1, HTRA1, GNAI3, GPS2, ZNF518A, MLLT1, HIRA, BTAF1, PUF60, IRAK1, HSF1, BRD9, ZNF787, SMYD3, MAP2K5, MBD3, HACE1, SAMD4A, TRAPPC9, USF2, GTF2H5, TARBP2, THAP1…	202	4411	16792	1.3569	0.99991	0.160257	0.157723
GOTERM_BP_ALL	GO:0016070~RNA metabolic process	75	32.1888	0.00284216	CARS, POP5, CRTC2, CCNT2, TCF25, FCF1, PTEN, KEAP1, MYSM1, RBM3, TBK1, ZMIZ2, KHSRP, ZNF768, BBX, CEP290, ZNF488, HMGN3, PELP1, MAP2K3, LRRC47, RBM14, PARP2, TFE3, C8ORF4, HDGFRP2, RUNX2, ERN1, KIN, MYCN, CCDC86, ZSCAN25, ZNF674, INO80E, BEX1, CRABP2, ZBTB46, TGFBRAP1, HTRA1, GPS2, ZNF518A, MLLT1, HIRA, BTAF1, PUF60, IRAK1, HSF1, DHX37, BRD9, ZNF787, SMYD3, MAP2K5, MBD3, RBM38, HACE1, SAMD4A, TRA…	202	4648	16792	1.34136	0.99994	0.164508	0.161907
GOTERM_BP_ALL	GO:0019438~aromatic compound biosynthetic process	72	30.9013	0.00294698	GSK3A, CRTC2, CCNT2, TCF25, PTEN, KEAP1, MYSM1, TBK1, ZMIZ2, KHSRP, ZNF768, BBX, CEP290, ZNF488, HMGN3, PELP1, MAP2K3, RBM14, TFE3, C8ORF4, PRKCA, HDGFRP2, DCK, RUNX2, ERN1, MYCN, ZSCAN25, ZNF674, INO80E, BEX1, CRABP2, USP10, ZBTB46, TGFBRAP1, HTRA1, GNAI3, GPS2, ZNF518A, MLLT1, HIRA, BTAF1, PUF60, IRAK1, HSF1, BRD9, ZNF787, SMYD3, MAP2K5, MBD3, HACE1, SAMD4A, TRAPPC9, USF2, GTF2H5, TARBP2, THAP1…	202	4424	16792	1.35291	0.999958	0.165053	0.162443
GOTERM_BP_ALL	GO:0034654~nucleobase-containing compound biosynthetic process	71	30.4721	0.00311963	GSK3A, CRTC2, CCNT2, TCF25, PTEN, KEAP1, MYSM1, TBK1, ZMIZ2, KHSRP, ZNF768, BBX, CEP290, ZNF488, HMGN3, PELP1, MAP2K3, RBM14, TFE3, C8ORF4, PRKCA, HDGFRP2, DCK, RUNX2, ERN1, MYCN, ZSCAN25, ZNF674, INO80E, BEX1, CRABP2, USP10, ZBTB46, TGFBRAP1, HTRA1, GNAI3, GPS2, ZNF518A, MLLT1, HIRA, BTAF1, PUF60, IRAK1, HSF1, BRD9, ZNF787, SMYD3, MAP2K5, MBD3, HACE1, SAMD4A, TRAPPC9, USF2, GTF2H5, TARBP2, THAP1…	202	4357	16792	1.35463	0.999977	0.165053	0.162443
GOTERM_BP_ALL	GO:0048522~positive regulation of cellular process	76	32.618	0.00318096	SLC35F6, GSK3A, CRTC2, CCNT2, TRIO, WDR48, LRRK2, PTEN, KEAP1, METRNL, MYSM1, RBM3, STK11, TBK1, ZMIZ2, AKT2, KHSRP, LRRTM2, WASH1, CEP290, ZNF488, HMGN3, PELP1, SEMA6B, MAP2K3, RAB2B, RBM14, TFE3, C8ORF4, SLC39A10, PRKCA, HDGFRP2, RUNX2, DUSP7, ERN1, MYCN, MELK, NSMCE4A, CTTN, MAPKAPK2, TMEM106B, MAPT, NUMBL, BEX1, CRABP2, ZBTB46, HTRA1, UBE2J2, HSPBP1, PSMA7, C3, LARP1, IRAK1, HSF1, SMYD3, AAMP…	202	4744	16792	1.33174	0.999981	0.165053	0.162443
GOTERM_BP_ALL	GO:0019222~regulation of metabolic process	94	40.3433	0.00336863	GSK3A, CRTC2, CCNT2, WDR48, TCF25, LRRK2, PCDH11X, PTEN, KEAP1, MYSM1, RBM3, STK11, TBK1, ZMIZ2, AKT2, KHSRP, LRRTM2, ZNF768, BBX, WASH1, CNPPD1, CEP290, ZNF488, HMGN3, PELP1, MAP2K3, RBM14, TFE3, C8ORF4, SLC39A10, PRKCA, DUSP8, RUNX2, DUSP7, ERN1, MYCN, RASA1, MAPKAPK2, ZSCAN25, ZNF674, INO80E, BEX1, CRABP2, ZBTB46, TGFBRAP1, HTRA1, GNAI3, GPS2, ZNF518A, MLLT1, HSPBP1, PSMA7, INPP5B, C3, HIRA, L…	202	6171	16792	1.26626	0.99999	0.169538	0.166857
GOTERM_BP_ALL	GO:0051171~regulation of nitrogen compound metabolic process	71	30.4721	0.00413292	GSK3A, CRTC2, CCNT2, TCF25, PTEN, KEAP1, MYSM1, RBM3, TBK1, ZMIZ2, AKT2, KHSRP, ZNF768, BBX, CEP290, ZNF488, HMGN3, PELP1, MAP2K3, RBM14, TFE3, C8ORF4, PRKCA, RUNX2, ERN1, MYCN, RASA1, ZSCAN25, ZNF674, INO80E, BEX1, CRABP2, ZBTB46, TGFBRAP1, HTRA1, GNAI3, GPS2, ZNF518A, MLLT1, PSMA7, HIRA, LARP1, BTAF1, PUF60, IRAK1, HSF1, BRD9, ZNF787, SMYD3, MAP2K5, MBD3, RBM38, HACE1, SAMD4A, TRAPPC9, USF2, GT…	202	4404	16792	1.34018	0.999999	0.201627	0.198439
GOTERM_BP_ALL	GO:0009889~regulation of biosynthetic process	70	30.0429	0.00442321	GSK3A, CRTC2, CCNT2, TCF25, PTEN, KEAP1, MYSM1, RBM3, STK11, TBK1, ZMIZ2, AKT2, KHSRP, ZNF768, BBX, CEP290, ZNF488, HMGN3, PELP1, MAP2K3, RBM14, TFE3, C8ORF4, PRKCA, RUNX2, ERN1, MYCN, MAPKAPK2, ZSCAN25, ZNF674, INO80E, BEX1, CRABP2, ZBTB46, TGFBRAP1, HTRA1, GNAI3, GPS2, ZNF518A, MLLT1, C3, HIRA, LARP1, BTAF1, PUF60, IRAK1, HSF1, BRD9, ZNF787, SMYD3, MAP2K5, MBD3, HACE1, SAMD4A, TRAPPC9, USF2, GT…	202	4339	16792	1.34109	1	0.211031	0.207694
GOTERM_BP_ALL	GO:0010468~regulation of gene expression	70	30.0429	0.00458148	CRTC2, CCNT2, TCF25, LRRK2, PTEN, KEAP1, MYSM1, RBM3, TBK1, ZMIZ2, AKT2, KHSRP, ZNF768, BBX, CEP290, ZNF488, HMGN3, PELP1, MAP2K3, RBM14, TFE3, C8ORF4, PRKCA, RUNX2, ERN1, MYCN, MAPKAPK2, ZSCAN25, ZNF674, INO80E, BEX1, CRABP2, ZBTB46, TGFBRAP1, HTRA1, GPS2, ZNF518A, MLLT1, PSMA7, INPP5B, C3, HIRA, LARP1, BTAF1, PUF60, IRAK1, HSF1, BRD9, ZNF787, SMYD3, MAP2K5, MBD3, RBM38, HACE1, SAMD4A, TRAPPC9, …	202	4345	16792	1.33924	1	0.211767	0.208418
GOTERM_BP_ALL	GO:1901360~organic cyclic compound metabolic process	93	39.9142	0.0045888	CARS, POP5, GSK3A, CRTC2, CCNT2, WDR48, MCM8, TCF25, LRRK2, FCF1, PTEN, KEAP1, MYSM1, RBM3, TBK1, ZMIZ2, KHSRP, ZNF768, BBX, CEP290, ZNF488, HMGN3, PELP1, MAP2K3, LRRC47, RBM14, PARP2, TFE3, C8ORF4, PRKCA, HDGFRP2, DCK, RUNX2, ERN1, KIN, MYCN, NSMCE4A, RASA1, CCDC86, ZSCAN25, TKT, ZNF674, INO80E, BEX1, CRABP2, USP10, ZBTB46, TGFBRAP1, HTRA1, GNAI3, GPS2, ZNF518A, MLLT1, HIRA, BTAF1, PUF60, IRAK1,…	202	6149	16792	1.25727	1	0.211767	0.208418
GOTERM_BP_ALL	GO:0031326~regulation of cellular biosynthetic process	69	29.6137	0.005015	GSK3A, CRTC2, CCNT2, TCF25, PTEN, KEAP1, MYSM1, RBM3, TBK1, ZMIZ2, AKT2, KHSRP, ZNF768, BBX, CEP290, ZNF488, HMGN3, PELP1, MAP2K3, RBM14, TFE3, C8ORF4, PRKCA, RUNX2, ERN1, MYCN, MAPKAPK2, ZSCAN25, ZNF674, INO80E, BEX1, CRABP2, ZBTB46, TGFBRAP1, HTRA1, GNAI3, GPS2, ZNF518A, MLLT1, C3, HIRA, LARP1, BTAF1, PUF60, IRAK1, HSF1, BRD9, ZNF787, SMYD3, MAP2K5, MBD3, HACE1, SAMD4A, TRAPPC9, USF2, GTF2H5, Q…	202	4284	16792	1.33891	1	0.225345	0.221782
GOTERM_BP_ALL	GO:2000112~regulation of cellular macromolecule biosynthetic process	65	27.897	0.00536894	GSK3A, CRTC2, CCNT2, TCF25, PTEN, KEAP1, MYSM1, RBM3, TBK1, ZMIZ2, AKT2, KHSRP, ZNF768, BBX, CEP290, ZNF488, HMGN3, PELP1, MAP2K3, RBM14, TFE3, C8ORF4, RUNX2, ERN1, MYCN, ZSCAN25, ZNF674, INO80E, BEX1, CRABP2, ZBTB46, TGFBRAP1, HTRA1, GPS2, ZNF518A, MLLT1, HIRA, LARP1, BTAF1, PUF60, IRAK1, HSF1, BRD9, ZNF787, SMYD3, MAP2K5, MBD3, HACE1, SAMD4A, TRAPPC9, USF2, GTF2H5, QKI, TARBP2, THAP11, DRAP1, T…	202	3991	16792	1.35389	1	0.235009	0.231293
GOTERM_BP_ALL	GO:0097659~nucleic acid-templated transcription	62	26.6094	0.00559067	CRTC2, CCNT2, TCF25, PTEN, KEAP1, MYSM1, TBK1, ZMIZ2, KHSRP, ZNF768, BBX, CEP290, ZNF488, HMGN3, PELP1, MAP2K3, RBM14, TFE3, C8ORF4, HDGFRP2, RUNX2, ERN1, MYCN, ZSCAN25, ZNF674, INO80E, BEX1, CRABP2, ZBTB46, TGFBRAP1, HTRA1, GPS2, ZNF518A, MLLT1, HIRA, BTAF1, PUF60, IRAK1, HSF1, BRD9, ZNF787, SMYD3, MAP2K5, MBD3, HACE1, SAMD4A, TRAPPC9, USF2, GTF2H5, THAP11, DRAP1, TBX15, NUDT21, H2AFY2, POLR3D, …	202	3771	16792	1.36674	1	0.235009	0.231293
GOTERM_BP_ALL	GO:1901362~organic cyclic compound biosynthetic process	72	30.9013	0.00564297	GSK3A, CRTC2, CCNT2, TCF25, PTEN, KEAP1, MYSM1, TBK1, ZMIZ2, KHSRP, ZNF768, BBX, CEP290, ZNF488, HMGN3, PELP1, MAP2K3, RBM14, TFE3, C8ORF4, PRKCA, HDGFRP2, DCK, RUNX2, ERN1, MYCN, ZSCAN25, ZNF674, INO80E, BEX1, CRABP2, USP10, ZBTB46, TGFBRAP1, HTRA1, GNAI3, GPS2, ZNF518A, MLLT1, HIRA, BTAF1, PUF60, IRAK1, HSF1, BRD9, ZNF787, SMYD3, MAP2K5, MBD3, HACE1, SAMD4A, TRAPPC9, USF2, GTF2H5, TARBP2, THAP1…	202	4535	16792	1.31979	1	0.235009	0.231293
GOTERM_BP_ALL	GO:0010556~regulation of macromolecule biosynthetic process	66	28.3262	0.00677316	GSK3A, CRTC2, CCNT2, TCF25, PTEN, KEAP1, MYSM1, RBM3, TBK1, ZMIZ2, AKT2, KHSRP, ZNF768, BBX, CEP290, ZNF488, HMGN3, PELP1, MAP2K3, RBM14, TFE3, C8ORF4, RUNX2, ERN1, MYCN, MAPKAPK2, ZSCAN25, ZNF674, INO80E, BEX1, CRABP2, ZBTB46, TGFBRAP1, HTRA1, GPS2, ZNF518A, MLLT1, HIRA, LARP1, BTAF1, PUF60, IRAK1, HSF1, BRD9, ZNF787, SMYD3, MAP2K5, MBD3, HACE1, SAMD4A, TRAPPC9, USF2, GTF2H5, QKI, TARBP2, THAP11…	202	4107	16792	1.33589	1	0.258113	0.254031
GOTERM_BP_ALL	GO:0009987~cellular process	196	84.1202	0.00686541	POP5, TRIO, ZDHHC5, FCF1, KEAP1, TBK1, ZMIZ2, AKT2, BBX, SIL1, C8ORF4, HDGFRP2, PRKCA, FNDC3A, RUNX2, RNF126, CCDC86, ZSCAN25, NUMBL, BEX1, CRABP2, MRPL14, UBE2J2, INPP5B, C3, PGS1, LARP1, AGMO, DHX37, HACE1, ICMT, MICAL3, PTK2, THAP11, PKIB, NPLOC4, H2AFY2, OGDH, INTS5, GALNTL5, ID3, HYOU1, INTS8, BAP1, NODAL, GPR19, SLC35F6, WDR48, TCF25, SNX10, SLC6A2, NUDCD3, TRIM3, FLVCR2, KIF1C, ZNF488, LRR…	202	15558	16792	1.04726	1	0.258113	0.254031
GOTERM_BP_ALL	GO:0048518~positive regulation of biological process	81	34.7639	0.00732137	SLC35F6, GSK3A, CRTC2, CCNT2, TRIO, WDR48, LRRK2, PTEN, KEAP1, METRNL, MYSM1, RBM3, STK11, TBK1, ZMIZ2, AKT2, KHSRP, LRRTM2, WASH1, CEP290, ZNF488, HMGN3, PELP1, SEMA6B, MAP2K3, RAB2B, RBM14, TFE3, C8ORF4, SLC39A10, PRKCA, HDGFRP2, RUNX2, DUSP7, ERN1, MYCN, MELK, NSMCE4A, CTTN, ENAM, MAPKAPK2, TMEM106B, MAPT, NUMBL, BEX1, CRABP2, ZBTB46, HTRA1, UBE2J2, HSPBP1, PSMA7, C3, LARP1, IRAK1, HSF1, SMYD3…	202	5285	16792	1.27406	1	0.268844	0.264593
GOTERM_BP_ALL	GO:0010604~positive regulation of macromolecule metabolic process	49	21.03	0.00767561	GSK3A, CRTC2, CCNT2, LRRK2, PTEN, KEAP1, MYSM1, RBM3, STK11, TBK1, ZMIZ2, AKT2, KHSRP, CEP290, HMGN3, PELP1, MAP2K3, RBM14, TFE3, SLC39A10, PRKCA, RUNX2, DUSP7, ERN1, MYCN, MAPKAPK2, BEX1, HSPBP1, PSMA7, C3, LARP1, IRAK1, HSF1, SMYD3, SASH1, MAP4K3, MAP2K5, SGTA, SAMD4A, USF2, QKI, TARBP2, PTK2, PKIB, VAPB, NFIC, MOB2, NODAL, CCL26	202	2856	16792	1.42623	1	0.270072	0.265801
GOTERM_BP_ALL	GO:0032774~RNA biosynthetic process	63	27.0386	0.00787576	CRTC2, CCNT2, TCF25, PTEN, KEAP1, MYSM1, TBK1, ZMIZ2, KHSRP, ZNF768, BBX, CEP290, ZNF488, HMGN3, PELP1, MAP2K3, RBM14, TFE3, C8ORF4, HDGFRP2, RUNX2, ERN1, MYCN, ZSCAN25, ZNF674, INO80E, BEX1, CRABP2, ZBTB46, TGFBRAP1, HTRA1, GPS2, ZNF518A, MLLT1, HIRA, BTAF1, PUF60, IRAK1, HSF1, BRD9, ZNF787, SMYD3, MAP2K5, MBD3, HACE1, SAMD4A, TRAPPC9, USF2, GTF2H5, TARBP2, THAP11, DRAP1, TBX15, NUDT21, H2AFY2, …	202	3905	16792	1.34113	1	0.270072	0.265801
GOTERM_BP_ALL	GO:0006351~transcription, DNA-templated	59	25.3219	0.00799053	CRTC2, CCNT2, TCF25, PTEN, KEAP1, MYSM1, TBK1, ZMIZ2, KHSRP, ZNF768, BBX, CEP290, ZNF488, HMGN3, PELP1, MAP2K3, RBM14, TFE3, C8ORF4, HDGFRP2, RUNX2, ERN1, MYCN, ZSCAN25, ZNF674, INO80E, BEX1, ZBTB46, HTRA1, GPS2, ZNF518A, MLLT1, HIRA, BTAF1, PUF60, IRAK1, HSF1, BRD9, ZNF787, SMYD3, MAP2K5, MBD3, HACE1, TRAPPC9, USF2, GTF2H5, THAP11, DRAP1, TBX15, NUDT21, H2AFY2, POLR3D, NFIC, INTS5, UBA3, ID3, IN…	202	3605	16792	1.3605	1	0.270072	0.265801
GOTERM_BP_ALL	GO:0051252~regulation of RNA metabolic process	61	26.1803	0.00827684	CRTC2, CCNT2, TCF25, PTEN, KEAP1, MYSM1, TBK1, ZMIZ2, KHSRP, ZNF768, BBX, CEP290, ZNF488, HMGN3, PELP1, MAP2K3, RBM14, TFE3, C8ORF4, RUNX2, ERN1, MYCN, RASA1, ZSCAN25, ZNF674, INO80E, BEX1, CRABP2, ZBTB46, TGFBRAP1, HTRA1, GPS2, ZNF518A, MLLT1, HIRA, BTAF1, PUF60, IRAK1, HSF1, BRD9, ZNF787, SMYD3, MAP2K5, MBD3, RBM38, HACE1, SAMD4A, TRAPPC9, USF2, GTF2H5, TARBP2, THAP11, DRAP1, TBX15, H2AFY2, VAP…	202	3762	16792	1.34791	1	0.270072	0.265801
GOTERM_BP_ALL	GO:0019219~regulation of nucleobase-containing compound metabolic process	65	27.897	0.0101946	GSK3A, CRTC2, CCNT2, TCF25, PTEN, KEAP1, MYSM1, TBK1, ZMIZ2, KHSRP, ZNF768, BBX, CEP290, ZNF488, HMGN3, PELP1, MAP2K3, RBM14, TFE3, C8ORF4, PRKCA, RUNX2, ERN1, MYCN, RASA1, ZSCAN25, ZNF674, INO80E, BEX1, CRABP2, ZBTB46, TGFBRAP1, HTRA1, GNAI3, GPS2, ZNF518A, MLLT1, HIRA, BTAF1, PUF60, IRAK1, HSF1, BRD9, ZNF787, SMYD3, MAP2K5, MBD3, RBM38, HACE1, SAMD4A, TRAPPC9, USF2, GTF2H5, TARBP2, THAP11, DRAP…	202	4104	16792	1.31661	1	0.313646	0.308686
GOTERM_BP_ALL	GO:0031325~positive regulation of cellular metabolic process	48	20.6009	0.0110035	GSK3A, CRTC2, CCNT2, BEX1, LRRK2, PTEN, KEAP1, HSPBP1, MYSM1, PSMA7, C3, RBM3, STK11, LARP1, TBK1, IRAK1, AKT2, ZMIZ2, KHSRP, HSF1, SMYD3, HMGN3, CEP290, SASH1, MAP2K5, MAP4K3, PELP1, MAP2K3, RBM14, SGTA, TFE3, SAMD4A, SLC39A10, PRKCA, USF2, RUNX2, TARBP2, PTK2, DUSP7, ERN1, PKIB, MYCN, VAPB, NFIC, MOB2, MAPKAPK2, NODAL, CCL26	202	2839	16792	1.40549	1	0.331382	0.326142
UP_KEYWORDS	Transcription	38	16.309	0.029544	CRTC2, INO80E, CCNT2, TCF25, ZBTB46, KEAP1, ZNF518A, MLLT1, MYSM1, HIRA, PUF60, ZMIZ2, KHSRP, HSF1, ZNF768, BBX, BRD9, ZNF787, ZNF488, PELP1, MBD3, RBM14, HACE1, TFE3, USF2, GTF2H5, RUNX2, THAP11, DRAP1, ERN1, TBX15, MYCN, POLR3D, NFIC, ID3, ZSCAN25, ZNF697, ZNF674	233	2398	20581	1.39973	0.999462	0.356319	0.340765
GOTERM_BP_ALL	GO:2001141~regulation of RNA biosynthetic process	58	24.8927	0.0152341	CRTC2, CCNT2, TCF25, PTEN, KEAP1, MYSM1, TBK1, ZMIZ2, KHSRP, ZNF768, BBX, CEP290, ZNF488, HMGN3, PELP1, MAP2K3, RBM14, TFE3, C8ORF4, RUNX2, ERN1, MYCN, ZSCAN25, ZNF674, INO80E, BEX1, CRABP2, ZBTB46, TGFBRAP1, HTRA1, GPS2, ZNF518A, MLLT1, HIRA, BTAF1, PUF60, IRAK1, HSF1, BRD9, ZNF787, SMYD3, MAP2K5, MBD3, HACE1, SAMD4A, TRAPPC9, USF2, GTF2H5, TARBP2, THAP11, DRAP1, TBX15, H2AFY2, NFIC, UBA3, ID3, …	202	3644	16792	1.32312	1	0.419551	0.412917
UP_KEYWORDS	Transcription regulation	36	15.4506	0.0476987	CRTC2, INO80E, CCNT2, TCF25, ZBTB46, KEAP1, ZNF518A, MLLT1, MYSM1, HIRA, PUF60, ZMIZ2, KHSRP, HSF1, ZNF768, BBX, BRD9, ZNF787, ZNF488, MBD3, RBM14, HACE1, TFE3, USF2, GTF2H5, RUNX2, THAP11, DRAP1, ERN1, TBX15, MYCN, NFIC, ID3, ZSCAN25, ZNF697, ZNF674	233	2332	20581	1.36359	0.999995	0.446282	0.426801
GOTERM_BP_ALL	GO:0006355~regulation of transcription, DNA-templated	57	24.4635	0.018356	CRTC2, CCNT2, TCF25, PTEN, KEAP1, MYSM1, TBK1, ZMIZ2, KHSRP, ZNF768, BBX, CEP290, ZNF488, HMGN3, PELP1, MAP2K3, RBM14, TFE3, C8ORF4, RUNX2, ERN1, MYCN, ZSCAN25, ZNF674, INO80E, BEX1, CRABP2, ZBTB46, TGFBRAP1, HTRA1, GPS2, ZNF518A, MLLT1, HIRA, BTAF1, PUF60, IRAK1, HSF1, BRD9, ZNF787, SMYD3, MAP2K5, MBD3, HACE1, SAMD4A, TRAPPC9, USF2, GTF2H5, THAP11, DRAP1, TBX15, H2AFY2, NFIC, UBA3, ID3, ZNF697, …	202	3603	16792	1.31511	1	0.474891	0.467382
GOTERM_BP_ALL	GO:1903506~regulation of nucleic acid-templated transcription	57	24.4635	0.0205778	CRTC2, CCNT2, TCF25, PTEN, KEAP1, MYSM1, TBK1, ZMIZ2, KHSRP, ZNF768, BBX, CEP290, ZNF488, HMGN3, PELP1, MAP2K3, RBM14, TFE3, C8ORF4, RUNX2, ERN1, MYCN, ZSCAN25, ZNF674, INO80E, BEX1, CRABP2, ZBTB46, TGFBRAP1, HTRA1, GPS2, ZNF518A, MLLT1, HIRA, BTAF1, PUF60, IRAK1, HSF1, BRD9, ZNF787, SMYD3, MAP2K5, MBD3, HACE1, SAMD4A, TRAPPC9, USF2, GTF2H5, THAP11, DRAP1, TBX15, H2AFY2, NFIC, UBA3, ID3, ZNF697, …	202	3625	16792	1.30713	1	0.509226	0.501174
GOTERM_BP_ALL	GO:0009893~positive regulation of metabolic process	49	21.03	0.0245574	GSK3A, CRTC2, CCNT2, LRRK2, PTEN, KEAP1, MYSM1, RBM3, STK11, TBK1, ZMIZ2, AKT2, KHSRP, CEP290, HMGN3, PELP1, MAP2K3, RBM14, TFE3, SLC39A10, PRKCA, RUNX2, DUSP7, ERN1, MYCN, MAPKAPK2, BEX1, HSPBP1, PSMA7, C3, LARP1, IRAK1, HSF1, SMYD3, SASH1, MAP4K3, MAP2K5, SGTA, SAMD4A, USF2, QKI, TARBP2, PTK2, PKIB, VAPB, NFIC, MOB2, NODAL, CCL26	202	3052	16792	1.33464	1	0.572133	0.563086
GOTERM_BP_ALL	GO:0006366~transcription from RNA polymerase II promoter	32	13.7339	0.0275754	CRTC2, CCNT2, BEX1, TCF25, HTRA1, GPS2, MLLT1, MYSM1, TBK1, ZMIZ2, HSF1, ZNF768, SMYD3, HMGN3, MAP2K5, PELP1, MBD3, RBM14, TFE3, USF2, GTF2H5, RUNX2, DRAP1, TBX15, NUDT21, MYCN, H2AFY2, NFIC, INTS5, ID3, INTS8, NODAL	202	1820	16792	1.4616	1	0.61549	0.605757
GOTERM_BP_ALL	GO:0051173~positive regulation of nitrogen compound metabolic process	31	13.3047	0.031207	GSK3A, CRTC2, CCNT2, BEX1, MYSM1, RBM3, LARP1, TBK1, IRAK1, ZMIZ2, KHSRP, HSF1, SMYD3, HMGN3, CEP290, MAP2K5, PELP1, MAP2K3, RBM14, TFE3, SAMD4A, PRKCA, USF2, RUNX2, TARBP2, ERN1, PKIB, MYCN, VAPB, NFIC, NODAL	202	1767	16792	1.4584	1	0.645889	0.635676
UP_KEYWORDS	DNA-binding	31	13.3047	0.0829788	TCF25, MCM8, ZNF518A, MYSM1, CENPB, BTAF1, PUF60, KHSRP, HSF1, ZNF768, BBX, ZNF787, ZNF488, HMGN3, MBD3, PARP2, TFE3, USF2, RUNX2, THAP11, DRAP1, TBX15, KIN, MYCN, H2AFY2, IMPDH1, NFIC, ZSCAN25, FLYWCH1, ZNF697, ZNF674	233	2050	20581	1.33573	1	0.674538	0.645094
GOTERM_BP_ALL	GO:0051254~positive regulation of RNA metabolic process	23	9.87124	0.123779	MAP2K3, RBM14, CRTC2, CCNT2, BEX1, TFE3, USF2, MYSM1, RUNX2, ERN1, MYCN, TBK1, IRAK1, NFIC, ZMIZ2, KHSRP, HSF1, SMYD3, HMGN3, CEP290, NODAL, MAP2K5, PELP1	202	1415	16792	1.35121	1	1	0.984476
GOTERM_BP_ALL	GO:0006357~regulation of transcription from RNA polymerase II promoter	28	12.0172	0.151259	CRTC2, CCNT2, BEX1, TCF25, HTRA1, ZNF518A, GPS2, MYSM1, HIRA, TBK1, ZMIZ2, HSF1, SMYD3, HMGN3, MAP2K5, PELP1, MBD3, RBM14, TFE3, USF2, RUNX2, DRAP1, TBX15, MYCN, H2AFY2, NFIC, ID3, NODAL	202	1835	16792	1.26845	1	1	0.984476
GOTERM_BP_ALL	GO:0050794~regulation of cellular process	132	56.6524	0.235155	CRTC2, TRIO, CCNT2, PCDH11X, KEAP1, METRNL, STK11, TBK1, KHSRP, ZMIZ2, AKT2, BBX, HMGN3, SEMA6B, MAP2K3, RAB2B, C8ORF4, PRKCA, HDGFRP2, TEX2, RUNX2, ERN1, RNF126, MYCN, MELK, MAPKAPK2, ZSCAN25, CCDC151, ZNF674, NUMBL, INO80E, BEX1, CRABP2, NXPH3, HTRA1, UBE2J2, HSPBP1, INPP5B, C3, LARP1, IRAK1, HRH4, PLXNA1, ZNF787, SMYD3, MAP2K5, STIL, HACE1, KLHL21, TRAPPC9, PTK2, QKI, KLHL20, THAP11, DRAP1, PK…	202	10489	16792	1.04614	1	1	0.984476
GOTERM_BP_ALL	GO:0050789~regulation of biological process	137	58.7983	0.240357	CRTC2, TRIO, CCNT2, PCDH11X, KEAP1, METRNL, STK11, TBK1, KHSRP, ZMIZ2, AKT2, BBX, HMGN3, SEMA6B, MAP2K3, RAB2B, C8ORF4, LMTK2, PRKCA, HDGFRP2, TEX2, RUNX2, ERN1, RNF126, MYCN, MELK, MAPKAPK2, ZSCAN25, CCDC151, ZNF674, RTN2, NUMBL, INO80E, BEX1, CRABP2, NXPH3, HTRA1, UBE2J2, HSPBP1, INPP5B, C3, LARP1, IRAK1, HRH4, PLXNA1, ZNF787, SMYD3, MAP2K5, STIL, HACE1, KLHL21, TRAPPC9, PTK2, QKI, KLHL20, THAP…	202	10922	16792	1.04272	1	1	0.984476
GOTERM_BP_ALL	GO:0065007~biological regulation	144	61.8026	0.258367	CRTC2, TRIO, CCNT2, PCDH11X, PLOD3, KEAP1, METRNL, STK11, TBK1, KHSRP, ZMIZ2, AKT2, BBX, HMGN3, SEMA6B, MAP2K3, RAB2B, C8ORF4, LMTK2, PRKCA, HDGFRP2, TEX2, RUNX2, ERN1, RNF126, MYCN, MELK, MAPKAPK2, ZSCAN25, CCDC151, ZNF674, RTN2, NUMBL, INO80E, BEX1, CRABP2, NXPH3, HTRA1, UBE2J2, HSPBP1, INPP5B, C3, LARP1, IRAK1, HRH4, PLXNA1, ZNF787, SMYD3, MAP2K5, STIL, HACE1, KLHL21, TRAPPC9, PTK2, QKI, KLHL2…	202	11548	16792	1.03659	1	1	0.984476
GOTERM_MF_ALL	GO:0003677~DNA binding	36	15.4506	0.342408	TCF25, MCM8, ZNF518A, MLLT1, MYSM1, CENPB, BTAF1, PUF60, KHSRP, HSF1, ZNF768, BBX, ZNF787, SMYD3, ZNF488, HMGN3, MBD3, PARP2, TFE3, HDGFRP2, USF2, GTF2H5, RUNX2, THAP11, DRAP1, TBX15, KIN, MYCN, H2AFY2, IMPDH1, POLR3D, NFIC, ZSCAN25, FLYWCH1, ZNF697, ZNF674	215	2562	16881	1.10327	1	1	0.996769
Annotation Cluster 7	Enrichment Score: 1.9886187091598895
Category	Term	Count	%	PValue	Genes	List Total	Pop Hits	Pop Total	Fold Enrichment	Bonferroni	Benjamini	FDR
UP_KEYWORDS	Serine/threonine-protein kinase	15	6.43777	0.000159121	MAP2K3, GSK3A, TRIO, LRRK2, LMTK2, PRKCA, ERN1, STK11, MELK, TBK1, IRAK1, AKT2, MAPKAPK2, MAP2K5, MAP4K3	233	393	20581	3.37139	0.0391553	0.00990164	0.00946942
UP_KEYWORDS	ATP-binding	30	12.8755	0.00101482	CARS, GSK3A, TRIO, MCM8, LRRK2, UBE2J2, PGS1, STK11, BTAF1, TBK1, IRAK1, AKT2, DHX37, KIF1C, MAP2K5, MAP4K3, MAP2K3, IDH3G, LMTK2, PRKCA, DCK, PTK2, ERN1, BCKDK, UBE2W, MELK, MAPKAPK2, UBA3, UBA1, HYOU1	233	1391	20581	1.90504	0.224967	0.0284151	0.0271747
GOTERM_BP_ALL	GO:0044260~cellular macromolecule metabolic process	132	56.6524	8.4123e-06	CARS, POP5, CRTC2, TRIO, CCNT2, ZDHHC5, FCF1, KEAP1, JADE3, STK11, TBK1, KHSRP, ZMIZ2, AKT2, BBX, HMGN3, MAP2K3, C8ORF4, LMTK2, PRKCA, KCTD2, HDGFRP2, RUNX2, ERN1, RNF126, MYCN, MELK, MAPKAPK2, CCDC86, ZSCAN25, ZNF674, INO80E, BEX1, CRABP2, HTRA1, MRPL14, UBE2J2, HSPBP1, C3, LARP1, IRAK1, HRH4, DHX37, ZNF787, SMYD3, MAP2K5, ICMT, HACE1, KLHL21, TRAPPC9, PTK2, QKI, KLHL20, THAP11, DRAP1, PKIB, UBE…	202	8387	16792	1.30833	0.0283276	0.028728	0.0282737
GOTERM_BP_ALL	GO:0043412~macromolecule modification	75	32.1888	4.04822e-05	POP5, GSK3A, CRTC2, CCNT2, TRIO, WDR48, LRRK2, ZDHHC5, PTEN, KEAP1, JADE3, MYSM1, STK11, TBK1, MAN1A2, AKT2, TRIM3, WASH1, CNPPD1, HMGN3, MAP2K3, RBM14, PARP2, LMTK2, SLC39A10, PRKCA, DUSP8, DUSP7, ERN1, RNF126, MELK, NSMCE4A, RASA1, EHHADH, MAPKAPK2, USP10, USP11, GPS2, MLLT1, UBE2J2, HSPBP1, PSMA7, C3, HIRA, IRAK1, HRH4, HSF1, BRD9, AGA, SMYD3, SASH1, MAP4K3, MAP2K5, MBD3, ICMT, HACE1, KLHL21, …	202	4065	16792	1.53374	0.129154	0.0287909	0.0283356
GOTERM_BP_ALL	GO:0036211~protein modification process	71	30.4721	5.93406e-05	POP5, GSK3A, CRTC2, CCNT2, TRIO, WDR48, LRRK2, ZDHHC5, PTEN, KEAP1, JADE3, MYSM1, STK11, TBK1, MAN1A2, AKT2, TRIM3, WASH1, CNPPD1, MAP2K3, RBM14, PARP2, LMTK2, SLC39A10, PRKCA, DUSP8, DUSP7, ERN1, RNF126, MELK, NSMCE4A, RASA1, EHHADH, MAPKAPK2, USP10, USP11, GPS2, MLLT1, UBE2J2, HSPBP1, PSMA7, C3, IRAK1, HRH4, HSF1, AGA, SMYD3, SASH1, MAP4K3, MAP2K5, MBD3, ICMT, HACE1, KLHL21, TARBP2, PTK2, KLHL2…	202	3818	16792	1.54587	0.183488	0.0287909	0.0283356
GOTERM_BP_ALL	GO:0006464~cellular protein modification process	71	30.4721	5.93406e-05	POP5, GSK3A, CRTC2, CCNT2, TRIO, WDR48, LRRK2, ZDHHC5, PTEN, KEAP1, JADE3, MYSM1, STK11, TBK1, MAN1A2, AKT2, TRIM3, WASH1, CNPPD1, MAP2K3, RBM14, PARP2, LMTK2, SLC39A10, PRKCA, DUSP8, DUSP7, ERN1, RNF126, MELK, NSMCE4A, RASA1, EHHADH, MAPKAPK2, USP10, USP11, GPS2, MLLT1, UBE2J2, HSPBP1, PSMA7, C3, IRAK1, HRH4, HSF1, AGA, SMYD3, SASH1, MAP4K3, MAP2K5, MBD3, ICMT, HACE1, KLHL21, TARBP2, PTK2, KLHL2…	202	3818	16792	1.54587	0.183488	0.0287909	0.0283356
GOTERM_BP_ALL	GO:0045859~regulation of protein kinase activity	23	9.87124	6.57273e-05	MAP2K3, CCNT2, LRRK2, PTEN, GPS2, MLLT1, DUSP8, TARBP2, PTK2, DUSP7, ERN1, PKIB, STK11, DBNDD2, SH3BP5L, IRAK1, VAPB, MAPKAPK2, SMYD3, CNPPD1, SASH1, MAP2K5, MAP4K3	202	730	16792	2.61912	0.20111	0.0287909	0.0283356
GOTERM_BP_ALL	GO:0043549~regulation of kinase activity	24	10.3004	7.2302e-05	MAP2K3, CCNT2, LRRK2, PTEN, GPS2, MLLT1, DUSP8, TARBP2, PTK2, DUSP7, ERN1, PKIB, STK11, DBNDD2, SH3BP5L, IRAK1, VAPB, MAPKAPK2, WASH1, SMYD3, CNPPD1, SASH1, MAP2K5, MAP4K3	202	788	16792	2.53184	0.218853	0.0287909	0.0283356
GOTERM_BP_ALL	GO:0043170~macromolecule metabolic process	137	58.7983	7.76241e-05	CARS, POP5, CRTC2, TRIO, CCNT2, ZDHHC5, FCF1, KEAP1, JADE3, STK11, TBK1, KHSRP, ZMIZ2, AKT2, BBX, HMGN3, MAP2K3, C8ORF4, LMTK2, PRKCA, KCTD2, HDGFRP2, RUNX2, ERN1, RNF126, MYCN, MELK, MAPKAPK2, CCDC86, ZSCAN25, ZNF674, NUMBL, INO80E, BEX1, CRABP2, HTRA1, MRPL14, UBE2J2, HSPBP1, INPP5B, C3, LARP1, IRAK1, HRH4, DHX37, ZNF787, SMYD3, MAP2K5, ICMT, HACE1, KLHL21, TRAPPC9, PTK2, QKI, KLHL20, THAP11, D…	202	9130	16792	1.24739	0.232928	0.0287909	0.0283356
GOTERM_BP_ALL	GO:0044267~cellular protein metabolic process	85	36.4807	8.43071e-05	CARS, POP5, GSK3A, CRTC2, CCNT2, TRIO, WDR48, LRRK2, ZDHHC5, PTEN, KEAP1, JADE3, MYSM1, RBM3, STK11, TBK1, MAN1A2, AKT2, KHSRP, TRIM3, WASH1, CNPPD1, MAP2K3, LRRC47, RBM14, PARP2, LMTK2, SLC39A10, PRKCA, KCTD2, DUSP8, DUSP7, ERN1, RNF126, MYCN, MELK, NSMCE4A, RASA1, EHHADH, MAPKAPK2, USP10, USP11, GPS2, MRPL14, MLLT1, UBE2J2, HSPBP1, PSMA7, C3, LARP1, IRAK1, HRH4, HSF1, AGA, SMYD3, SASH1, MAP4K3,…	202	4900	16792	1.44203	0.250242	0.0287909	0.0283356
UP_KEYWORDS	Kinase	19	8.15451	0.00176187	MAP2K3, GSK3A, TRIO, LRRK2, LMTK2, PRKCA, DCK, PTK2, AKAP1, ERN1, BCKDK, STK11, MELK, TBK1, IRAK1, AKT2, MAPKAPK2, MAP2K5, MAP4K3	233	735	20581	2.28337	0.357648	0.0376029	0.0359615
UP_KEYWORDS	Nucleotide-binding	35	15.0215	0.00179061	CARS, GSK3A, TRIO, MCM8, LRRK2, GNAI3, UBE2J2, PGS1, STK11, BTAF1, TBK1, IRAK1, AKT2, DHX37, MFN2, KIF1C, MAP2K5, MAP4K3, MAP2K3, RAB2B, IDH3G, LMTK2, PRKCA, DCK, PTK2, ERN1, BCKDK, UBE2W, MELK, NT5C1A, EHHADH, MAPKAPK2, UBA3, UBA1, HYOU1	233	1788	20581	1.72906	0.362274	0.0376029	0.0359615
GOTERM_BP_ALL	GO:0001932~regulation of protein phosphorylation	32	13.7339	0.000171216	CCNT2, LRRK2, PTEN, GPS2, MLLT1, C3, STK11, TBK1, IRAK1, AKT2, HRH4, HSF1, SMYD3, CNPPD1, SASH1, MAP2K5, MAP4K3, MAP2K3, PRKCA, DUSP8, TARBP2, PTK2, DUSP7, ERN1, PKIB, DBNDD2, SH3BP5L, VAPB, MOB2, MAPKAPK2, NODAL, CCL26	202	1300	16792	2.04625	0.442853	0.0401391	0.0395044
GOTERM_BP_ALL	GO:0019220~regulation of phosphate metabolic process	37	15.8798	0.000174162	GSK3A, CCNT2, LRRK2, PCDH11X, GNAI3, PTEN, GPS2, MLLT1, C3, STK11, TBK1, IRAK1, AKT2, HRH4, HSF1, WASH1, SMYD3, CNPPD1, SASH1, MAP2K5, MAP4K3, MAP2K3, SLC39A10, PRKCA, DUSP8, TARBP2, PTK2, DUSP7, ERN1, PKIB, DBNDD2, SH3BP5L, VAPB, MOB2, MAPKAPK2, NODAL, CCL26	202	1610	16792	1.91041	0.448432	0.0401391	0.0395044
GOTERM_BP_ALL	GO:0051174~regulation of phosphorus metabolic process	37	15.8798	0.000176306	GSK3A, CCNT2, LRRK2, PCDH11X, GNAI3, PTEN, GPS2, MLLT1, C3, STK11, TBK1, IRAK1, AKT2, HRH4, HSF1, WASH1, SMYD3, CNPPD1, SASH1, MAP2K5, MAP4K3, MAP2K3, SLC39A10, PRKCA, DUSP8, TARBP2, PTK2, DUSP7, ERN1, PKIB, DBNDD2, SH3BP5L, VAPB, MOB2, MAPKAPK2, NODAL, CCL26	202	1611	16792	1.90923	0.452458	0.0401391	0.0395044
GOTERM_BP_ALL	GO:0051338~regulation of transferase activity	26	11.1588	0.000193249	GSK3A, CCNT2, LRRK2, PTEN, GPS2, MLLT1, PSMA7, STK11, IRAK1, WASH1, SMYD3, CNPPD1, SASH1, MAP2K5, MAP4K3, MAP2K3, DUSP8, TARBP2, PTK2, DUSP7, ERN1, PKIB, DBNDD2, SH3BP5L, VAPB, MAPKAPK2	202	955	16792	2.26319	0.483253	0.0411032	0.0404532
GOTERM_BP_ALL	GO:0042325~regulation of phosphorylation	33	14.1631	0.000261223	CCNT2, LRRK2, PTEN, GPS2, MLLT1, C3, STK11, TBK1, IRAK1, AKT2, HRH4, HSF1, WASH1, SMYD3, CNPPD1, SASH1, MAP2K5, MAP4K3, MAP2K3, PRKCA, DUSP8, TARBP2, PTK2, DUSP7, ERN1, PKIB, DBNDD2, SH3BP5L, VAPB, MOB2, MAPKAPK2, NODAL, CCL26	202	1393	16792	1.96931	0.59035	0.0495597	0.0487761
GOTERM_BP_ALL	GO:0019538~protein metabolic process	90	38.6266	0.000296333	CARS, POP5, GSK3A, CRTC2, CCNT2, TRIO, WDR48, LRRK2, ZDHHC5, PTEN, KEAP1, JADE3, MYSM1, RBM3, STK11, TBK1, MAN1A2, AKT2, KHSRP, TRIM3, WASH1, CNPPD1, ADAMTS6, MAP2K3, LRRC47, RBM14, PARP2, LMTK2, SLC39A10, PRKCA, KCTD2, DUSP8, DUSP7, ERN1, RNF126, MYCN, MELK, NSMCE4A, RASA1, EHHADH, MAPKAPK2, NUMBL, USP10, USP11, HTRA1, GPS2, MRPL14, MLLT1, UBE2J2, HSPBP1, PSMA7, INPP5B, C3, LARP1, IRAK1, HRH4, H…	202	5457	16792	1.37101	0.636662	0.0532619	0.0524197
GOTERM_BP_ALL	GO:0031399~regulation of protein modification process	37	15.8798	0.000330393	CCNT2, WDR48, LRRK2, PTEN, GPS2, MLLT1, HSPBP1, PSMA7, C3, STK11, TBK1, IRAK1, AKT2, HRH4, HSF1, WASH1, SMYD3, CNPPD1, SASH1, MAP2K5, MAP4K3, MAP2K3, SLC39A10, PRKCA, DUSP8, TARBP2, PTK2, DUSP7, ERN1, PKIB, DBNDD2, SH3BP5L, VAPB, MOB2, MAPKAPK2, NODAL, CCL26	202	1664	16792	1.84841	0.676581	0.0557331	0.0548518
GOTERM_BP_ALL	GO:0006468~protein phosphorylation	39	16.7382	0.000622087	GSK3A, CCNT2, TRIO, LRRK2, PTEN, GPS2, MLLT1, PSMA7, C3, STK11, TBK1, IRAK1, AKT2, HRH4, HSF1, SMYD3, CNPPD1, SASH1, MAP2K5, MAP4K3, MAP2K3, LMTK2, PRKCA, DUSP8, TARBP2, PTK2, DUSP7, ERN1, BCKDK, PKIB, DBNDD2, SH3BP5L, MELK, VAPB, RASA1, MOB2, MAPKAPK2, NODAL, CCL26	202	1852	16792	1.75055	0.880652	0.0836925	0.0823691
GOTERM_BP_ALL	GO:0071900~regulation of protein serine/threonine kinase activity	16	6.86695	0.000628906	MAP2K3, CCNT2, LRRK2, PTEN, GPS2, DUSP8, DUSP7, ERN1, PKIB, STK11, IRAK1, MAPKAPK2, CNPPD1, SASH1, MAP2K5, MAP4K3	202	476	16792	2.79424	0.883402	0.0836925	0.0823691
GOTERM_BP_ALL	GO:0032268~regulation of cellular protein metabolic process	46	19.7425	0.000775513	CCNT2, WDR48, LRRK2, PTEN, KEAP1, GPS2, MLLT1, HSPBP1, PSMA7, C3, RBM3, STK11, LARP1, TBK1, IRAK1, AKT2, KHSRP, HRH4, HSF1, WASH1, SMYD3, CNPPD1, SASH1, MAP2K5, MAP4K3, MAP2K3, SGTA, SAMD4A, SLC39A10, PRKCA, DUSP8, QKI, TARBP2, PTK2, DUSP7, ERN1, PKIB, DBNDD2, MYCN, SH3BP5L, VAPB, MOB2, MAPKAPK2, LSM14B, NODAL, CCL26	202	2346	16792	1.62997	0.929362	0.0873824	0.0860006
GOTERM_BP_ALL	GO:0032270~positive regulation of cellular protein metabolic process	32	13.7339	0.000779137	CCNT2, LRRK2, PTEN, KEAP1, HSPBP1, PSMA7, C3, RBM3, STK11, LARP1, TBK1, IRAK1, AKT2, HSF1, SMYD3, SASH1, MAP2K5, MAP4K3, MAP2K3, SGTA, SAMD4A, SLC39A10, PRKCA, TARBP2, PTK2, DUSP7, ERN1, VAPB, MOB2, MAPKAPK2, NODAL, CCL26	202	1420	16792	1.87332	0.930231	0.0873824	0.0860006
GOTERM_BP_ALL	GO:0051246~regulation of protein metabolic process	48	20.6009	0.000990113	GSK3A, CCNT2, WDR48, LRRK2, PTEN, KEAP1, GPS2, MLLT1, HSPBP1, PSMA7, C3, RBM3, INPP5B, STK11, LARP1, TBK1, IRAK1, AKT2, KHSRP, HRH4, HSF1, WASH1, SMYD3, CNPPD1, SASH1, MAP2K5, MAP4K3, MAP2K3, SGTA, SAMD4A, SLC39A10, PRKCA, DUSP8, QKI, TARBP2, PTK2, DUSP7, ERN1, PKIB, DBNDD2, MYCN, SH3BP5L, VAPB, MOB2, MAPKAPK2, LSM14B, NODAL, CCL26	202	2512	16792	1.58845	0.966085	0.0873824	0.0860006
GOTERM_BP_ALL	GO:0001934~positive regulation of protein phosphorylation	23	9.87124	0.00101808	MAP2K3, CCNT2, LRRK2, PTEN, PRKCA, PTK2, DUSP7, ERN1, C3, STK11, TBK1, IRAK1, VAPB, AKT2, MOB2, HSF1, MAPKAPK2, SMYD3, SASH1, NODAL, MAP2K5, MAP4K3, CCL26	202	890	16792	2.14827	0.969178	0.0873824	0.0860006
GOTERM_BP_ALL	GO:0051247~positive regulation of protein metabolic process	33	14.1631	0.00102351	GSK3A, CCNT2, LRRK2, PTEN, KEAP1, HSPBP1, PSMA7, C3, RBM3, STK11, LARP1, TBK1, IRAK1, AKT2, HSF1, SMYD3, SASH1, MAP2K5, MAP4K3, MAP2K3, SGTA, SAMD4A, SLC39A10, PRKCA, TARBP2, PTK2, DUSP7, ERN1, VAPB, MOB2, MAPKAPK2, NODAL, CCL26	202	1508	16792	1.81913	0.969745	0.0873824	0.0860006
GOTERM_MF_ALL	GO:0004674~protein serine/threonine kinase activity	17	7.29614	0.000223271	MAP2K3, GSK3A, TRIO, CCNT2, LRRK2, LMTK2, PRKCA, ERN1, BCKDK, STK11, MELK, TBK1, IRAK1, AKT2, MAPKAPK2, MAP2K5, MAP4K3	215	453	16881	2.94653	0.129287	0.117132	0.116566
GOTERM_BP_ALL	GO:0045937~positive regulation of phosphate metabolic process	25	10.7296	0.00172249	GSK3A, CCNT2, LRRK2, PTEN, C3, STK11, TBK1, IRAK1, AKT2, HSF1, SMYD3, SASH1, MAP2K5, MAP4K3, MAP2K3, SLC39A10, PRKCA, PTK2, DUSP7, ERN1, VAPB, MOB2, MAPKAPK2, NODAL, CCL26	202	1049	16792	1.98114	0.99723	0.120047	0.118148
GOTERM_BP_ALL	GO:0010562~positive regulation of phosphorus metabolic process	25	10.7296	0.00172249	GSK3A, CCNT2, LRRK2, PTEN, C3, STK11, TBK1, IRAK1, AKT2, HSF1, SMYD3, SASH1, MAP2K5, MAP4K3, MAP2K3, SLC39A10, PRKCA, PTK2, DUSP7, ERN1, VAPB, MOB2, MAPKAPK2, NODAL, CCL26	202	1049	16792	1.98114	0.99723	0.120047	0.118148
GOTERM_BP_ALL	GO:0042327~positive regulation of phosphorylation	23	9.87124	0.00182844	MAP2K3, CCNT2, LRRK2, PTEN, PRKCA, PTK2, DUSP7, ERN1, C3, STK11, TBK1, IRAK1, VAPB, AKT2, MOB2, HSF1, MAPKAPK2, SMYD3, SASH1, NODAL, MAP2K5, MAP4K3, CCL26	202	932	16792	2.05146	0.998073	0.122434	0.120498
GOTERM_BP_ALL	GO:0031401~positive regulation of protein modification process	26	11.1588	0.00253365	CCNT2, LRRK2, PTEN, HSPBP1, PSMA7, C3, STK11, TBK1, IRAK1, AKT2, HSF1, SMYD3, SASH1, MAP2K5, MAP4K3, MAP2K3, SLC39A10, PRKCA, PTK2, DUSP7, ERN1, VAPB, MOB2, MAPKAPK2, NODAL, CCL26	202	1143	16792	1.89094	0.999828	0.157317	0.154829
GOTERM_BP_ALL	GO:0016310~phosphorylation	42	18.0258	0.00305771	GSK3A, CCNT2, TRIO, LRRK2, PTEN, GPS2, MLLT1, PSMA7, C3, STK11, TBK1, IRAK1, AKT2, HRH4, HSF1, WASH1, SMYD3, CNPPD1, SASH1, MAP2K5, MAP4K3, MAP2K3, LMTK2, PRKCA, DUSP8, DCK, TARBP2, PTK2, DUSP7, ERN1, BCKDK, PKIB, DBNDD2, SH3BP5L, MELK, VAPB, RASA1, MOB2, MAPKAPK2, OGDH, NODAL, CCL26	202	2229	16792	1.56636	0.999971	0.165053	0.162443
GOTERM_BP_ALL	GO:0071902~positive regulation of protein serine/threonine kinase activity	11	4.72103	0.00337586	ERN1, MAP2K3, STK11, CCNT2, IRAK1, LRRK2, MAPKAPK2, SASH1, MAP2K5, MAP4K3, DUSP7	202	300	16792	3.04805	0.99999	0.169538	0.166857
GOTERM_BP_ALL	GO:0051347~positive regulation of transferase activity	17	7.29614	0.00444927	MAP2K3, GSK3A, CCNT2, LRRK2, PTEN, PTK2, PSMA7, DUSP7, ERN1, PKIB, STK11, IRAK1, VAPB, MAPKAPK2, SASH1, MAP2K5, MAP4K3	202	640	16792	2.20811	1	0.211031	0.207694
INTERPRO	IPR017441:Protein kinase, ATP binding site	14	6.00858	0.000734629	MAP2K3, GSK3A, LRRK2, LMTK2, PRKCA, PTK2, STK11, MELK, TBK1, IRAK1, AKT2, MAPKAPK2, MAP2K5, MAP4K3	224	381	18559	3.04446	0.316602	0.215763	0.215763
INTERPRO	IPR000719:Protein kinase, catalytic domain	16	6.86695	0.00083306	MAP2K3, GSK3A, TRIO, LRRK2, LMTK2, PRKCA, PTK2, ERN1, STK11, MELK, TBK1, IRAK1, AKT2, MAPKAPK2, MAP2K5, MAP4K3	224	487	18559	2.72206	0.350599	0.215763	0.215763
GOTERM_BP_ALL	GO:0043405~regulation of MAP kinase activity	11	4.72103	0.00607948	ERN1, MAP2K3, IRAK1, LRRK2, MAPKAPK2, GPS2, DUSP8, SASH1, MAP2K5, MAP4K3, DUSP7	202	327	16792	2.79638	1	0.238637	0.234863
INTERPRO	IPR008271:Serine/threonine-protein kinase, active site	12	5.15021	0.00142286	ERN1, MAP2K3, GSK3A, STK11, TRIO, MELK, IRAK1, AKT2, LRRK2, MAPKAPK2, PRKCA, MAP2K5	224	312	18559	3.18664	0.521723	0.24568	0.24568
INTERPRO	IPR011009:Protein kinase-like domain	16	6.86695	0.00197044	MAP2K3, GSK3A, TRIO, LRRK2, LMTK2, PRKCA, PTK2, ERN1, STK11, MELK, TBK1, IRAK1, AKT2, MAPKAPK2, MAP2K5, MAP4K3	224	531	18559	2.4965	0.640016	0.255172	0.255172
UP_KEYWORDS	Transferase	30	12.8755	0.0174333	GSK3A, TRIO, LRRK2, ZDHHC5, UBE2J2, AKAP1, PGS1, STK11, TBK1, IRAK1, AKT2, SMYD3, MAP2K5, MAP4K3, MAP2K3, ICMT, HACE1, PARP2, LMTK2, PRKCA, DCK, PTK2, ERN1, BCKDK, UBE2W, MELK, LPCAT2, MAPKAPK2, GALNTL5, TKT	233	1708	20581	1.55147	0.987898	0.258424	0.247143
GOTERM_BP_ALL	GO:0010604~positive regulation of macromolecule metabolic process	49	21.03	0.00767561	GSK3A, CRTC2, CCNT2, LRRK2, PTEN, KEAP1, MYSM1, RBM3, STK11, TBK1, ZMIZ2, AKT2, KHSRP, CEP290, HMGN3, PELP1, MAP2K3, RBM14, TFE3, SLC39A10, PRKCA, RUNX2, DUSP7, ERN1, MYCN, MAPKAPK2, BEX1, HSPBP1, PSMA7, C3, LARP1, IRAK1, HSF1, SMYD3, SASH1, MAP4K3, MAP2K5, SGTA, SAMD4A, USF2, QKI, TARBP2, PTK2, PKIB, VAPB, NFIC, MOB2, NODAL, CCL26	202	2856	16792	1.42623	1	0.270072	0.265801
GOTERM_BP_ALL	GO:0006796~phosphate-containing compound metabolic process	52	22.3176	0.00799736	GSK3A, CCNT2, TRIO, LRRK2, PCDH11X, PTEN, STK11, TBK1, AKT2, WASH1, CNPPD1, MAP2K3, LMTK2, SLC39A10, PRKCA, DUSP8, THNSL2, DCK, DUSP7, ERN1, MELK, RASA1, MAPKAPK2, TKT, GNAI3, GPS2, MLLT1, PSMA7, PGS1, INPP5B, C3, IRAK1, HRH4, HSF1, SMYD3, SASH1, MAP4K3, MAP2K5, TARBP2, PTK2, BCKDK, PKIB, DBNDD2, SH3BP5L, VAPB, IMPDH1, NT5C1A, MOB2, LPCAT2, OGDH, NODAL, CCL26	202	3083	16792	1.40211	1	0.270072	0.265801
GOTERM_BP_ALL	GO:0065009~regulation of molecular function	49	21.03	0.00803345	GSK3A, CRTC2, CCNT2, TRIO, LRRK2, PCDH11X, PTEN, KEAP1, STK11, AKT2, WASH1, CNPPD1, HMGN3, MAP2K3, ELMOD2, ARHGEF19, LMTK2, SLC39A10, PRKCA, DUSP8, DUSP7, ERN1, RASA1, MAPKAPK2, BEX1, GNAI3, GPS2, MLLT1, HSPBP1, PSMA7, INPP5B, C3, BTAF1, IRAK1, HSF1, SMYD3, SASH1, MAP4K3, MAP2K5, TRAPPC9, TARBP2, PTK2, PKIB, DBNDD2, SH3BP5L, VAPB, ID3, NODAL, CCL26	202	2863	16792	1.42274	1	0.270072	0.265801
GOTERM_BP_ALL	GO:0050790~regulation of catalytic activity	42	18.0258	0.00808637	GSK3A, CCNT2, TRIO, LRRK2, PCDH11X, GNAI3, PTEN, GPS2, MLLT1, HSPBP1, PSMA7, C3, INPP5B, STK11, IRAK1, AKT2, HSF1, WASH1, SMYD3, CNPPD1, SASH1, MAP2K5, MAP4K3, MAP2K3, ELMOD2, ARHGEF19, LMTK2, SLC39A10, PRKCA, DUSP8, TARBP2, PTK2, DUSP7, ERN1, PKIB, DBNDD2, SH3BP5L, VAPB, RASA1, MAPKAPK2, NODAL, CCL26	202	2357	16792	1.48129	1	0.270072	0.265801
GOTERM_BP_ALL	GO:0000187~activation of MAPK activity	7	3.00429	0.00829861	ERN1, MAP2K3, IRAK1, LRRK2, MAPKAPK2, MAP2K5, DUSP7	202	146	16792	3.98562	1	0.270072	0.265801
GOTERM_BP_ALL	GO:0006793~phosphorus metabolic process	52	22.3176	0.00830382	GSK3A, CCNT2, TRIO, LRRK2, PCDH11X, PTEN, STK11, TBK1, AKT2, WASH1, CNPPD1, MAP2K3, LMTK2, SLC39A10, PRKCA, DUSP8, THNSL2, DCK, DUSP7, ERN1, MELK, RASA1, MAPKAPK2, TKT, GNAI3, GPS2, MLLT1, PSMA7, PGS1, INPP5B, C3, IRAK1, HRH4, HSF1, SMYD3, SASH1, MAP4K3, MAP2K5, TARBP2, PTK2, BCKDK, PKIB, DBNDD2, SH3BP5L, VAPB, IMPDH1, NT5C1A, MOB2, LPCAT2, OGDH, NODAL, CCL26	202	3089	16792	1.39938	1	0.270072	0.265801
KEGG_PATHWAY	hsa04010:MAPK signaling pathway	10	4.29185	0.00252673	MAP2K3, AKT2, RASA1, MAPKAPK2, PRKCA, MAPT, DUSP8, MAP2K5, MAP4K3, DUSP7	81	253	6879	3.35676	0.359347	0.295565	0.295565
GOTERM_MF_ALL	GO:0036094~small molecule binding	49	21.03	0.00319599	CARS, GSK3A, TRIO, MCM8, LRRK2, PLOD3, RBM3, STK11, TBK1, AKT2, KIF1C, MAP2K3, RAB2B, RBM14, LMTK2, PRKCA, THNSL2, DCK, RUNX2, ERN1, MELK, EHHADH, MAPKAPK2, CRABP2, GNAI3, UBE2J2, PGS1, BTAF1, PUF60, IRAK1, DHX37, MFN2, MAP4K3, MAP2K5, MBD3, RBM38, IDH3G, MICAL3, PTK2, SCAF4, BCKDK, UBE2W, IMPDH1, NT5C1A, UBA3, OGDH, ID3, UBA1, HYOU1	215	2571	16881	1.49642	0.862577	0.330253	0.328655
GOTERM_BP_ALL	GO:0031325~positive regulation of cellular metabolic process	48	20.6009	0.0110035	GSK3A, CRTC2, CCNT2, BEX1, LRRK2, PTEN, KEAP1, HSPBP1, MYSM1, PSMA7, C3, RBM3, STK11, LARP1, TBK1, IRAK1, AKT2, ZMIZ2, KHSRP, HSF1, SMYD3, HMGN3, CEP290, SASH1, MAP2K5, MAP4K3, PELP1, MAP2K3, RBM14, SGTA, TFE3, SAMD4A, SLC39A10, PRKCA, USF2, RUNX2, TARBP2, PTK2, DUSP7, ERN1, PKIB, MYCN, VAPB, NFIC, MOB2, MAPKAPK2, NODAL, CCL26	202	2839	16792	1.40549	1	0.331382	0.326142
GOTERM_BP_ALL	GO:0045860~positive regulation of protein kinase activity	13	5.5794	0.011106	MAP2K3, CCNT2, LRRK2, PTK2, DUSP7, ERN1, STK11, IRAK1, VAPB, MAPKAPK2, SASH1, MAP2K5, MAP4K3	202	470	16792	2.2993	1	0.331382	0.326142
GOTERM_MF_ALL	GO:0004672~protein kinase activity	18	7.72532	0.00400156	MAP2K3, GSK3A, TRIO, CCNT2, LRRK2, LMTK2, PRKCA, PTK2, ERN1, BCKDK, STK11, MELK, TBK1, IRAK1, AKT2, MAPKAPK2, MAP2K5, MAP4K3	215	652	16881	2.16763	0.916753	0.354424	0.352709
GOTERM_BP_ALL	GO:0043410~positive regulation of MAPK cascade	13	5.5794	0.0142791	MAP2K3, LRRK2, PTEN, PRKCA, DUSP7, ERN1, IRAK1, MAPKAPK2, SASH1, NODAL, MAP2K5, MAP4K3, CCL26	202	485	16792	2.22819	1	0.399699	0.393379
GOTERM_BP_ALL	GO:0043406~positive regulation of MAP kinase activity	8	3.43348	0.0157693	ERN1, MAP2K3, IRAK1, LRRK2, MAPKAPK2, SASH1, MAP2K5, DUSP7	202	217	16792	3.06465	1	0.427398	0.42064
GOTERM_BP_ALL	GO:0043408~regulation of MAPK cascade	16	6.86695	0.0165336	MAP2K3, LRRK2, PTEN, GPS2, PRKCA, DUSP8, DUSP7, ERN1, IRAK1, HRH4, MAPKAPK2, SASH1, NODAL, MAP2K5, MAP4K3, CCL26	202	678	16792	1.96174	1	0.440341	0.433378
GOTERM_MF_ALL	GO:0005524~ATP binding	31	13.3047	0.00794462	CARS, GSK3A, TRIO, MCM8, LRRK2, UBE2J2, PGS1, STK11, BTAF1, TBK1, IRAK1, AKT2, DHX37, KIF1C, MAP2K5, MAP4K3, MAP2K3, IDH3G, LMTK2, PRKCA, DCK, RUNX2, PTK2, ERN1, BCKDK, UBE2W, MELK, MAPKAPK2, UBA3, UBA1, HYOU1	215	1495	16881	1.6281	0.992883	0.447788	0.445621
GOTERM_BP_ALL	GO:0033674~positive regulation of kinase activity	13	5.5794	0.0186156	MAP2K3, CCNT2, LRRK2, PTK2, DUSP7, ERN1, STK11, IRAK1, VAPB, MAPKAPK2, SASH1, MAP2K5, MAP4K3	202	505	16792	2.13995	1	0.477988	0.47043
GOTERM_MF_ALL	GO:0000166~nucleotide binding	44	18.8841	0.010219	CARS, GSK3A, TRIO, MCM8, LRRK2, GNAI3, UBE2J2, PGS1, RBM3, STK11, BTAF1, TBK1, IRAK1, PUF60, AKT2, DHX37, MFN2, KIF1C, MAP2K5, MAP4K3, MAP2K3, MBD3, RBM38, RAB2B, RBM14, IDH3G, MICAL3, LMTK2, PRKCA, DCK, RUNX2, PTK2, SCAF4, ERN1, BCKDK, UBE2W, MELK, IMPDH1, NT5C1A, EHHADH, MAPKAPK2, UBA3, UBA1, HYOU1	215	2389	16881	1.44609	0.998285	0.483574	0.481234
GOTERM_MF_ALL	GO:1901265~nucleoside phosphate binding	44	18.8841	0.0102909	CARS, GSK3A, TRIO, MCM8, LRRK2, GNAI3, UBE2J2, PGS1, RBM3, STK11, BTAF1, TBK1, IRAK1, PUF60, AKT2, DHX37, MFN2, KIF1C, MAP2K5, MAP4K3, MAP2K3, MBD3, RBM38, RAB2B, RBM14, IDH3G, MICAL3, LMTK2, PRKCA, DCK, RUNX2, PTK2, SCAF4, ERN1, BCKDK, UBE2W, MELK, IMPDH1, NT5C1A, EHHADH, MAPKAPK2, UBA3, UBA1, HYOU1	215	2390	16881	1.44549	0.998361	0.483574	0.481234
GOTERM_MF_ALL	GO:0032559~adenyl ribonucleotide binding	31	13.3047	0.0109194	CARS, GSK3A, TRIO, MCM8, LRRK2, UBE2J2, PGS1, STK11, BTAF1, TBK1, IRAK1, AKT2, DHX37, KIF1C, MAP2K5, MAP4K3, MAP2K3, IDH3G, LMTK2, PRKCA, DCK, RUNX2, PTK2, ERN1, BCKDK, UBE2W, MELK, MAPKAPK2, UBA3, UBA1, HYOU1	215	1531	16881	1.58981	0.998894	0.483574	0.481234
GOTERM_MF_ALL	GO:0030554~adenyl nucleotide binding	31	13.3047	0.0119926	CARS, GSK3A, TRIO, MCM8, LRRK2, UBE2J2, PGS1, STK11, BTAF1, TBK1, IRAK1, AKT2, DHX37, KIF1C, MAP2K5, MAP4K3, MAP2K3, IDH3G, LMTK2, PRKCA, DCK, RUNX2, PTK2, ERN1, BCKDK, UBE2W, MELK, MAPKAPK2, UBA3, UBA1, HYOU1	215	1542	16881	1.57847	0.999436	0.495692	0.493294
GOTERM_BP_ALL	GO:0046777~protein autophosphorylation	8	3.43348	0.0200942	ERN1, STK11, MELK, IRAK1, LRRK2, MAPKAPK2, LMTK2, PTK2	202	228	16792	2.9168	1	0.506438	0.49843
GOTERM_BP_ALL	GO:1902531~regulation of intracellular signal transduction	31	13.3047	0.0217002	GSK3A, TRIO, USP10, LRRK2, PTEN, GPS2, AKAP1, INPP5B, STK11, TBK1, IRAK1, HRH4, HSF1, MFN2, SASH1, MAP2K5, MAP4K3, MAP2K3, MBD3, ARHGEF19, C8ORF4, PRKCA, DUSP8, PTK2, DUSP7, ERN1, RASA1, MAPKAPK2, HYOU1, NODAL, CCL26	202	1714	16792	1.50349	1	0.525575	0.517264
GOTERM_MF_ALL	GO:0035639~purine ribonucleoside triphosphate binding	35	15.0215	0.0158059	CARS, GSK3A, TRIO, MCM8, LRRK2, GNAI3, UBE2J2, PGS1, STK11, BTAF1, TBK1, IRAK1, AKT2, DHX37, MFN2, KIF1C, MAP2K5, MAP4K3, MAP2K3, RAB2B, IDH3G, LMTK2, PRKCA, DCK, RUNX2, PTK2, ERN1, BCKDK, UBE2W, MELK, EHHADH, MAPKAPK2, UBA3, UBA1, HYOU1	215	1841	16881	1.4927	0.999949	0.563344	0.560619
GOTERM_MF_ALL	GO:0032550~purine ribonucleoside binding	35	15.0215	0.0168936	CARS, GSK3A, TRIO, MCM8, LRRK2, GNAI3, UBE2J2, PGS1, STK11, BTAF1, TBK1, IRAK1, AKT2, DHX37, MFN2, KIF1C, MAP2K5, MAP4K3, MAP2K3, RAB2B, IDH3G, LMTK2, PRKCA, DCK, RUNX2, PTK2, ERN1, BCKDK, UBE2W, MELK, EHHADH, MAPKAPK2, UBA3, UBA1, HYOU1	215	1850	16881	1.48544	0.999974	0.563344	0.560619
GOTERM_MF_ALL	GO:0001883~purine nucleoside binding	35	15.0215	0.0172693	CARS, GSK3A, TRIO, MCM8, LRRK2, GNAI3, UBE2J2, PGS1, STK11, BTAF1, TBK1, IRAK1, AKT2, DHX37, MFN2, KIF1C, MAP2K5, MAP4K3, MAP2K3, RAB2B, IDH3G, LMTK2, PRKCA, DCK, RUNX2, PTK2, ERN1, BCKDK, UBE2W, MELK, EHHADH, MAPKAPK2, UBA3, UBA1, HYOU1	215	1853	16881	1.48304	0.99998	0.563344	0.560619
GOTERM_MF_ALL	GO:0032549~ribonucleoside binding	35	15.0215	0.0172693	CARS, GSK3A, TRIO, MCM8, LRRK2, GNAI3, UBE2J2, PGS1, STK11, BTAF1, TBK1, IRAK1, AKT2, DHX37, MFN2, KIF1C, MAP2K5, MAP4K3, MAP2K3, RAB2B, IDH3G, LMTK2, PRKCA, DCK, RUNX2, PTK2, ERN1, BCKDK, UBE2W, MELK, EHHADH, MAPKAPK2, UBA3, UBA1, HYOU1	215	1853	16881	1.48304	0.99998	0.563344	0.560619
GOTERM_MF_ALL	GO:0001882~nucleoside binding	35	15.0215	0.0181724	CARS, GSK3A, TRIO, MCM8, LRRK2, GNAI3, UBE2J2, PGS1, STK11, BTAF1, TBK1, IRAK1, AKT2, DHX37, MFN2, KIF1C, MAP2K5, MAP4K3, MAP2K3, RAB2B, IDH3G, LMTK2, PRKCA, DCK, RUNX2, PTK2, ERN1, BCKDK, UBE2W, MELK, EHHADH, MAPKAPK2, UBA3, UBA1, HYOU1	215	1860	16881	1.47746	0.999988	0.563344	0.560619
GOTERM_BP_ALL	GO:0000165~MAPK cascade	18	7.72532	0.0244306	MAP2K3, LRRK2, PTEN, GPS2, PRKCA, DUSP8, PTK2, PSMA7, DUSP7, ERN1, IRAK1, RASA1, MAPKAPK2, SASH1, NODAL, MAP2K5, MAP4K3, CCL26	202	841	16792	1.77921	1	0.572133	0.563086
GOTERM_BP_ALL	GO:0009893~positive regulation of metabolic process	49	21.03	0.0245574	GSK3A, CRTC2, CCNT2, LRRK2, PTEN, KEAP1, MYSM1, RBM3, STK11, TBK1, ZMIZ2, AKT2, KHSRP, CEP290, HMGN3, PELP1, MAP2K3, RBM14, TFE3, SLC39A10, PRKCA, RUNX2, DUSP7, ERN1, MYCN, MAPKAPK2, BEX1, HSPBP1, PSMA7, C3, LARP1, IRAK1, HSF1, SMYD3, SASH1, MAP4K3, MAP2K5, SGTA, SAMD4A, USF2, QKI, TARBP2, PTK2, PKIB, VAPB, NFIC, MOB2, NODAL, CCL26	202	3052	16792	1.33464	1	0.572133	0.563086
GOTERM_BP_ALL	GO:0032147~activation of protein kinase activity	9	3.86266	0.0271915	ERN1, MAP2K3, STK11, IRAK1, LRRK2, MAPKAPK2, MAP2K5, MAP4K3, DUSP7	202	298	16792	2.5106	1	0.61285	0.603159
GOTERM_MF_ALL	GO:0032555~purine ribonucleotide binding	35	15.0215	0.0215616	CARS, GSK3A, TRIO, MCM8, LRRK2, GNAI3, UBE2J2, PGS1, STK11, BTAF1, TBK1, IRAK1, AKT2, DHX37, MFN2, KIF1C, MAP2K5, MAP4K3, MAP2K3, RAB2B, IDH3G, LMTK2, PRKCA, DCK, RUNX2, PTK2, ERN1, BCKDK, UBE2W, MELK, EHHADH, MAPKAPK2, UBA3, UBA1, HYOU1	215	1884	16881	1.45864	0.999999	0.620338	0.617337
GOTERM_MF_ALL	GO:0016773~phosphotransferase activity, alcohol group as acceptor	18	7.72532	0.0220634	MAP2K3, GSK3A, TRIO, CCNT2, LRRK2, LMTK2, PRKCA, PTK2, ERN1, BCKDK, STK11, MELK, TBK1, IRAK1, AKT2, MAPKAPK2, MAP2K5, MAP4K3	215	784	16881	1.80267	0.999999	0.620338	0.617337
GOTERM_MF_ALL	GO:0017076~purine nucleotide binding	35	15.0215	0.0235979	CARS, GSK3A, TRIO, MCM8, LRRK2, GNAI3, UBE2J2, PGS1, STK11, BTAF1, TBK1, IRAK1, AKT2, DHX37, MFN2, KIF1C, MAP2K5, MAP4K3, MAP2K3, RAB2B, IDH3G, LMTK2, PRKCA, DCK, RUNX2, PTK2, ERN1, BCKDK, UBE2W, MELK, EHHADH, MAPKAPK2, UBA3, UBA1, HYOU1	215	1897	16881	1.44864	1	0.620338	0.617337
GOTERM_MF_ALL	GO:0032553~ribonucleotide binding	35	15.0215	0.0240889	CARS, GSK3A, TRIO, MCM8, LRRK2, GNAI3, UBE2J2, PGS1, STK11, BTAF1, TBK1, IRAK1, AKT2, DHX37, MFN2, KIF1C, MAP2K5, MAP4K3, MAP2K3, RAB2B, IDH3G, LMTK2, PRKCA, DCK, RUNX2, PTK2, ERN1, BCKDK, UBE2W, MELK, EHHADH, MAPKAPK2, UBA3, UBA1, HYOU1	215	1900	16881	1.44635	1	0.620338	0.617337
GOTERM_MF_ALL	GO:0016301~kinase activity	20	8.58369	0.0260142	MAP2K3, GSK3A, TRIO, CCNT2, LRRK2, LMTK2, PRKCA, DCK, PTK2, AKAP1, ERN1, BCKDK, STK11, MELK, TBK1, IRAK1, AKT2, MAPKAPK2, MAP2K5, MAP4K3	215	924	16881	1.69949	1	0.620338	0.617337
GOTERM_BP_ALL	GO:0018105~peptidyl-serine phosphorylation	8	3.43348	0.0288756	ERN1, TBK1, AKT2, LRRK2, MAPKAPK2, LMTK2, PRKCA, SMYD3	202	246	16792	2.70337	1	0.632006	0.622012
GOTERM_BP_ALL	GO:0044093~positive regulation of molecular function	32	13.7339	0.0314345	GSK3A, CRTC2, CCNT2, TRIO, BEX1, LRRK2, PTEN, PSMA7, INPP5B, STK11, IRAK1, AKT2, HSF1, HMGN3, SASH1, MAP2K5, MAP4K3, MAP2K3, ELMOD2, ARHGEF19, SLC39A10, PRKCA, TRAPPC9, PTK2, DUSP7, ERN1, PKIB, VAPB, RASA1, MAPKAPK2, NODAL, CCL26	202	1840	16792	1.44572	1	0.646681	0.636455
GOTERM_BP_ALL	GO:0043085~positive regulation of catalytic activity	28	12.0172	0.0324905	GSK3A, CCNT2, TRIO, LRRK2, PTEN, PSMA7, INPP5B, STK11, IRAK1, AKT2, HSF1, SASH1, MAP2K5, MAP4K3, MAP2K3, ELMOD2, ARHGEF19, SLC39A10, PRKCA, PTK2, DUSP7, ERN1, PKIB, VAPB, RASA1, MAPKAPK2, NODAL, CCL26	202	1559	16792	1.49301	1	0.658633	0.648218
GOTERM_BP_ALL	GO:0023014~signal transduction by protein phosphorylation	18	7.72532	0.0345026	MAP2K3, LRRK2, PTEN, GPS2, PRKCA, DUSP8, PTK2, PSMA7, DUSP7, ERN1, IRAK1, RASA1, MAPKAPK2, SASH1, NODAL, MAP2K5, MAP4K3, CCL26	202	877	16792	1.70618	1	0.685037	0.674205
GOTERM_BP_ALL	GO:0018209~peptidyl-serine modification	8	3.43348	0.0367267	ERN1, TBK1, AKT2, LRRK2, MAPKAPK2, LMTK2, PRKCA, SMYD3	202	259	16792	2.56768	1	0.68913	0.678233
GOTERM_MF_ALL	GO:0016772~transferase activity, transferring phosphorus-containing groups	22	9.44206	0.0328133	MAP2K3, GSK3A, TRIO, CCNT2, LRRK2, LMTK2, PRKCA, DCK, PTK2, AKAP1, ERN1, PGS1, BCKDK, STK11, MELK, TBK1, IRAK1, AKT2, POLR3D, MAPKAPK2, MAP2K5, MAP4K3	215	1077	16881	1.60386	1	0.726581	0.723065
GOTERM_BP_ALL	GO:1902532~negative regulation of intracellular signal transduction	11	4.72103	0.0469158	GSK3A, STK11, USP10, RASA1, LRRK2, PTEN, MFN2, GPS2, HYOU1, DUSP8, DUSP7	202	454	16792	2.01413	1	0.770829	0.75864
GOTERM_BP_ALL	GO:0010033~response to organic substance	44	18.8841	0.052189	NUMBL, GSK3A, USP10, LRRK2, TGFBRAP1, HTRA1, PTEN, KEAP1, PLOD3, UBE2J2, PSMA7, STK11, IRAK1, AKT2, KHSRP, HRH4, HSF1, MFN2, SMYD3, SASH1, MAP2K5, MAP4K3, MBD3, RBM14, ANGPT2, SGTA, PRKCA, SCAMP3, RUNX2, TARBP2, PTK2, KLHL20, ERN1, UBE2W, RNF126, MYCN, NPLOC4, VAPB, GNB2, MAPKAPK2, ID3, HYOU1, NODAL, CCL26	202	2822	16792	1.29612	1	0.825117	0.81207
GOTERM_BP_ALL	GO:0048585~negative regulation of response to stimulus	24	10.3004	0.0615994	SEMA6B, SLC35F6, GSK3A, ANGPT2, USP10, LRRK2, PTEN, HTRA1, C8ORF4, GPS2, METRNL, DUSP8, TARBP2, PSMA7, RUNX2, DUSP7, STK11, RNF126, CTTN, RASA1, MFN2, HYOU1, NODAL, MAP2K5	202	1369	16792	1.45733	1	0.884854	0.870862
GOTERM_BP_ALL	GO:0009968~negative regulation of signal transduction	20	8.58369	0.0634562	SLC35F6, GSK3A, USP10, LRRK2, PTEN, HTRA1, C8ORF4, GPS2, DUSP8, PSMA7, RUNX2, DUSP7, STK11, RNF126, CTTN, RASA1, MFN2, HYOU1, NODAL, MAP2K5	202	1089	16792	1.5267	1	0.888175	0.874131
REACTOME_PATHWAY	R-HSA-450302:R-HSA-450302	3	1.28755	0.0228617	MAP2K3, IRAK1, MAPKAPK2	103	21	9075	12.5867	0.999403	1	1
GOTERM_MF_ALL	GO:0097367~carbohydrate derivative binding	38	16.309	0.0542123	CARS, GSK3A, TRIO, MCM8, LRRK2, GNAI3, UBE2J2, PGS1, STK11, BTAF1, TBK1, IRAK1, AKT2, DHX37, MFN2, KIF1C, AAMP, MAP2K5, MAP4K3, MAP2K3, RAB2B, IDH3G, LMTK2, PRKCA, DCK, RUNX2, PTK2, ERN1, BCKDK, UBE2W, MELK, RASA1, EHHADH, OGN, MAPKAPK2, UBA3, UBA1, HYOU1	215	2241	16881	1.33138	1	1	0.996769
GOTERM_MF_ALL	GO:0016740~transferase activity	40	17.1674	0.0772124	GSK3A, CCNT2, TRIO, LRRK2, ZDHHC5, KEAP1, PLOD3, UBE2J2, AKAP1, PGS1, STK11, TBK1, IRAK1, AKT2, TRIM3, SMYD3, MAP2K5, MAP4K3, MAP2K3, ICMT, HACE1, PARP2, KLHL21, LMTK2, PRKCA, DCK, PTK2, KLHL20, ERN1, BCKDK, UBE2W, RNF126, MELK, POLR3D, LPCAT2, MAPKAPK2, MKRN1, GALNTL5, UBA1, TKT	215	2453	16881	1.28033	1	1	0.996769
GOTERM_BP_ALL	GO:1902533~positive regulation of intracellular signal transduction	17	7.29614	0.0829031	MAP2K3, LRRK2, PTEN, C8ORF4, PRKCA, PTK2, DUSP7, ERN1, TBK1, IRAK1, HSF1, MAPKAPK2, SASH1, NODAL, MAP2K5, MAP4K3, CCL26	202	915	16792	1.54447	1	1	0.984476
GOTERM_BP_ALL	GO:0048583~regulation of response to stimulus	53	22.7468	0.0866201	SLC35F6, GSK3A, TRIO, LRRK2, PTEN, METRNL, STK11, TBK1, AKT2, HMGN3, SEMA6B, MAP2K3, ELMOD2, ARHGEF19, C8ORF4, SLC39A10, PRKCA, DUSP8, RUNX2, DUSP7, ERN1, RNF126, MYCN, NSMCE4A, CTTN, RASA1, MAPKAPK2, CRABP2, USP10, HTRA1, GPS2, PSMA7, AKAP1, INPP5B, C3, IRAK1, HRH4, HSF1, MFN2, PLXNA1, SASH1, MAP4K3, MAP2K5, MBD3, ANGPT2, SGTA, TARBP2, PTK2, POLR3D, HYOU1, CD247, NODAL, CCL26	202	3636	16792	1.21172	1	1	0.984476
GOTERM_BP_ALL	GO:0044710~single-organism metabolic process	58	24.8927	0.0977096	CARS, GSK3A, CRTC2, LRRK2, PTEN, PLOD3, STK11, MAN1A2, AKT2, LRRTM2, NUDT19, WASH1, MAP2K3, LRRC47, PARP2, PRKCA, TEX2, DUSP8, THNSL2, DCK, DUSP7, ERN1, RASA1, EHHADH, MAPKAPK2, HAGH, TKT, CRABP2, GNAI3, GPS2, UBE2J2, PSMA7, PGS1, INPP5B, C3, IRAK1, AGMO, SASH1, MAP4K3, MAP2K5, MBD3, IDH3G, SGTA, MICAL3, QKI, PTK2, BCKDK, SLC25A38, NPLOC4, VAPB, IMPDH1, NT5C1A, LPCAT2, GALNTL5, OGDH, GALM, NODAL,…	202	4063	16792	1.18668	1	1	0.984476
GOTERM_BP_ALL	GO:0035556~intracellular signal transduction	40	17.1674	0.0986961	GSK3A, TRIO, USP10, LRRK2, PTEN, GPS2, PSMA7, AKAP1, INPP5B, STK11, LARP1, TBK1, IRAK1, AKT2, HRH4, HSF1, MFN2, SASH1, MAP2K5, MAP4K3, MAP2K3, MBD3, RBM38, RAB2B, HACE1, ARHGEF19, C8ORF4, PRKCA, DUSP8, PTK2, DUSP7, ERN1, SH3BP5L, MELK, RASA1, MAPKAPK2, UBA3, HYOU1, NODAL, CCL26	202	2657	16792	1.25147	1	1	0.984476
GOTERM_MF_ALL	GO:0004702~receptor signaling protein serine/threonine kinase activity	4	1.71674	0.114363	MAP2K3, IRAK1, MAP2K5, MAP4K3	215	93	16881	3.37704	1	1	0.996769
GOTERM_BP_ALL	GO:0010648~negative regulation of cell communication	20	8.58369	0.116263	SLC35F6, GSK3A, USP10, LRRK2, PTEN, HTRA1, C8ORF4, GPS2, DUSP8, PSMA7, RUNX2, DUSP7, STK11, RNF126, CTTN, RASA1, MFN2, HYOU1, NODAL, MAP2K5	202	1182	16792	1.40658	1	1	0.984476
GOTERM_BP_ALL	GO:0023057~negative regulation of signaling	20	8.58369	0.119008	SLC35F6, GSK3A, USP10, LRRK2, PTEN, HTRA1, C8ORF4, GPS2, DUSP8, PSMA7, RUNX2, DUSP7, STK11, RNF126, CTTN, RASA1, MFN2, HYOU1, NODAL, MAP2K5	202	1186	16792	1.40183	1	1	0.984476
GOTERM_BP_ALL	GO:0070887~cellular response to chemical stimulus	39	16.7382	0.130255	NUMBL, GSK3A, USP10, LRRK2, TGFBRAP1, HTRA1, PTEN, KEAP1, PLOD3, PSMA7, STK11, IRAK1, AKT2, KHSRP, HRH4, HSF1, SMYD3, SASH1, MAP2K5, PELP1, RBM14, ANGPT2, PRKCA, USF2, RUNX2, TARBP2, PTK2, ERN1, UBE2W, RNF126, MYCN, MELK, VAPB, GNB2, MAPKAPK2, ID3, HYOU1, NODAL, CCL26	202	2648	16792	1.22433	1	1	0.984476
GOTERM_BP_ALL	GO:0009966~regulation of signal transduction	40	17.1674	0.131326	SLC35F6, GSK3A, TRIO, CRABP2, USP10, LRRK2, HTRA1, PTEN, GPS2, PSMA7, AKAP1, C3, INPP5B, STK11, TBK1, IRAK1, HRH4, HSF1, MFN2, SASH1, MAP2K5, MAP4K3, MAP2K3, MBD3, ARHGEF19, C8ORF4, SLC39A10, PRKCA, DUSP8, RUNX2, PTK2, DUSP7, ERN1, RNF126, CTTN, RASA1, MAPKAPK2, HYOU1, NODAL, CCL26	202	2728	16792	1.2189	1	1	0.984476
GOTERM_BP_ALL	GO:0023051~regulation of signaling	44	18.8841	0.145816	SLC35F6, GSK3A, TRIO, CRABP2, USP10, LRRK2, HTRA1, PTEN, GPS2, PSMA7, AKAP1, C3, INPP5B, STK11, TBK1, IRAK1, HRH4, HSF1, LRRTM2, MFN2, HMGN3, CORIN, SASH1, MAP2K5, MAP4K3, MAP2K3, MBD3, ARHGEF19, C8ORF4, LMTK2, SLC39A10, PRKCA, DUSP8, RUNX2, PTK2, DUSP7, ERN1, RNF126, CTTN, RASA1, MAPKAPK2, HYOU1, NODAL, CCL26	202	3070	16792	1.19142	1	1	0.984476
GOTERM_BP_ALL	GO:0051403~stress-activated MAPK cascade	6	2.57511	0.165583	ERN1, IRAK1, MAPKAPK2, GPS2, SASH1, MAP4K3	202	242	16792	2.06104	1	1	0.984476
GOTERM_BP_ALL	GO:0006950~response to stress	51	21.8884	0.172729	GSK3A, WDR48, MCM8, LRRK2, PTEN, METRNL, SLC6A2, STK11, TBK1, RBM14, PARP2, ELMOD2, ARHGEF19, C8ORF4, PRKCA, ERN1, KIN, RNF126, MELK, NSMCE4A, MAPKAPK2, INO80E, USP10, HTRA1, GPS2, UBE2J2, PSMA7, AKAP1, C3, IRAK1, HRH4, HSF1, MFN2, SASH1, MAP4K3, MAP2K5, RBM38, ANGPT2, SGTA, GTF2H5, TARBP2, PTK2, UBE2W, NPLOC4, VAPB, POLR3D, ID3, UBA1, HYOU1, CD247, CCL26	202	3677	16792	1.153	1	1	0.984476
GOTERM_BP_ALL	GO:0018193~peptidyl-amino acid modification	19	8.15451	0.177166	MAP2K3, MBD3, CRTC2, LRRK2, LMTK2, JADE3, PRKCA, PTK2, ERN1, STK11, MELK, SH3BP5L, TBK1, NSMCE4A, AKT2, HSF1, MAPKAPK2, SMYD3, MAP2K5	202	1185	16792	1.33287	1	1	0.984476
GOTERM_BP_ALL	GO:0031098~stress-activated protein kinase signaling cascade	6	2.57511	0.188129	ERN1, IRAK1, MAPKAPK2, GPS2, SASH1, MAP4K3	202	254	16792	1.96367	1	1	0.984476
GOTERM_BP_ALL	GO:0009967~positive regulation of signal transduction	22	9.44206	0.190484	MAP2K3, GSK3A, LRRK2, PTEN, C8ORF4, SLC39A10, PRKCA, PTK2, PSMA7, DUSP7, ERN1, C3, STK11, TBK1, IRAK1, HSF1, MAPKAPK2, SASH1, NODAL, MAP2K5, MAP4K3, CCL26	202	1428	16792	1.28069	1	1	0.984476
GOTERM_BP_ALL	GO:0010646~regulation of cell communication	42	18.0258	0.208751	SLC35F6, GSK3A, TRIO, CRABP2, USP10, LRRK2, HTRA1, PTEN, GPS2, PSMA7, AKAP1, C3, INPP5B, STK11, TBK1, IRAK1, HRH4, HSF1, LRRTM2, MFN2, HMGN3, SASH1, MAP2K5, MAP4K3, MAP2K3, MBD3, ARHGEF19, C8ORF4, SLC39A10, PRKCA, DUSP8, RUNX2, PTK2, DUSP7, ERN1, RNF126, CTTN, RASA1, MAPKAPK2, HYOU1, NODAL, CCL26	202	3020	16792	1.15609	1	1	0.984476
GOTERM_BP_ALL	GO:0010647~positive regulation of cell communication	23	9.87124	0.234815	MAP2K3, GSK3A, LRRK2, PTEN, C8ORF4, SLC39A10, PRKCA, PTK2, PSMA7, DUSP7, ERN1, C3, STK11, TBK1, IRAK1, HSF1, MAPKAPK2, LRRTM2, SASH1, NODAL, MAP2K5, MAP4K3, CCL26	202	1555	16792	1.22956	1	1	0.984476
GOTERM_BP_ALL	GO:0023056~positive regulation of signaling	23	9.87124	0.242255	MAP2K3, GSK3A, LRRK2, PTEN, C8ORF4, SLC39A10, PRKCA, PTK2, PSMA7, DUSP7, ERN1, C3, STK11, TBK1, IRAK1, HSF1, MAPKAPK2, LRRTM2, SASH1, NODAL, MAP2K5, MAP4K3, CCL26	202	1563	16792	1.22326	1	1	0.984476
GOTERM_BP_ALL	GO:0018107~peptidyl-threonine phosphorylation	3	1.28755	0.2485	LRRK2, LMTK2, PRKCA	202	80	16792	3.11733	1	1	0.984476
GOTERM_BP_ALL	GO:0018210~peptidyl-threonine modification	3	1.28755	0.266258	LRRK2, LMTK2, PRKCA	202	84	16792	2.96888	1	1	0.984476
GOTERM_MF_ALL	GO:0005057~receptor signaling protein activity	4	1.71674	0.286022	MAP2K3, IRAK1, MAP2K5, MAP4K3	215	147	16881	2.1365	1	1	0.996769
GOTERM_BP_ALL	GO:0048584~positive regulation of response to stimulus	28	12.0172	0.308681	GSK3A, LRRK2, PTEN, PSMA7, C3, STK11, TBK1, IRAK1, AKT2, HSF1, SASH1, MAP2K5, MAP4K3, MAP2K3, SGTA, C8ORF4, SLC39A10, PRKCA, PTK2, DUSP7, ERN1, MYCN, NSMCE4A, POLR3D, MAPKAPK2, CD247, NODAL, CCL26	202	2030	16792	1.1466	1	1	0.984476
GOTERM_BP_ALL	GO:0051716~cellular response to stimulus	86	36.9099	0.408223	SLC35F6, GSK3A, TRIO, WDR48, MCM8, LRRK2, PTEN, PLOD3, KEAP1, STK11, TBK1, AKT2, KHSRP, PELP1, SEMA6B, MAP2K3, RAB2B, RBM14, PARP2, ARHGEF19, C8ORF4, SLC39A10, PRKCA, TEX2, DUSP8, RUNX2, DUSP7, ERN1, KIN, RNF126, MYCN, MELK, NSMCE4A, CTTN, RASA1, MAPKAPK2, NUMBL, INO80E, CRABP2, USP10, NXPH3, TGFBRAP1, HTRA1, GNAI3, GPS2, UBE2J2, PSMA7, AKAP1, INPP5B, C3, LARP1, IRAK1, SNX27, HRH4, HSF1, MFN2, PL…	202	6927	16792	1.03206	1	1	0.984476
GOTERM_BP_ALL	GO:0007166~cell surface receptor signaling pathway	34	14.5923	0.4489	NUMBL, GSK3A, TRIO, LRRK2, TGFBRAP1, HTRA1, PTEN, PSMA7, STK11, IRAK1, AKT2, PLXNA1, SASH1, MAP2K5, SEMA6B, RBM14, STIL, ANGPT2, PARP2, ARHGEF19, C8ORF4, SLC39A10, PRKCA, RUNX2, PTK2, RNF126, CTTN, RASA1, OGN, MAPKAPK2, CD247, NODAL, GPR19, CCL26	202	2669	16792	1.05896	1	1	0.984476
GOTERM_BP_ALL	GO:0042221~response to chemical	51	21.8884	0.480103	GSK3A, LRRK2, PTEN, PLOD3, KEAP1, SLC6A2, STK11, AKT2, KHSRP, PELP1, SEMA6B, RBM14, PRKCA, SCAMP3, RUNX2, ERN1, RNF126, MYCN, MELK, MAPKAPK2, NUMBL, USP10, TGFBRAP1, HTRA1, UBE2J2, PSMA7, IRAK1, HRH4, HSF1, MFN2, PLXNA1, SMYD3, SASH1, MAP4K3, MAP2K5, MBD3, ANGPT2, SGTA, USF2, TARBP2, PTK2, KLHL20, UBE2W, NPLOC4, VAPB, GNB2, OGN, ID3, HYOU1, NODAL, CCL26	202	4117	16792	1.02977	1	1	0.984476
GOTERM_BP_ALL	GO:0007165~signal transduction	66	28.3262	0.753971	SLC35F6, GSK3A, TRIO, LRRK2, PTEN, STK11, TBK1, AKT2, SEMA6B, MAP2K3, RAB2B, RBM14, PARP2, ARHGEF19, C8ORF4, SLC39A10, PRKCA, TEX2, DUSP8, RUNX2, DUSP7, ERN1, RNF126, MELK, CTTN, RASA1, MAPKAPK2, NUMBL, CRABP2, USP10, NXPH3, TGFBRAP1, HTRA1, GNAI3, GPS2, PSMA7, AKAP1, INPP5B, C3, LARP1, IRAK1, SNX27, HRH4, HSF1, MFN2, PLXNA1, SASH1, MAP4K3, MAP2K5, MBD3, RBM38, GABRA2, STIL, ANGPT2, HACE1, PTK2, …	202	5775	16792	0.950042	1	1	0.984476
GOTERM_BP_ALL	GO:0023052~signaling	71	30.4721	0.786643	SLC35F6, GSK3A, TRIO, LRRK2, PTEN, SLC6A2, STK11, TBK1, AKT2, LRRTM2, HMGN3, SEMA6B, MAP2K3, RAB2B, RBM14, PARP2, ARHGEF19, C8ORF4, LMTK2, SLC39A10, PRKCA, TEX2, DUSP8, RUNX2, DUSP7, ERN1, RNF126, MELK, CTTN, RASA1, MAPKAPK2, NUMBL, CRABP2, USP10, NXPH3, TGFBRAP1, HTRA1, GNAI3, GPS2, PSMA7, AKAP1, INPP5B, C3, LARP1, IRAK1, SNX27, HRH4, HSF1, MFN2, PLXNA1, SASH1, MAP4K3, CORIN, MAP2K5, MBD3, RBM38…	202	6260	16792	0.942834	1	1	0.984476
GOTERM_BP_ALL	GO:0007154~cell communication	70	30.0429	0.833838	SLC35F6, GSK3A, TRIO, LRRK2, PTEN, SLC6A2, STK11, TBK1, AKT2, LRRTM2, HMGN3, SEMA6B, MAP2K3, RAB2B, RBM14, PARP2, ARHGEF19, C8ORF4, SLC39A10, PRKCA, TEX2, DUSP8, RUNX2, DUSP7, ERN1, RNF126, MELK, CTTN, RASA1, MAPKAPK2, NUMBL, CRABP2, USP10, NXPH3, TGFBRAP1, HTRA1, GNAI3, GPS2, PSMA7, AKAP1, INPP5B, C3, LARP1, IRAK1, SNX27, HRH4, HSF1, MFN2, PLXNA1, SASH1, MAP4K3, MAP2K5, MBD3, RBM38, GABRA2, STIL…	202	6275	16792	0.927332	1	1	0.984476
GOTERM_BP_ALL	GO:0044700~single organism signaling	69	29.6137	0.841184	SLC35F6, GSK3A, TRIO, LRRK2, PTEN, SLC6A2, STK11, TBK1, AKT2, LRRTM2, HMGN3, SEMA6B, MAP2K3, RAB2B, RBM14, PARP2, ARHGEF19, C8ORF4, SLC39A10, PRKCA, TEX2, DUSP8, RUNX2, DUSP7, ERN1, RNF126, MELK, CTTN, RASA1, MAPKAPK2, NUMBL, CRABP2, USP10, NXPH3, TGFBRAP1, HTRA1, GNAI3, GPS2, PSMA7, AKAP1, INPP5B, C3, LARP1, IRAK1, SNX27, HRH4, HSF1, MFN2, PLXNA1, SASH1, MAP4K3, MAP2K5, MBD3, RBM38, GABRA2, STIL…	202	6207	16792	0.924099	1	1	0.984476
GOTERM_BP_ALL	GO:0050896~response to stimulus	94	40.3433	0.846516	SLC35F6, GSK3A, TRIO, WDR48, MCM8, LRRK2, PTEN, PLOD3, KEAP1, METRNL, SLC6A2, STK11, TBK1, AKT2, KHSRP, HMGN3, PELP1, SEMA6B, MAP2K3, RAB2B, RBM14, PARP2, ELMOD2, TFE3, ARHGEF19, C8ORF4, SLC39A10, PRKCA, TEX2, DUSP8, SCAMP3, RUNX2, DUSP7, ERN1, KIN, RNF126, MYCN, MELK, NSMCE4A, CTTN, RASA1, MAPKAPK2, NUMBL, INO80E, CRABP2, USP10, NXPH3, TGFBRAP1, HTRA1, GNAI3, GPS2, UBE2J2, PSMA7, AKAP1, INPP5B, …	202	8329	16792	0.93818	1	1	0.984476
Annotation Cluster 8	Enrichment Score: 1.7116766308403129
Category	Term	Count	%	PValue	Genes	List Total	Pop Hits	Pop Total	Fold Enrichment	Bonferroni	Benjamini	FDR
GOTERM_BP_ALL	GO:0019941~modification-dependent protein catabolic process	20	8.58369	8.03018e-05	GSK3A, HACE1, USP10, USP11, LRRK2, SGTA, PTEN, KLHL21, KEAP1, KCTD2, UBE2J2, HSPBP1, PTK2, PSMA7, KLHL20, UBE2W, RNF126, NPLOC4, UBA1, BAP1	202	585	16792	2.84201	0.239913	0.0287909	0.0283356
GOTERM_BP_ALL	GO:0043632~modification-dependent macromolecule catabolic process	20	8.58369	9.59696e-05	GSK3A, HACE1, USP10, USP11, LRRK2, SGTA, PTEN, KLHL21, KEAP1, KCTD2, UBE2J2, HSPBP1, PTK2, PSMA7, KLHL20, UBE2W, RNF126, NPLOC4, UBA1, BAP1	202	593	16792	2.80367	0.279527	0.0296643	0.0291952
GOTERM_BP_ALL	GO:0006511~ubiquitin-dependent protein catabolic process	19	8.15451	0.000204613	GSK3A, HACE1, USP10, USP11, LRRK2, SGTA, PTEN, KLHL21, KEAP1, KCTD2, UBE2J2, HSPBP1, PTK2, PSMA7, KLHL20, UBE2W, RNF126, NPLOC4, BAP1	202	577	16792	2.73734	0.502933	0.0411032	0.0404532
GOTERM_BP_ALL	GO:0051603~proteolysis involved in cellular protein catabolic process	20	8.58369	0.000353909	GSK3A, HACE1, USP10, USP11, LRRK2, SGTA, PTEN, KLHL21, KEAP1, KCTD2, UBE2J2, HSPBP1, PTK2, PSMA7, KLHL20, UBE2W, RNF126, NPLOC4, UBA1, BAP1	202	657	16792	2.53055	0.701554	0.0557331	0.0548518
UP_KEYWORDS	Ubl conjugation pathway	17	7.29614	0.004591	NUMBL, HACE1, WDR48, USP10, USP11, KLHL21, KEAP1, UBE2J2, MYSM1, KLHL20, UBE2W, RNF126, NPLOC4, MKRN1, UBA3, UBA1, BAP1	233	680	20581	2.20826	0.684941	0.082638	0.0790308
GOTERM_BP_ALL	GO:0044257~cellular protein catabolic process	20	8.58369	0.000632347	GSK3A, HACE1, USP10, USP11, LRRK2, SGTA, PTEN, KLHL21, KEAP1, KCTD2, UBE2J2, HSPBP1, PTK2, PSMA7, KLHL20, UBE2W, RNF126, NPLOC4, UBA1, BAP1	202	689	16792	2.41303	0.884765	0.0836925	0.0823691
GOTERM_BP_ALL	GO:0044265~cellular macromolecule catabolic process	24	10.3004	0.00147112	GSK3A, HACE1, USP10, USP11, LRRK2, SGTA, PTEN, KLHL21, SAMD4A, KEAP1, KCTD2, UBE2J2, HSPBP1, PTK2, PSMA7, KLHL20, ERN1, UBE2W, RNF126, NPLOC4, KHSRP, HSF1, UBA1, BAP1	202	976	16792	2.04415	0.993455	0.109232	0.107505
GOTERM_BP_ALL	GO:0070647~protein modification by small protein conjugation or removal	24	10.3004	0.00299094	HACE1, WDR48, USP10, USP11, LRRK2, PTEN, KLHL21, KEAP1, UBE2J2, MYSM1, HSPBP1, PTK2, PSMA7, KLHL20, UBE2W, RNF126, NSMCE4A, TRIM3, MKRN1, UBA3, UBA1, WASH1, SASH1, BAP1	202	1032	16792	1.93323	0.999964	0.165053	0.162443
GOTERM_BP_ALL	GO:0044248~cellular catabolic process	33	14.1631	0.00309013	GSK3A, USP10, USP11, LRRK2, PTEN, KEAP1, UBE2J2, HSPBP1, PSMA7, AKT2, KHSRP, HSF1, NUDT19, HACE1, SGTA, KLHL21, SAMD4A, KCTD2, THNSL2, PTK2, KLHL20, ERN1, BCKDK, UBE2W, RNF126, NPLOC4, NT5C1A, EHHADH, OGN, OGDH, UBA1, HAGH, BAP1	202	1616	16792	1.69755	0.999974	0.165053	0.162443
GOTERM_BP_ALL	GO:0030163~protein catabolic process	20	8.58369	0.00404897	GSK3A, HACE1, USP10, USP11, LRRK2, SGTA, PTEN, KLHL21, KEAP1, KCTD2, UBE2J2, HSPBP1, PTK2, PSMA7, KLHL20, UBE2W, RNF126, NPLOC4, UBA1, BAP1	202	811	16792	2.05003	0.999999	0.200395	0.197226
GOTERM_BP_ALL	GO:0031331~positive regulation of cellular catabolic process	10	4.29185	0.00555573	AKT2, KHSRP, LRRK2, HSF1, SGTA, PTEN, KEAP1, HSPBP1, PTK2, PSMA7	202	272	16792	3.0562	1	0.235009	0.231293
GOTERM_BP_ALL	GO:0043161~proteasome-mediated ubiquitin-dependent protein catabolic process	12	5.15021	0.00561409	UBE2W, GSK3A, RNF126, NPLOC4, LRRK2, SGTA, KEAP1, KCTD2, UBE2J2, HSPBP1, PSMA7, KLHL20	202	375	16792	2.66012	1	0.235009	0.231293
GOTERM_BP_ALL	GO:0006508~proteolysis	33	14.1631	0.00619623	GSK3A, WDR48, USP10, USP11, LRRK2, HTRA1, PTEN, KEAP1, UBE2J2, HSPBP1, MYSM1, PSMA7, C3, INPP5B, HSF1, AGA, CORIN, ADAMTS6, MAP2K5, MAP2K3, HACE1, SGTA, KLHL21, KCTD2, PTK2, KLHL20, UBE2W, RNF126, NPLOC4, UBA3, UBA1, NODAL, BAP1	202	1693	16792	1.62035	1	0.240456	0.236654
GOTERM_BP_ALL	GO:0009896~positive regulation of catabolic process	11	4.72103	0.00687796	GSK3A, AKT2, KHSRP, LRRK2, HSF1, SGTA, PTEN, KEAP1, HSPBP1, PTK2, PSMA7	202	333	16792	2.74599	1	0.258113	0.254031
GOTERM_BP_ALL	GO:0009057~macromolecule catabolic process	25	10.7296	0.00928781	GSK3A, USP10, USP11, LRRK2, PTEN, KEAP1, UBE2J2, HSPBP1, PSMA7, KHSRP, HSF1, HACE1, SGTA, KLHL21, SAMD4A, KCTD2, PTK2, KLHL20, ERN1, UBE2W, RNF126, NPLOC4, OGN, UBA1, BAP1	202	1201	16792	1.73041	1	0.298042	0.293329
GOTERM_BP_ALL	GO:0010498~proteasomal protein catabolic process	12	5.15021	0.00942563	UBE2W, GSK3A, RNF126, NPLOC4, LRRK2, SGTA, KEAP1, KCTD2, UBE2J2, HSPBP1, PSMA7, KLHL20	202	403	16792	2.4753	1	0.298042	0.293329
GOTERM_BP_ALL	GO:0031329~regulation of cellular catabolic process	11	4.72103	0.0156151	GSK3A, AKT2, KHSRP, LRRK2, HSF1, SGTA, PTEN, KEAP1, HSPBP1, PTK2, PSMA7	202	377	16792	2.42551	1	0.426606	0.41986
GOTERM_BP_ALL	GO:1901575~organic substance catabolic process	34	14.5923	0.0166337	GSK3A, USP10, USP11, LRRK2, PTEN, KEAP1, UBE2J2, HSPBP1, PSMA7, AKT2, KHSRP, HSF1, NUDT19, HACE1, SGTA, KLHL21, SAMD4A, KCTD2, THNSL2, PTK2, KLHL20, ERN1, BCKDK, UBE2W, RNF126, NPLOC4, NT5C1A, EHHADH, OGN, OGDH, UBA1, GALM, HAGH, BAP1	202	1889	16792	1.49623	1	0.440341	0.433378
GOTERM_BP_ALL	GO:1903052~positive regulation of proteolysis involved in cellular protein catabolic process	7	3.00429	0.0170637	LRRK2, SGTA, PTEN, KEAP1, HSPBP1, PTK2, PSMA7	202	171	16792	3.40293	1	0.448251	0.441163
GOTERM_BP_ALL	GO:0042787~protein ubiquitination involved in ubiquitin-dependent protein catabolic process	8	3.43348	0.0176422	RNF126, HACE1, PTEN, KLHL21, KEAP1, PTK2, PSMA7, KLHL20	202	222	16792	2.99563	1	0.459909	0.452637
GOTERM_BP_ALL	GO:0032446~protein modification by small protein conjugation	19	8.15451	0.0201686	HACE1, WDR48, LRRK2, PTEN, KLHL21, KEAP1, UBE2J2, HSPBP1, PTK2, PSMA7, KLHL20, UBE2W, RNF126, NSMCE4A, TRIM3, MKRN1, UBA3, UBA1, SASH1	202	887	16792	1.78066	1	0.506438	0.49843
GOTERM_BP_ALL	GO:0016567~protein ubiquitination	17	7.29614	0.0228905	HACE1, WDR48, LRRK2, PTEN, KLHL21, KEAP1, UBE2J2, HSPBP1, PTK2, PSMA7, KLHL20, UBE2W, RNF126, TRIM3, MKRN1, UBA1, SASH1	202	770	16792	1.83531	1	0.5505	0.541796
GOTERM_BP_ALL	GO:1903364~positive regulation of cellular protein catabolic process	7	3.00429	0.0246277	LRRK2, SGTA, PTEN, KEAP1, HSPBP1, PTK2, PSMA7	202	186	16792	3.1285	1	0.572133	0.563086
GOTERM_BP_ALL	GO:0045862~positive regulation of proteolysis	10	4.29185	0.0287354	C3, LRRK2, HSF1, SGTA, PTEN, KEAP1, HSPBP1, PTK2, NODAL, PSMA7	202	358	16792	2.32203	1	0.632006	0.622012
GOTERM_BP_ALL	GO:0000209~protein polyubiquitination	8	3.43348	0.0322906	UBE2W, RNF126, HACE1, MKRN1, UBE2J2, SASH1, PSMA7, KLHL20	202	252	16792	2.63901	1	0.658633	0.648218
GOTERM_BP_ALL	GO:0031396~regulation of protein ubiquitination	8	3.43348	0.0325941	WDR48, LRRK2, PTEN, WASH1, HSPBP1, SASH1, PTK2, PSMA7	202	253	16792	2.62858	1	0.658633	0.648218
GOTERM_BP_ALL	GO:0045732~positive regulation of protein catabolic process	8	3.43348	0.0353464	GSK3A, LRRK2, SGTA, PTEN, KEAP1, HSPBP1, PTK2, PSMA7	202	257	16792	2.58766	1	0.688952	0.678057
GOTERM_BP_ALL	GO:0009056~catabolic process	34	14.5923	0.0371547	GSK3A, USP10, USP11, LRRK2, PTEN, KEAP1, UBE2J2, HSPBP1, PSMA7, AKT2, KHSRP, HSF1, NUDT19, HACE1, SGTA, KLHL21, SAMD4A, KCTD2, THNSL2, PTK2, KLHL20, ERN1, BCKDK, UBE2W, RNF126, NPLOC4, NT5C1A, EHHADH, OGN, OGDH, UBA1, GALM, HAGH, BAP1	202	2012	16792	1.40476	1	0.693351	0.682387
REACTOME_PATHWAY	R-HSA-983168:R-HSA-983168	11	4.72103	0.00235645	UBE2W, RNF126, HACE1, MKRN1, KLHL21, UBA3, KEAP1, UBA1, UBE2J2, PSMA7, KLHL20	103	308	9075	3.14667	0.531075	0.75642	0.75642
GOTERM_BP_ALL	GO:1903320~regulation of protein modification by small protein conjugation or removal	8	3.43348	0.0487395	WDR48, LRRK2, PTEN, WASH1, HSPBP1, SASH1, PTK2, PSMA7	202	276	16792	2.40953	1	0.78512	0.772705
GOTERM_BP_ALL	GO:0032436~positive regulation of proteasomal ubiquitin-dependent protein catabolic process	4	1.71674	0.0571377	LRRK2, SGTA, KEAP1, HSPBP1	202	73	16792	4.555	1	0.859582	0.84599
GOTERM_BP_ALL	GO:1903050~regulation of proteolysis involved in cellular protein catabolic process	7	3.00429	0.0588992	LRRK2, SGTA, PTEN, KEAP1, HSPBP1, PTK2, PSMA7	202	230	16792	2.53	1	0.871996	0.858207
KEGG_PATHWAY	hsa04120:Ubiquitin mediated proteolysis	5	2.14592	0.0748062	UBE2W, UBA3, KEAP1, UBA1, UBE2J2	81	137	6879	3.09949	0.999999	1	1
GOTERM_BP_ALL	GO:1903362~regulation of cellular protein catabolic process	7	3.00429	0.0816126	LRRK2, SGTA, PTEN, KEAP1, HSPBP1, PTK2, PSMA7	202	251	16792	2.31833	1	1	0.984476
GOTERM_BP_ALL	GO:0009894~regulation of catabolic process	11	4.72103	0.086086	GSK3A, AKT2, KHSRP, LRRK2, HSF1, SGTA, PTEN, KEAP1, HSPBP1, PTK2, PSMA7	202	509	16792	1.79649	1	1	0.984476
GOTERM_MF_ALL	GO:0004842~ubiquitin-protein transferase activity	10	4.29185	0.0863672	UBE2W, RNF126, HACE1, TRIM3, MKRN1, KLHL21, KEAP1, UBA1, UBE2J2, KLHL20	215	419	16881	1.8739	1	1	0.996769
GOTERM_BP_ALL	GO:1901800~positive regulation of proteasomal protein catabolic process	4	1.71674	0.0864781	LRRK2, SGTA, KEAP1, HSPBP1	202	87	16792	3.82201	1	1	0.984476
GOTERM_MF_ALL	GO:0019787~ubiquitin-like protein transferase activity	10	4.29185	0.107127	UBE2W, RNF126, HACE1, TRIM3, MKRN1, KLHL21, KEAP1, UBA1, UBE2J2, KLHL20	215	439	16881	1.78853	1	1	0.996769
GOTERM_BP_ALL	GO:0032434~regulation of proteasomal ubiquitin-dependent protein catabolic process	4	1.71674	0.150875	LRRK2, SGTA, KEAP1, HSPBP1	202	112	16792	2.96888	1	1	0.984476
GOTERM_BP_ALL	GO:0042176~regulation of protein catabolic process	8	3.43348	0.156497	GSK3A, LRRK2, SGTA, PTEN, KEAP1, HSPBP1, PTK2, PSMA7	202	370	16792	1.79738	1	1	0.984476
GOTERM_BP_ALL	GO:0031398~positive regulation of protein ubiquitination	5	2.14592	0.174591	LRRK2, PTEN, HSPBP1, PTK2, PSMA7	202	182	16792	2.28376	1	1	0.984476
GOTERM_BP_ALL	GO:1903322~positive regulation of protein modification by small protein conjugation or removal	5	2.14592	0.213484	LRRK2, PTEN, HSPBP1, PTK2, PSMA7	202	198	16792	2.09921	1	1	0.984476
GOTERM_BP_ALL	GO:0030162~regulation of proteolysis	12	5.15021	0.229143	INPP5B, C3, LRRK2, HSF1, SGTA, PTEN, KEAP1, HSPBP1, PTK2, NODAL, MAP2K5, PSMA7	202	708	16792	1.40896	1	1	0.984476
GOTERM_BP_ALL	GO:0061136~regulation of proteasomal protein catabolic process	4	1.71674	0.257893	LRRK2, SGTA, KEAP1, HSPBP1	202	147	16792	2.26201	1	1	0.984476
GOTERM_BP_ALL	GO:2000060~positive regulation of protein ubiquitination involved in ubiquitin-dependent protein catabolic process	3	1.28755	0.29731	PTEN, PTK2, PSMA7	202	91	16792	2.74051	1	1	0.984476
GOTERM_BP_ALL	GO:2000058~regulation of protein ubiquitination involved in ubiquitin-dependent protein catabolic process	3	1.28755	0.341279	PTEN, PTK2, PSMA7	202	101	16792	2.46917	1	1	0.984476
GOTERM_MF_ALL	GO:0061630~ubiquitin protein ligase activity	4	1.71674	0.461148	UBE2W, RNF126, TRIM3, UBE2J2	215	198	16881	1.58619	1	1	0.996769
GOTERM_MF_ALL	GO:0061659~ubiquitin-like protein ligase activity	4	1.71674	0.476748	UBE2W, RNF126, TRIM3, UBE2J2	215	203	16881	1.54712	1	1	0.996769
Annotation Cluster 9	Enrichment Score: 1.6825218421179906
Category	Term	Count	%	PValue	Genes	List Total	Pop Hits	Pop Total	Fold Enrichment	Bonferroni	Benjamini	FDR
GOTERM_CC_ALL	GO:1990234~transferase complex	17	7.29614	0.0151006	CCNT2, KLHL21, KEAP1, JADE3, KCTD2, UBE2J2, GTF2H5, KLHL20, ERN1, PUF60, H2AFY2, POLR3D, OGDH, ZNF768, INTS5, INTS8, PELP1	217	739	18224	1.93192	0.999087	0.351205	0.341279
GOTERM_CC_ALL	GO:1902494~catalytic complex	22	9.44206	0.0190872	MBD3, LRRC47, INO80E, CCNT2, KLHL21, GNAI3, KEAP1, JADE3, KCTD2, UBE2J2, GTF2H5, KLHL20, ERN1, BCKDK, PUF60, H2AFY2, POLR3D, OGDH, ZNF768, INTS5, INTS8, PELP1	217	1088	18224	1.69816	0.999859	0.351205	0.341279
GOTERM_CC_ALL	GO:0061695~transferase complex, transferring phosphorus-containing groups	8	3.43348	0.0310955	ERN1, CCNT2, PUF60, POLR3D, INTS5, ZNF768, INTS8, GTF2H5	217	253	18224	2.65554	1	0.433452	0.421203
Annotation Cluster 10	Enrichment Score: 1.4925381256456112
Category	Term	Count	%	PValue	Genes	List Total	Pop Hits	Pop Total	Fold Enrichment	Bonferroni	Benjamini	FDR
GOTERM_CC_ALL	GO:0098588~bounding membrane of organelle	33	14.1631	0.00834202	SLC35F6, LRRK2, GNAI3, PLOD3, SNX10, AKAP1, INPP5B, TBK1, SYNGR2, IRAK1, SNX27, VPS51, MAN1A2, MFN2, WASH1, GABRA2, RAB2B, SLC35A4, HACE1, SLC39A13, FNDC3A, TRAPPC9, MANEAL, SCAMP3, MPHOSPH9, VAPB, GNB2, LPCAT2, GALNTL5, TMEM106B, UBA1, SEC24C, COPE	217	1742	18224	1.59093	0.978793	0.213185	0.20716
UP_KEYWORDS	Golgi apparatus	17	7.29614	0.0220215	RAB2B, SLC35A4, HACE1, LRRK2, SLC39A13, FNDC3A, TRAPPC9, MANEAL, KLHL20, INPP5B, MPHOSPH9, VPS51, MAN1A2, LPCAT2, TRIM3, SEC24C, COPE	233	812	20581	1.84928	0.996262	0.292075	0.279326
GOTERM_CC_ALL	GO:0000139~Golgi membrane	15	6.43777	0.0392357	RAB2B, SLC35A4, HACE1, SLC39A13, FNDC3A, TRAPPC9, MANEAL, SCAMP3, MPHOSPH9, VPS51, VAPB, MAN1A2, LPCAT2, SEC24C, COPE	217	699	18224	1.80218	1	0.51567	0.501096
GOTERM_CC_ALL	GO:0044431~Golgi apparatus part	18	7.72532	0.043101	RAB2B, SLC35A4, HACE1, LRRK2, SLC39A13, FNDC3A, TRAPPC9, MANEAL, SCAMP3, KLHL20, MPHOSPH9, VPS51, VAPB, MAN1A2, LPCAT2, OGN, SEC24C, COPE	217	910	18224	1.66117	1	0.535851	0.520707
GOTERM_CC_ALL	GO:0005794~Golgi apparatus	24	10.3004	0.110923	RAB2B, SLC35A4, HACE1, LRRK2, GNAI3, LMTK2, SLC39A13, FNDC3A, TRAPPC9, MANEAL, SCAMP3, KLHL20, INPP5B, MPHOSPH9, CTTN, VPS51, VAPB, MAN1A2, LPCAT2, OGN, TRIM3, KIF1C, SEC24C, COPE	217	1482	18224	1.36003	1	0.923494	0.897395
Annotation Cluster 11	Enrichment Score: 1.426898213651654
Category	Term	Count	%	PValue	Genes	List Total	Pop Hits	Pop Total	Fold Enrichment	Bonferroni	Benjamini	FDR
UP_KEYWORDS	Endosome	14	6.00858	0.00332019	WDR48, USP10, LRRK2, TGFBRAP1, SNX10, INPP5B, VPS51, SNX27, AKT2, TRIM3, GALNTL5, OCIAD1, TMEM106B, WASH1	233	481	20581	2.57095	0.566018	0.0643605	0.0615511
GOTERM_CC_ALL	GO:0098588~bounding membrane of organelle	33	14.1631	0.00834202	SLC35F6, LRRK2, GNAI3, PLOD3, SNX10, AKAP1, INPP5B, TBK1, SYNGR2, IRAK1, SNX27, VPS51, MAN1A2, MFN2, WASH1, GABRA2, RAB2B, SLC35A4, HACE1, SLC39A13, FNDC3A, TRAPPC9, MANEAL, SCAMP3, MPHOSPH9, VAPB, GNB2, LPCAT2, GALNTL5, TMEM106B, UBA1, SEC24C, COPE	217	1742	18224	1.59093	0.978793	0.213185	0.20716
GOTERM_BP_ALL	GO:0007041~lysosomal transport	5	2.14592	0.014279	VPS51, SNX27, LRRK2, TGFBRAP1, TMEM106B	202	78	16792	5.32876	1	0.399699	0.393379
GOTERM_CC_ALL	GO:0044440~endosomal part	12	5.15021	0.0163579	INPP5B, TBK1, VPS51, IRAK1, SNX27, LRRK2, TGFBRAP1, GALNTL5, TMEM106B, UBA1, WASH1, SNX10	217	441	18224	2.28521	0.999493	0.351205	0.341279
GOTERM_CC_ALL	GO:0005768~endosome	18	7.72532	0.0165893	WDR48, USP10, LRRK2, TGFBRAP1, LMTK2, SNX10, INPP5B, TBK1, VPS51, IRAK1, SNX27, AKT2, TRIM3, GALNTL5, OCIAD1, TMEM106B, UBA1, WASH1	217	811	18224	1.86396	0.999545	0.351205	0.341279
GOTERM_CC_ALL	GO:0031090~organelle membrane	44	18.8841	0.0181355	SLC35F6, LRRK2, GNAI3, PLOD3, MRPL14, SNX10, TMEM70, AKAP1, PGS1, INPP5B, TBK1, SYNGR2, IRAK1, SNX27, VPS51, MAN1A2, MFN2, WASH1, RRP12, KLHDC2, GABRA2, RAB2B, SLC35A4, HACE1, PRKCA, SLC39A13, FNDC3A, TRAPPC9, MANEAL, SCAMP3, SLC25A38, ERN1, LETM1, MPHOSPH9, VAPB, GNB2, LPCAT2, GALNTL5, INTS5, OGDH, TMEM106B, UBA1, SEC24C, COPE	217	2646	18224	1.39652	0.999779	0.351205	0.341279
GOTERM_BP_ALL	GO:0007034~vacuolar transport	9	3.86266	0.0233318	RNF126, VPS51, SNX27, LRRK2, TGFBRAP1, LMTK2, TMEM106B, WASH1, KLHL20	202	289	16792	2.58878	1	0.555935	0.547144
GOTERM_CC_ALL	GO:0044437~vacuolar part	16	6.86695	0.0243231	SLC35F6, LRRK2, TGFBRAP1, GNAI3, SNX10, INPP5B, TBK1, VPS51, IRAK1, SNX27, GNB2, OGN, GALNTL5, TMEM106B, UBA1, WASH1	217	718	18224	1.87146	0.999988	0.399594	0.388301
GOTERM_BP_ALL	GO:0016482~cytosolic transport	6	2.57511	0.0288569	RNF126, VPS51, LRRK2, LMTK2, WASH1, KLHL20	202	143	16792	3.48792	1	0.632006	0.622012
GOTERM_CC_ALL	GO:0012505~endomembrane system	59	25.3219	0.0292484	WDR48, LRRK2, PLOD3, KEAP1, SNX10, TBK1, MAN1A2, AKT2, TRIM3, KIF1C, WASH1, RRP12, SIL1, SMIM14, RAB2B, LMTK2, PRKCA, SLC39A13, MANEAL, FNDC3A, TEX2, SCAMP3, ERN1, CTTN, TMEM106B, RTN2, CRABP2, USP10, TGFBRAP1, GNAI3, UBE2J2, PGS1, INPP5B, SYNGR2, IRAK1, SNX27, VPS51, AGMO, AGA, EMC8, KLHDC2, GABRA2, SLC35A4, ICMT, HACE1, TRAPPC9, KLHL20, MPHOSPH9, NPLOC4, VAPB, LPCAT2, OGN, INTS5, OCIAD1, GALNTL…	217	3878	18224	1.2777	0.999999	0.433452	0.421203
GOTERM_CC_ALL	GO:0005773~vacuole	23	9.87124	0.0306165	SLC35F6, WDR48, USP10, LRRK2, TGFBRAP1, GNAI3, LMTK2, SNX10, INPP5B, TBK1, VPS51, IRAK1, SNX27, AKT2, GNB2, OGN, TRIM3, GALNTL5, OCIAD1, TMEM106B, UBA1, WASH1, AGA	217	1212	18224	1.59371	0.999999	0.433452	0.421203
GOTERM_BP_ALL	GO:0016197~endosomal transport	8	3.43348	0.0311562	RNF126, VPS51, SNX27, LRRK2, TGFBRAP1, LMTK2, WASH1, KLHL20	202	250	16792	2.66012	1	0.645889	0.635676
GOTERM_CC_ALL	GO:0005769~early endosome	8	3.43348	0.0786448	INPP5B, SNX27, USP10, AKT2, TGFBRAP1, TRIM3, LMTK2, WASH1	217	312	18224	2.15337	1	0.769715	0.747962
GOTERM_CC_ALL	GO:0005774~vacuolar membrane	12	5.15021	0.1119	INPP5B, SLC35F6, TBK1, IRAK1, SNX27, GNB2, GNAI3, GALNTL5, TMEM106B, UBA1, WASH1, SNX10	217	610	18224	1.6521	1	0.923494	0.897395
GOTERM_CC_ALL	GO:0010008~endosome membrane	9	3.86266	0.112127	INPP5B, TBK1, IRAK1, SNX27, GALNTL5, TMEM106B, UBA1, WASH1, SNX10	217	407	18224	1.85709	1	0.923494	0.897395
GOTERM_CC_ALL	GO:0098805~whole membrane	21	9.01288	0.189393	GABRA2, SLC35F6, LRRK2, GNAI3, SNX10, SLC6A2, AKAP1, INPP5B, TBK1, SYNGR2, CTTN, IRAK1, SNX27, GNB2, GALNTL5, MFN2, TMEM106B, UBA1, WASH1, SEC24C, COPE	217	1363	18224	1.29392	1	1	0.973856
GOTERM_BP_ALL	GO:0042147~retrograde transport, endosome to Golgi	3	1.28755	0.252937	RNF126, VPS51, WASH1	202	81	16792	3.07884	1	1	0.984476
GOTERM_CC_ALL	GO:0055037~recycling endosome	3	1.28755	0.492276	VPS51, LMTK2, WASH1	217	139	18224	1.81255	1	1	0.973856
Annotation Cluster 12	Enrichment Score: 1.2983609361077575
Category	Term	Count	%	PValue	Genes	List Total	Pop Hits	Pop Total	Fold Enrichment	Bonferroni	Benjamini	FDR
UP_KEYWORDS	Unfolded protein response	4	1.71674	0.00709399	ERN1, VAPB, MFN2, UBE2J2	233	35	20581	10.0949	0.832528	0.11173	0.106853
GOTERM_BP_ALL	GO:0035966~response to topologically incorrect protein	8	3.43348	0.00757843	ERN1, UBE2W, GSK3A, RNF126, VAPB, MFN2, HYOU1, UBE2J2	202	188	16792	3.53739	1	0.270072	0.265801
GOTERM_BP_ALL	GO:0035967~cellular response to topologically incorrect protein	6	2.57511	0.0335939	ERN1, UBE2W, GSK3A, RNF126, VAPB, HYOU1	202	149	16792	3.34746	1	0.674842	0.664171
GOTERM_BP_ALL	GO:0034976~response to endoplasmic reticulum stress	8	3.43348	0.0428914	ERN1, GSK3A, NPLOC4, VAPB, LRRK2, SGTA, HYOU1, UBE2J2	202	269	16792	2.47223	1	0.731798	0.720227
GOTERM_BP_ALL	GO:0006986~response to unfolded protein	6	2.57511	0.0560498	ERN1, GSK3A, VAPB, MFN2, HYOU1, UBE2J2	202	172	16792	2.89984	1	0.854509	0.840997
GOTERM_BP_ALL	GO:0036498~IRE1-mediated unfolded protein response	3	1.28755	0.204398	ERN1, GSK3A, HYOU1	202	70	16792	3.56266	1	1	0.984476
GOTERM_BP_ALL	GO:0030968~endoplasmic reticulum unfolded protein response	4	1.71674	0.210398	ERN1, GSK3A, VAPB, HYOU1	202	132	16792	2.51905	1	1	0.984476
GOTERM_BP_ALL	GO:0034620~cellular response to unfolded protein	4	1.71674	0.219747	ERN1, GSK3A, VAPB, HYOU1	202	135	16792	2.46307	1	1	0.984476
Annotation Cluster 13	Enrichment Score: 1.2934622408007312
Category	Term	Count	%	PValue	Genes	List Total	Pop Hits	Pop Total	Fold Enrichment	Bonferroni	Benjamini	FDR
GOTERM_BP_ALL	GO:2000112~regulation of cellular macromolecule biosynthetic process	65	27.897	0.00536894	GSK3A, CRTC2, CCNT2, TCF25, PTEN, KEAP1, MYSM1, RBM3, TBK1, ZMIZ2, AKT2, KHSRP, ZNF768, BBX, CEP290, ZNF488, HMGN3, PELP1, MAP2K3, RBM14, TFE3, C8ORF4, RUNX2, ERN1, MYCN, ZSCAN25, ZNF674, INO80E, BEX1, CRABP2, ZBTB46, TGFBRAP1, HTRA1, GPS2, ZNF518A, MLLT1, HIRA, LARP1, BTAF1, PUF60, IRAK1, HSF1, BRD9, ZNF787, SMYD3, MAP2K5, MBD3, HACE1, SAMD4A, TRAPPC9, USF2, GTF2H5, QKI, TARBP2, THAP11, DRAP1, T…	202	3991	16792	1.35389	1	0.235009	0.231293
GOTERM_BP_ALL	GO:0010556~regulation of macromolecule biosynthetic process	66	28.3262	0.00677316	GSK3A, CRTC2, CCNT2, TCF25, PTEN, KEAP1, MYSM1, RBM3, TBK1, ZMIZ2, AKT2, KHSRP, ZNF768, BBX, CEP290, ZNF488, HMGN3, PELP1, MAP2K3, RBM14, TFE3, C8ORF4, RUNX2, ERN1, MYCN, MAPKAPK2, ZSCAN25, ZNF674, INO80E, BEX1, CRABP2, ZBTB46, TGFBRAP1, HTRA1, GPS2, ZNF518A, MLLT1, HIRA, LARP1, BTAF1, PUF60, IRAK1, HSF1, BRD9, ZNF787, SMYD3, MAP2K5, MBD3, HACE1, SAMD4A, TRAPPC9, USF2, GTF2H5, QKI, TARBP2, THAP11…	202	4107	16792	1.33589	1	0.258113	0.254031
GOTERM_BP_ALL	GO:0010604~positive regulation of macromolecule metabolic process	49	21.03	0.00767561	GSK3A, CRTC2, CCNT2, LRRK2, PTEN, KEAP1, MYSM1, RBM3, STK11, TBK1, ZMIZ2, AKT2, KHSRP, CEP290, HMGN3, PELP1, MAP2K3, RBM14, TFE3, SLC39A10, PRKCA, RUNX2, DUSP7, ERN1, MYCN, MAPKAPK2, BEX1, HSPBP1, PSMA7, C3, LARP1, IRAK1, HSF1, SMYD3, SASH1, MAP4K3, MAP2K5, SGTA, SAMD4A, USF2, QKI, TARBP2, PTK2, PKIB, VAPB, NFIC, MOB2, NODAL, CCL26	202	2856	16792	1.42623	1	0.270072	0.265801
GOTERM_BP_ALL	GO:0031325~positive regulation of cellular metabolic process	48	20.6009	0.0110035	GSK3A, CRTC2, CCNT2, BEX1, LRRK2, PTEN, KEAP1, HSPBP1, MYSM1, PSMA7, C3, RBM3, STK11, LARP1, TBK1, IRAK1, AKT2, ZMIZ2, KHSRP, HSF1, SMYD3, HMGN3, CEP290, SASH1, MAP2K5, MAP4K3, PELP1, MAP2K3, RBM14, SGTA, TFE3, SAMD4A, SLC39A10, PRKCA, USF2, RUNX2, TARBP2, PTK2, DUSP7, ERN1, PKIB, MYCN, VAPB, NFIC, MOB2, MAPKAPK2, NODAL, CCL26	202	2839	16792	1.40549	1	0.331382	0.326142
GOTERM_BP_ALL	GO:0009893~positive regulation of metabolic process	49	21.03	0.0245574	GSK3A, CRTC2, CCNT2, LRRK2, PTEN, KEAP1, MYSM1, RBM3, STK11, TBK1, ZMIZ2, AKT2, KHSRP, CEP290, HMGN3, PELP1, MAP2K3, RBM14, TFE3, SLC39A10, PRKCA, RUNX2, DUSP7, ERN1, MYCN, MAPKAPK2, BEX1, HSPBP1, PSMA7, C3, LARP1, IRAK1, HSF1, SMYD3, SASH1, MAP4K3, MAP2K5, SGTA, SAMD4A, USF2, QKI, TARBP2, PTK2, PKIB, VAPB, NFIC, MOB2, NODAL, CCL26	202	3052	16792	1.33464	1	0.572133	0.563086
GOTERM_BP_ALL	GO:0006366~transcription from RNA polymerase II promoter	32	13.7339	0.0275754	CRTC2, CCNT2, BEX1, TCF25, HTRA1, GPS2, MLLT1, MYSM1, TBK1, ZMIZ2, HSF1, ZNF768, SMYD3, HMGN3, MAP2K5, PELP1, MBD3, RBM14, TFE3, USF2, GTF2H5, RUNX2, DRAP1, TBX15, NUDT21, MYCN, H2AFY2, NFIC, INTS5, ID3, INTS8, NODAL	202	1820	16792	1.4616	1	0.61549	0.605757
GOTERM_BP_ALL	GO:0051173~positive regulation of nitrogen compound metabolic process	31	13.3047	0.031207	GSK3A, CRTC2, CCNT2, BEX1, MYSM1, RBM3, LARP1, TBK1, IRAK1, ZMIZ2, KHSRP, HSF1, SMYD3, HMGN3, CEP290, MAP2K5, PELP1, MAP2K3, RBM14, TFE3, SAMD4A, PRKCA, USF2, RUNX2, TARBP2, ERN1, PKIB, MYCN, VAPB, NFIC, NODAL	202	1767	16792	1.4584	1	0.645889	0.635676
GOTERM_BP_ALL	GO:0031328~positive regulation of cellular biosynthetic process	30	12.8755	0.0388856	GSK3A, CRTC2, CCNT2, BEX1, MYSM1, RBM3, LARP1, TBK1, IRAK1, AKT2, ZMIZ2, HSF1, SMYD3, HMGN3, CEP290, MAP2K5, PELP1, MAP2K3, RBM14, TFE3, SAMD4A, PRKCA, USF2, RUNX2, TARBP2, PKIB, MYCN, NFIC, MAPKAPK2, NODAL	202	1729	16792	1.44237	1	0.702615	0.691505
GOTERM_BP_ALL	GO:0010557~positive regulation of macromolecule biosynthetic process	28	12.0172	0.0419723	CRTC2, CCNT2, BEX1, MYSM1, RBM3, LARP1, TBK1, IRAK1, AKT2, ZMIZ2, HSF1, SMYD3, HMGN3, CEP290, MAP2K5, PELP1, MAP2K3, RBM14, TFE3, SAMD4A, USF2, RUNX2, TARBP2, PKIB, MYCN, NFIC, MAPKAPK2, NODAL	202	1597	16792	1.45749	1	0.73142	0.719855
GOTERM_BP_ALL	GO:0009891~positive regulation of biosynthetic process	30	12.8755	0.0471752	GSK3A, CRTC2, CCNT2, BEX1, MYSM1, RBM3, LARP1, TBK1, IRAK1, AKT2, ZMIZ2, HSF1, SMYD3, HMGN3, CEP290, MAP2K5, PELP1, MAP2K3, RBM14, TFE3, SAMD4A, PRKCA, USF2, RUNX2, TARBP2, PKIB, MYCN, NFIC, MAPKAPK2, NODAL	202	1760	16792	1.41697	1	0.770829	0.75864
GOTERM_BP_ALL	GO:0010628~positive regulation of gene expression	28	12.0172	0.0745424	CRTC2, CCNT2, BEX1, MYSM1, C3, RBM3, LARP1, TBK1, IRAK1, ZMIZ2, HSF1, SMYD3, HMGN3, CEP290, MAP2K5, PELP1, MAP2K3, RBM14, TFE3, SAMD4A, USF2, RUNX2, QKI, TARBP2, ERN1, MYCN, NFIC, NODAL	202	1692	16792	1.37565	1	0.971611	0.956247
GOTERM_BP_ALL	GO:0045935~positive regulation of nucleobase-containing compound metabolic process	27	11.588	0.0927127	GSK3A, CRTC2, CCNT2, BEX1, MYSM1, TBK1, IRAK1, ZMIZ2, KHSRP, HSF1, SMYD3, HMGN3, CEP290, MAP2K5, PELP1, MAP2K3, RBM14, TFE3, PRKCA, USF2, RUNX2, ERN1, PKIB, MYCN, VAPB, NFIC, NODAL	202	1658	16792	1.35372	1	1	0.984476
GOTERM_BP_ALL	GO:0045944~positive regulation of transcription from RNA polymerase II promoter	18	7.72532	0.119757	RBM14, CRTC2, CCNT2, BEX1, TFE3, USF2, MYSM1, RUNX2, MYCN, TBK1, NFIC, ZMIZ2, HSF1, SMYD3, HMGN3, NODAL, MAP2K5, PELP1	202	1041	16792	1.43738	1	1	0.984476
GOTERM_BP_ALL	GO:0051254~positive regulation of RNA metabolic process	23	9.87124	0.123779	MAP2K3, RBM14, CRTC2, CCNT2, BEX1, TFE3, USF2, MYSM1, RUNX2, ERN1, MYCN, TBK1, IRAK1, NFIC, ZMIZ2, KHSRP, HSF1, SMYD3, HMGN3, CEP290, NODAL, MAP2K5, PELP1	202	1415	16792	1.35121	1	1	0.984476
GOTERM_BP_ALL	GO:0006357~regulation of transcription from RNA polymerase II promoter	28	12.0172	0.151259	CRTC2, CCNT2, BEX1, TCF25, HTRA1, ZNF518A, GPS2, MYSM1, HIRA, TBK1, ZMIZ2, HSF1, SMYD3, HMGN3, MAP2K5, PELP1, MBD3, RBM14, TFE3, USF2, RUNX2, DRAP1, TBX15, MYCN, H2AFY2, NFIC, ID3, NODAL	202	1835	16792	1.26845	1	1	0.984476
GOTERM_BP_ALL	GO:0045893~positive regulation of transcription, DNA-templated	21	9.01288	0.188195	MAP2K3, RBM14, CRTC2, CCNT2, BEX1, TFE3, USF2, MYSM1, RUNX2, MYCN, TBK1, IRAK1, NFIC, ZMIZ2, HSF1, SMYD3, HMGN3, CEP290, NODAL, MAP2K5, PELP1	202	1349	16792	1.29407	1	1	0.984476
GOTERM_BP_ALL	GO:1903508~positive regulation of nucleic acid-templated transcription	21	9.01288	0.188195	MAP2K3, RBM14, CRTC2, CCNT2, BEX1, TFE3, USF2, MYSM1, RUNX2, MYCN, TBK1, IRAK1, NFIC, ZMIZ2, HSF1, SMYD3, HMGN3, CEP290, NODAL, MAP2K5, PELP1	202	1349	16792	1.29407	1	1	0.984476
GOTERM_BP_ALL	GO:1902680~positive regulation of RNA biosynthetic process	21	9.01288	0.206044	MAP2K3, RBM14, CRTC2, CCNT2, BEX1, TFE3, USF2, MYSM1, RUNX2, MYCN, TBK1, IRAK1, NFIC, ZMIZ2, HSF1, SMYD3, HMGN3, CEP290, NODAL, MAP2K5, PELP1	202	1369	16792	1.27517	1	1	0.984476
UP_KEYWORDS	Activator	9	3.86266	0.469991	CRTC2, MYCN, NFIC, HSF1, TFE3, MLLT1, MYSM1, CEP290, PELP1	233	661	20581	1.20268	1	1	0.960159
Annotation Cluster 14	Enrichment Score: 1.2065599786800836
Category	Term	Count	%	PValue	Genes	List Total	Pop Hits	Pop Total	Fold Enrichment	Bonferroni	Benjamini	FDR
GOTERM_BP_ALL	GO:0010506~regulation of autophagy	10	4.29185	0.00514831	ERN1, GSK3A, STK11, TBK1, LARP1, CTTN, USP10, LRRK2, WASH1, MAPT	202	269	16792	3.09029	1	0.228331	0.22472
GOTERM_BP_ALL	GO:0006914~autophagy	11	4.72103	0.0292407	ERN1, GSK3A, STK11, TBK1, LARP1, CTTN, VPS51, USP10, LRRK2, MFN2, WASH1	202	418	16792	2.1876	1	0.632006	0.622012
GOTERM_BP_ALL	GO:0010508~positive regulation of autophagy	4	1.71674	0.0753718	STK11, TBK1, LARP1, LRRK2	202	82	16792	4.05506	1	0.978687	0.963211
GOTERM_BP_ALL	GO:0016241~regulation of macroautophagy	4	1.71674	0.185944	ERN1, TBK1, LARP1, LRRK2	202	124	16792	2.68157	1	1	0.984476
GOTERM_BP_ALL	GO:0016236~macroautophagy	4	1.71674	0.439499	TBK1, LARP1, LRRK2, MFN2	202	203	16792	1.638	1	1	0.984476
Annotation Cluster 15	Enrichment Score: 1.1739599921749302
Category	Term	Count	%	PValue	Genes	List Total	Pop Hits	Pop Total	Fold Enrichment	Bonferroni	Benjamini	FDR
GOTERM_CC_ALL	GO:0061695~transferase complex, transferring phosphorus-containing groups	8	3.43348	0.0310955	ERN1, CCNT2, PUF60, POLR3D, INTS5, ZNF768, INTS8, GTF2H5	217	253	18224	2.65554	1	0.433452	0.421203
GOTERM_CC_ALL	GO:0000428~DNA-directed RNA polymerase complex	5	2.14592	0.0690487	POLR3D, INTS5, ZNF768, INTS8, GTF2H5	217	130	18224	3.23006	1	0.705831	0.685884
GOTERM_CC_ALL	GO:0055029~nuclear DNA-directed RNA polymerase complex	5	2.14592	0.0690487	POLR3D, INTS5, ZNF768, INTS8, GTF2H5	217	130	18224	3.23006	1	0.705831	0.685884
GOTERM_CC_ALL	GO:0030880~RNA polymerase complex	5	2.14592	0.0721573	POLR3D, INTS5, ZNF768, INTS8, GTF2H5	217	132	18224	3.18112	1	0.721573	0.701181
GOTERM_CC_ALL	GO:0016591~DNA-directed RNA polymerase II, holoenzyme	4	1.71674	0.126157	INTS5, ZNF768, INTS8, GTF2H5	217	104	18224	3.23006	1	1	0.972279
Annotation Cluster 16	Enrichment Score: 1.0928377056297522
Category	Term	Count	%	PValue	Genes	List Total	Pop Hits	Pop Total	Fold Enrichment	Bonferroni	Benjamini	FDR
GOTERM_BP_ALL	GO:0050770~regulation of axonogenesis	9	3.86266	0.000952509	SEMA6B, STK11, CTTN, CRABP2, OGN, PTEN, PLXNA1, MAPT, PTK2	202	168	16792	4.45332	0.961432	0.0873824	0.0860006
GOTERM_BP_ALL	GO:0050793~regulation of developmental process	39	16.7382	0.00725429	NUMBL, GSK3A, CCNT2, CRABP2, ZBTB46, LRRK2, PTEN, KEAP1, MYSM1, PSMA7, C3, STK11, HSF1, LRRTM2, PLXNA1, ZNF488, SASH1, MAP2K5, SEMA6B, RBM38, ANGPT2, TFE3, ARHGEF19, C8ORF4, PRKCA, RUNX2, PTK2, MYCN, H2AFY2, CTTN, ENAM, RASA1, MOB2, OGN, ID3, TMEM106B, MAPT, CCDC151, NODAL	202	2129	16792	1.52279	1	0.268844	0.264593
GOTERM_BP_ALL	GO:2000026~regulation of multicellular organismal development	33	14.1631	0.00784249	NUMBL, GSK3A, CRABP2, ZBTB46, LRRK2, PTEN, KEAP1, MYSM1, PSMA7, C3, STK11, LRRTM2, PLXNA1, ZNF488, SASH1, MAP2K5, SEMA6B, ANGPT2, TFE3, ARHGEF19, C8ORF4, PRKCA, RUNX2, PTK2, MYCN, H2AFY2, CTTN, ENAM, MOB2, OGN, TMEM106B, MAPT, NODAL	202	1721	16792	1.59398	1	0.270072	0.265801
GOTERM_BP_ALL	GO:0001558~regulation of cell growth	12	5.15021	0.00942563	SEMA6B, GSK3A, STK11, CTTN, H2AFY2, CRABP2, HTRA1, PLXNA1, HDGFRP2, MAPT, MAP2K5, BAP1	202	403	16792	2.4753	1	0.298042	0.293329
GOTERM_BP_ALL	GO:0010975~regulation of neuron projection development	12	5.15021	0.0111593	SEMA6B, STK11, CTTN, CRABP2, LRRK2, MOB2, OGN, PTEN, PLXNA1, TMEM106B, MAPT, PTK2	202	413	16792	2.41536	1	0.331382	0.326142
GOTERM_BP_ALL	GO:0040008~regulation of growth	16	6.86695	0.0119686	SEMA6B, GSK3A, CRABP2, PTEN, HTRA1, HDGFRP2, PTK2, STK11, CTTN, H2AFY2, HSF1, PLXNA1, MAPT, TKT, MAP2K5, BAP1	202	652	16792	2.03997	1	0.34638	0.340903
GOTERM_BP_ALL	GO:0022603~regulation of anatomical structure morphogenesis	22	9.44206	0.0146841	SEMA6B, ANGPT2, CRABP2, LRRK2, PTEN, ARHGEF19, PRKCA, PTK2, PSMA7, RUNX2, C3, STK11, CTTN, ENAM, RASA1, OGN, PLXNA1, MAPT, CCDC151, SASH1, NODAL, MAP2K5	202	1051	16792	1.74009	1	0.407693	0.401247
GOTERM_BP_ALL	GO:0048667~cell morphogenesis involved in neuron differentiation	13	5.5794	0.0164369	SEMA6B, LINGO4, NUMBL, CRABP2, LRRK2, PTEN, PTK2, STK11, CTTN, OGN, TMEM106B, PLXNA1, MAPT	202	496	16792	2.17878	1	0.440341	0.433378
GOTERM_BP_ALL	GO:0031344~regulation of cell projection organization	14	6.00858	0.020438	SEMA6B, CRABP2, LRRK2, PTEN, PTK2, STK11, CTTN, MOB2, OGN, TMEM106B, PLXNA1, WASH1, MAPT, CCDC151	202	572	16792	2.03462	1	0.509226	0.501174
GOTERM_BP_ALL	GO:0010769~regulation of cell morphogenesis involved in differentiation	10	4.29185	0.0211619	SEMA6B, STK11, CTTN, CRABP2, LRRK2, OGN, PTEN, PLXNA1, MAPT, PTK2	202	339	16792	2.45217	1	0.5162	0.508038
GOTERM_BP_ALL	GO:0048589~developmental growth	14	6.00858	0.0234421	SEMA6B, GSK3A, STIL, WDR48, CRABP2, PTEN, TARBP2, PTK2, STK11, CTTN, HSF1, OGN, PLXNA1, MAPT	202	583	16792	1.99623	1	0.555935	0.547144
GOTERM_BP_ALL	GO:0048588~developmental cell growth	7	3.00429	0.0257971	SEMA6B, GSK3A, STK11, CRABP2, OGN, PLXNA1, MAPT	202	188	16792	3.09522	1	0.587314	0.578027
GOTERM_BP_ALL	GO:0007409~axonogenesis	11	4.72103	0.0272777	SEMA6B, LINGO4, NUMBL, STK11, CTTN, CRABP2, OGN, PTEN, PLXNA1, MAPT, PTK2	202	413	16792	2.21408	1	0.61285	0.603159
GOTERM_BP_ALL	GO:0048638~regulation of developmental growth	9	3.86266	0.0300825	SEMA6B, GSK3A, CTTN, CRABP2, HSF1, PTEN, PLXNA1, MAPT, PTK2	202	303	16792	2.46917	1	0.644343	0.634154
GOTERM_BP_ALL	GO:0048858~cell projection morphogenesis	17	7.29614	0.0301888	SEMA6B, LINGO4, NUMBL, CRABP2, LRRK2, PTEN, SNX10, PTK2, STK11, CTTN, OGN, HYDIN, TMEM106B, PLXNA1, MAPT, CCDC151, CEP290	202	797	16792	1.77313	1	0.644343	0.634154
GOTERM_BP_ALL	GO:0048812~neuron projection morphogenesis	13	5.5794	0.0306132	SEMA6B, LINGO4, NUMBL, CRABP2, LRRK2, PTEN, PTK2, STK11, CTTN, OGN, TMEM106B, PLXNA1, MAPT	202	543	16792	1.99019	1	0.645333	0.635128
GOTERM_BP_ALL	GO:0040007~growth	19	8.15451	0.0310147	SEMA6B, GSK3A, STIL, WDR48, CRABP2, PTEN, HTRA1, HDGFRP2, TARBP2, PTK2, STK11, CTTN, H2AFY2, HSF1, OGN, PLXNA1, MAPT, MAP2K5, BAP1	202	932	16792	1.69468	1	0.645889	0.635676
GOTERM_BP_ALL	GO:0050767~regulation of neurogenesis	15	6.43777	0.0351392	SEMA6B, NUMBL, CRABP2, LRRK2, PTEN, PTK2, STK11, MYCN, CTTN, MOB2, OGN, TMEM106B, PLXNA1, MAPT, ZNF488	202	682	16792	1.82834	1	0.688952	0.678057
GOTERM_BP_ALL	GO:0051240~positive regulation of multicellular organismal process	26	11.1588	0.0357009	NUMBL, GSK3A, CRABP2, ZBTB46, METRNL, C3, STK11, TBK1, IRAK1, HSF1, LRRTM2, AAMP, ZNF488, SASH1, ANGPT2, PRKCA, RUNX2, H2AFY2, CTTN, ENAM, POLR3D, MOB2, MAPKAPK2, TMEM106B, MAPT, NODAL	202	1431	16792	1.51037	1	0.688952	0.678057
GOTERM_BP_ALL	GO:0061387~regulation of extent of cell growth	5	2.14592	0.0363157	SEMA6B, CTTN, CRABP2, PLXNA1, MAPT	202	104	16792	3.99657	1	0.68899	0.678095
GOTERM_BP_ALL	GO:0032990~cell part morphogenesis	17	7.29614	0.0366198	SEMA6B, LINGO4, NUMBL, CRABP2, LRRK2, PTEN, SNX10, PTK2, STK11, CTTN, OGN, HYDIN, TMEM106B, PLXNA1, MAPT, CCDC151, CEP290	202	817	16792	1.72973	1	0.68913	0.678233
GOTERM_BP_ALL	GO:0045664~regulation of neuron differentiation	13	5.5794	0.037399	SEMA6B, CRABP2, LRRK2, PTEN, PTK2, STK11, MYCN, CTTN, MOB2, OGN, TMEM106B, PLXNA1, MAPT	202	560	16792	1.92977	1	0.694118	0.683142
GOTERM_BP_ALL	GO:0022604~regulation of cell morphogenesis	13	5.5794	0.0409363	SEMA6B, CRABP2, LRRK2, PTEN, PTK2, STK11, CTTN, ENAM, RASA1, OGN, PLXNA1, MAPT, CCDC151	202	568	16792	1.90259	1	0.72434	0.712886
GOTERM_BP_ALL	GO:0061564~axon development	11	4.72103	0.041979	SEMA6B, LINGO4, NUMBL, STK11, CTTN, CRABP2, OGN, PTEN, PLXNA1, MAPT, PTK2	202	445	16792	2.05487	1	0.73142	0.719855
GOTERM_BP_ALL	GO:0007275~multicellular organism development	71	30.4721	0.0427602	GSK3A, CCNT2, WDR48, TCF25, LRRK2, PTEN, PLOD3, KEAP1, SNX10, MYSM1, STK11, NUDCD3, MAN1A2, AKT2, LRRTM2, TRIM3, HYDIN, BBX, CEP290, ZNF488, ADAMTS6, SEMA6B, TFE3, ARHGEF19, C8ORF4, PRKCA, FNDC3A, RUNX2, MYCN, MELK, CTTN, ENAM, RASA1, MAPKAPK2, TMEM106B, MAPT, CCDC151, NUMBL, BEX1, CRABP2, ZBTB46, HTRA1, PSMA7, INPP5B, C3, HIRA, HSF1, MFN2, PLXNA1, AAMP, SASH1, MAP2K5, MBD3, LINGO4, STIL, ANGPT2,…	202	4877	16792	1.2102	1	0.731798	0.720227
GOTERM_BP_ALL	GO:0051960~regulation of nervous system development	16	6.86695	0.0434785	SEMA6B, NUMBL, CRABP2, LRRK2, PTEN, PTK2, STK11, MYCN, CTTN, MOB2, OGN, LRRTM2, TMEM106B, PLXNA1, MAPT, ZNF488	202	769	16792	1.7296	1	0.735045	0.723422
GOTERM_BP_ALL	GO:0045595~regulation of cell differentiation	27	11.588	0.0474229	NUMBL, GSK3A, CCNT2, CRABP2, ZBTB46, LRRK2, PTEN, KEAP1, METRNL, STK11, PLXNA1, ZNF488, SEMA6B, RBM38, TFE3, PRKCA, RUNX2, PTK2, MYCN, H2AFY2, CTTN, MOB2, OGN, ID3, TMEM106B, MAPT, NODAL	202	1544	16792	1.45368	1	0.771187	0.758993
GOTERM_BP_ALL	GO:0051239~regulation of multicellular organismal process	42	18.0258	0.0493533	NUMBL, GSK3A, CRABP2, ZBTB46, LRRK2, PTEN, KEAP1, METRNL, MYSM1, PSMA7, C3, STK11, TBK1, IRAK1, HSF1, LRRTM2, PLXNA1, AAMP, ZNF488, CORIN, SASH1, MAP2K5, SEMA6B, ANGPT2, TFE3, ARHGEF19, C8ORF4, PRKCA, RUNX2, PTK2, MYCN, H2AFY2, CTTN, ENAM, POLR3D, MOB2, OGN, MAPKAPK2, ID3, TMEM106B, MAPT, NODAL	202	2659	16792	1.31305	1	0.788847	0.776373
GOTERM_BP_ALL	GO:0060284~regulation of cell development	17	7.29614	0.0497629	SEMA6B, NUMBL, GSK3A, CRABP2, LRRK2, PTEN, PTK2, STK11, MYCN, CTTN, MOB2, OGN, TMEM106B, PLXNA1, MAPT, ZNF488, NODAL	202	851	16792	1.66062	1	0.790419	0.777921
GOTERM_BP_ALL	GO:0008361~regulation of cell size	6	2.57511	0.0570457	SEMA6B, CTTN, CRABP2, PTEN, PLXNA1, MAPT	202	173	16792	2.88308	1	0.859582	0.84599
KEGG_PATHWAY	hsa04360:Axon guidance	5	2.14592	0.0599486	SEMA6B, RASA1, GNAI3, PLXNA1, PTK2	81	127	6879	3.34354	0.999981	1	1
GOTERM_BP_ALL	GO:0009653~anatomical structure morphogenesis	41	17.5966	0.062293	NUMBL, GSK3A, WDR48, CRABP2, LRRK2, HTRA1, PTEN, PLOD3, SNX10, PSMA7, C3, HIRA, STK11, HYDIN, MFN2, PLXNA1, AAMP, CEP290, SASH1, MAP2K5, SEMA6B, LINGO4, STIL, ANGPT2, ARHGEF19, PRKCA, RUNX2, QKI, PTK2, TBX15, MYCN, CTTN, ENAM, RASA1, NFIC, OGN, ID3, TMEM106B, MAPT, CCDC151, NODAL	202	2631	16792	1.29543	1	0.886377	0.872361
GOTERM_BP_ALL	GO:0032535~regulation of cellular component size	9	3.86266	0.0634597	SEMA6B, CTTN, CRABP2, RASA1, PTEN, PLXNA1, WASH1, MAPT, CCL26	202	354	16792	2.11344	1	0.888175	0.874131
GOTERM_BP_ALL	GO:0090066~regulation of anatomical structure size	11	4.72103	0.0663092	SEMA6B, CTTN, CRABP2, RASA1, LRRK2, PTEN, PLXNA1, PLOD3, WASH1, MAPT, CCL26	202	484	16792	1.88929	1	0.909464	0.895083
GOTERM_BP_ALL	GO:0048856~anatomical structure development	77	33.0472	0.0665043	GSK3A, CCNT2, WDR48, TCF25, LRRK2, PTEN, PLOD3, KEAP1, SNX10, MYSM1, STK11, NUDCD3, MAN1A2, AKT2, LRRTM2, TRIM3, HYDIN, BBX, CEP290, ZNF488, ADAMTS6, SEMA6B, TFE3, ARHGEF19, C8ORF4, PRKCA, SLC39A13, FNDC3A, RUNX2, MYCN, MELK, CTTN, ENAM, RASA1, MAPKAPK2, TMEM106B, MAPT, CCDC151, NUMBL, BEX1, CRABP2, ZBTB46, HTRA1, PSMA7, INPP5B, C3, HIRA, HSF1, MFN2, PLXNA1, PTCHD3, SMYD3, AAMP, SASH1, MAP2K5, MB…	202	5473	16792	1.16954	1	0.909464	0.895083
GOTERM_BP_ALL	GO:0048468~cell development	32	13.7339	0.066757	NUMBL, GSK3A, CRABP2, LRRK2, PTEN, PLOD3, STK11, AKT2, HYDIN, PLXNA1, PTCHD3, SMYD3, ZNF488, CEP290, SEMA6B, LINGO4, ANGPT2, FNDC3A, RUNX2, QKI, TARBP2, PTK2, MYCN, CTTN, MOB2, OGN, GALNTL5, SLC26A8, OGDH, TMEM106B, MAPT, NODAL	202	1968	16792	1.35169	1	0.909464	0.895083
GOTERM_BP_ALL	GO:0044767~single-organism developmental process	77	33.0472	0.0669797	GSK3A, CCNT2, WDR48, TCF25, LRRK2, PTEN, PLOD3, KEAP1, SNX10, MYSM1, STK11, NUDCD3, MAN1A2, AKT2, LRRTM2, TRIM3, HYDIN, BBX, CEP290, ZNF488, ADAMTS6, SEMA6B, TFE3, ARHGEF19, C8ORF4, PRKCA, FNDC3A, RUNX2, MYCN, MELK, CTTN, ENAM, RASA1, MAPKAPK2, TMEM106B, MAPT, CCDC151, NUMBL, BEX1, CRABP2, ZBTB46, HTRA1, PSMA7, INPP5B, C3, HIRA, IRAK1, HSF1, MFN2, PLXNA1, PTCHD3, SMYD3, AAMP, SASH1, MAP2K5, MBD3,…	202	5475	16792	1.16912	1	0.909464	0.895083
GOTERM_BP_ALL	GO:0000904~cell morphogenesis involved in differentiation	15	6.43777	0.0687224	SEMA6B, LINGO4, NUMBL, CRABP2, LRRK2, PTEN, PLOD3, PTK2, STK11, CTTN, OGN, TMEM106B, PLXNA1, MAPT, NODAL	202	753	16792	1.65595	1	0.919212	0.904677
GOTERM_BP_ALL	GO:0048731~system development	62	26.6094	0.0704362	GSK3A, CCNT2, WDR48, TCF25, LRRK2, PTEN, PLOD3, SNX10, STK11, MAN1A2, AKT2, LRRTM2, TRIM3, HYDIN, BBX, CEP290, ZNF488, ADAMTS6, SEMA6B, TFE3, ARHGEF19, PRKCA, FNDC3A, RUNX2, MYCN, MELK, CTTN, ENAM, RASA1, MAPKAPK2, TMEM106B, MAPT, NUMBL, BEX1, CRABP2, ZBTB46, HTRA1, PSMA7, C3, HSF1, MFN2, PLXNA1, AAMP, SASH1, MAP2K5, MBD3, LINGO4, STIL, ANGPT2, TRAPPC9, USF2, QKI, PTK2, SLC25A38, TBX15, H2AFY2, N…	202	4291	16792	1.20111	1	0.925152	0.910523
GOTERM_BP_ALL	GO:0016049~cell growth	10	4.29185	0.0792287	SEMA6B, GSK3A, STK11, CTTN, CRABP2, OGN, PLXNA1, HDGFRP2, MAPT, MAP2K5	202	436	16792	1.90662	1	1	0.984476
GOTERM_BP_ALL	GO:0032502~developmental process	78	33.4764	0.0870298	GSK3A, CCNT2, WDR48, TCF25, LRRK2, PTEN, PLOD3, KEAP1, SNX10, MYSM1, STK11, NUDCD3, MAN1A2, AKT2, LRRTM2, TRIM3, HYDIN, BBX, CEP290, ZNF488, ADAMTS6, SEMA6B, TFE3, ARHGEF19, C8ORF4, PRKCA, SLC39A13, FNDC3A, RUNX2, MYCN, MELK, CTTN, ENAM, RASA1, MAPKAPK2, TMEM106B, MAPT, CCDC151, NUMBL, BEX1, CRABP2, ZBTB46, HTRA1, PSMA7, INPP5B, C3, HIRA, IRAK1, HSF1, MFN2, PLXNA1, PTCHD3, SMYD3, AAMP, SASH1, MAP…	202	5632	16792	1.15129	1	1	0.984476
GOTERM_BP_ALL	GO:1990138~neuron projection extension	5	2.14592	0.0893683	SEMA6B, STK11, OGN, PLXNA1, MAPT	202	141	16792	2.94783	1	1	0.984476
GOTERM_BP_ALL	GO:0030516~regulation of axon extension	4	1.71674	0.0934555	SEMA6B, CTTN, PLXNA1, MAPT	202	90	16792	3.69461	1	1	0.984476
GOTERM_BP_ALL	GO:0060560~developmental growth involved in morphogenesis	6	2.57511	0.100099	SEMA6B, STK11, CRABP2, OGN, PLXNA1, MAPT	202	205	16792	2.43304	1	1	0.984476
GOTERM_BP_ALL	GO:0048513~animal organ development	46	19.7425	0.101405	NUMBL, GSK3A, CCNT2, WDR48, TCF25, ZBTB46, LRRK2, HTRA1, PTEN, PLOD3, SNX10, PSMA7, STK11, MAN1A2, AKT2, HSF1, HYDIN, MFN2, BBX, PLXNA1, CEP290, ADAMTS6, MAP2K5, SEMA6B, MBD3, STIL, ANGPT2, TFE3, ARHGEF19, PRKCA, FNDC3A, TRAPPC9, USF2, RUNX2, PTK2, SLC25A38, TBX15, MYCN, MELK, H2AFY2, ENAM, NFIC, MAPKAPK2, OGDH, ID3, NODAL	202	3129	16792	1.22209	1	1	0.984476
GOTERM_BP_ALL	GO:0007399~nervous system development	33	14.1631	0.122758	NUMBL, GSK3A, BEX1, CRABP2, LRRK2, PTEN, PLOD3, STK11, AKT2, TRIM3, LRRTM2, HYDIN, PLXNA1, ZNF488, CEP290, SEMA6B, MBD3, LINGO4, STIL, TRAPPC9, RUNX2, QKI, PTK2, MYCN, H2AFY2, CTTN, MOB2, OGN, OGDH, ID3, TMEM106B, MAPT, NODAL	202	2170	16792	1.26417	1	1	0.984476
GOTERM_BP_ALL	GO:0048675~axon extension	4	1.71674	0.134231	SEMA6B, OGN, PLXNA1, MAPT	202	106	16792	3.13693	1	1	0.984476
GOTERM_BP_ALL	GO:0030182~neuron differentiation	20	8.58369	0.148615	SEMA6B, LINGO4, NUMBL, CRABP2, LRRK2, PTEN, TRAPPC9, PTK2, RUNX2, STK11, MYCN, CTTN, MOB2, OGN, OGDH, ID3, TMEM106B, PLXNA1, MAPT, CEP290	202	1226	16792	1.3561	1	1	0.984476
GOTERM_BP_ALL	GO:0051094~positive regulation of developmental process	18	7.72532	0.158446	NUMBL, ANGPT2, CRABP2, ZBTB46, PRKCA, RUNX2, C3, STK11, H2AFY2, ENAM, MOB2, HSF1, LRRTM2, TMEM106B, MAPT, ZNF488, SASH1, NODAL	202	1089	16792	1.37403	1	1	0.984476
GOTERM_BP_ALL	GO:0000902~cell morphogenesis	20	8.58369	0.159888	SEMA6B, LINGO4, NUMBL, CRABP2, LRRK2, PTEN, PLOD3, SNX10, PTK2, STK11, CTTN, RASA1, OGN, HYDIN, TMEM106B, PLXNA1, MAPT, CCDC151, CEP290, NODAL	202	1240	16792	1.34079	1	1	0.984476
GOTERM_BP_ALL	GO:0048666~neuron development	16	6.86695	0.181591	SEMA6B, LINGO4, NUMBL, CRABP2, LRRK2, PTEN, PTK2, STK11, CTTN, MOB2, OGN, OGDH, TMEM106B, PLXNA1, MAPT, CEP290	202	965	16792	1.3783	1	1	0.984476
GOTERM_BP_ALL	GO:0031175~neuron projection development	14	6.00858	0.181705	SEMA6B, LINGO4, NUMBL, CRABP2, LRRK2, PTEN, PTK2, STK11, CTTN, MOB2, OGN, TMEM106B, PLXNA1, MAPT	202	817	16792	1.42448	1	1	0.984476
GOTERM_BP_ALL	GO:0048699~generation of neurons	21	9.01288	0.195236	SEMA6B, LINGO4, NUMBL, CRABP2, LRRK2, PTEN, TRAPPC9, PTK2, RUNX2, STK11, MYCN, CTTN, MOB2, OGN, OGDH, ID3, TMEM106B, PLXNA1, MAPT, ZNF488, CEP290	202	1357	16792	1.28644	1	1	0.984476
GOTERM_BP_ALL	GO:0050772~positive regulation of axonogenesis	3	1.28755	0.200032	STK11, CRABP2, MAPT	202	69	16792	3.61429	1	1	0.984476
GOTERM_BP_ALL	GO:0030154~cell differentiation	50	21.4592	0.203739	GSK3A, CCNT2, LRRK2, PTEN, PLOD3, KEAP1, SNX10, METRNL, STK11, AKT2, HYDIN, CEP290, ZNF488, SEMA6B, TFE3, PRKCA, FNDC3A, RUNX2, MYCN, CTTN, ENAM, RASA1, TMEM106B, MAPT, NUMBL, BEX1, CRABP2, ZBTB46, HTRA1, HIRA, PLXNA1, PTCHD3, SMYD3, AAMP, RBM38, LINGO4, ANGPT2, TRAPPC9, QKI, TARBP2, PTK2, SLC25A38, H2AFY2, MOB2, OGN, SLC26A8, GALNTL5, OGDH, ID3, NODAL	202	3652	16792	1.13813	1	1	0.984476
GOTERM_BP_ALL	GO:0022008~neurogenesis	22	9.44206	0.207076	SEMA6B, LINGO4, NUMBL, CRABP2, LRRK2, PTEN, TRAPPC9, PTK2, RUNX2, STK11, MYCN, CTTN, AKT2, MOB2, OGN, OGDH, ID3, TMEM106B, PLXNA1, MAPT, ZNF488, CEP290	202	1447	16792	1.26388	1	1	0.984476
GOTERM_BP_ALL	GO:0044707~single-multicellular organism process	78	33.4764	0.21236	GSK3A, CCNT2, WDR48, TCF25, LRRK2, PTEN, PLOD3, KEAP1, SNX10, METRNL, SLC6A2, MYSM1, STK11, NUDCD3, TBK1, MAN1A2, AKT2, LRRTM2, TRIM3, HYDIN, BBX, CEP290, ZNF488, ADAMTS6, SEMA6B, TFE3, ARHGEF19, C8ORF4, PRKCA, FNDC3A, RUNX2, MYCN, MELK, CTTN, ENAM, RASA1, MAPKAPK2, TMEM106B, MAPT, CCDC151, NUMBL, BEX1, CRABP2, ZBTB46, HTRA1, PSMA7, AKAP1, INPP5B, C3, HIRA, IRAK1, HSF1, MFN2, PLXNA1, AAMP, SASH1,…	202	5943	16792	1.09104	1	1	0.984476
GOTERM_BP_ALL	GO:0032989~cellular component morphogenesis	20	8.58369	0.23371	SEMA6B, LINGO4, NUMBL, CRABP2, LRRK2, PTEN, PLOD3, SNX10, PTK2, STK11, CTTN, RASA1, OGN, HYDIN, TMEM106B, PLXNA1, MAPT, CCDC151, CEP290, NODAL	202	1321	16792	1.25857	1	1	0.984476
GOTERM_BP_ALL	GO:0051962~positive regulation of nervous system development	8	3.43348	0.292669	NUMBL, STK11, CRABP2, MOB2, LRRTM2, TMEM106B, MAPT, ZNF488	202	449	16792	1.48114	1	1	0.984476
GOTERM_BP_ALL	GO:0010976~positive regulation of neuron projection development	5	2.14592	0.293771	STK11, CRABP2, MOB2, TMEM106B, MAPT	202	229	16792	1.81504	1	1	0.984476
GOTERM_BP_ALL	GO:0030030~cell projection organization	19	8.15451	0.29519	SEMA6B, LINGO4, NUMBL, CRABP2, LRRK2, PTEN, SNX10, PTK2, STK11, CTTN, MOB2, OGN, HYDIN, TMEM106B, PLXNA1, WASH1, MAPT, CCDC151, CEP290	202	1301	16792	1.21402	1	1	0.984476
GOTERM_BP_ALL	GO:0031346~positive regulation of cell projection organization	6	2.57511	0.298929	STK11, CRABP2, MOB2, TMEM106B, WASH1, MAPT	202	304	16792	1.6407	1	1	0.984476
GOTERM_BP_ALL	GO:0050769~positive regulation of neurogenesis	7	3.00429	0.320562	NUMBL, STK11, CRABP2, MOB2, TMEM106B, MAPT, ZNF488	202	387	16792	1.50362	1	1	0.984476
GOTERM_BP_ALL	GO:0048869~cellular developmental process	51	21.8884	0.382483	GSK3A, CCNT2, LRRK2, PTEN, PLOD3, KEAP1, SNX10, METRNL, STK11, AKT2, HYDIN, CEP290, ZNF488, SEMA6B, TFE3, PRKCA, FNDC3A, RUNX2, MYCN, CTTN, ENAM, RASA1, TMEM106B, MAPT, CCDC151, NUMBL, BEX1, CRABP2, ZBTB46, HTRA1, HIRA, PLXNA1, PTCHD3, SMYD3, AAMP, RBM38, LINGO4, ANGPT2, TRAPPC9, QKI, TARBP2, PTK2, SLC25A38, H2AFY2, MOB2, OGN, SLC26A8, GALNTL5, OGDH, ID3, NODAL	202	3992	16792	1.06202	1	1	0.984476
GOTERM_BP_ALL	GO:0045597~positive regulation of cell differentiation	12	5.15021	0.425513	NUMBL, STK11, H2AFY2, CRABP2, ZBTB46, MOB2, TMEM106B, PRKCA, MAPT, METRNL, ZNF488, RUNX2	202	841	16792	1.18614	1	1	0.984476
GOTERM_BP_ALL	GO:0007411~axon guidance	4	1.71674	0.500999	SEMA6B, OGN, PLXNA1, PTK2	202	223	16792	1.4911	1	1	0.984476
GOTERM_BP_ALL	GO:0097485~neuron projection guidance	4	1.71674	0.503531	SEMA6B, OGN, PLXNA1, PTK2	202	224	16792	1.48444	1	1	0.984476
GOTERM_BP_ALL	GO:0045666~positive regulation of neuron differentiation	5	2.14592	0.511177	STK11, CRABP2, MOB2, TMEM106B, MAPT	202	310	16792	1.34079	1	1	0.984476
GOTERM_BP_ALL	GO:0010720~positive regulation of cell development	7	3.00429	0.525293	NUMBL, STK11, CRABP2, MOB2, TMEM106B, MAPT, ZNF488	202	483	16792	1.20476	1	1	0.984476
GOTERM_BP_ALL	GO:0010770~positive regulation of cell morphogenesis involved in differentiation	3	1.28755	0.586645	STK11, CRABP2, MAPT	202	164	16792	1.52065	1	1	0.984476
GOTERM_BP_ALL	GO:0050920~regulation of chemotaxis	3	1.28755	0.65523	SEMA6B, ANGPT2, PLXNA1	202	186	16792	1.34079	1	1	0.984476
GOTERM_BP_ALL	GO:0032501~multicellular organismal process	82	35.1931	0.697344	GSK3A, CCNT2, WDR48, MCM8, TCF25, LRRK2, PTEN, PLOD3, KEAP1, SNX10, METRNL, SLC6A2, MYSM1, STK11, NUDCD3, TBK1, MAN1A2, AKT2, LRRTM2, TRIM3, HYDIN, BBX, CEP290, ZNF488, ADAMTS6, SEMA6B, TFE3, ARHGEF19, C8ORF4, PRKCA, FNDC3A, RUNX2, MYCN, MELK, CTTN, ENAM, RASA1, MAPKAPK2, TMEM106B, MAPT, CCDC151, NUMBL, BEX1, CRABP2, ZBTB46, HTRA1, PSMA7, AKAP1, INPP5B, C3, HIRA, IRAK1, HSF1, MFN2, PLXNA1, PTCHD3…	202	7027	16792	0.970052	1	1	0.984476
GOTERM_BP_ALL	GO:0006935~chemotaxis	6	2.57511	0.794426	SEMA6B, ANGPT2, OGN, PLXNA1, PTK2, CCL26	202	552	16792	0.903573	1	1	0.984476
GOTERM_BP_ALL	GO:0042330~taxis	6	2.57511	0.795714	SEMA6B, ANGPT2, OGN, PLXNA1, PTK2, CCL26	202	553	16792	0.901939	1	1	0.984476
Annotation Cluster 17	Enrichment Score: 1.0019059677526256
Category	Term	Count	%	PValue	Genes	List Total	Pop Hits	Pop Total	Fold Enrichment	Bonferroni	Benjamini	FDR
GOTERM_BP_ALL	GO:0045682~regulation of epidermis development	4	1.71674	0.0480465	MYCN, H2AFY2, KEAP1, MYSM1	202	68	16792	4.88992	1	0.777625	0.765328
GOTERM_BP_ALL	GO:0030856~regulation of epithelial cell differentiation	5	2.14592	0.0604061	GSK3A, MYCN, H2AFY2, KEAP1, NODAL	202	123	16792	3.37922	1	0.881568	0.867628
GOTERM_BP_ALL	GO:0045604~regulation of epidermal cell differentiation	3	1.28755	0.116461	MYCN, H2AFY2, KEAP1	202	49	16792	5.08951	1	1	0.984476
GOTERM_BP_ALL	GO:0008544~epidermis development	6	2.57511	0.290705	MYCN, H2AFY2, CRABP2, KEAP1, PLOD3, MYSM1	202	300	16792	1.66257	1	1	0.984476
Annotation Cluster 18	Enrichment Score: 0.9721299088648866
Category	Term	Count	%	PValue	Genes	List Total	Pop Hits	Pop Total	Fold Enrichment	Bonferroni	Benjamini	FDR
GOTERM_BP_ALL	GO:0043488~regulation of mRNA stability	7	3.00429	0.00803546	RBM38, KHSRP, MAPKAPK2, SAMD4A, PRKCA, QKI, PSMA7	202	145	16792	4.01311	1	0.270072	0.265801
GOTERM_BP_ALL	GO:0043487~regulation of RNA stability	7	3.00429	0.010009	RBM38, KHSRP, MAPKAPK2, SAMD4A, PRKCA, QKI, PSMA7	202	152	16792	3.8283	1	0.310733	0.305819
GOTERM_MF_ALL	GO:0003729~mRNA binding	7	3.00429	0.0254583	RBM38, NUDT21, LARP1, CLUH, KHSRP, SAMD4A, QKI	215	177	16881	3.10516	1	0.620338	0.617337
GOTERM_BP_ALL	GO:0006397~mRNA processing	9	3.86266	0.205253	ERN1, RBM38, KIN, NUDT21, PUF60, KHSRP, HSF1, QKI, GTF2H5	202	471	16792	1.58845	1	1	0.984476
UP_KEYWORDS	mRNA processing	6	2.57511	0.320435	RBM38, KIN, NUDT21, PUF60, KHSRP, QKI	233	332	20581	1.59633	1	1	0.960159
GOTERM_BP_ALL	GO:0016071~mRNA metabolic process	10	4.29185	0.413679	ERN1, RBM38, KIN, NUDT21, PUF60, KHSRP, HSF1, SAMD4A, QKI, GTF2H5	202	672	16792	1.23703	1	1	0.984476
GOTERM_BP_ALL	GO:0008380~RNA splicing	6	2.57511	0.533045	ERN1, RBM38, NUDT21, PUF60, KHSRP, QKI	202	400	16792	1.24693	1	1	0.984476
UP_KEYWORDS	mRNA splicing	4	1.71674	0.562695	RBM38, PUF60, KHSRP, QKI	233	260	20581	1.35893	1	1	0.960159
Annotation Cluster 19	Enrichment Score: 0.9577186871639184
Category	Term	Count	%	PValue	Genes	List Total	Pop Hits	Pop Total	Fold Enrichment	Bonferroni	Benjamini	FDR
GOTERM_BP_ALL	GO:0043902~positive regulation of multi-organism process	6	2.57511	0.0425104	TBK1, LARP1, VAPB, PRKCA, SASH1, TARBP2	202	159	16792	3.13693	1	0.731798	0.720227
GOTERM_BP_ALL	GO:0002833~positive regulation of response to biotic stimulus	3	1.28755	0.0791826	TBK1, PRKCA, SASH1	202	39	16792	6.39452	1	1	0.984476
GOTERM_BP_ALL	GO:0032103~positive regulation of response to external stimulus	5	2.14592	0.39785	C3, TBK1, PRKCA, SASH1, CCL26	202	267	16792	1.55672	1	1	0.984476
Annotation Cluster 20	Enrichment Score: 0.9504763794768197
Category	Term	Count	%	PValue	Genes	List Total	Pop Hits	Pop Total	Fold Enrichment	Bonferroni	Benjamini	FDR
GOTERM_BP_ALL	GO:0007286~spermatid development	7	3.00429	0.00477206	STK11, SLC26A8, GALNTL5, PTCHD3, FNDC3A, QKI, TARBP2	202	130	16792	4.47616	1	0.217288	0.213852
GOTERM_BP_ALL	GO:0048515~spermatid differentiation	7	3.00429	0.00572457	STK11, SLC26A8, GALNTL5, PTCHD3, FNDC3A, QKI, TARBP2	202	135	16792	4.31038	1	0.235535	0.231811
GOTERM_BP_ALL	GO:0007281~germ cell development	8	3.43348	0.0210384	STK11, ANGPT2, SLC26A8, GALNTL5, PTCHD3, FNDC3A, QKI, TARBP2	202	230	16792	2.89143	1	0.5162	0.508038
GOTERM_BP_ALL	GO:0022412~cellular process involved in reproduction in multicellular organism	8	3.43348	0.0395396	STK11, ANGPT2, SLC26A8, GALNTL5, PTCHD3, FNDC3A, QKI, TARBP2	202	264	16792	2.51905	1	0.703952	0.692821
GOTERM_BP_ALL	GO:0003006~developmental process involved in reproduction	14	6.00858	0.0426682	ANGPT2, WDR48, PTEN, HTRA1, FNDC3A, QKI, TARBP2, PTK2, STK11, HSF1, GALNTL5, SLC26A8, PTCHD3, NODAL	202	636	16792	1.82988	1	0.731798	0.720227
GOTERM_BP_ALL	GO:0048232~male gamete generation	11	4.72103	0.079659	INPP5B, STK11, WDR48, MCM8, HSF1, SLC26A8, GALNTL5, PTCHD3, FNDC3A, QKI, TARBP2	202	504	16792	1.81432	1	1	0.984476
GOTERM_BP_ALL	GO:0007276~gamete generation	12	5.15021	0.134854	INPP5B, STK11, ANGPT2, WDR48, MCM8, HSF1, SLC26A8, GALNTL5, PTCHD3, FNDC3A, QKI, TARBP2	202	629	16792	1.58592	1	1	0.984476
GOTERM_BP_ALL	GO:0048609~multicellular organismal reproductive process	14	6.00858	0.146515	ANGPT2, WDR48, MCM8, PTEN, FNDC3A, QKI, TARBP2, INPP5B, STK11, HSF1, GALNTL5, SLC26A8, PTCHD3, NODAL	202	783	16792	1.48634	1	1	0.984476
GOTERM_BP_ALL	GO:0007283~spermatogenesis	10	4.29185	0.150775	INPP5B, STK11, WDR48, HSF1, SLC26A8, GALNTL5, PTCHD3, FNDC3A, QKI, TARBP2	202	503	16792	1.65266	1	1	0.984476
GOTERM_BP_ALL	GO:0032504~multicellular organism reproduction	14	6.00858	0.155444	ANGPT2, WDR48, MCM8, PTEN, FNDC3A, QKI, TARBP2, INPP5B, STK11, HSF1, GALNTL5, SLC26A8, PTCHD3, NODAL	202	792	16792	1.46945	1	1	0.984476
GOTERM_BP_ALL	GO:0051704~multi-organism process	34	14.5923	0.178315	CRTC2, CCNT2, WDR48, MCM8, HTRA1, PTEN, PSMA7, INPP5B, STK11, LARP1, TBK1, IRAK1, HSF1, PTCHD3, CORIN, SASH1, MAP2K3, ANGPT2, ELMOD2, SGTA, PRKCA, FNDC3A, USF2, QKI, TARBP2, KIN, VAPB, POLR3D, MAPKAPK2, GALNTL5, SLC26A8, CCDC86, CD247, NODAL	202	2341	16792	1.20734	1	1	0.984476
GOTERM_BP_ALL	GO:0019953~sexual reproduction	13	5.5794	0.213088	ANGPT2, WDR48, MCM8, PTEN, FNDC3A, QKI, TARBP2, INPP5B, STK11, HSF1, GALNTL5, SLC26A8, PTCHD3	202	770	16792	1.40347	1	1	0.984476
UP_KEYWORDS	Differentiation	11	4.72103	0.22131	SEMA6B, RBM38, STK11, BEX1, ANGPT2, LRRK2, SLC26A8, GALNTL5, TRAPPC9, AAMP, QKI	233	667	20581	1.45672	1	1	0.960159
GOTERM_BP_ALL	GO:0044703~multi-organism reproductive process	15	6.43777	0.231817	ANGPT2, WDR48, MCM8, PTEN, FNDC3A, QKI, TARBP2, INPP5B, STK11, HSF1, GALNTL5, SLC26A8, PTCHD3, NODAL, CORIN	202	936	16792	1.33219	1	1	0.984476
GOTERM_BP_ALL	GO:0044702~single organism reproductive process	16	6.86695	0.510333	ANGPT2, WDR48, MCM8, PTEN, HTRA1, FNDC3A, QKI, TARBP2, PTK2, INPP5B, STK11, HSF1, GALNTL5, SLC26A8, PTCHD3, NODAL	202	1231	16792	1.08047	1	1	0.984476
GOTERM_BP_ALL	GO:0022414~reproductive process	17	7.29614	0.582483	ANGPT2, WDR48, MCM8, PTEN, HTRA1, FNDC3A, QKI, TARBP2, PTK2, INPP5B, STK11, HSF1, GALNTL5, SLC26A8, PTCHD3, NODAL, CORIN	202	1373	16792	1.02927	1	1	0.984476
GOTERM_BP_ALL	GO:0000003~reproduction	17	7.29614	0.584888	ANGPT2, WDR48, MCM8, PTEN, HTRA1, FNDC3A, QKI, TARBP2, PTK2, INPP5B, STK11, HSF1, GALNTL5, SLC26A8, PTCHD3, NODAL, CORIN	202	1375	16792	1.02777	1	1	0.984476
UP_KEYWORDS	Spermatogenesis	3	1.28755	0.642449	STK11, SLC26A8, GALNTL5	233	193	20581	1.37301	1	1	0.960159
Annotation Cluster 21	Enrichment Score: 0.9009827758051049
Category	Term	Count	%	PValue	Genes	List Total	Pop Hits	Pop Total	Fold Enrichment	Bonferroni	Benjamini	FDR
GOTERM_BP_ALL	GO:0010608~posttranscriptional regulation of gene expression	13	5.5794	0.0116064	RBM38, SAMD4A, PRKCA, QKI, TARBP2, PSMA7, RBM3, MYCN, LARP1, AKT2, KHSRP, MAPKAPK2, LSM14B	202	472	16792	2.28956	1	0.341689	0.336286
UP_KEYWORDS	Translation regulation	5	2.14592	0.0311072	AKT2, SAMD4A, LSM14B, QKI, TARBP2	233	105	20581	4.20621	0.999641	0.356319	0.340765
GOTERM_BP_ALL	GO:0006417~regulation of translation	9	3.86266	0.0546829	RBM3, MYCN, LARP1, AKT2, KHSRP, SAMD4A, LSM14B, QKI, TARBP2	202	343	16792	2.18122	1	0.84118	0.827879
GOTERM_BP_ALL	GO:0034248~regulation of cellular amide metabolic process	9	3.86266	0.0808185	RBM3, MYCN, LARP1, AKT2, KHSRP, SAMD4A, LSM14B, QKI, TARBP2	202	374	16792	2.00042	1	1	0.984476
GOTERM_BP_ALL	GO:0017148~negative regulation of translation	5	2.14592	0.100272	MYCN, KHSRP, SAMD4A, QKI, TARBP2	202	147	16792	2.82751	1	1	0.984476
GOTERM_BP_ALL	GO:0034249~negative regulation of cellular amide metabolic process	5	2.14592	0.115264	MYCN, KHSRP, SAMD4A, QKI, TARBP2	202	155	16792	2.68157	1	1	0.984476
GOTERM_BP_ALL	GO:0045727~positive regulation of translation	4	1.71674	0.118282	RBM3, LARP1, SAMD4A, TARBP2	202	100	16792	3.32515	1	1	0.984476
GOTERM_BP_ALL	GO:0034250~positive regulation of cellular amide metabolic process	4	1.71674	0.168138	RBM3, LARP1, SAMD4A, TARBP2	202	118	16792	2.81792	1	1	0.984476
GOTERM_BP_ALL	GO:0043043~peptide biosynthetic process	12	5.15021	0.177215	SLC25A38, CARS, LRRC47, RBM3, MYCN, LARP1, KHSRP, SAMD4A, MRPL14, HAGH, QKI, TARBP2	202	667	16792	1.49557	1	1	0.984476
GOTERM_BP_ALL	GO:1901566~organonitrogen compound biosynthetic process	21	9.01288	0.211556	CARS, LRRC47, GSK3A, GNAI3, SAMD4A, MRPL14, PRKCA, DCK, THNSL2, QKI, TARBP2, SLC25A38, RBM3, MYCN, LARP1, VAPB, IMPDH1, KHSRP, LPCAT2, OGN, HAGH	202	1375	16792	1.2696	1	1	0.984476
GOTERM_BP_ALL	GO:0006412~translation	11	4.72103	0.239611	SLC25A38, CARS, LRRC47, RBM3, MYCN, LARP1, KHSRP, SAMD4A, MRPL14, QKI, TARBP2	202	641	16792	1.42655	1	1	0.984476
GOTERM_BP_ALL	GO:0043604~amide biosynthetic process	12	5.15021	0.267704	SLC25A38, CARS, LRRC47, RBM3, MYCN, LARP1, KHSRP, SAMD4A, MRPL14, HAGH, QKI, TARBP2	202	736	16792	1.35536	1	1	0.984476
GOTERM_BP_ALL	GO:0006518~peptide metabolic process	13	5.5794	0.275492	CARS, LRRC47, SAMD4A, MRPL14, QKI, TARBP2, SLC25A38, RBM3, MYCN, LARP1, KHSRP, HAGH, CORIN	202	818	16792	1.32112	1	1	0.984476
GOTERM_BP_ALL	GO:0043603~cellular amide metabolic process	15	6.43777	0.303405	CARS, LRRC47, SAMD4A, MRPL14, QKI, TARBP2, SLC25A38, RBM3, MYCN, LARP1, AKT2, KHSRP, HAGH, LSM14B, CORIN	202	994	16792	1.25446	1	1	0.984476
GOTERM_BP_ALL	GO:1901564~organonitrogen compound metabolic process	29	12.4464	0.414626	CARS, GSK3A, LRRK2, GNAI3, MRPL14, PSMA7, RBM3, LARP1, KHSRP, CORIN, LRRC47, SAMD4A, PRKCA, TEX2, THNSL2, DCK, QKI, TARBP2, SLC25A38, BCKDK, MYCN, VAPB, IMPDH1, NT5C1A, LPCAT2, OGN, OGDH, HAGH, TKT	202	2221	16792	1.08543	1	1	0.984476
Annotation Cluster 22	Enrichment Score: 0.8996022594102592
Category	Term	Count	%	PValue	Genes	List Total	Pop Hits	Pop Total	Fold Enrichment	Bonferroni	Benjamini	FDR
GOTERM_CC_ALL	GO:0043228~non-membrane-bounded organelle	59	25.3219	0.0556296	POP5, FCF1, KEAP1, SNX10, CCDC102A, RBM3, ZMIZ2, KHSRP, HYDIN, KIF1C, WASH1, RRP12, CEP290, HMGN3, PELP1, RBM14, PARP2, C8ORF4, URB1, RUNX2, MYCN, NSMCE4A, CTTN, GRWD1, EHHADH, MAPKAPK2, CCDC86, MAPT, CCDC151, INO80E, GNAI3, MRPL14, MLLT1, CENPB, HIRA, IRAK1, HSF1, DHX37, MFN2, AAMP, MAP2K5, MBD3, STIL, IDH3G, KLHL21, MICAL3, SAMD4A, GTF2H5, PTK2, KLHL20, NUDT21, MPHOSPH9, H2AFY2, POLR3D, NFIC, M…	217	4026	18224	1.23073	1	0.613413	0.596078
GOTERM_CC_ALL	GO:0043232~intracellular non-membrane-bounded organelle	59	25.3219	0.0556296	POP5, FCF1, KEAP1, SNX10, CCDC102A, RBM3, ZMIZ2, KHSRP, HYDIN, KIF1C, WASH1, RRP12, CEP290, HMGN3, PELP1, RBM14, PARP2, C8ORF4, URB1, RUNX2, MYCN, NSMCE4A, CTTN, GRWD1, EHHADH, MAPKAPK2, CCDC86, MAPT, CCDC151, INO80E, GNAI3, MRPL14, MLLT1, CENPB, HIRA, IRAK1, HSF1, DHX37, MFN2, AAMP, MAP2K5, MBD3, STIL, IDH3G, KLHL21, MICAL3, SAMD4A, GTF2H5, PTK2, KLHL20, NUDT21, MPHOSPH9, H2AFY2, POLR3D, NFIC, M…	217	4026	18224	1.23073	1	0.613413	0.596078
GOTERM_CC_ALL	GO:0005856~cytoskeleton	24	10.3004	0.646518	STIL, KLHL21, MICAL3, GNAI3, KEAP1, SNX10, CCDC102A, PTK2, KLHL20, NUDT21, MPHOSPH9, CTTN, EHHADH, MAPKAPK2, HYDIN, MFN2, ID3, KIF1C, WASH1, MAPT, CCDC151, AAMP, CEP290, MAP2K5	217	2054	18224	0.981284	1	1	0.973856
Annotation Cluster 23	Enrichment Score: 0.8846281485996438
Category	Term	Count	%	PValue	Genes	List Total	Pop Hits	Pop Total	Fold Enrichment	Bonferroni	Benjamini	FDR
GOTERM_CC_ALL	GO:0031463~Cul3-RING ubiquitin ligase complex	4	1.71674	0.0452374	KLHL21, KEAP1, KCTD2, KLHL20	217	67	18224	5.01382	1	0.537182	0.522
INTERPRO	IPR015916:Galactose oxidase, beta-propeller	3	1.28755	0.0471865	KLHL21, KEAP1, KLHL20	224	29	18559	8.57097	1	1	1
UP_KEYWORDS	Kelch repeat	4	1.71674	0.0478159	KLHDC2, KLHL21, KEAP1, KLHL20	233	72	20581	4.90725	0.999995	0.446282	0.426801
INTERPRO	IPR017096:Kelch-like protein, gigaxonin	3	1.28755	0.090524	KLHL21, KEAP1, KLHL20	224	42	18559	5.91805	1	1	1
INTERPRO	IPR011705:BTB/Kelch-associated	3	1.28755	0.170868	KLHL21, KEAP1, KLHL20	224	62	18559	4.009	1	1	1
INTERPRO	IPR000210:BTB/POZ-like	5	2.14592	0.171075	ZBTB46, KLHL21, KEAP1, KCTD2, KLHL20	224	180	18559	2.30146	1	1	1
INTERPRO	IPR006652:Kelch repeat type 1	3	1.28755	0.179457	KLHL21, KEAP1, KLHL20	224	64	18559	3.88372	1	1	1
INTERPRO	IPR011333:BTB/POZ fold	5	2.14592	0.196884	ZBTB46, KLHL21, KEAP1, KCTD2, KLHL20	224	190	18559	2.18033	1	1	1
GOTERM_CC_ALL	GO:0031461~cullin-RING ubiquitin ligase complex	4	1.71674	0.323113	KLHL21, KEAP1, KCTD2, KLHL20	217	169	18224	1.98773	1	1	0.973856
GOTERM_CC_ALL	GO:0000151~ubiquitin ligase complex	5	2.14592	0.462055	KLHL21, KEAP1, KCTD2, UBE2J2, KLHL20	217	294	18224	1.42826	1	1	0.973856
Annotation Cluster 24	Enrichment Score: 0.8814912591706712
Category	Term	Count	%	PValue	Genes	List Total	Pop Hits	Pop Total	Fold Enrichment	Bonferroni	Benjamini	FDR
GOTERM_CC_ALL	GO:0061695~transferase complex, transferring phosphorus-containing groups	8	3.43348	0.0310955	ERN1, CCNT2, PUF60, POLR3D, INTS5, ZNF768, INTS8, GTF2H5	217	253	18224	2.65554	1	0.433452	0.421203
GOTERM_BP_ALL	GO:0098781~ncRNA transcription	4	1.71674	0.113134	CCNT2, H2AFY2, INTS5, INTS8	202	98	16792	3.39301	1	1	0.984476
GOTERM_BP_ALL	GO:0009301~snRNA transcription	3	1.28755	0.204398	CCNT2, INTS5, INTS8	202	70	16792	3.56266	1	1	0.984476
GOTERM_BP_ALL	GO:0042795~snRNA transcription from RNA polymerase II promoter	3	1.28755	0.204398	CCNT2, INTS5, INTS8	202	70	16792	3.56266	1	1	0.984476
GOTERM_BP_ALL	GO:0016073~snRNA metabolic process	3	1.28755	0.266258	CCNT2, INTS5, INTS8	202	84	16792	2.96888	1	1	0.984476
Annotation Cluster 25	Enrichment Score: 0.873513783190333
Category	Term	Count	%	PValue	Genes	List Total	Pop Hits	Pop Total	Fold Enrichment	Bonferroni	Benjamini	FDR
GOTERM_BP_ALL	GO:0048638~regulation of developmental growth	9	3.86266	0.0300825	SEMA6B, GSK3A, CTTN, CRABP2, HSF1, PTEN, PLXNA1, MAPT, PTK2	202	303	16792	2.46917	1	0.644343	0.634154
GOTERM_MF_ALL	GO:0019901~protein kinase binding	10	4.29185	0.234663	MAP2K3, GSK3A, CCNT2, ANGPT2, HSF1, PTEN, MAPT, CNPPD1, SASH1, PTK2	215	531	16881	1.47865	1	1	0.996769
GOTERM_MF_ALL	GO:0019900~kinase binding	10	4.29185	0.339391	MAP2K3, GSK3A, CCNT2, ANGPT2, HSF1, PTEN, MAPT, CNPPD1, SASH1, PTK2	215	595	16881	1.3196	1	1	0.996769
Annotation Cluster 26	Enrichment Score: 0.8721298533197572
Category	Term	Count	%	PValue	Genes	List Total	Pop Hits	Pop Total	Fold Enrichment	Bonferroni	Benjamini	FDR
GOTERM_CC_ALL	GO:0061695~transferase complex, transferring phosphorus-containing groups	8	3.43348	0.0310955	ERN1, CCNT2, PUF60, POLR3D, INTS5, ZNF768, INTS8, GTF2H5	217	253	18224	2.65554	1	0.433452	0.421203
GOTERM_CC_ALL	GO:1902554~serine/threonine protein kinase complex	3	1.28755	0.253807	ERN1, CCNT2, PUF60	217	82	18224	3.0725	1	1	0.973856
GOTERM_CC_ALL	GO:1902911~protein kinase complex	3	1.28755	0.306485	ERN1, CCNT2, PUF60	217	94	18224	2.68026	1	1	0.973856
Annotation Cluster 27	Enrichment Score: 0.86772463013103
Category	Term	Count	%	PValue	Genes	List Total	Pop Hits	Pop Total	Fold Enrichment	Bonferroni	Benjamini	FDR
UP_KEYWORDS	Protein transport	14	6.00858	0.0213908	RAB2B, TGFBRAP1, VPS13B, SNX10, SCAMP3, KLHL20, VPS51, SNX27, TRIM3, WASH1, SEC24C, SIL1, CEP290, COPE	233	610	20581	2.02726	0.995605	0.292075	0.279326
GOTERM_BP_ALL	GO:0046907~intracellular transport	29	12.4464	0.0252461	RTN2, GSK3A, LRRK2, TGFBRAP1, KEAP1, UBE2J2, SNX27, VPS51, AKT2, MFN2, KIF1C, WASH1, SIL1, CEP290, ICMT, C8ORF4, LMTK2, TRAPPC9, KLHL20, RNF126, NPLOC4, CTTN, VAPB, HYOU1, MAPT, SEC24C, NODAL, COPE, BAP1	202	1594	16792	1.51238	1	0.579156	0.569998
GOTERM_BP_ALL	GO:0016192~vesicle-mediated transport	27	11.588	0.033833	LRRK2, TGFBRAP1, GNAI3, PTEN, SNX10, C3, SNX27, VPS51, AKT2, LRRTM2, KIF1C, WASH1, RAB2B, MICAL3, LMTK2, TRAPPC9, SCAMP3, PTK2, KLHL20, RNF126, CTTN, VAPB, MAPKAPK2, HYOU1, CD247, SEC24C, COPE	202	1494	16792	1.50233	1	0.675671	0.664987
GOTERM_BP_ALL	GO:0051641~cellular localization	41	17.5966	0.039578	RTN2, GSK3A, LRRK2, TGFBRAP1, PTEN, KEAP1, SNX10, UBE2J2, SLC6A2, STK11, SNX27, VPS51, AKT2, MFN2, KIF1C, WASH1, HMGN3, SIL1, CEP290, STIL, ICMT, CLUH, KLHL21, C8ORF4, LMTK2, TRAPPC9, PTK2, KLHL20, FAM155B, RNF126, NPLOC4, H2AFY2, CTTN, VAPB, TMEM106B, HYOU1, MAPT, SEC24C, NODAL, COPE, BAP1	202	2541	16792	1.34131	1	0.703952	0.692821
GOTERM_BP_ALL	GO:0051649~establishment of localization in cell	33	14.1631	0.0542324	RTN2, GSK3A, LRRK2, TGFBRAP1, PTEN, KEAP1, UBE2J2, SLC6A2, SNX27, VPS51, AKT2, MFN2, KIF1C, WASH1, SIL1, CEP290, ICMT, C8ORF4, LMTK2, TRAPPC9, PTK2, KLHL20, FAM155B, RNF126, NPLOC4, CTTN, VAPB, HYOU1, MAPT, SEC24C, NODAL, COPE, BAP1	202	2004	16792	1.36889	1	0.838025	0.824774
GOTERM_BP_ALL	GO:0015031~protein transport	30	12.8755	0.0828402	RTN2, GSK3A, LRRK2, TGFBRAP1, KEAP1, SNX10, UBE2J2, SNX27, VPS51, AKT2, TRIM3, MFN2, WASH1, HMGN3, SIL1, CEP290, RAB2B, ICMT, C8ORF4, LMTK2, VPS13B, PRKCA, SCAMP3, KLHL20, NPLOC4, CTTN, SEC24C, NODAL, COPE, BAP1	202	1860	16792	1.34079	1	1	0.984476
GOTERM_BP_ALL	GO:0045184~establishment of protein localization	32	13.7339	0.0876174	RTN2, GSK3A, LRRK2, TGFBRAP1, KEAP1, SNX10, UBE2J2, SNX27, VPS51, AKT2, TRIM3, MFN2, WASH1, SMYD3, HMGN3, SIL1, CEP290, RAB2B, ICMT, C8ORF4, LMTK2, VPS13B, PRKCA, SCAMP3, KLHL20, NPLOC4, H2AFY2, CTTN, SEC24C, NODAL, COPE, BAP1	202	2021	16792	1.31624	1	1	0.984476
GOTERM_BP_ALL	GO:0006886~intracellular protein transport	18	7.72532	0.10482	RTN2, GSK3A, ICMT, LRRK2, TGFBRAP1, C8ORF4, KEAP1, UBE2J2, NPLOC4, CTTN, SNX27, AKT2, MFN2, SEC24C, SIL1, CEP290, NODAL, BAP1	202	1020	16792	1.46698	1	1	0.984476
GOTERM_BP_ALL	GO:0051179~localization	79	33.9056	0.141797	SLC35F6, GSK3A, CRTC2, LRRK2, PTEN, PLOD3, KEAP1, SNX10, SLC6A2, MYSM1, STK11, AKT2, KHSRP, LRRTM2, TRIM3, FLVCR2, KIF1C, WASH1, CEP290, HMGN3, SIL1, SEMA6B, RAB2B, CLUH, C8ORF4, LMTK2, SLC39A10, VPS13B, PRKCA, SLC39A13, SCAMP3, RNF126, CTTN, MAPKAPK2, TMEM106B, MAPT, RTN2, CRABP2, TGFBRAP1, GNAI3, UBE2J2, INPP5B, C3, SNX27, VPS51, MFN2, PLXNA1, SMYD3, AAMP, SASH1, CORIN, MAP2K5, GABRA2, SLC35A4,…	202	5872	16792	1.11839	1	1	0.984476
GOTERM_BP_ALL	GO:0008104~protein localization	36	15.4506	0.148248	RTN2, GSK3A, LRRK2, TGFBRAP1, KEAP1, PLOD3, SNX10, UBE2J2, STK11, SNX27, VPS51, AKT2, TRIM3, MFN2, WASH1, SMYD3, HMGN3, SIL1, CEP290, RAB2B, STIL, ICMT, KLHL21, C8ORF4, LMTK2, VPS13B, PRKCA, SCAMP3, KLHL20, NPLOC4, H2AFY2, CTTN, SEC24C, NODAL, COPE, BAP1	202	2448	16792	1.22248	1	1	0.984476
UP_KEYWORDS	Transport	28	12.0172	0.172114	SLC35F6, CRABP2, TGFBRAP1, SNX10, SLC6A2, SNX27, VPS51, AKT2, KHSRP, TRIM3, FLVCR2, WASH1, SIL1, CEP290, GABRA2, RAB2B, SLC35A4, SLC39A10, VPS13B, SLC39A13, SCAMP3, QKI, KLHL20, SLC25A38, SLC26A8, TMEM106B, SEC24C, COPE	233	1978	20581	1.25038	1	0.954628	0.912958
GOTERM_BP_ALL	GO:0071702~organic substance transport	37	15.8798	0.232981	RTN2, GSK3A, LRRK2, TGFBRAP1, KEAP1, SNX10, UBE2J2, SLC6A2, C3, SNX27, VPS51, AKT2, KHSRP, TRIM3, MFN2, FLVCR2, WASH1, HMGN3, SIL1, CEP290, RAB2B, SLC35A4, ICMT, C8ORF4, LMTK2, VPS13B, PRKCA, SCAMP3, QKI, KLHL20, NPLOC4, CTTN, SLC26A8, SEC24C, NODAL, COPE, BAP1	202	2657	16792	1.15761	1	1	0.984476
GOTERM_BP_ALL	GO:0033036~macromolecule localization	39	16.7382	0.233331	RTN2, GSK3A, LRRK2, TGFBRAP1, KEAP1, PLOD3, SNX10, UBE2J2, C3, STK11, SNX27, VPS51, AKT2, KHSRP, TRIM3, MFN2, WASH1, SMYD3, HMGN3, SIL1, CEP290, RAB2B, STIL, ICMT, KLHL21, C8ORF4, LMTK2, VPS13B, PRKCA, SCAMP3, QKI, KLHL20, NPLOC4, H2AFY2, CTTN, SEC24C, NODAL, COPE, BAP1	202	2817	16792	1.15088	1	1	0.984476
GOTERM_BP_ALL	GO:0051234~establishment of localization	63	27.0386	0.254463	SLC35F6, GSK3A, CRTC2, LRRK2, PTEN, KEAP1, SNX10, SLC6A2, AKT2, KHSRP, LRRTM2, TRIM3, FLVCR2, KIF1C, WASH1, CEP290, HMGN3, SIL1, RAB2B, C8ORF4, LMTK2, SLC39A10, VPS13B, PRKCA, SLC39A13, SCAMP3, RNF126, CTTN, MAPKAPK2, TMEM106B, MAPT, RTN2, CRABP2, TGFBRAP1, GNAI3, UBE2J2, C3, SNX27, VPS51, MFN2, SMYD3, CORIN, GABRA2, SLC35A4, ICMT, MICAL3, TRAPPC9, USF2, QKI, PTK2, KLHL20, SLC25A38, FAM155B, NPLO…	202	4790	16792	1.09334	1	1	0.984476
GOTERM_BP_ALL	GO:0006810~transport	61	26.1803	0.277221	SLC35F6, GSK3A, CRTC2, LRRK2, PTEN, KEAP1, SNX10, SLC6A2, AKT2, KHSRP, LRRTM2, TRIM3, FLVCR2, KIF1C, WASH1, CEP290, HMGN3, SIL1, RAB2B, C8ORF4, LMTK2, SLC39A10, VPS13B, PRKCA, SLC39A13, SCAMP3, RNF126, CTTN, MAPKAPK2, TMEM106B, MAPT, RTN2, CRABP2, TGFBRAP1, GNAI3, UBE2J2, C3, SNX27, VPS51, MFN2, CORIN, GABRA2, SLC35A4, ICMT, MICAL3, TRAPPC9, USF2, QKI, PTK2, KLHL20, SLC25A38, FAM155B, NPLOC4, VAP…	202	4663	16792	1.08747	1	1	0.984476
GOTERM_BP_ALL	GO:0034613~cellular protein localization	23	9.87124	0.277942	RTN2, GSK3A, STIL, ICMT, LRRK2, TGFBRAP1, KLHL21, C8ORF4, KEAP1, SNX10, UBE2J2, STK11, NPLOC4, CTTN, SNX27, H2AFY2, AKT2, MFN2, SEC24C, SIL1, CEP290, NODAL, BAP1	202	1600	16792	1.19498	1	1	0.984476
GOTERM_BP_ALL	GO:0070727~cellular macromolecule localization	23	9.87124	0.290936	RTN2, GSK3A, STIL, ICMT, LRRK2, TGFBRAP1, KLHL21, C8ORF4, KEAP1, SNX10, UBE2J2, STK11, NPLOC4, CTTN, SNX27, H2AFY2, AKT2, MFN2, SEC24C, SIL1, CEP290, NODAL, BAP1	202	1613	16792	1.18534	1	1	0.984476
GOTERM_BP_ALL	GO:0044765~single-organism transport	31	13.3047	0.980607	RTN2, GSK3A, LRRK2, PTEN, KEAP1, SLC6A2, C3, VPS51, AKT2, LRRTM2, FLVCR2, WASH1, HMGN3, CORIN, GABRA2, RAB2B, SLC35A4, ICMT, MICAL3, C8ORF4, LMTK2, SLC39A10, PRKCA, SLC39A13, USF2, PTK2, FAM155B, SLC26A8, CD247, MAPT, NODAL	202	3415	16792	0.754609	1	1	0.984476
GOTERM_BP_ALL	GO:1902578~single-organism localization	31	13.3047	0.993156	RTN2, GSK3A, LRRK2, PTEN, KEAP1, SLC6A2, C3, VPS51, AKT2, LRRTM2, FLVCR2, WASH1, HMGN3, CORIN, GABRA2, RAB2B, SLC35A4, ICMT, MICAL3, C8ORF4, LMTK2, SLC39A10, PRKCA, SLC39A13, USF2, PTK2, FAM155B, SLC26A8, CD247, MAPT, NODAL	202	3614	16792	0.713058	1	1	0.993156
Annotation Cluster 28	Enrichment Score: 0.86595761520482
Category	Term	Count	%	PValue	Genes	List Total	Pop Hits	Pop Total	Fold Enrichment	Bonferroni	Benjamini	FDR
GOTERM_BP_ALL	GO:0033002~muscle cell proliferation	5	2.14592	0.115264	ERN1, IRAK1, OGN, PTEN, MFN2	202	155	16792	2.68157	1	1	0.984476
GOTERM_BP_ALL	GO:0048659~smooth muscle cell proliferation	4	1.71674	0.142471	ERN1, IRAK1, OGN, MFN2	202	109	16792	3.05059	1	1	0.984476
GOTERM_BP_ALL	GO:0048660~regulation of smooth muscle cell proliferation	4	1.71674	0.153711	ERN1, IRAK1, OGN, MFN2	202	113	16792	2.94261	1	1	0.984476
Annotation Cluster 29	Enrichment Score: 0.8543750071300691
Category	Term	Count	%	PValue	Genes	List Total	Pop Hits	Pop Total	Fold Enrichment	Bonferroni	Benjamini	FDR
INTERPRO	IPR015943:WD40/YVTN repeat-like-containing domain	9	3.86266	0.048023	SEMA6B, HIRA, WDR48, LRRK2, GRWD1, GNB2, WDR91, PLXNA1, AAMP	224	331	18559	2.25279	1	1	1
UP_KEYWORDS	WD repeat	7	3.00429	0.0993525	HIRA, WDR48, LRRK2, GRWD1, GNB2, WDR91, AAMP	233	281	20581	2.2004	1	0.736378	0.704234
INTERPRO	IPR019775:WD40 repeat, conserved site	5	2.14592	0.140827	HIRA, WDR48, GRWD1, GNB2, AAMP	224	166	18559	2.49556	1	1	1
INTERPRO	IPR017986:WD40-repeat-containing domain	7	3.00429	0.163431	HIRA, WDR48, LRRK2, GRWD1, GNB2, WDR91, AAMP	224	306	18559	1.89532	1	1	1
INTERPRO	IPR001680:WD40 repeat	6	2.57511	0.221286	HIRA, WDR48, GRWD1, GNB2, WDR91, AAMP	224	268	18559	1.85491	1	1	1
INTERPRO	IPR020472:G-protein beta WD-40 repeat	3	1.28755	0.307713	WDR48, GRWD1, GNB2	224	93	18559	2.67267	1	1	1
Annotation Cluster 30	Enrichment Score: 0.8481372742379361
Category	Term	Count	%	PValue	Genes	List Total	Pop Hits	Pop Total	Fold Enrichment	Bonferroni	Benjamini	FDR
UP_KEYWORDS	DNA damage	9	3.86266	0.0468459	KIN, UBE2W, STK11, INO80E, NSMCE4A, MCM8, USP10, MAPKAPK2, GTF2H5	233	352	20581	2.25845	0.999994	0.446282	0.426801
GOTERM_BP_ALL	GO:0006281~DNA repair	11	4.72103	0.10492	KIN, UBE2W, RBM14, INO80E, NPLOC4, NSMCE4A, WDR48, MCM8, PARP2, USP10, GTF2H5	202	530	16792	1.72531	1	1	0.984476
GOTERM_BP_ALL	GO:0006974~cellular response to DNA damage stimulus	15	6.43777	0.105311	RBM38, RBM14, INO80E, WDR48, MCM8, USP10, PARP2, GTF2H5, KIN, UBE2W, STK11, NPLOC4, NSMCE4A, MAPKAPK2, UBA1	202	807	16792	1.54514	1	1	0.984476
UP_KEYWORDS	DNA repair	7	3.00429	0.116226	KIN, UBE2W, INO80E, NSMCE4A, MCM8, USP10, GTF2H5	233	293	20581	2.11028	1	0.770761	0.737117
GOTERM_BP_ALL	GO:0006310~DNA recombination	6	2.57511	0.20609	KIN, RBM14, INO80E, NSMCE4A, WDR48, MCM8	202	262	16792	1.90371	1	1	0.984476
GOTERM_BP_ALL	GO:0006259~DNA metabolic process	16	6.86695	0.212954	MBD3, RBM14, INO80E, WDR48, MCM8, USP10, PARP2, GTF2H5, KIN, PKIB, UBE2W, NPLOC4, NSMCE4A, NFIC, HSF1, ID3	202	995	16792	1.33674	1	1	0.984476
UP_KEYWORDS	DNA recombination	3	1.28755	0.232048	KIN, INO80E, NSMCE4A	233	81	20581	3.2715	1	1	0.960159
GOTERM_BP_ALL	GO:0006260~DNA replication	6	2.57511	0.267717	KIN, RBM14, INO80E, MCM8, PARP2, NFIC	202	290	16792	1.7199	1	1	0.984476
Annotation Cluster 31	Enrichment Score: 0.8401359028050536
Category	Term	Count	%	PValue	Genes	List Total	Pop Hits	Pop Total	Fold Enrichment	Bonferroni	Benjamini	FDR
GOTERM_BP_ALL	GO:0043542~endothelial cell migration	7	3.00429	0.0106311	ANGPT2, PTEN, PRKCA, AAMP, SASH1, PTK2, MAP2K5	202	154	16792	3.77858	1	0.324155	0.319029
GOTERM_BP_ALL	GO:0010594~regulation of endothelial cell migration	6	2.57511	0.0124276	ANGPT2, PRKCA, AAMP, SASH1, PTK2, MAP2K5	202	115	16792	4.33715	1	0.35664	0.351
GOTERM_BP_ALL	GO:0030334~regulation of cell migration	15	6.43777	0.036252	SEMA6B, HACE1, ANGPT2, PTEN, PRKCA, MYSM1, PTK2, AKT2, PLXNA1, WASH1, AAMP, SASH1, NODAL, MAP2K5, CCL26	202	685	16792	1.82034	1	0.68899	0.678095
GOTERM_BP_ALL	GO:0001667~ameboidal-type cell migration	9	3.86266	0.0390988	SEMA6B, ANGPT2, PTEN, PRKCA, AAMP, SASH1, PTK2, NODAL, MAP2K5	202	320	16792	2.338	1	0.70275	0.691638
GOTERM_BP_ALL	GO:0040012~regulation of locomotion	16	6.86695	0.0430722	SEMA6B, HACE1, ANGPT2, LRRK2, PTEN, PRKCA, MYSM1, PTK2, AKT2, PLXNA1, WASH1, AAMP, SASH1, NODAL, MAP2K5, CCL26	202	768	16792	1.73185	1	0.731798	0.720227
GOTERM_BP_ALL	GO:0010632~regulation of epithelial cell migration	6	2.57511	0.0527279	ANGPT2, PRKCA, AAMP, SASH1, PTK2, MAP2K5	202	169	16792	2.95132	1	0.826854	0.813779
GOTERM_BP_ALL	GO:0010631~epithelial cell migration	7	3.00429	0.0567013	ANGPT2, PTEN, PRKCA, AAMP, SASH1, PTK2, MAP2K5	202	228	16792	2.5522	1	0.859582	0.84599
GOTERM_BP_ALL	GO:0051270~regulation of cellular component movement	16	6.86695	0.058464	SEMA6B, HACE1, ANGPT2, PTEN, PRKCA, MYSM1, PTK2, AKT2, PLXNA1, WASH1, MAPT, AAMP, SASH1, NODAL, MAP2K5, CCL26	202	802	16792	1.65843	1	0.871853	0.858067
GOTERM_BP_ALL	GO:2000145~regulation of cell motility	15	6.43777	0.0592395	SEMA6B, HACE1, ANGPT2, PTEN, PRKCA, MYSM1, PTK2, AKT2, PLXNA1, WASH1, AAMP, SASH1, NODAL, MAP2K5, CCL26	202	736	16792	1.6942	1	0.871996	0.858207
GOTERM_BP_ALL	GO:0090132~epithelium migration	7	3.00429	0.0597444	ANGPT2, PTEN, PRKCA, AAMP, SASH1, PTK2, MAP2K5	202	231	16792	2.51905	1	0.875653	0.861806
GOTERM_BP_ALL	GO:0072358~cardiovascular system development	18	7.72532	0.0613812	MBD3, GSK3A, STIL, ANGPT2, TCF25, PTEN, PRKCA, QKI, PTK2, C3, STK11, RASA1, ID3, AAMP, SASH1, NODAL, ADAMTS6, MAP2K5	202	945	16792	1.5834	1	0.884854	0.870862
GOTERM_BP_ALL	GO:0072359~circulatory system development	18	7.72532	0.0613812	MBD3, GSK3A, STIL, ANGPT2, TCF25, PTEN, PRKCA, QKI, PTK2, C3, STK11, RASA1, ID3, AAMP, SASH1, NODAL, ADAMTS6, MAP2K5	202	945	16792	1.5834	1	0.884854	0.870862
GOTERM_BP_ALL	GO:0001944~vasculature development	13	5.5794	0.0633891	ANGPT2, PTEN, PRKCA, QKI, PTK2, C3, STK11, RASA1, AAMP, SASH1, NODAL, ADAMTS6, MAP2K5	202	610	16792	1.7716	1	0.888175	0.874131
GOTERM_BP_ALL	GO:0090130~tissue migration	7	3.00429	0.065839	ANGPT2, PTEN, PRKCA, AAMP, SASH1, PTK2, MAP2K5	202	237	16792	2.45528	1	0.909464	0.895083
GOTERM_BP_ALL	GO:0045766~positive regulation of angiogenesis	5	2.14592	0.0663387	C3, ANGPT2, PRKCA, SASH1, NODAL	202	127	16792	3.27278	1	0.909464	0.895083
GOTERM_BP_ALL	GO:0048514~blood vessel morphogenesis	11	4.72103	0.0714565	C3, ANGPT2, RASA1, PTEN, PRKCA, AAMP, SASH1, PTK2, QKI, NODAL, MAP2K5	202	491	16792	1.86235	1	0.934958	0.920174
GOTERM_BP_ALL	GO:0001568~blood vessel development	12	5.15021	0.0862806	C3, ANGPT2, RASA1, PTEN, PRKCA, AAMP, SASH1, PTK2, QKI, NODAL, ADAMTS6, MAP2K5	202	576	16792	1.73185	1	1	0.984476
GOTERM_BP_ALL	GO:1904018~positive regulation of vasculature development	5	2.14592	0.0929363	C3, ANGPT2, PRKCA, SASH1, NODAL	202	143	16792	2.9066	1	1	0.984476
GOTERM_BP_ALL	GO:0001525~angiogenesis	9	3.86266	0.123605	C3, ANGPT2, PTEN, PRKCA, AAMP, SASH1, PTK2, NODAL, MAP2K5	202	413	16792	1.81152	1	1	0.984476
GOTERM_BP_ALL	GO:0045765~regulation of angiogenesis	6	2.57511	0.12831	C3, ANGPT2, PRKCA, SASH1, NODAL, MAP2K5	202	222	16792	2.24672	1	1	0.984476
GOTERM_BP_ALL	GO:0043535~regulation of blood vessel endothelial cell migration	3	1.28755	0.128374	ANGPT2, PRKCA, MAP2K5	202	52	16792	4.79589	1	1	0.984476
UP_KEYWORDS	Angiogenesis	4	1.71674	0.170187	ANGPT2, PRKCA, AAMP, PTK2	233	126	20581	2.80414	1	0.954628	0.912958
GOTERM_BP_ALL	GO:1901342~regulation of vasculature development	6	2.57511	0.171479	C3, ANGPT2, PRKCA, SASH1, NODAL, MAP2K5	202	245	16792	2.03581	1	1	0.984476
GOTERM_BP_ALL	GO:0048870~cell motility	21	9.01288	0.17201	SEMA6B, HACE1, ANGPT2, LRRK2, PTEN, PRKCA, MYSM1, PTK2, INPP5B, CTTN, AKT2, OGDH, SLC26A8, PLXNA1, WASH1, MAPT, AAMP, SASH1, NODAL, MAP2K5, CCL26	202	1330	16792	1.31256	1	1	0.984476
GOTERM_BP_ALL	GO:0051674~localization of cell	21	9.01288	0.17201	SEMA6B, HACE1, ANGPT2, LRRK2, PTEN, PRKCA, MYSM1, PTK2, INPP5B, CTTN, AKT2, OGDH, SLC26A8, PLXNA1, WASH1, MAPT, AAMP, SASH1, NODAL, MAP2K5, CCL26	202	1330	16792	1.31256	1	1	0.984476
GOTERM_BP_ALL	GO:0010595~positive regulation of endothelial cell migration	3	1.28755	0.195677	PRKCA, AAMP, SASH1	202	68	16792	3.66744	1	1	0.984476
GOTERM_BP_ALL	GO:0030335~positive regulation of cell migration	8	3.43348	0.196875	SEMA6B, AKT2, WASH1, PRKCA, AAMP, SASH1, PTK2, CCL26	202	395	16792	1.68362	1	1	0.984476
GOTERM_BP_ALL	GO:0043534~blood vessel endothelial cell migration	3	1.28755	0.200032	ANGPT2, PRKCA, MAP2K5	202	69	16792	3.61429	1	1	0.984476
GOTERM_BP_ALL	GO:2000147~positive regulation of cell motility	8	3.43348	0.218693	SEMA6B, AKT2, WASH1, PRKCA, AAMP, SASH1, PTK2, CCL26	202	409	16792	1.62599	1	1	0.984476
GOTERM_BP_ALL	GO:0051272~positive regulation of cellular component movement	8	3.43348	0.238967	SEMA6B, AKT2, WASH1, PRKCA, AAMP, SASH1, PTK2, CCL26	202	420	16792	1.5834	1	1	0.984476
GOTERM_BP_ALL	GO:0040017~positive regulation of locomotion	8	3.43348	0.24463	SEMA6B, AKT2, WASH1, PRKCA, AAMP, SASH1, PTK2, CCL26	202	422	16792	1.5759	1	1	0.984476
GOTERM_BP_ALL	GO:0007162~negative regulation of cell adhesion	5	2.14592	0.269201	ANGPT2, RASA1, PTEN, PTK2, MAP2K5	202	219	16792	1.89792	1	1	0.984476
GOTERM_BP_ALL	GO:0040011~locomotion	22	9.44206	0.287001	SEMA6B, HACE1, ANGPT2, LRRK2, PTEN, PRKCA, MYSM1, PTK2, INPP5B, CTTN, AKT2, OGN, OGDH, SLC26A8, PLXNA1, WASH1, MAPT, AAMP, SASH1, NODAL, MAP2K5, CCL26	202	1530	16792	1.19531	1	1	0.984476
GOTERM_BP_ALL	GO:0048646~anatomical structure formation involved in morphogenesis	17	7.29614	0.303701	STIL, ANGPT2, PTEN, HTRA1, PRKCA, SNX10, PTK2, C3, ENAM, HYDIN, MFN2, CCDC151, AAMP, CEP290, SASH1, NODAL, MAP2K5	202	1151	16792	1.22779	1	1	0.984476
GOTERM_BP_ALL	GO:0006928~movement of cell or subcellular component	25	10.7296	0.31369	LRRK2, PTEN, MYSM1, INPP5B, AKT2, HYDIN, PLXNA1, KIF1C, WASH1, AAMP, SASH1, MAP2K5, SEMA6B, ANGPT2, HACE1, PRKCA, PTK2, CTTN, OGN, SLC26A8, OGDH, MAPT, CCDC151, NODAL, CCL26	202	1795	16792	1.15778	1	1	0.984476
GOTERM_BP_ALL	GO:0016477~cell migration	17	7.29614	0.34411	SEMA6B, ANGPT2, LRRK2, PTEN, PRKCA, PTK2, CTTN, AKT2, OGDH, PLXNA1, WASH1, MAPT, AAMP, SASH1, NODAL, MAP2K5, CCL26	202	1184	16792	1.19357	1	1	0.984476
GOTERM_BP_ALL	GO:0010634~positive regulation of epithelial cell migration	3	1.28755	0.358642	PRKCA, AAMP, SASH1	202	105	16792	2.37511	1	1	0.984476
GOTERM_BP_ALL	GO:0010810~regulation of cell-substrate adhesion	4	1.71674	0.362278	ANGPT2, RASA1, PTEN, PTK2	202	179	16792	1.85762	1	1	0.984476
GOTERM_BP_ALL	GO:0040013~negative regulation of locomotion	5	2.14592	0.372836	SEMA6B, ANGPT2, PTEN, NODAL, MAP2K5	202	258	16792	1.61102	1	1	0.984476
GOTERM_BP_ALL	GO:0051271~negative regulation of cellular component movement	5	2.14592	0.37717	SEMA6B, ANGPT2, PTEN, NODAL, MAP2K5	202	259	16792	1.6048	1	1	0.984476
GOTERM_BP_ALL	GO:0051093~negative regulation of developmental process	11	4.72103	0.39164	SEMA6B, GSK3A, STK11, MYCN, ANGPT2, ZBTB46, PTEN, ID3, PTK2, NODAL, MAP2K5	202	739	16792	1.23737	1	1	0.984476
GOTERM_BP_ALL	GO:0030336~negative regulation of cell migration	4	1.71674	0.467623	ANGPT2, PTEN, NODAL, MAP2K5	202	214	16792	1.55381	1	1	0.984476
GOTERM_BP_ALL	GO:0032879~regulation of localization	31	13.3047	0.498916	RTN2, SLC35F6, GSK3A, LRRK2, PTEN, KEAP1, UBE2J2, MYSM1, C3, STK11, AKT2, LRRTM2, PLXNA1, WASH1, AAMP, HMGN3, CEP290, CORIN, SASH1, MAP2K5, SEMA6B, RAB2B, ANGPT2, HACE1, C8ORF4, PRKCA, PTK2, MAPT, NODAL, BAP1, CCL26	202	2473	16792	1.04205	1	1	0.984476
GOTERM_BP_ALL	GO:0030155~regulation of cell adhesion	9	3.86266	0.50651	ANGPT2, RASA1, TFE3, PTEN, PRKCA, CD247, PTK2, NODAL, MAP2K5	202	643	16792	1.16354	1	1	0.984476
GOTERM_BP_ALL	GO:2000146~negative regulation of cell motility	4	1.71674	0.512804	ANGPT2, PTEN, NODAL, MAP2K5	202	227	16792	1.46482	1	1	0.984476
GOTERM_BP_ALL	GO:0022407~regulation of cell-cell adhesion	5	2.14592	0.682234	PRKCA, CD247, PTK2, NODAL, MAP2K5	202	386	16792	1.0768	1	1	0.984476
GOTERM_BP_ALL	GO:0045785~positive regulation of cell adhesion	4	1.71674	0.84309	TFE3, PRKCA, CD247, NODAL	202	385	16792	0.863675	1	1	0.984476
Annotation Cluster 32	Enrichment Score: 0.8388519147377358
Category	Term	Count	%	PValue	Genes	List Total	Pop Hits	Pop Total	Fold Enrichment	Bonferroni	Benjamini	FDR
GOTERM_BP_ALL	GO:0034976~response to endoplasmic reticulum stress	8	3.43348	0.0428914	ERN1, GSK3A, NPLOC4, VAPB, LRRK2, SGTA, HYOU1, UBE2J2	202	269	16792	2.47223	1	0.731798	0.720227
GOTERM_BP_ALL	GO:0030433~ER-associated ubiquitin-dependent protein catabolic process	3	1.28755	0.235207	NPLOC4, SGTA, UBE2J2	202	77	16792	3.23878	1	1	0.984476
GOTERM_BP_ALL	GO:0036503~ERAD pathway	3	1.28755	0.301734	NPLOC4, SGTA, UBE2J2	202	92	16792	2.71072	1	1	0.984476
Annotation Cluster 33	Enrichment Score: 0.8358539748355354
Category	Term	Count	%	PValue	Genes	List Total	Pop Hits	Pop Total	Fold Enrichment	Bonferroni	Benjamini	FDR
GOTERM_CC_ALL	GO:0005783~endoplasmic reticulum	30	12.8755	0.0221724	RTN2, CRABP2, LRRK2, KEAP1, PLOD3, SNX10, UBE2J2, PGS1, MAN1A2, AGMO, KIF1C, AGA, EMC8, SIL1, SMIM14, RAB2B, ICMT, HACE1, PRKCA, TRAPPC9, TEX2, ERN1, NPLOC4, VAPB, LPCAT2, OGN, UBA1, HYOU1, SEC24C, COPE	217	1660	18224	1.51774	0.999967	0.380848	0.370085
UP_KEYWORDS	Endoplasmic reticulum	18	7.72532	0.0957874	SMIM14, RTN2, RAB2B, ICMT, HACE1, CRABP2, LRRK2, PLOD3, TRAPPC9, UBE2J2, ERN1, NPLOC4, VAPB, AGMO, LPCAT2, HYOU1, SEC24C, SIL1	233	1067	20581	1.49011	1	0.731468	0.699539
GOTERM_CC_ALL	GO:0005789~endoplasmic reticulum membrane	15	6.43777	0.297511	SMIM14, RTN2, RAB2B, ICMT, PLOD3, UBE2J2, ERN1, NPLOC4, VAPB, AGMO, LPCAT2, UBA1, SEC24C, EMC8, COPE	217	999	18224	1.26098	1	1	0.973856
GOTERM_CC_ALL	GO:0044432~endoplasmic reticulum part	17	7.29614	0.321518	SMIM14, RTN2, RAB2B, ICMT, PLOD3, UBE2J2, ERN1, NPLOC4, VAPB, AGMO, LPCAT2, UBA1, HYOU1, SEC24C, SIL1, EMC8, COPE	217	1177	18224	1.21299	1	1	0.973856
GOTERM_CC_ALL	GO:0042175~nuclear outer membrane-endoplasmic reticulum membrane network	15	6.43777	0.325763	SMIM14, RTN2, RAB2B, ICMT, PLOD3, UBE2J2, ERN1, NPLOC4, VAPB, AGMO, LPCAT2, UBA1, SEC24C, EMC8, COPE	217	1021	18224	1.23381	1	1	0.973856
Annotation Cluster 34	Enrichment Score: 0.8135136984882179
Category	Term	Count	%	PValue	Genes	List Total	Pop Hits	Pop Total	Fold Enrichment	Bonferroni	Benjamini	FDR
GOTERM_BP_ALL	GO:0008643~carbohydrate transport	5	2.14592	0.123806	RTN2, C3, GSK3A, SLC35A4, AKT2	202	159	16792	2.61411	1	1	0.984476
GOTERM_BP_ALL	GO:0010827~regulation of glucose transport	4	1.71674	0.126165	RTN2, C3, GSK3A, AKT2	202	103	16792	3.2283	1	1	0.984476
GOTERM_BP_ALL	GO:0015758~glucose transport	4	1.71674	0.165221	RTN2, C3, GSK3A, AKT2	202	117	16792	2.84201	1	1	0.984476
GOTERM_BP_ALL	GO:0008645~hexose transport	4	1.71674	0.17107	RTN2, C3, GSK3A, AKT2	202	119	16792	2.79424	1	1	0.984476
GOTERM_BP_ALL	GO:0015749~monosaccharide transport	4	1.71674	0.17107	RTN2, C3, GSK3A, AKT2	202	119	16792	2.79424	1	1	0.984476
GOTERM_BP_ALL	GO:0046324~regulation of glucose import	3	1.28755	0.174109	RTN2, GSK3A, AKT2	202	63	16792	3.95851	1	1	0.984476
Annotation Cluster 35	Enrichment Score: 0.8113364472176182
Category	Term	Count	%	PValue	Genes	List Total	Pop Hits	Pop Total	Fold Enrichment	Bonferroni	Benjamini	FDR
GOTERM_BP_ALL	GO:0044282~small molecule catabolic process	9	3.86266	0.0530252	BCKDK, AKT2, EHHADH, PTEN, NUDT19, OGDH, GALM, HAGH, THNSL2	202	341	16792	2.19401	1	0.826854	0.813779
GOTERM_BP_ALL	GO:0019752~carboxylic acid metabolic process	15	6.43777	0.120566	CARS, LRRC47, CRABP2, IDH3G, THNSL2, QKI, C3, BCKDK, EHHADH, AKT2, AGMO, MAPKAPK2, NUDT19, OGDH, HAGH	202	826	16792	1.5096	1	1	0.984476
GOTERM_BP_ALL	GO:0043436~oxoacid metabolic process	15	6.43777	0.124786	CARS, LRRC47, CRABP2, IDH3G, THNSL2, QKI, C3, BCKDK, EHHADH, AKT2, AGMO, MAPKAPK2, NUDT19, OGDH, HAGH	202	831	16792	1.50052	1	1	0.984476
GOTERM_BP_ALL	GO:0016054~organic acid catabolic process	6	2.57511	0.12831	BCKDK, AKT2, EHHADH, NUDT19, OGDH, THNSL2	202	222	16792	2.24672	1	1	0.984476
GOTERM_BP_ALL	GO:0032787~monocarboxylic acid metabolic process	11	4.72103	0.134708	C3, CRABP2, AKT2, AGMO, EHHADH, MAPKAPK2, NUDT19, OGDH, HAGH, THNSL2, QKI	202	559	16792	1.63581	1	1	0.984476
GOTERM_BP_ALL	GO:0006631~fatty acid metabolic process	8	3.43348	0.149595	C3, AKT2, AGMO, EHHADH, MAPKAPK2, NUDT19, THNSL2, QKI	202	366	16792	1.81702	1	1	0.984476
GOTERM_BP_ALL	GO:0044255~cellular lipid metabolic process	17	7.29614	0.184864	CRABP2, PTEN, TEX2, THNSL2, QKI, PTK2, C3, INPP5B, PGS1, VAPB, EHHADH, AKT2, AGMO, LPCAT2, MAPKAPK2, NUDT19, WASH1	202	1043	16792	1.35493	1	1	0.984476
GOTERM_BP_ALL	GO:0006082~organic acid metabolic process	15	6.43777	0.198978	CARS, LRRC47, CRABP2, IDH3G, THNSL2, QKI, C3, BCKDK, EHHADH, AKT2, AGMO, MAPKAPK2, NUDT19, OGDH, HAGH	202	907	16792	1.37479	1	1	0.984476
GOTERM_BP_ALL	GO:0044281~small molecule metabolic process	28	12.0172	0.238516	CARS, GSK3A, CRTC2, CRABP2, LRRK2, GNAI3, PTEN, PSMA7, C3, INPP5B, AKT2, AGMO, NUDT19, LRRC47, IDH3G, PRKCA, THNSL2, DCK, QKI, BCKDK, IMPDH1, NT5C1A, EHHADH, MAPKAPK2, OGDH, GALM, HAGH, TKT	202	1951	16792	1.19303	1	1	0.984476
GOTERM_BP_ALL	GO:0006629~lipid metabolic process	18	7.72532	0.425618	CRABP2, PTEN, TEX2, THNSL2, QKI, PTK2, C3, INPP5B, PGS1, STK11, VAPB, EHHADH, AKT2, AGMO, LPCAT2, MAPKAPK2, NUDT19, WASH1	202	1330	16792	1.12505	1	1	0.984476
Annotation Cluster 36	Enrichment Score: 0.8070728151002323
Category	Term	Count	%	PValue	Genes	List Total	Pop Hits	Pop Total	Fold Enrichment	Bonferroni	Benjamini	FDR
GOTERM_BP_ALL	GO:0009790~embryo development	19	8.15451	0.0376872	MBD3, STIL, WDR48, CRABP2, KEAP1, PLOD3, PTK2, RUNX2, INPP5B, TBX15, HIRA, MYCN, RASA1, HSF1, MFN2, ID3, CEP290, NODAL, MAP2K5	202	954	16792	1.6556	1	0.695686	0.684685
GOTERM_BP_ALL	GO:0048568~embryonic organ development	10	4.29185	0.0634272	MBD3, TBX15, STIL, MYCN, WDR48, HSF1, ID3, CEP290, NODAL, RUNX2	202	417	16792	1.99349	1	0.888175	0.874131
GOTERM_BP_ALL	GO:0048704~embryonic skeletal system morphogenesis	4	1.71674	0.100657	TBX15, MYCN, NODAL, RUNX2	202	93	16792	3.57543	1	1	0.984476
GOTERM_BP_ALL	GO:0001701~in utero embryonic development	8	3.43348	0.103358	INPP5B, MBD3, STIL, HSF1, MFN2, KEAP1, PLOD3, NODAL	202	331	16792	2.00915	1	1	0.984476
GOTERM_BP_ALL	GO:0048701~embryonic cranial skeleton morphogenesis	3	1.28755	0.104855	TBX15, NODAL, RUNX2	202	46	16792	5.42144	1	1	0.984476
GOTERM_BP_ALL	GO:0043009~chordate embryonic development	11	4.72103	0.155263	INPP5B, MBD3, TBX15, STIL, MYCN, HSF1, MFN2, KEAP1, PLOD3, NODAL, RUNX2	202	577	16792	1.58478	1	1	0.984476
GOTERM_BP_ALL	GO:1904888~cranial skeletal system development	3	1.28755	0.15716	TBX15, NODAL, RUNX2	202	59	16792	4.22688	1	1	0.984476
GOTERM_BP_ALL	GO:0009792~embryo development ending in birth or egg hatching	11	4.72103	0.162449	INPP5B, MBD3, TBX15, STIL, MYCN, HSF1, MFN2, KEAP1, PLOD3, NODAL, RUNX2	202	583	16792	1.56847	1	1	0.984476
GOTERM_BP_ALL	GO:0048706~embryonic skeletal system development	4	1.71674	0.182942	TBX15, MYCN, NODAL, RUNX2	202	123	16792	2.70337	1	1	0.984476
GOTERM_BP_ALL	GO:0048705~skeletal system morphogenesis	5	2.14592	0.245677	TBX15, MYCN, WDR48, NODAL, RUNX2	202	211	16792	1.96987	1	1	0.984476
GOTERM_BP_ALL	GO:0048562~embryonic organ morphogenesis	6	2.57511	0.262687	TBX15, STIL, MYCN, CEP290, NODAL, RUNX2	202	286	16792	1.74396	1	1	0.984476
GOTERM_BP_ALL	GO:0048598~embryonic morphogenesis	9	3.86266	0.376069	TBX15, HIRA, STIL, MYCN, CRABP2, CEP290, NODAL, MAP2K5, RUNX2	202	571	16792	1.31026	1	1	0.984476
GOTERM_BP_ALL	GO:0001501~skeletal system development	6	2.57511	0.701935	TBX15, MYCN, WDR48, BBX, NODAL, RUNX2	202	490	16792	1.0179	1	1	0.984476
Annotation Cluster 37	Enrichment Score: 0.7831029302856536
Category	Term	Count	%	PValue	Genes	List Total	Pop Hits	Pop Total	Fold Enrichment	Bonferroni	Benjamini	FDR
UP_KEYWORDS	RNA-binding	14	6.00858	0.0391681	RBM38, RBM14, CLUH, QKI, TARBP2, SCAF4, AKAP1, RBM3, KIN, NUDT21, LARP1, PUF60, IMPDH1, KHSRP	233	665	20581	1.85959	0.999956	0.429146	0.410414
INTERPRO	IPR000504:RNA recognition motif domain	5	2.14592	0.287813	RBM38, RBM3, RBM14, PUF60, SCAF4	224	226	18559	1.83302	1	1	1
INTERPRO	IPR012677:Nucleotide-binding, alpha-beta plait	5	2.14592	0.39687	RBM38, RBM3, RBM14, PUF60, SCAF4	224	264	18559	1.56918	1	1	1
Annotation Cluster 38	Enrichment Score: 0.7614681055410555
Category	Term	Count	%	PValue	Genes	List Total	Pop Hits	Pop Total	Fold Enrichment	Bonferroni	Benjamini	FDR
KEGG_PATHWAY	hsa04151:PI3K-Akt signaling pathway	8	3.43348	0.10531	CRTC2, STK11, ANGPT2, AKT2, GNB2, PTEN, PRKCA, PTK2	81	345	6879	1.9693	1	1	1
KEGG_PATHWAY	hsa04014:Ras signaling pathway	6	2.57511	0.122108	TBK1, ANGPT2, AKT2, RASA1, GNB2, PRKCA	81	226	6879	2.25467	1	1	1
KEGG_PATHWAY	hsa04015:Rap1 signaling pathway	5	2.14592	0.227548	MAP2K3, ANGPT2, AKT2, GNAI3, PRKCA	81	210	6879	2.02205	1	1	1
KEGG_PATHWAY	hsa04066:HIF-1 signaling pathway	3	1.28755	0.307499	ANGPT2, AKT2, PRKCA	81	96	6879	2.65394	1	1	1
Annotation Cluster 39	Enrichment Score: 0.753818173802534
Category	Term	Count	%	PValue	Genes	List Total	Pop Hits	Pop Total	Fold Enrichment	Bonferroni	Benjamini	FDR
GOTERM_BP_ALL	GO:0048193~Golgi vesicle transport	8	3.43348	0.089271	VAPB, KIF1C, HYOU1, TRAPPC9, SEC24C, SCAMP3, COPE, KLHL20	202	319	16792	2.08473	1	1	0.984476
GOTERM_BP_ALL	GO:0006888~ER to Golgi vesicle-mediated transport	5	2.14592	0.163095	VAPB, HYOU1, TRAPPC9, SEC24C, COPE	202	177	16792	2.34827	1	1	0.984476
GOTERM_BP_ALL	GO:0090114~COPII-coated vesicle budding	3	1.28755	0.182692	VAPB, TRAPPC9, SEC24C	202	65	16792	3.83671	1	1	0.984476
GOTERM_BP_ALL	GO:0006900~membrane budding	3	1.28755	0.362958	VAPB, TRAPPC9, SEC24C	202	106	16792	2.3527	1	1	0.984476
Annotation Cluster 40	Enrichment Score: 0.7433073095097289
Category	Term	Count	%	PValue	Genes	List Total	Pop Hits	Pop Total	Fold Enrichment	Bonferroni	Benjamini	FDR
GOTERM_BP_ALL	GO:0034605~cellular response to heat	3	1.28755	0.0827154	IRAK1, HSF1, C8ORF4	202	40	16792	6.23465	1	1	0.984476
GOTERM_BP_ALL	GO:0009266~response to temperature stimulus	4	1.71674	0.254676	IRAK1, HSF1, C8ORF4, METRNL	202	146	16792	2.2775	1	1	0.984476
GOTERM_BP_ALL	GO:0009408~response to heat	3	1.28755	0.279578	IRAK1, HSF1, C8ORF4	202	87	16792	2.86651	1	1	0.984476
Annotation Cluster 41	Enrichment Score: 0.7405181799381422
Category	Term	Count	%	PValue	Genes	List Total	Pop Hits	Pop Total	Fold Enrichment	Bonferroni	Benjamini	FDR
KEGG_PATHWAY	hsa04728:Dopaminergic synapse	5	2.14592	0.061356	GSK3A, AKT2, GNB2, GNAI3, PRKCA	81	128	6879	3.31742	0.999986	1	1
KEGG_PATHWAY	hsa04727:GABAergic synapse	4	1.71674	0.0759658	GABRA2, GNB2, GNAI3, PRKCA	81	85	6879	3.99651	0.999999	1	1
KEGG_PATHWAY	hsa05032:Morphine addiction	4	1.71674	0.089019	GABRA2, GNB2, GNAI3, PRKCA	81	91	6879	3.73301	1	1	1
REACTOME_PATHWAY	R-HSA-418597:R-HSA-418597	3	1.28755	0.0976631	GNB2, GNAI3, PRKCA	103	47	9075	5.62384	1	1	1
KEGG_PATHWAY	hsa04723:Retrograde endocannabinoid signaling	4	1.71674	0.112688	GABRA2, GNB2, GNAI3, PRKCA	81	101	6879	3.3634	1	1	1
KEGG_PATHWAY	hsa04725:Cholinergic synapse	4	1.71674	0.138481	AKT2, GNB2, GNAI3, PRKCA	81	111	6879	3.06039	1	1	1
KEGG_PATHWAY	hsa04071:Sphingolipid signaling pathway	4	1.71674	0.163246	AKT2, PTEN, GNAI3, PRKCA	81	120	6879	2.83086	1	1	1
KEGG_PATHWAY	hsa04015:Rap1 signaling pathway	5	2.14592	0.227548	MAP2K3, ANGPT2, AKT2, GNAI3, PRKCA	81	210	6879	2.02205	1	1	1
KEGG_PATHWAY	hsa04713:Circadian entrainment	3	1.28755	0.303188	GNB2, GNAI3, PRKCA	81	95	6879	2.68187	1	1	1
KEGG_PATHWAY	hsa04726:Serotonergic synapse	3	1.28755	0.371355	GNB2, GNAI3, PRKCA	81	111	6879	2.2953	1	1	1
KEGG_PATHWAY	hsa04724:Glutamatergic synapse	3	1.28755	0.383878	GNB2, GNAI3, PRKCA	81	114	6879	2.23489	1	1	1
KEGG_PATHWAY	hsa04261:Adrenergic signaling in cardiomyocytes	3	1.28755	0.479737	AKT2, GNAI3, PRKCA	81	138	6879	1.84622	1	1	1
KEGG_PATHWAY	hsa05200:Pathways in cancer	6	2.57511	0.484946	AKT2, GNB2, PTEN, GNAI3, PRKCA, PTK2	81	393	6879	1.29658	1	1	1
Annotation Cluster 42	Enrichment Score: 0.7364100645006085
Category	Term	Count	%	PValue	Genes	List Total	Pop Hits	Pop Total	Fold Enrichment	Bonferroni	Benjamini	FDR
GOTERM_CC_ALL	GO:0005814~centriole	5	2.14592	0.0455437	MPHOSPH9, STIL, WASH1, CEP290, CCDC151	217	113	18224	3.716	1	0.537182	0.522
GOTERM_CC_ALL	GO:0015630~microtubule cytoskeleton	20	8.58369	0.0640279	STIL, KLHL21, GNAI3, KEAP1, SNX10, PTK2, NUDT21, MPHOSPH9, CTTN, EHHADH, MAPKAPK2, MFN2, ID3, KIF1C, WASH1, MAPT, CCDC151, AAMP, CEP290, MAP2K5	217	1100	18224	1.52694	1	0.684949	0.665592
GOTERM_CC_ALL	GO:0044450~microtubule organizing center part	5	2.14592	0.116421	MPHOSPH9, STIL, WASH1, CEP290, CCDC151	217	157	18224	2.67457	1	0.939539	0.912987
GOTERM_CC_ALL	GO:0005813~centrosome	10	4.29185	0.136552	NUDT21, MPHOSPH9, STIL, MAPKAPK2, GNAI3, KLHL21, WASH1, SNX10, CEP290, CCDC151	217	496	18224	1.69318	1	1	0.973856
GOTERM_CC_ALL	GO:0005815~microtubule organizing center	12	5.15021	0.144648	NUDT21, MPHOSPH9, STIL, MAPKAPK2, GNAI3, KLHL21, KEAP1, WASH1, SNX10, CEP290, CCDC151, PTK2	217	647	18224	1.55762	1	1	0.973856
UP_KEYWORDS	Cytoskeleton	14	6.00858	0.521012	STIL, KLHL21, MICAL3, GNAI3, SNX10, PTK2, MPHOSPH9, CTTN, EHHADH, KIF1C, WASH1, MAPT, CCDC151, CEP290	233	1138	20581	1.08667	1	1	0.960159
GOTERM_CC_ALL	GO:0044430~cytoskeletal part	19	8.15451	0.568655	STIL, KLHL21, GNAI3, KEAP1, SNX10, CCDC102A, PTK2, NUDT21, MPHOSPH9, CTTN, EHHADH, MAPKAPK2, HYDIN, KIF1C, WASH1, MAPT, CCDC151, CEP290, MAP2K5	217	1547	18224	1.03145	1	1	0.973856
GOTERM_CC_ALL	GO:0005856~cytoskeleton	24	10.3004	0.646518	STIL, KLHL21, MICAL3, GNAI3, KEAP1, SNX10, CCDC102A, PTK2, KLHL20, NUDT21, MPHOSPH9, CTTN, EHHADH, MAPKAPK2, HYDIN, MFN2, ID3, KIF1C, WASH1, MAPT, CCDC151, AAMP, CEP290, MAP2K5	217	2054	18224	0.981284	1	1	0.973856
Annotation Cluster 43	Enrichment Score: 0.7321540165042968
Category	Term	Count	%	PValue	Genes	List Total	Pop Hits	Pop Total	Fold Enrichment	Bonferroni	Benjamini	FDR
GOTERM_BP_ALL	GO:0050679~positive regulation of epithelial cell proliferation	6	2.57511	0.0444645	WDR48, HTRA1, PRKCA, NODAL, MAP2K5, CCL26	202	161	16792	3.09796	1	0.748011	0.736183
GOTERM_BP_ALL	GO:0050673~epithelial cell proliferation	9	3.86266	0.0581211	ERN1, STK11, WDR48, PTEN, HTRA1, PRKCA, NODAL, MAP2K5, CCL26	202	347	16792	2.15608	1	0.870542	0.856776
GOTERM_BP_ALL	GO:0050678~regulation of epithelial cell proliferation	8	3.43348	0.069577	STK11, WDR48, PTEN, HTRA1, PRKCA, NODAL, MAP2K5, CCL26	202	300	16792	2.21677	1	0.919212	0.904677
GOTERM_BP_ALL	GO:0008284~positive regulation of cell proliferation	14	6.00858	0.218234	SLC35F6, WDR48, PTEN, HTRA1, SLC39A10, PRKCA, PTK2, RUNX2, ERN1, MYCN, IRAK1, NODAL, MAP2K5, CCL26	202	849	16792	1.37079	1	1	0.984476
GOTERM_BP_ALL	GO:0042127~regulation of cell proliferation	22	9.44206	0.309893	RBM38, SLC35F6, WDR48, LRRK2, PTEN, HTRA1, SLC39A10, PRKCA, PTK2, RUNX2, ERN1, STK11, RNF126, MYCN, IRAK1, HSF1, OGN, MFN2, NODAL, MAP2K5, BAP1, CCL26	202	1552	16792	1.17837	1	1	0.984476
GOTERM_BP_ALL	GO:0070374~positive regulation of ERK1 and ERK2 cascade	4	1.71674	0.356058	PTEN, PRKCA, NODAL, CCL26	202	177	16792	1.87861	1	1	0.984476
GOTERM_BP_ALL	GO:0070371~ERK1 and ERK2 cascade	4	1.71674	0.557603	PTEN, PRKCA, NODAL, CCL26	202	243	16792	1.36837	1	1	0.984476
GOTERM_BP_ALL	GO:0070372~regulation of ERK1 and ERK2 cascade	4	1.71674	0.575407	PTEN, PRKCA, NODAL, CCL26	202	249	16792	1.3354	1	1	0.984476
Annotation Cluster 44	Enrichment Score: 0.7275911614334775
Category	Term	Count	%	PValue	Genes	List Total	Pop Hits	Pop Total	Fold Enrichment	Bonferroni	Benjamini	FDR
KEGG_PATHWAY	hsa01130:Biosynthesis of antibiotics	6	2.57511	0.0999034	ICMT, IDH3G, EHHADH, OGDH, GALM, TKT	81	212	6879	2.40356	1	1	1
KEGG_PATHWAY	hsa01200:Carbon metabolism	4	1.71674	0.143867	IDH3G, EHHADH, OGDH, TKT	81	113	6879	3.00623	1	1	1
GOTERM_MF_ALL	GO:0048037~cofactor binding	5	2.14592	0.456758	IDH3G, MICAL3, OGDH, TKT, THNSL2	215	273	16881	1.43803	1	1	0.996769
Annotation Cluster 45	Enrichment Score: 0.7150388878321898
Category	Term	Count	%	PValue	Genes	List Total	Pop Hits	Pop Total	Fold Enrichment	Bonferroni	Benjamini	FDR
GOTERM_BP_ALL	GO:0031324~negative regulation of cellular metabolic process	38	16.309	0.0459788	GSK3A, TCF25, LRRK2, PCDH11X, GNAI3, PTEN, GPS2, MLLT1, PSMA7, C3, HIRA, BTAF1, KHSRP, HSF1, LRRTM2, WASH1, SMYD3, ZNF488, MAP2K5, MBD3, SAMD4A, PRKCA, DUSP8, RUNX2, QKI, TARBP2, DUSP7, DRAP1, TBX15, PKIB, DBNDD2, MYCN, SH3BP5L, H2AFY2, NFIC, UBA3, ID3, NODAL	202	2345	16792	1.34708	1	0.769695	0.757524
GOTERM_BP_ALL	GO:0009892~negative regulation of metabolic process	40	17.1674	0.0529123	GSK3A, TCF25, LRRK2, PCDH11X, GNAI3, PTEN, GPS2, MLLT1, PSMA7, C3, HIRA, STK11, BTAF1, TBK1, KHSRP, HSF1, LRRTM2, WASH1, SMYD3, ZNF488, MAP2K5, MBD3, SAMD4A, PRKCA, DUSP8, RUNX2, QKI, TARBP2, DUSP7, DRAP1, TBX15, PKIB, DBNDD2, MYCN, SH3BP5L, H2AFY2, NFIC, UBA3, ID3, NODAL	202	2522	16792	1.31846	1	0.826854	0.813779
GOTERM_BP_ALL	GO:0048523~negative regulation of cellular process	63	27.0386	0.0535313	SLC35F6, GSK3A, TCF25, LRRK2, PCDH11X, PTEN, STK11, AKT2, KHSRP, LRRTM2, WASH1, ZNF488, SEMA6B, RBM14, C8ORF4, SLC39A10, PRKCA, DUSP8, RUNX2, DUSP7, ERN1, RNF126, MYCN, CTTN, RASA1, USP10, ZBTB46, HTRA1, GNAI3, GPS2, MLLT1, PSMA7, C3, HIRA, BTAF1, IRAK1, HSF1, MFN2, SMYD3, MAP2K5, MBD3, RBM38, STIL, ANGPT2, SAMD4A, QKI, TARBP2, PTK2, KLHL20, DRAP1, TBX15, PKIB, DBNDD2, SH3BP5L, H2AFY2, VAPB, NFIC…	202	4300	16792	1.21793	1	0.830952	0.817813
GOTERM_BP_ALL	GO:0048519~negative regulation of biological process	67	28.7554	0.0550295	SLC35F6, GSK3A, TCF25, LRRK2, PCDH11X, PTEN, KEAP1, METRNL, STK11, TBK1, AKT2, KHSRP, LRRTM2, WASH1, ZNF488, SEMA6B, RBM14, C8ORF4, SLC39A10, PRKCA, DUSP8, RUNX2, DUSP7, ERN1, RNF126, MYCN, CTTN, RASA1, MAPT, USP10, ZBTB46, HTRA1, GNAI3, GPS2, MLLT1, PSMA7, C3, HIRA, BTAF1, IRAK1, HSF1, MFN2, SMYD3, MAP2K5, MBD3, RBM38, STIL, ANGPT2, SAMD4A, QKI, TARBP2, PTK2, KLHL20, DRAP1, TBX15, PKIB, DBNDD2, …	202	4623	16792	1.20476	1	0.842717	0.829391
GOTERM_BP_ALL	GO:0009890~negative regulation of biosynthetic process	25	10.7296	0.0897072	GSK3A, TCF25, GNAI3, GPS2, HIRA, STK11, BTAF1, KHSRP, HSF1, ZNF488, MAP2K5, MBD3, SAMD4A, PRKCA, RUNX2, QKI, TARBP2, DRAP1, TBX15, MYCN, H2AFY2, NFIC, UBA3, ID3, NODAL	202	1504	16792	1.38179	1	1	0.984476
GOTERM_BP_ALL	GO:0031327~negative regulation of cellular biosynthetic process	24	10.3004	0.117738	MBD3, GSK3A, TCF25, GNAI3, SAMD4A, GPS2, PRKCA, QKI, TARBP2, RUNX2, DRAP1, TBX15, HIRA, MYCN, BTAF1, H2AFY2, NFIC, KHSRP, HSF1, UBA3, ID3, ZNF488, NODAL, MAP2K5	202	1480	16792	1.34803	1	1	0.984476
GOTERM_BP_ALL	GO:0010605~negative regulation of macromolecule metabolic process	35	15.0215	0.12396	GSK3A, TCF25, LRRK2, PTEN, GPS2, MLLT1, PSMA7, C3, HIRA, BTAF1, TBK1, KHSRP, HSF1, LRRTM2, SMYD3, ZNF488, MAP2K5, MBD3, SAMD4A, DUSP8, RUNX2, QKI, TARBP2, DUSP7, DRAP1, TBX15, PKIB, DBNDD2, MYCN, SH3BP5L, H2AFY2, NFIC, UBA3, ID3, NODAL	202	2326	16792	1.25086	1	1	0.984476
GOTERM_BP_ALL	GO:0051172~negative regulation of nitrogen compound metabolic process	24	10.3004	0.134446	MBD3, GSK3A, TCF25, GNAI3, SAMD4A, GPS2, PRKCA, QKI, TARBP2, RUNX2, DRAP1, TBX15, HIRA, MYCN, BTAF1, H2AFY2, NFIC, KHSRP, HSF1, UBA3, ID3, ZNF488, NODAL, MAP2K5	202	1506	16792	1.32476	1	1	0.984476
GOTERM_BP_ALL	GO:0006357~regulation of transcription from RNA polymerase II promoter	28	12.0172	0.151259	CRTC2, CCNT2, BEX1, TCF25, HTRA1, ZNF518A, GPS2, MYSM1, HIRA, TBK1, ZMIZ2, HSF1, SMYD3, HMGN3, MAP2K5, PELP1, MBD3, RBM14, TFE3, USF2, RUNX2, DRAP1, TBX15, MYCN, H2AFY2, NFIC, ID3, NODAL	202	1835	16792	1.26845	1	1	0.984476
GOTERM_BP_ALL	GO:2000113~negative regulation of cellular macromolecule biosynthetic process	21	9.01288	0.16706	MBD3, GSK3A, TCF25, SAMD4A, GPS2, QKI, TARBP2, RUNX2, DRAP1, TBX15, MYCN, BTAF1, H2AFY2, NFIC, KHSRP, HSF1, UBA3, ID3, ZNF488, NODAL, MAP2K5	202	1324	16792	1.31851	1	1	0.984476
GOTERM_BP_ALL	GO:0010629~negative regulation of gene expression	23	9.87124	0.174501	MBD3, TCF25, LRRK2, SAMD4A, GPS2, QKI, TARBP2, RUNX2, DRAP1, TBX15, HIRA, MYCN, BTAF1, TBK1, H2AFY2, NFIC, KHSRP, HSF1, UBA3, ID3, ZNF488, NODAL, MAP2K5	202	1485	16792	1.28752	1	1	0.984476
GOTERM_BP_ALL	GO:0010558~negative regulation of macromolecule biosynthetic process	22	9.44206	0.182036	MBD3, GSK3A, TCF25, SAMD4A, GPS2, QKI, TARBP2, RUNX2, DRAP1, TBX15, HIRA, MYCN, BTAF1, H2AFY2, NFIC, KHSRP, HSF1, UBA3, ID3, ZNF488, NODAL, MAP2K5	202	1418	16792	1.28973	1	1	0.984476
GOTERM_BP_ALL	GO:0045934~negative regulation of nucleobase-containing compound metabolic process	19	8.15451	0.376543	MBD3, GSK3A, TCF25, GNAI3, GPS2, PRKCA, RUNX2, DRAP1, TBX15, HIRA, BTAF1, H2AFY2, NFIC, HSF1, UBA3, ID3, ZNF488, NODAL, MAP2K5	202	1371	16792	1.15204	1	1	0.984476
GOTERM_BP_ALL	GO:0000122~negative regulation of transcription from RNA polymerase II promoter	11	4.72103	0.406232	DRAP1, MBD3, TBX15, H2AFY2, TCF25, NFIC, HSF1, ID3, GPS2, NODAL, MAP2K5	202	748	16792	1.22248	1	1	0.984476
GOTERM_BP_ALL	GO:1903507~negative regulation of nucleic acid-templated transcription	16	6.86695	0.439273	MBD3, TCF25, GPS2, RUNX2, DRAP1, TBX15, HIRA, BTAF1, H2AFY2, NFIC, HSF1, UBA3, ID3, ZNF488, NODAL, MAP2K5	202	1177	16792	1.13004	1	1	0.984476
GOTERM_BP_ALL	GO:1902679~negative regulation of RNA biosynthetic process	16	6.86695	0.461756	MBD3, TCF25, GPS2, RUNX2, DRAP1, TBX15, HIRA, BTAF1, H2AFY2, NFIC, HSF1, UBA3, ID3, ZNF488, NODAL, MAP2K5	202	1194	16792	1.11395	1	1	0.984476
GOTERM_BP_ALL	GO:0045892~negative regulation of transcription, DNA-templated	15	6.43777	0.486889	MBD3, TCF25, GPS2, RUNX2, DRAP1, TBX15, BTAF1, H2AFY2, NFIC, HSF1, UBA3, ID3, ZNF488, NODAL, MAP2K5	202	1130	16792	1.10348	1	1	0.984476
GOTERM_BP_ALL	GO:0051253~negative regulation of RNA metabolic process	16	6.86695	0.522016	MBD3, TCF25, GPS2, RUNX2, DRAP1, TBX15, HIRA, BTAF1, H2AFY2, NFIC, HSF1, UBA3, ID3, ZNF488, NODAL, MAP2K5	202	1240	16792	1.07263	1	1	0.984476
GOTERM_MF_ALL	GO:0003700~transcription factor activity, sequence-specific DNA binding	14	6.00858	0.791059	TCF25, TFE3, ZNF518A, USF2, RUNX2, DRAP1, TBX15, HIRA, MYCN, BTAF1, NFIC, HSF1, ID3, ZSCAN25	215	1231	16881	0.892955	1	1	0.996769
GOTERM_MF_ALL	GO:0001071~nucleic acid binding transcription factor activity	14	6.00858	0.791994	TCF25, TFE3, ZNF518A, USF2, RUNX2, DRAP1, TBX15, HIRA, MYCN, BTAF1, NFIC, HSF1, ID3, ZSCAN25	215	1232	16881	0.89223	1	1	0.996769
Annotation Cluster 46	Enrichment Score: 0.7088470234612744
Category	Term	Count	%	PValue	Genes	List Total	Pop Hits	Pop Total	Fold Enrichment	Bonferroni	Benjamini	FDR
GOTERM_MF_ALL	GO:0003682~chromatin binding	13	5.5794	0.0274148	MBD3, CRTC2, CCNT2, HDGFRP2, CENPB, RUNX2, HIRA, H2AFY2, POLR3D, HSF1, HMGN3, BAP1, PELP1	215	504	16881	2.02522	1	0.629526	0.62648
GOTERM_CC_ALL	GO:0000785~chromatin	11	4.72103	0.0560073	MBD3, HIRA, INO80E, MYCN, H2AFY2, POLR3D, HSF1, UBA1, HMGN3, RUNX2, PELP1	217	472	18224	1.9572	1	0.613413	0.596078
GOTERM_CC_ALL	GO:0044427~chromosomal part	14	6.00858	0.184144	MBD3, INO80E, CENPB, RUNX2, HIRA, MYCN, NSMCE4A, H2AFY2, ZMIZ2, POLR3D, HSF1, UBA1, HMGN3, PELP1	217	827	18224	1.4217	1	1	0.973856
GOTERM_CC_ALL	GO:0005694~chromosome	14	6.00858	0.319628	MBD3, INO80E, CENPB, RUNX2, HIRA, MYCN, NSMCE4A, H2AFY2, ZMIZ2, POLR3D, HSF1, UBA1, HMGN3, PELP1	217	937	18224	1.25479	1	1	0.973856
GOTERM_CC_ALL	GO:0000790~nuclear chromatin	6	2.57511	0.320764	MBD3, HIRA, INO80E, H2AFY2, POLR3D, RUNX2	217	316	18224	1.59459	1	1	0.973856
GOTERM_CC_ALL	GO:0044454~nuclear chromosome part	7	3.00429	0.581998	MBD3, HIRA, INO80E, H2AFY2, ZMIZ2, POLR3D, RUNX2	217	519	18224	1.1327	1	1	0.973856
GOTERM_CC_ALL	GO:0000228~nuclear chromosome	7	3.00429	0.647039	MBD3, HIRA, INO80E, H2AFY2, ZMIZ2, POLR3D, RUNX2	217	555	18224	1.05923	1	1	0.973856
Annotation Cluster 47	Enrichment Score: 0.7070899319009826
Category	Term	Count	%	PValue	Genes	List Total	Pop Hits	Pop Total	Fold Enrichment	Bonferroni	Benjamini	FDR
GOTERM_BP_ALL	GO:0016049~cell growth	10	4.29185	0.0792287	SEMA6B, GSK3A, STK11, CTTN, CRABP2, OGN, PLXNA1, HDGFRP2, MAPT, MAP2K5	202	436	16792	1.90662	1	1	0.984476
GOTERM_BP_ALL	GO:0030307~positive regulation of cell growth	4	1.71674	0.280546	CRABP2, HDGFRP2, MAPT, MAP2K5	202	154	16792	2.15919	1	1	0.984476
GOTERM_BP_ALL	GO:0045927~positive regulation of growth	5	2.14592	0.340286	CRABP2, HSF1, HDGFRP2, MAPT, MAP2K5	202	246	16792	1.68961	1	1	0.984476
Annotation Cluster 48	Enrichment Score: 0.6901853234030347
Category	Term	Count	%	PValue	Genes	List Total	Pop Hits	Pop Total	Fold Enrichment	Bonferroni	Benjamini	FDR
GOTERM_BP_ALL	GO:0034660~ncRNA metabolic process	13	5.5794	0.0418562	CARS, LRRC47, POP5, CCNT2, FCF1, GTF2H5, TARBP2, H2AFY2, DHX37, INTS5, CCDC86, INTS8, PELP1	202	570	16792	1.89592	1	0.73142	0.719855
GOTERM_BP_ALL	GO:0034470~ncRNA processing	9	3.86266	0.121157	POP5, INTS5, FCF1, DHX37, CCDC86, INTS8, GTF2H5, TARBP2, PELP1	202	411	16792	1.82034	1	1	0.984476
GOTERM_BP_ALL	GO:0042254~ribosome biogenesis	7	3.00429	0.213617	PTEN, FCF1, DHX37, CCDC86, AAMP, GTF2H5, PELP1	202	335	16792	1.73702	1	1	0.984476
GOTERM_CC_ALL	GO:0030684~preribosome	3	1.28755	0.231873	FCF1, CCDC86, AAMP	217	77	18224	3.27201	1	1	0.973856
GOTERM_BP_ALL	GO:0022613~ribonucleoprotein complex biogenesis	8	3.43348	0.351922	PTEN, FCF1, DHX37, CCDC86, AAMP, GTF2H5, TARBP2, PELP1	202	480	16792	1.38548	1	1	0.984476
GOTERM_BP_ALL	GO:0006364~rRNA processing	5	2.14592	0.395006	FCF1, DHX37, CCDC86, GTF2H5, PELP1	202	269	16792	1.54514	1	1	0.984476
GOTERM_BP_ALL	GO:0016072~rRNA metabolic process	5	2.14592	0.422337	FCF1, DHX37, CCDC86, GTF2H5, PELP1	202	276	16792	1.50595	1	1	0.984476
Annotation Cluster 49	Enrichment Score: 0.6797999729685441
Category	Term	Count	%	PValue	Genes	List Total	Pop Hits	Pop Total	Fold Enrichment	Bonferroni	Benjamini	FDR
KEGG_PATHWAY	hsa04150:mTOR signaling pathway	4	1.71674	0.0295723	STK11, AKT2, PTEN, PRKCA	81	58	6879	5.85696	0.994924	1	1
KEGG_PATHWAY	hsa04370:VEGF signaling pathway	4	1.71674	0.0336542	AKT2, MAPKAPK2, PRKCA, PTK2	81	61	6879	5.56891	0.997583	1	1
KEGG_PATHWAY	hsa04728:Dopaminergic synapse	5	2.14592	0.061356	GSK3A, AKT2, GNB2, GNAI3, PRKCA	81	128	6879	3.31742	0.999986	1	1
KEGG_PATHWAY	hsa04151:PI3K-Akt signaling pathway	8	3.43348	0.10531	CRTC2, STK11, ANGPT2, AKT2, GNB2, PTEN, PRKCA, PTK2	81	345	6879	1.9693	1	1	1
KEGG_PATHWAY	hsa04071:Sphingolipid signaling pathway	4	1.71674	0.163246	AKT2, PTEN, GNAI3, PRKCA	81	120	6879	2.83086	1	1	1
KEGG_PATHWAY	hsa05214:Glioma	3	1.28755	0.174509	AKT2, PTEN, PRKCA	81	65	6879	3.91966	1	1	1
KEGG_PATHWAY	hsa05161:Hepatitis B	4	1.71674	0.237741	TBK1, AKT2, PTEN, PRKCA	81	145	6879	2.34278	1	1	1
KEGG_PATHWAY	hsa05222:Small cell lung cancer	3	1.28755	0.259929	AKT2, PTEN, PTK2	81	85	6879	2.99739	1	1	1
KEGG_PATHWAY	hsa04012:ErbB signaling pathway	3	1.28755	0.26859	AKT2, PRKCA, PTK2	81	87	6879	2.92848	1	1	1
KEGG_PATHWAY	hsa05205:Proteoglycans in cancer	4	1.71674	0.41255	CTTN, AKT2, PRKCA, PTK2	81	200	6879	1.69852	1	1	1
KEGG_PATHWAY	hsa04510:Focal adhesion	4	1.71674	0.431301	AKT2, PTEN, PRKCA, PTK2	81	206	6879	1.64905	1	1	1
KEGG_PATHWAY	hsa04068:FoxO signaling pathway	3	1.28755	0.464362	STK11, AKT2, PTEN	81	134	6879	1.90133	1	1	1
KEGG_PATHWAY	hsa05200:Pathways in cancer	6	2.57511	0.484946	AKT2, GNB2, PTEN, GNAI3, PRKCA, PTK2	81	393	6879	1.29658	1	1	1
GOTERM_BP_ALL	GO:0048732~gland development	6	2.57511	0.569764	STK11, AKT2, PTEN, PLXNA1, USF2, NODAL	202	421	16792	1.18473	1	1	0.984476
GOTERM_BP_ALL	GO:0010243~response to organonitrogen compound	7	3.00429	0.915249	GSK3A, AKT2, LRRK2, GNB2, HSF1, PTEN, PTK2	202	789	16792	0.737517	1	1	0.984476
Annotation Cluster 50	Enrichment Score: 0.674798261366194
Category	Term	Count	%	PValue	Genes	List Total	Pop Hits	Pop Total	Fold Enrichment	Bonferroni	Benjamini	FDR
GOTERM_BP_ALL	GO:0002831~regulation of response to biotic stimulus	7	3.00429	0.0059306	TBK1, ELMOD2, HTRA1, PRKCA, CD247, SASH1, TARBP2	202	136	16792	4.27868	1	0.236923	0.233177
UP_KEYWORDS	Host-virus interaction	10	4.29185	0.0310673	KIN, CRTC2, TBK1, CCNT2, WDR48, VAPB, SGTA, CCDC86, CD247, PSMA7	233	385	20581	2.2943	0.999637	0.356319	0.340765
GOTERM_BP_ALL	GO:0043900~regulation of multi-organism process	10	4.29185	0.038055	TBK1, LARP1, VAPB, ELMOD2, HTRA1, PRKCA, CD247, SASH1, NODAL, TARBP2	202	377	16792	2.20501	1	0.697266	0.68624
GOTERM_BP_ALL	GO:0050688~regulation of defense response to virus	4	1.71674	0.0864781	ELMOD2, HTRA1, CD247, TARBP2	202	87	16792	3.82201	1	1	0.984476
GOTERM_BP_ALL	GO:0032101~regulation of response to external stimulus	14	6.00858	0.0930079	SEMA6B, ANGPT2, ELMOD2, PTEN, HTRA1, PRKCA, METRNL, TARBP2, C3, TBK1, PLXNA1, CD247, SASH1, CCL26	202	721	16792	1.61415	1	1	0.984476
GOTERM_BP_ALL	GO:0051607~defense response to virus	6	2.57511	0.140602	TBK1, ELMOD2, POLR3D, HTRA1, CD247, TARBP2	202	229	16792	2.17804	1	1	0.984476
GOTERM_BP_ALL	GO:0016032~viral process	16	6.86695	0.182597	CRTC2, CCNT2, WDR48, ELMOD2, SGTA, HTRA1, USF2, TARBP2, PSMA7, KIN, LARP1, TBK1, VAPB, POLR3D, CCDC86, CD247	202	966	16792	1.37687	1	1	0.984476
GOTERM_BP_ALL	GO:0031347~regulation of defense response	12	5.15021	0.188097	C3, TBK1, IRAK1, ELMOD2, POLR3D, MAPKAPK2, HTRA1, CD247, METRNL, PSMA7, TARBP2, CCL26	202	676	16792	1.47566	1	1	0.984476
GOTERM_BP_ALL	GO:0044764~multi-organism cellular process	16	6.86695	0.189717	CRTC2, CCNT2, WDR48, ELMOD2, SGTA, HTRA1, USF2, TARBP2, PSMA7, KIN, LARP1, TBK1, VAPB, POLR3D, CCDC86, CD247	202	973	16792	1.36697	1	1	0.984476
GOTERM_BP_ALL	GO:0050792~regulation of viral process	6	2.57511	0.20609	LARP1, VAPB, ELMOD2, HTRA1, CD247, TARBP2	202	262	16792	1.90371	1	1	0.984476
GOTERM_BP_ALL	GO:0044403~symbiosis, encompassing mutualism through parasitism	16	6.86695	0.216219	CRTC2, CCNT2, WDR48, ELMOD2, SGTA, HTRA1, USF2, TARBP2, PSMA7, KIN, LARP1, TBK1, VAPB, POLR3D, CCDC86, CD247	202	998	16792	1.33272	1	1	0.984476
GOTERM_BP_ALL	GO:0044419~interspecies interaction between organisms	16	6.86695	0.216219	CRTC2, CCNT2, WDR48, ELMOD2, SGTA, HTRA1, USF2, TARBP2, PSMA7, KIN, LARP1, TBK1, VAPB, POLR3D, CCDC86, CD247	202	998	16792	1.33272	1	1	0.984476
GOTERM_BP_ALL	GO:0043903~regulation of symbiosis, encompassing mutualism through parasitism	6	2.57511	0.256306	LARP1, VAPB, ELMOD2, HTRA1, CD247, TARBP2	202	285	16792	1.75008	1	1	0.984476
GOTERM_BP_ALL	GO:0043901~negative regulation of multi-organism process	4	1.71674	0.290312	VAPB, HTRA1, NODAL, TARBP2	202	157	16792	2.11793	1	1	0.984476
GOTERM_BP_ALL	GO:0009615~response to virus	6	2.57511	0.316418	TBK1, ELMOD2, POLR3D, HTRA1, CD247, TARBP2	202	311	16792	1.60377	1	1	0.984476
GOTERM_BP_ALL	GO:0048525~negative regulation of viral process	3	1.28755	0.371556	VAPB, HTRA1, TARBP2	202	108	16792	2.30913	1	1	0.984476
UP_KEYWORDS	Antiviral defense	3	1.28755	0.376785	TBK1, ELMOD2, POLR3D	233	116	20581	2.28441	1	1	0.960159
GOTERM_BP_ALL	GO:0043207~response to external biotic stimulus	11	4.72103	0.53605	TBK1, IRAK1, ELMOD2, POLR3D, HSF1, MAPKAPK2, HTRA1, PRKCA, CD247, SASH1, TARBP2	202	829	16792	1.10303	1	1	0.984476
GOTERM_BP_ALL	GO:0051707~response to other organism	11	4.72103	0.53605	TBK1, IRAK1, ELMOD2, POLR3D, HSF1, MAPKAPK2, HTRA1, PRKCA, CD247, SASH1, TARBP2	202	829	16792	1.10303	1	1	0.984476
GOTERM_BP_ALL	GO:0002697~regulation of immune effector process	5	2.14592	0.539231	C3, ELMOD2, HTRA1, CD247, TARBP2	202	325	16792	1.2789	1	1	0.984476
GOTERM_BP_ALL	GO:0009607~response to biotic stimulus	11	4.72103	0.602571	TBK1, IRAK1, ELMOD2, POLR3D, HSF1, MAPKAPK2, HTRA1, PRKCA, CD247, SASH1, TARBP2	202	873	16792	1.04744	1	1	0.984476
GOTERM_BP_ALL	GO:0002252~immune effector process	9	3.86266	0.66855	C3, TBK1, ELMOD2, POLR3D, HTRA1, C8ORF4, CD247, PTK2, TARBP2	202	742	16792	1.0083	1	1	0.984476
GOTERM_BP_ALL	GO:0098542~defense response to other organism	6	2.57511	0.708667	TBK1, ELMOD2, POLR3D, HTRA1, CD247, TARBP2	202	494	16792	1.00966	1	1	0.984476
GOTERM_BP_ALL	GO:0006952~defense response	15	6.43777	0.879041	ELMOD2, HTRA1, METRNL, TARBP2, PTK2, PSMA7, C3, TBK1, IRAK1, POLR3D, HSF1, HRH4, MAPKAPK2, CD247, CCL26	202	1518	16792	0.82143	1	1	0.984476
Annotation Cluster 51	Enrichment Score: 0.6703381052220481
Category	Term	Count	%	PValue	Genes	List Total	Pop Hits	Pop Total	Fold Enrichment	Bonferroni	Benjamini	FDR
KEGG_PATHWAY	hsa04620:Toll-like receptor signaling pathway	4	1.71674	0.125339	MAP2K3, TBK1, IRAK1, AKT2	81	106	6879	3.20475	1	1	1
KEGG_PATHWAY	hsa05169:Epstein-Barr virus infection	4	1.71674	0.168924	MAP2K3, TBK1, IRAK1, AKT2	81	122	6879	2.78446	1	1	1
KEGG_PATHWAY	hsa05162:Measles	3	1.28755	0.460478	TBK1, IRAK1, AKT2	81	133	6879	1.91562	1	1	1
Annotation Cluster 52	Enrichment Score: 0.6432204780863032
Category	Term	Count	%	PValue	Genes	List Total	Pop Hits	Pop Total	Fold Enrichment	Bonferroni	Benjamini	FDR
GOTERM_BP_ALL	GO:0016569~covalent chromatin modification	12	5.15021	0.0671113	MBD3, HIRA, RBM14, CRTC2, H2AFY2, JADE3, PRKCA, BRD9, SMYD3, MYSM1, HMGN3, BAP1	202	550	16792	1.81372	1	0.909464	0.895083
UP_KEYWORDS	Chromatin regulator	7	3.00429	0.106874	HIRA, H2AFY2, BRD9, SMYD3, MYSM1, HMGN3, BAP1	233	287	20581	2.1544	1	0.748119	0.715463
GOTERM_BP_ALL	GO:0016570~histone modification	8	3.43348	0.275276	MBD3, RBM14, CRTC2, JADE3, PRKCA, SMYD3, MYSM1, BAP1	202	440	16792	1.51143	1	1	0.984476
GOTERM_BP_ALL	GO:0006325~chromatin organization	12	5.15021	0.314152	MBD3, HIRA, RBM14, CRTC2, H2AFY2, JADE3, PRKCA, BRD9, SMYD3, MYSM1, HMGN3, BAP1	202	768	16792	1.29889	1	1	0.984476
GOTERM_BP_ALL	GO:0043933~macromolecular complex subunit organization	33	14.1631	0.334064	CRTC2, LRRK2, PLOD3, MRPL14, JADE3, MYSM1, TMEM70, HIRA, STK11, IRAK1, HSF1, WASH1, BRD9, SMYD3, HMGN3, MBD3, RBM14, MICAL3, PRKCA, KCTD2, TRAPPC9, GTF2H5, TARBP2, PTK2, NUDT21, H2AFY2, CTTN, RASA1, MAPT, SEC24C, CCDC151, BAP1, CCL26	202	2461	16792	1.11469	1	1	0.984476
GOTERM_BP_ALL	GO:0051276~chromosome organization	14	6.00858	0.667224	MBD3, RBM14, CRTC2, JADE3, PRKCA, MYSM1, GTF2H5, PKIB, HIRA, H2AFY2, BRD9, SMYD3, HMGN3, BAP1	202	1184	16792	0.982941	1	1	0.984476
Annotation Cluster 53	Enrichment Score: 0.6285701550752897
Category	Term	Count	%	PValue	Genes	List Total	Pop Hits	Pop Total	Fold Enrichment	Bonferroni	Benjamini	FDR
GOTERM_MF_ALL	GO:0042803~protein homodimerization activity	13	5.5794	0.217147	CARS, LRRK2, SLC39A13, USF2, DCK, TARBP2, ERN1, TBX15, NUDT21, IRAK1, VAPB, CD247, TKT	215	730	16881	1.39824	1	1	0.996769
GOTERM_MF_ALL	GO:0046983~protein dimerization activity	19	8.15451	0.218678	CARS, LRRK2, TFE3, SLC39A13, USF2, DCK, TARBP2, ERN1, DRAP1, TBX15, NUDT21, MYCN, IRAK1, H2AFY2, VAPB, UBA3, ID3, CD247, TKT	215	1160	16881	1.28604	1	1	0.996769
GOTERM_MF_ALL	GO:0042802~identical protein binding	21	9.01288	0.273987	CARS, LRRK2, PTEN, SLC39A13, USF2, DCK, TARBP2, PSMA7, ERN1, DRAP1, TBX15, NUDT21, IRAK1, PUF60, VAPB, HSF1, UBA3, UHRF1BP1, CD247, TKT, CEP290	215	1358	16881	1.21417	1	1	0.996769
Annotation Cluster 54	Enrichment Score: 0.6205301823408089
Category	Term	Count	%	PValue	Genes	List Total	Pop Hits	Pop Total	Fold Enrichment	Bonferroni	Benjamini	FDR
GOTERM_BP_ALL	GO:1903533~regulation of protein targeting	8	3.43348	0.069577	GSK3A, AKT2, LRRK2, C8ORF4, KEAP1, UBE2J2, NODAL, BAP1	202	300	16792	2.21677	1	0.919212	0.904677
GOTERM_BP_ALL	GO:0033157~regulation of intracellular protein transport	9	3.86266	0.0811064	GSK3A, AKT2, LRRK2, C8ORF4, KEAP1, UBE2J2, CEP290, NODAL, BAP1	202	373	16792	2.00579	1	1	0.984476
GOTERM_BP_ALL	GO:0015031~protein transport	30	12.8755	0.0828402	RTN2, GSK3A, LRRK2, TGFBRAP1, KEAP1, SNX10, UBE2J2, SNX27, VPS51, AKT2, TRIM3, MFN2, WASH1, HMGN3, SIL1, CEP290, RAB2B, ICMT, C8ORF4, LMTK2, VPS13B, PRKCA, SCAMP3, KLHL20, NPLOC4, CTTN, SEC24C, NODAL, COPE, BAP1	202	1860	16792	1.34079	1	1	0.984476
GOTERM_BP_ALL	GO:0090316~positive regulation of intracellular protein transport	7	3.00429	0.0877217	GSK3A, AKT2, C8ORF4, UBE2J2, CEP290, NODAL, BAP1	202	256	16792	2.27305	1	1	0.984476
GOTERM_BP_ALL	GO:0006626~protein targeting to mitochondrion	5	2.14592	0.0929363	GSK3A, LRRK2, MFN2, UBE2J2, BAP1	202	143	16792	2.9066	1	1	0.984476
GOTERM_BP_ALL	GO:0006886~intracellular protein transport	18	7.72532	0.10482	RTN2, GSK3A, ICMT, LRRK2, TGFBRAP1, C8ORF4, KEAP1, UBE2J2, NPLOC4, CTTN, SNX27, AKT2, MFN2, SEC24C, SIL1, CEP290, NODAL, BAP1	202	1020	16792	1.46698	1	1	0.984476
GOTERM_BP_ALL	GO:1903214~regulation of protein targeting to mitochondrion	4	1.71674	0.113134	GSK3A, LRRK2, UBE2J2, BAP1	202	98	16792	3.39301	1	1	0.984476
GOTERM_BP_ALL	GO:0032386~regulation of intracellular transport	10	4.29185	0.114881	GSK3A, AKT2, LRRK2, C8ORF4, KEAP1, MAPT, UBE2J2, CEP290, NODAL, BAP1	202	472	16792	1.7612	1	1	0.984476
GOTERM_BP_ALL	GO:0007006~mitochondrial membrane organization	4	1.71674	0.126165	LETM1, SLC35F6, GSK3A, MFN2	202	103	16792	3.2283	1	1	0.984476
GOTERM_BP_ALL	GO:0032388~positive regulation of intracellular transport	7	3.00429	0.13227	GSK3A, AKT2, C8ORF4, UBE2J2, CEP290, NODAL, BAP1	202	288	16792	2.02049	1	1	0.984476
GOTERM_BP_ALL	GO:0010821~regulation of mitochondrion organization	6	2.57511	0.140602	SLC35F6, GSK3A, CTTN, LRRK2, UBE2J2, BAP1	202	229	16792	2.17804	1	1	0.984476
GOTERM_BP_ALL	GO:1903829~positive regulation of cellular protein localization	8	3.43348	0.145864	GSK3A, STK11, AKT2, C8ORF4, UBE2J2, CEP290, NODAL, BAP1	202	363	16792	1.83204	1	1	0.984476
GOTERM_BP_ALL	GO:0072655~establishment of protein localization to mitochondrion	5	2.14592	0.189028	GSK3A, LRRK2, MFN2, UBE2J2, BAP1	202	188	16792	2.21087	1	1	0.984476
GOTERM_BP_ALL	GO:0070585~protein localization to mitochondrion	5	2.14592	0.196137	GSK3A, LRRK2, MFN2, UBE2J2, BAP1	202	191	16792	2.17614	1	1	0.984476
GOTERM_BP_ALL	GO:1903747~regulation of establishment of protein localization to mitochondrion	4	1.71674	0.201141	GSK3A, LRRK2, UBE2J2, BAP1	202	129	16792	2.57763	1	1	0.984476
GOTERM_BP_ALL	GO:1903827~regulation of cellular protein localization	10	4.29185	0.232362	GSK3A, STK11, AKT2, LRRK2, C8ORF4, KEAP1, UBE2J2, CEP290, NODAL, BAP1	202	562	16792	1.47916	1	1	0.984476
GOTERM_BP_ALL	GO:0006839~mitochondrial transport	6	2.57511	0.238291	SLC35F6, GSK3A, LRRK2, MFN2, UBE2J2, BAP1	202	277	16792	1.80062	1	1	0.984476
GOTERM_BP_ALL	GO:0007005~mitochondrion organization	11	4.72103	0.257084	LETM1, SLC35F6, GSK3A, CLUH, CTTN, LRRK2, MFN2, MRPL14, UBE2J2, TMEM70, BAP1	202	653	16792	1.40033	1	1	0.984476
GOTERM_BP_ALL	GO:0034613~cellular protein localization	23	9.87124	0.277942	RTN2, GSK3A, STIL, ICMT, LRRK2, TGFBRAP1, KLHL21, C8ORF4, KEAP1, SNX10, UBE2J2, STK11, NPLOC4, CTTN, SNX27, H2AFY2, AKT2, MFN2, SEC24C, SIL1, CEP290, NODAL, BAP1	202	1600	16792	1.19498	1	1	0.984476
GOTERM_BP_ALL	GO:1903955~positive regulation of protein targeting to mitochondrion	3	1.28755	0.279578	GSK3A, UBE2J2, BAP1	202	87	16792	2.86651	1	1	0.984476
GOTERM_BP_ALL	GO:0070727~cellular macromolecule localization	23	9.87124	0.290936	RTN2, GSK3A, STIL, ICMT, LRRK2, TGFBRAP1, KLHL21, C8ORF4, KEAP1, SNX10, UBE2J2, STK11, NPLOC4, CTTN, SNX27, H2AFY2, AKT2, MFN2, SEC24C, SIL1, CEP290, NODAL, BAP1	202	1613	16792	1.18534	1	1	0.984476
GOTERM_BP_ALL	GO:0060341~regulation of cellular localization	13	5.5794	0.297537	GSK3A, LRRK2, PTEN, C8ORF4, KEAP1, UBE2J2, STK11, AKT2, MAPT, HMGN3, CEP290, NODAL, BAP1	202	834	16792	1.29577	1	1	0.984476
GOTERM_BP_ALL	GO:0033365~protein localization to organelle	13	5.5794	0.395607	GSK3A, STIL, LRRK2, KLHL21, C8ORF4, KEAP1, SNX10, UBE2J2, STK11, H2AFY2, MFN2, NODAL, BAP1	202	902	16792	1.19809	1	1	0.984476
GOTERM_BP_ALL	GO:0051223~regulation of protein transport	11	4.72103	0.402987	GSK3A, AKT2, LRRK2, C8ORF4, KEAP1, PRKCA, UBE2J2, CEP290, HMGN3, NODAL, BAP1	202	746	16792	1.22576	1	1	0.984476
GOTERM_BP_ALL	GO:1903749~positive regulation of establishment of protein localization to mitochondrion	3	1.28755	0.405461	GSK3A, UBE2J2, BAP1	202	116	16792	2.14988	1	1	0.984476
GOTERM_BP_ALL	GO:0006605~protein targeting	10	4.29185	0.463298	GSK3A, ICMT, AKT2, LRRK2, C8ORF4, MFN2, KEAP1, UBE2J2, NODAL, BAP1	202	701	16792	1.18586	1	1	0.984476
GOTERM_BP_ALL	GO:0051222~positive regulation of protein transport	7	3.00429	0.474487	GSK3A, AKT2, C8ORF4, UBE2J2, CEP290, NODAL, BAP1	202	460	16792	1.265	1	1	0.984476
GOTERM_BP_ALL	GO:0070201~regulation of establishment of protein localization	11	4.72103	0.521976	GSK3A, AKT2, LRRK2, C8ORF4, KEAP1, PRKCA, UBE2J2, CEP290, HMGN3, NODAL, BAP1	202	820	16792	1.11514	1	1	0.984476
GOTERM_BP_ALL	GO:0072594~establishment of protein localization to organelle	9	3.86266	0.54669	GSK3A, H2AFY2, LRRK2, C8ORF4, MFN2, KEAP1, UBE2J2, NODAL, BAP1	202	666	16792	1.12336	1	1	0.984476
GOTERM_BP_ALL	GO:1904951~positive regulation of establishment of protein localization	7	3.00429	0.588092	GSK3A, AKT2, C8ORF4, UBE2J2, CEP290, NODAL, BAP1	202	517	16792	1.12553	1	1	0.984476
GOTERM_BP_ALL	GO:0032880~regulation of protein localization	12	5.15021	0.606061	GSK3A, STK11, AKT2, LRRK2, C8ORF4, KEAP1, PRKCA, UBE2J2, CEP290, HMGN3, NODAL, BAP1	202	962	16792	1.03695	1	1	0.984476
GOTERM_BP_ALL	GO:0010822~positive regulation of mitochondrion organization	3	1.28755	0.612784	GSK3A, UBE2J2, BAP1	202	172	16792	1.44992	1	1	0.984476
GOTERM_BP_ALL	GO:0051049~regulation of transport	19	8.15451	0.81966	RTN2, SLC35F6, RAB2B, GSK3A, LRRK2, PTEN, C8ORF4, KEAP1, PRKCA, UBE2J2, C3, AKT2, LRRTM2, MAPT, HMGN3, CEP290, NODAL, CORIN, BAP1	202	1796	16792	0.879424	1	1	0.984476
GOTERM_BP_ALL	GO:0051050~positive regulation of transport	9	3.86266	0.866325	C3, RAB2B, GSK3A, AKT2, C8ORF4, UBE2J2, CEP290, NODAL, BAP1	202	920	16792	0.813216	1	1	0.984476
Annotation Cluster 55	Enrichment Score: 0.6175797590856457
Category	Term	Count	%	PValue	Genes	List Total	Pop Hits	Pop Total	Fold Enrichment	Bonferroni	Benjamini	FDR
KEGG_PATHWAY	hsa04664:Fc epsilon RI signaling pathway	3	1.28755	0.187064	MAP2K3, AKT2, PRKCA	81	68	6879	3.74673	1	1	1
KEGG_PATHWAY	hsa04015:Rap1 signaling pathway	5	2.14592	0.227548	MAP2K3, ANGPT2, AKT2, GNAI3, PRKCA	81	210	6879	2.02205	1	1	1
KEGG_PATHWAY	hsa05164:Influenza A	4	1.71674	0.329759	MAP2K3, TBK1, AKT2, PRKCA	81	174	6879	1.95232	1	1	1
Annotation Cluster 56	Enrichment Score: 0.61633875393493
Category	Term	Count	%	PValue	Genes	List Total	Pop Hits	Pop Total	Fold Enrichment	Bonferroni	Benjamini	FDR
GOTERM_BP_ALL	GO:0043902~positive regulation of multi-organism process	6	2.57511	0.0425104	TBK1, LARP1, VAPB, PRKCA, SASH1, TARBP2	202	159	16792	3.13693	1	0.731798	0.720227
GOTERM_BP_ALL	GO:0045070~positive regulation of viral genome replication	3	1.28755	0.0590794	LARP1, VAPB, TARBP2	202	33	16792	7.55716	1	0.871996	0.858207
GOTERM_BP_ALL	GO:0050792~regulation of viral process	6	2.57511	0.20609	LARP1, VAPB, ELMOD2, HTRA1, CD247, TARBP2	202	262	16792	1.90371	1	1	0.984476
GOTERM_BP_ALL	GO:0045069~regulation of viral genome replication	3	1.28755	0.252937	LARP1, VAPB, TARBP2	202	81	16792	3.07884	1	1	0.984476
GOTERM_BP_ALL	GO:0043903~regulation of symbiosis, encompassing mutualism through parasitism	6	2.57511	0.256306	LARP1, VAPB, ELMOD2, HTRA1, CD247, TARBP2	202	285	16792	1.75008	1	1	0.984476
GOTERM_BP_ALL	GO:1903902~positive regulation of viral life cycle	3	1.28755	0.306153	LARP1, VAPB, TARBP2	202	93	16792	2.68157	1	1	0.984476
GOTERM_BP_ALL	GO:0019079~viral genome replication	3	1.28755	0.362958	LARP1, VAPB, TARBP2	202	106	16792	2.3527	1	1	0.984476
GOTERM_BP_ALL	GO:0048524~positive regulation of viral process	3	1.28755	0.367263	LARP1, VAPB, TARBP2	202	107	16792	2.33071	1	1	0.984476
GOTERM_BP_ALL	GO:1903900~regulation of viral life cycle	3	1.28755	0.628384	LARP1, VAPB, TARBP2	202	177	16792	1.40896	1	1	0.984476
GOTERM_BP_ALL	GO:0019058~viral life cycle	5	2.14592	0.797733	LARP1, CCNT2, VAPB, USF2, TARBP2	202	455	16792	0.913502	1	1	0.984476
Annotation Cluster 57	Enrichment Score: 0.6135396957198794
Category	Term	Count	%	PValue	Genes	List Total	Pop Hits	Pop Total	Fold Enrichment	Bonferroni	Benjamini	FDR
GOTERM_MF_ALL	GO:0004843~thiol-dependent ubiquitin-specific protease activity	4	1.71674	0.0813041	USP10, USP11, MYSM1, BAP1	215	80	16881	3.92581	1	1	0.996769
GOTERM_BP_ALL	GO:0016579~protein deubiquitination	5	2.14592	0.0824369	WDR48, USP10, USP11, MYSM1, BAP1	202	137	16792	3.03389	1	1	0.984476
GOTERM_BP_ALL	GO:0070646~protein modification by small protein removal	5	2.14592	0.11373	WDR48, USP10, USP11, MYSM1, BAP1	202	154	16792	2.69898	1	1	0.984476
GOTERM_MF_ALL	GO:0101005~ubiquitinyl hydrolase activity	4	1.71674	0.195277	USP10, USP11, MYSM1, BAP1	215	120	16881	2.61721	1	1	0.996769
GOTERM_MF_ALL	GO:0036459~thiol-dependent ubiquitinyl hydrolase activity	4	1.71674	0.195277	USP10, USP11, MYSM1, BAP1	215	120	16881	2.61721	1	1	0.996769
GOTERM_MF_ALL	GO:0019783~ubiquitin-like protein-specific protease activity	4	1.71674	0.2315	USP10, USP11, MYSM1, BAP1	215	131	16881	2.39744	1	1	0.996769
UP_KEYWORDS	Protease	9	3.86266	0.272019	USP10, USP11, HTRA1, AGA, MYSM1, ADAMTS6, PSMA7, BAP1, CORIN	233	544	20581	1.46135	1	1	0.960159
GOTERM_MF_ALL	GO:0008234~cysteine-type peptidase activity	4	1.71674	0.466871	USP10, USP11, MYSM1, BAP1	215	200	16881	1.57033	1	1	0.996769
UP_KEYWORDS	Thiol protease	3	1.28755	0.52295	USP10, USP11, BAP1	233	153	20581	1.73197	1	1	0.960159
GOTERM_MF_ALL	GO:0008233~peptidase activity	10	4.29185	0.586871	C3, USP10, USP11, HTRA1, AGA, MYSM1, ADAMTS6, PSMA7, BAP1, CORIN	215	733	16881	1.07116	1	1	0.996769
GOTERM_MF_ALL	GO:0070011~peptidase activity, acting on L-amino acid peptides	9	3.86266	0.679675	C3, USP10, USP11, HTRA1, MYSM1, ADAMTS6, PSMA7, BAP1, CORIN	215	708	16881	0.998088	1	1	0.996769
Annotation Cluster 58	Enrichment Score: 0.6077483991449645
Category	Term	Count	%	PValue	Genes	List Total	Pop Hits	Pop Total	Fold Enrichment	Bonferroni	Benjamini	FDR
GOTERM_BP_ALL	GO:0007178~transmembrane receptor protein serine/threonine kinase signaling pathway	8	3.43348	0.0924825	RBM14, STK11, IRAK1, TGFBRAP1, HTRA1, PTK2, NODAL, RUNX2	202	322	16792	2.06531	1	1	0.984476
GOTERM_BP_ALL	GO:0007179~transforming growth factor beta receptor signaling pathway	5	2.14592	0.123806	STK11, TGFBRAP1, HTRA1, PTK2, NODAL	202	159	16792	2.61411	1	1	0.984476
GOTERM_BP_ALL	GO:0048608~reproductive structure development	8	3.43348	0.234937	STK11, WDR48, HSF1, PTEN, HTRA1, FNDC3A, PTK2, NODAL	202	418	16792	1.59098	1	1	0.984476
GOTERM_BP_ALL	GO:0061458~reproductive system development	8	3.43348	0.243919	STK11, WDR48, HSF1, PTEN, HTRA1, FNDC3A, PTK2, NODAL	202	423	16792	1.57217	1	1	0.984476
GOTERM_BP_ALL	GO:0001890~placenta development	4	1.71674	0.251465	HSF1, HTRA1, PTK2, NODAL	202	145	16792	2.29321	1	1	0.984476
GOTERM_BP_ALL	GO:0071560~cellular response to transforming growth factor beta stimulus	5	2.14592	0.251905	STK11, TGFBRAP1, HTRA1, PTK2, NODAL	202	213	16792	1.95138	1	1	0.984476
GOTERM_BP_ALL	GO:0071559~response to transforming growth factor beta	5	2.14592	0.258228	STK11, TGFBRAP1, HTRA1, PTK2, NODAL	202	215	16792	1.93323	1	1	0.984476
GOTERM_BP_ALL	GO:0071363~cellular response to growth factor stimulus	10	4.29185	0.308615	ERN1, STK11, ANGPT2, TGFBRAP1, MAPKAPK2, HTRA1, PTK2, NODAL, MAP2K5, RUNX2	202	610	16792	1.36277	1	1	0.984476
GOTERM_BP_ALL	GO:0070848~response to growth factor	10	4.29185	0.348782	ERN1, STK11, ANGPT2, TGFBRAP1, MAPKAPK2, HTRA1, PTK2, NODAL, MAP2K5, RUNX2	202	634	16792	1.31118	1	1	0.984476
GOTERM_BP_ALL	GO:0090092~regulation of transmembrane receptor protein serine/threonine kinase signaling pathway	3	1.28755	0.724145	STK11, HTRA1, NODAL	202	212	16792	1.17635	1	1	0.984476
Annotation Cluster 59	Enrichment Score: 0.6050377632796162
Category	Term	Count	%	PValue	Genes	List Total	Pop Hits	Pop Total	Fold Enrichment	Bonferroni	Benjamini	FDR
GOTERM_BP_ALL	GO:0097190~apoptotic signaling pathway	12	5.15021	0.0919665	ERN1, SLC35F6, GSK3A, STK11, MELK, CTTN, PARP2, LRRK2, PTEN, PRKCA, HYOU1, MAP2K5	202	583	16792	1.71105	1	1	0.984476
GOTERM_BP_ALL	GO:0043066~negative regulation of apoptotic process	14	6.00858	0.182798	SLC35F6, STIL, LRRK2, PTEN, SLC39A10, PRKCA, PTK2, KLHL20, CTTN, IRAK1, RASA1, HSF1, HYOU1, MAP2K5	202	818	16792	1.42274	1	1	0.984476
GOTERM_BP_ALL	GO:0043069~negative regulation of programmed cell death	14	6.00858	0.195037	SLC35F6, STIL, LRRK2, PTEN, SLC39A10, PRKCA, PTK2, KLHL20, CTTN, IRAK1, RASA1, HSF1, HYOU1, MAP2K5	202	829	16792	1.40386	1	1	0.984476
GOTERM_BP_ALL	GO:0006915~apoptotic process	26	11.1588	0.199426	SLC35F6, GSK3A, TRIO, LRRK2, PTEN, STK11, IRAK1, PUF60, AKT2, HSF1, MFN2, MAP2K5, STIL, PARP2, C8ORF4, SLC39A10, PRKCA, PTK2, KLHL20, ERN1, MELK, CTTN, RASA1, ID3, HYOU1, NODAL	202	1747	16792	1.23718	1	1	0.984476
GOTERM_BP_ALL	GO:0008283~cell proliferation	27	11.588	0.228942	SLC35F6, NUMBL, WDR48, LRRK2, HTRA1, PTEN, STK11, LARP1, TBK1, IRAK1, HSF1, MFN2, MAP2K5, RBM38, STIL, SLC39A10, PRKCA, RUNX2, PTK2, ERN1, MYCN, MELK, IMPDH1, OGN, NODAL, BAP1, CCL26	202	1861	16792	1.20606	1	1	0.984476
GOTERM_BP_ALL	GO:2001234~negative regulation of apoptotic signaling pathway	5	2.14592	0.244237	SLC35F6, CTTN, LRRK2, HYOU1, MAP2K5	202	210	16792	1.97926	1	1	0.984476
GOTERM_BP_ALL	GO:0008219~cell death	28	12.0172	0.244424	SLC35F6, GSK3A, TRIO, LRRK2, PTEN, STK11, TBK1, IRAK1, PUF60, AKT2, HSF1, MFN2, MAP2K5, STIL, PARP2, C8ORF4, SLC39A10, PRKCA, PTK2, KLHL20, ERN1, MYCN, MELK, CTTN, RASA1, ID3, HYOU1, NODAL	202	1958	16792	1.18877	1	1	0.984476
GOTERM_BP_ALL	GO:0060548~negative regulation of cell death	14	6.00858	0.278275	SLC35F6, STIL, LRRK2, PTEN, SLC39A10, PRKCA, PTK2, KLHL20, CTTN, IRAK1, RASA1, HSF1, HYOU1, MAP2K5	202	897	16792	1.29744	1	1	0.984476
GOTERM_BP_ALL	GO:0012501~programmed cell death	26	11.1588	0.291592	SLC35F6, GSK3A, TRIO, LRRK2, PTEN, STK11, IRAK1, PUF60, AKT2, HSF1, MFN2, MAP2K5, STIL, PARP2, C8ORF4, SLC39A10, PRKCA, PTK2, KLHL20, ERN1, MELK, CTTN, RASA1, ID3, HYOU1, NODAL	202	1852	16792	1.16703	1	1	0.984476
GOTERM_BP_ALL	GO:2001233~regulation of apoptotic signaling pathway	7	3.00429	0.305646	SLC35F6, GSK3A, CTTN, LRRK2, PTEN, HYOU1, MAP2K5	202	380	16792	1.53132	1	1	0.984476
GOTERM_BP_ALL	GO:0010941~regulation of cell death	21	9.01288	0.349991	SLC35F6, GSK3A, STIL, TRIO, LRRK2, PTEN, SLC39A10, PRKCA, PTK2, KLHL20, MYCN, MELK, TBK1, CTTN, IRAK1, RASA1, HSF1, ID3, HYOU1, NODAL, MAP2K5	202	1509	16792	1.15686	1	1	0.984476
GOTERM_BP_ALL	GO:0042981~regulation of apoptotic process	19	8.15451	0.411393	SLC35F6, GSK3A, STIL, TRIO, LRRK2, PTEN, SLC39A10, PRKCA, PTK2, KLHL20, MELK, CTTN, IRAK1, RASA1, HSF1, ID3, HYOU1, NODAL, MAP2K5	202	1400	16792	1.12818	1	1	0.984476
GOTERM_BP_ALL	GO:0043067~regulation of programmed cell death	19	8.15451	0.427117	SLC35F6, GSK3A, STIL, TRIO, LRRK2, PTEN, SLC39A10, PRKCA, PTK2, KLHL20, MELK, CTTN, IRAK1, RASA1, HSF1, ID3, HYOU1, NODAL, MAP2K5	202	1413	16792	1.1178	1	1	0.984476
Annotation Cluster 60	Enrichment Score: 0.5820322795859328
Category	Term	Count	%	PValue	Genes	List Total	Pop Hits	Pop Total	Fold Enrichment	Bonferroni	Benjamini	FDR
GOTERM_BP_ALL	GO:0044282~small molecule catabolic process	9	3.86266	0.0530252	BCKDK, AKT2, EHHADH, PTEN, NUDT19, OGDH, GALM, HAGH, THNSL2	202	341	16792	2.19401	1	0.826854	0.813779
GOTERM_BP_ALL	GO:0016054~organic acid catabolic process	6	2.57511	0.12831	BCKDK, AKT2, EHHADH, NUDT19, OGDH, THNSL2	202	222	16792	2.24672	1	1	0.984476
GOTERM_BP_ALL	GO:0006631~fatty acid metabolic process	8	3.43348	0.149595	C3, AKT2, AGMO, EHHADH, MAPKAPK2, NUDT19, THNSL2, QKI	202	366	16792	1.81702	1	1	0.984476
GOTERM_BP_ALL	GO:0006635~fatty acid beta-oxidation	3	1.28755	0.200032	AKT2, EHHADH, NUDT19	202	69	16792	3.61429	1	1	0.984476
GOTERM_BP_ALL	GO:0046395~carboxylic acid catabolic process	5	2.14592	0.203485	BCKDK, AKT2, EHHADH, NUDT19, OGDH	202	194	16792	2.14249	1	1	0.984476
GOTERM_BP_ALL	GO:0009062~fatty acid catabolic process	3	1.28755	0.279578	AKT2, EHHADH, NUDT19	202	87	16792	2.86651	1	1	0.984476
GOTERM_BP_ALL	GO:0044712~single-organism catabolic process	13	5.5794	0.301728	SGTA, PTEN, UBE2J2, THNSL2, BCKDK, NPLOC4, EHHADH, NT5C1A, AKT2, NUDT19, OGDH, GALM, HAGH	202	837	16792	1.29113	1	1	0.984476
GOTERM_BP_ALL	GO:0019395~fatty acid oxidation	3	1.28755	0.314975	AKT2, EHHADH, NUDT19	202	95	16792	2.62512	1	1	0.984476
GOTERM_BP_ALL	GO:0034440~lipid oxidation	3	1.28755	0.323773	AKT2, EHHADH, NUDT19	202	97	16792	2.57099	1	1	0.984476
GOTERM_BP_ALL	GO:0072329~monocarboxylic acid catabolic process	3	1.28755	0.354316	AKT2, EHHADH, NUDT19	202	104	16792	2.39794	1	1	0.984476
GOTERM_BP_ALL	GO:0030258~lipid modification	5	2.14592	0.383887	INPP5B, AKT2, EHHADH, PTEN, NUDT19	202	262	16792	1.58643	1	1	0.984476
GOTERM_BP_ALL	GO:0044242~cellular lipid catabolic process	3	1.28755	0.643493	AKT2, EHHADH, NUDT19	202	182	16792	1.37025	1	1	0.984476
GOTERM_BP_ALL	GO:0016042~lipid catabolic process	3	1.28755	0.869996	AKT2, EHHADH, NUDT19	202	294	16792	0.848252	1	1	0.984476
Annotation Cluster 61	Enrichment Score: 0.5767643200417382
Category	Term	Count	%	PValue	Genes	List Total	Pop Hits	Pop Total	Fold Enrichment	Bonferroni	Benjamini	FDR
GOTERM_BP_ALL	GO:0000188~inactivation of MAPK activity	3	1.28755	0.0383853	GPS2, DUSP8, DUSP7	202	26	16792	9.59177	1	0.697266	0.68624
GOTERM_BP_ALL	GO:0071901~negative regulation of protein serine/threonine kinase activity	5	2.14592	0.0663387	PKIB, PTEN, GPS2, DUSP8, DUSP7	202	127	16792	3.27278	1	0.909464	0.895083
INTERPRO	IPR000340:Dual specificity phosphatase, catalytic domain	3	1.28755	0.094216	PTEN, DUSP8, DUSP7	224	43	18559	5.78042	1	1	1
GOTERM_MF_ALL	GO:0008138~protein tyrosine/serine/threonine phosphatase activity	3	1.28755	0.115315	PTEN, DUSP8, DUSP7	215	46	16881	5.12063	1	1	0.996769
GOTERM_BP_ALL	GO:0043407~negative regulation of MAP kinase activity	3	1.28755	0.21316	GPS2, DUSP8, DUSP7	202	72	16792	3.4637	1	1	0.984476
GOTERM_BP_ALL	GO:0016311~dephosphorylation	8	3.43348	0.246329	INPP5B, NT5C1A, PCDH11X, PTEN, SLC39A10, DUSP8, THNSL2, DUSP7	202	424	16792	1.56847	1	1	0.984476
GOTERM_BP_ALL	GO:0043409~negative regulation of MAPK cascade	4	1.71674	0.264336	PTEN, GPS2, DUSP8, DUSP7	202	149	16792	2.23164	1	1	0.984476
GOTERM_BP_ALL	GO:0035335~peptidyl-tyrosine dephosphorylation	3	1.28755	0.332542	PTEN, DUSP8, DUSP7	202	99	16792	2.51905	1	1	0.984476
GOTERM_MF_ALL	GO:0004725~protein tyrosine phosphatase activity	3	1.28755	0.380734	PTEN, DUSP8, DUSP7	215	104	16881	2.26489	1	1	0.996769
UP_KEYWORDS	Protein phosphatase	3	1.28755	0.443402	PTEN, DUSP8, DUSP7	233	133	20581	1.99242	1	1	0.960159
GOTERM_MF_ALL	GO:0016791~phosphatase activity	5	2.14592	0.475751	INPP5B, NT5C1A, PTEN, DUSP8, DUSP7	215	280	16881	1.40208	1	1	0.996769
GOTERM_BP_ALL	GO:0006470~protein dephosphorylation	4	1.71674	0.594252	PTEN, SLC39A10, DUSP8, DUSP7	202	256	16792	1.29889	1	1	0.984476
GOTERM_MF_ALL	GO:0004721~phosphoprotein phosphatase activity	3	1.28755	0.668437	PTEN, DUSP8, DUSP7	215	180	16881	1.3086	1	1	0.996769
GOTERM_MF_ALL	GO:0042578~phosphoric ester hydrolase activity	5	2.14592	0.705441	INPP5B, NT5C1A, PTEN, DUSP8, DUSP7	215	376	16881	1.0441	1	1	0.996769
GOTERM_MF_ALL	GO:0016788~hydrolase activity, acting on ester bonds	9	3.86266	0.776386	ERN1, INPP5B, POP5, NT5C1A, PTEN, NUDT19, HAGH, DUSP8, DUSP7	215	779	16881	0.90712	1	1	0.996769
Annotation Cluster 62	Enrichment Score: 0.5624912207718737
Category	Term	Count	%	PValue	Genes	List Total	Pop Hits	Pop Total	Fold Enrichment	Bonferroni	Benjamini	FDR
GOTERM_BP_ALL	GO:0002831~regulation of response to biotic stimulus	7	3.00429	0.0059306	TBK1, ELMOD2, HTRA1, PRKCA, CD247, SASH1, TARBP2	202	136	16792	4.27868	1	0.236923	0.233177
GOTERM_BP_ALL	GO:0043900~regulation of multi-organism process	10	4.29185	0.038055	TBK1, LARP1, VAPB, ELMOD2, HTRA1, PRKCA, CD247, SASH1, NODAL, TARBP2	202	377	16792	2.20501	1	0.697266	0.68624
GOTERM_BP_ALL	GO:0080134~regulation of response to stress	22	9.44206	0.0899991	ELMOD2, LRRK2, SGTA, PTEN, HTRA1, GPS2, PRKCA, METRNL, TARBP2, PSMA7, ERN1, C3, TBK1, NSMCE4A, IRAK1, POLR3D, HSF1, MAPKAPK2, HYOU1, CD247, SASH1, CCL26	202	1285	16792	1.42322	1	1	0.984476
GOTERM_BP_ALL	GO:0032101~regulation of response to external stimulus	14	6.00858	0.0930079	SEMA6B, ANGPT2, ELMOD2, PTEN, HTRA1, PRKCA, METRNL, TARBP2, C3, TBK1, PLXNA1, CD247, SASH1, CCL26	202	721	16792	1.61415	1	1	0.984476
GOTERM_BP_ALL	GO:0031663~lipopolysaccharide-mediated signaling pathway	3	1.28755	0.116461	IRAK1, PRKCA, SASH1	202	49	16792	5.08951	1	1	0.984476
GOTERM_BP_ALL	GO:0031347~regulation of defense response	12	5.15021	0.188097	C3, TBK1, IRAK1, ELMOD2, POLR3D, MAPKAPK2, HTRA1, CD247, METRNL, PSMA7, TARBP2, CCL26	202	676	16792	1.47566	1	1	0.984476
GOTERM_BP_ALL	GO:0071222~cellular response to lipopolysaccharide	4	1.71674	0.264336	IRAK1, HSF1, PRKCA, SASH1	202	149	16792	2.23164	1	1	0.984476
GOTERM_BP_ALL	GO:0071219~cellular response to molecule of bacterial origin	4	1.71674	0.282454	IRAK1, HSF1, PRKCA, SASH1	202	155	16792	2.14526	1	1	0.984476
GOTERM_BP_ALL	GO:0071216~cellular response to biotic stimulus	4	1.71674	0.34921	IRAK1, HSF1, PRKCA, SASH1	202	175	16792	1.90008	1	1	0.984476
GOTERM_BP_ALL	GO:0071396~cellular response to lipid	8	3.43348	0.409563	RBM14, IRAK1, HSF1, ID3, PRKCA, SMYD3, SASH1, NODAL	202	509	16792	1.30654	1	1	0.984476
GOTERM_BP_ALL	GO:0033993~response to lipid	12	5.15021	0.454848	MBD3, RBM14, IRAK1, HSF1, MAPKAPK2, PTEN, ID3, PRKCA, SMYD3, SASH1, SCAMP3, NODAL	202	860	16792	1.15994	1	1	0.984476
GOTERM_BP_ALL	GO:0002682~regulation of immune system process	18	7.72532	0.485318	ZBTB46, ELMOD2, TFE3, PTEN, HTRA1, C8ORF4, SLC39A10, PRKCA, TARBP2, PTK2, PSMA7, C3, STK11, TBK1, IRAK1, POLR3D, MAPKAPK2, CD247	202	1378	16792	1.08586	1	1	0.984476
GOTERM_BP_ALL	GO:0032496~response to lipopolysaccharide	5	2.14592	0.493155	IRAK1, HSF1, MAPKAPK2, PRKCA, SASH1	202	302	16792	1.3763	1	1	0.984476
GOTERM_BP_ALL	GO:0002237~response to molecule of bacterial origin	5	2.14592	0.529228	IRAK1, HSF1, MAPKAPK2, PRKCA, SASH1	202	316	16792	1.31533	1	1	0.984476
GOTERM_BP_ALL	GO:0043207~response to external biotic stimulus	11	4.72103	0.53605	TBK1, IRAK1, ELMOD2, POLR3D, HSF1, MAPKAPK2, HTRA1, PRKCA, CD247, SASH1, TARBP2	202	829	16792	1.10303	1	1	0.984476
GOTERM_BP_ALL	GO:0051707~response to other organism	11	4.72103	0.53605	TBK1, IRAK1, ELMOD2, POLR3D, HSF1, MAPKAPK2, HTRA1, PRKCA, CD247, SASH1, TARBP2	202	829	16792	1.10303	1	1	0.984476
GOTERM_BP_ALL	GO:0009607~response to biotic stimulus	11	4.72103	0.602571	TBK1, IRAK1, ELMOD2, POLR3D, HSF1, MAPKAPK2, HTRA1, PRKCA, CD247, SASH1, TARBP2	202	873	16792	1.04744	1	1	0.984476
GOTERM_BP_ALL	GO:0002252~immune effector process	9	3.86266	0.66855	C3, TBK1, ELMOD2, POLR3D, HTRA1, C8ORF4, CD247, PTK2, TARBP2	202	742	16792	1.0083	1	1	0.984476
GOTERM_BP_ALL	GO:0009605~response to external stimulus	23	9.87124	0.75858	SEMA6B, MBD3, ANGPT2, ELMOD2, LRRK2, PTEN, HTRA1, PRKCA, METRNL, USF2, TARBP2, PTK2, C3, TBK1, IRAK1, POLR3D, HSF1, OGN, MAPKAPK2, PLXNA1, CD247, SASH1, CCL26	202	2073	16792	0.922316	1	1	0.984476
GOTERM_BP_ALL	GO:0009617~response to bacterium	6	2.57511	0.783896	TBK1, IRAK1, HSF1, MAPKAPK2, PRKCA, SASH1	202	544	16792	0.916861	1	1	0.984476
GOTERM_BP_ALL	GO:0006952~defense response	15	6.43777	0.879041	ELMOD2, HTRA1, METRNL, TARBP2, PTK2, PSMA7, C3, TBK1, IRAK1, POLR3D, HSF1, HRH4, MAPKAPK2, CD247, CCL26	202	1518	16792	0.82143	1	1	0.984476
Annotation Cluster 63	Enrichment Score: 0.5472582814977905
Category	Term	Count	%	PValue	Genes	List Total	Pop Hits	Pop Total	Fold Enrichment	Bonferroni	Benjamini	FDR
GOTERM_CC_ALL	GO:0031984~organelle subcompartment	7	3.00429	0.18508	RTN2, HACE1, VPS51, LRRK2, LPCAT2, TRAPPC9, KLHL20	217	322	18224	1.82569	1	1	0.973856
GOTERM_CC_ALL	GO:0098791~Golgi subcompartment	6	2.57511	0.292351	HACE1, VPS51, LRRK2, LPCAT2, TRAPPC9, KLHL20	217	303	18224	1.663	1	1	0.973856
GOTERM_CC_ALL	GO:0005802~trans-Golgi network	4	1.71674	0.42166	VPS51, LRRK2, TRAPPC9, KLHL20	217	200	18224	1.67963	1	1	0.973856
Annotation Cluster 64	Enrichment Score: 0.515544020680606
Category	Term	Count	%	PValue	Genes	List Total	Pop Hits	Pop Total	Fold Enrichment	Bonferroni	Benjamini	FDR
GOTERM_BP_ALL	GO:0070613~regulation of protein processing	3	1.28755	0.261817	INPP5B, C3, LRRK2	202	83	16792	3.00465	1	1	0.984476
GOTERM_BP_ALL	GO:1903317~regulation of protein maturation	3	1.28755	0.266258	INPP5B, C3, LRRK2	202	84	16792	2.96888	1	1	0.984476
GOTERM_BP_ALL	GO:0051604~protein maturation	5	2.14592	0.407445	INPP5B, C3, LRRK2, AGA, CORIN	202	271	16792	1.53374	1	1	0.984476
Annotation Cluster 65	Enrichment Score: 0.5148077433672402
Category	Term	Count	%	PValue	Genes	List Total	Pop Hits	Pop Total	Fold Enrichment	Bonferroni	Benjamini	FDR
GOTERM_BP_ALL	GO:0016054~organic acid catabolic process	6	2.57511	0.12831	BCKDK, AKT2, EHHADH, NUDT19, OGDH, THNSL2	202	222	16792	2.24672	1	1	0.984476
GOTERM_BP_ALL	GO:0006520~cellular amino acid metabolic process	5	2.14592	0.351612	CARS, BCKDK, LRRC47, OGDH, THNSL2	202	250	16792	1.66257	1	1	0.984476
GOTERM_BP_ALL	GO:1901565~organonitrogen compound catabolic process	5	2.14592	0.632781	BCKDK, NT5C1A, OGN, OGDH, THNSL2	202	362	16792	1.14819	1	1	0.984476
Annotation Cluster 66	Enrichment Score: 0.5070584220213551
Category	Term	Count	%	PValue	Genes	List Total	Pop Hits	Pop Total	Fold Enrichment	Bonferroni	Benjamini	FDR
GOTERM_BP_ALL	GO:0016050~vesicle organization	7	3.00429	0.143311	VAPB, AKT2, TGFBRAP1, GNAI3, SNX10, TRAPPC9, SEC24C	202	295	16792	1.97255	1	1	0.984476
GOTERM_BP_ALL	GO:0061025~membrane fusion	5	2.14592	0.196137	HACE1, AKT2, TGFBRAP1, GNAI3, MFN2	202	191	16792	2.17614	1	1	0.984476
GOTERM_BP_ALL	GO:0044801~single-organism membrane fusion	4	1.71674	0.287054	AKT2, TGFBRAP1, GNAI3, MFN2	202	156	16792	2.13151	1	1	0.984476
GOTERM_BP_ALL	GO:0048284~organelle fusion	4	1.71674	0.313957	AKT2, TGFBRAP1, GNAI3, MFN2	202	163	16792	2.03997	1	1	0.984476
GOTERM_BP_ALL	GO:0006906~vesicle fusion	3	1.28755	0.384366	AKT2, TGFBRAP1, GNAI3	202	111	16792	2.24672	1	1	0.984476
GOTERM_BP_ALL	GO:0090174~organelle membrane fusion	3	1.28755	0.405461	AKT2, TGFBRAP1, GNAI3	202	116	16792	2.14988	1	1	0.984476
GOTERM_BP_ALL	GO:0044802~single-organism membrane organization	10	4.29185	0.714865	LETM1, SLC35F6, GSK3A, ICMT, AKT2, TGFBRAP1, PTEN, GNAI3, MFN2, PRKCA	202	866	16792	0.959916	1	1	0.984476
Annotation Cluster 67	Enrichment Score: 0.5056512695198473
Category	Term	Count	%	PValue	Genes	List Total	Pop Hits	Pop Total	Fold Enrichment	Bonferroni	Benjamini	FDR
INTERPRO	IPR003591:Leucine-rich repeat, typical subtype	5	2.14592	0.168033	LRRC47, LINGO4, LRRK2, OGN, LRRTM2	224	178	18559	2.32732	1	1	1
INTERPRO	IPR001611:Leucine-rich repeat	5	2.14592	0.38894	LRRC47, LINGO4, LRRK2, OGN, LRRTM2	224	263	18559	1.57515	1	1	1
UP_KEYWORDS	Leucine-rich repeat	5	2.14592	0.465337	LRRC47, LINGO4, LRRK2, OGN, LRRTM2	233	311	20581	1.4201	1	1	0.960159
Annotation Cluster 68	Enrichment Score: 0.4976736297471243
Category	Term	Count	%	PValue	Genes	List Total	Pop Hits	Pop Total	Fold Enrichment	Bonferroni	Benjamini	FDR
GOTERM_BP_ALL	GO:0046621~negative regulation of organ growth	3	1.28755	0.0305856	GSK3A, PTEN, PTK2	202	23	16792	10.8429	1	0.645333	0.635128
GOTERM_BP_ALL	GO:0001667~ameboidal-type cell migration	9	3.86266	0.0390988	SEMA6B, ANGPT2, PTEN, PRKCA, AAMP, SASH1, PTK2, NODAL, MAP2K5	202	320	16792	2.338	1	0.70275	0.691638
GOTERM_BP_ALL	GO:0048640~negative regulation of developmental growth	4	1.71674	0.0887784	SEMA6B, GSK3A, PTEN, PTK2	202	88	16792	3.77858	1	1	0.984476
GOTERM_BP_ALL	GO:0050771~negative regulation of axonogenesis	3	1.28755	0.182692	SEMA6B, PTEN, PTK2	202	65	16792	3.83671	1	1	0.984476
GOTERM_BP_ALL	GO:0046620~regulation of organ growth	3	1.28755	0.261817	GSK3A, PTEN, PTK2	202	83	16792	3.00465	1	1	0.984476
GOTERM_BP_ALL	GO:0010721~negative regulation of cell development	6	2.57511	0.304904	SEMA6B, GSK3A, MYCN, PTEN, PTK2, NODAL	202	306	16792	1.62997	1	1	0.984476
UP_KEYWORDS	Neurogenesis	5	2.14592	0.310738	SEMA6B, GSK3A, NUMBL, BEX1, PTEN	233	250	20581	1.76661	1	1	0.960159
GOTERM_BP_ALL	GO:0045926~negative regulation of growth	5	2.14592	0.324438	SEMA6B, GSK3A, STK11, PTEN, PTK2	202	240	16792	1.73185	1	1	0.984476
GOTERM_BP_ALL	GO:0040013~negative regulation of locomotion	5	2.14592	0.372836	SEMA6B, ANGPT2, PTEN, NODAL, MAP2K5	202	258	16792	1.61102	1	1	0.984476
GOTERM_BP_ALL	GO:0051271~negative regulation of cellular component movement	5	2.14592	0.37717	SEMA6B, ANGPT2, PTEN, NODAL, MAP2K5	202	259	16792	1.6048	1	1	0.984476
GOTERM_BP_ALL	GO:0051093~negative regulation of developmental process	11	4.72103	0.39164	SEMA6B, GSK3A, STK11, MYCN, ANGPT2, ZBTB46, PTEN, ID3, PTK2, NODAL, MAP2K5	202	739	16792	1.23737	1	1	0.984476
GOTERM_BP_ALL	GO:0010771~negative regulation of cell morphogenesis involved in differentiation	3	1.28755	0.417952	SEMA6B, PTEN, PTK2	202	119	16792	2.09568	1	1	0.984476
GOTERM_BP_ALL	GO:0010977~negative regulation of neuron projection development	3	1.28755	0.462569	SEMA6B, PTEN, PTK2	202	130	16792	1.91835	1	1	0.984476
GOTERM_BP_ALL	GO:0035265~organ growth	3	1.28755	0.493741	GSK3A, PTEN, PTK2	202	138	16792	1.80715	1	1	0.984476
GOTERM_BP_ALL	GO:0031345~negative regulation of cell projection organization	3	1.28755	0.548851	SEMA6B, PTEN, PTK2	202	153	16792	1.62997	1	1	0.984476
GOTERM_BP_ALL	GO:0051241~negative regulation of multicellular organismal process	13	5.5794	0.563021	SEMA6B, GSK3A, ANGPT2, ZBTB46, PTEN, PTK2, STK11, MYCN, TBK1, HSF1, ID3, NODAL, MAP2K5	202	1017	16792	1.06261	1	1	0.984476
GOTERM_BP_ALL	GO:0050768~negative regulation of neurogenesis	4	1.71674	0.565757	SEMA6B, MYCN, PTEN, PTK2	202	245	16792	1.3572	1	1	0.984476
GOTERM_BP_ALL	GO:0051961~negative regulation of nervous system development	4	1.71674	0.61512	SEMA6B, MYCN, PTEN, PTK2	202	264	16792	1.25953	1	1	0.984476
GOTERM_BP_ALL	GO:0045596~negative regulation of cell differentiation	8	3.43348	0.64906	SEMA6B, GSK3A, MYCN, ZBTB46, PTEN, ID3, PTK2, NODAL	202	640	16792	1.03911	1	1	0.984476
GOTERM_BP_ALL	GO:0045665~negative regulation of neuron differentiation	3	1.28755	0.675029	SEMA6B, PTEN, PTK2	202	193	16792	1.29216	1	1	0.984476
GOTERM_BP_ALL	GO:0010243~response to organonitrogen compound	7	3.00429	0.915249	GSK3A, AKT2, LRRK2, GNB2, HSF1, PTEN, PTK2	202	789	16792	0.737517	1	1	0.984476
Annotation Cluster 69	Enrichment Score: 0.4950878056099804
Category	Term	Count	%	PValue	Genes	List Total	Pop Hits	Pop Total	Fold Enrichment	Bonferroni	Benjamini	FDR
GOTERM_MF_ALL	GO:0015631~tubulin binding	7	3.00429	0.170456	VAPB, LRRK2, KIF1C, WASH1, MAPT, SLC6A2, CEP290	215	294	16881	1.86944	1	1	0.996769
GOTERM_MF_ALL	GO:0008017~microtubule binding	5	2.14592	0.302146	VAPB, LRRK2, KIF1C, MAPT, CEP290	215	219	16881	1.79261	1	1	0.996769
GOTERM_MF_ALL	GO:0008092~cytoskeletal protein binding	11	4.72103	0.635195	VAPB, LRRK2, MICAL3, LMTK2, KIF1C, WASH1, MAPT, SLC6A2, CEP290, PTK2, KLHL20	215	846	16881	1.0209	1	1	0.996769
Annotation Cluster 70	Enrichment Score: 0.48922050411056256
Category	Term	Count	%	PValue	Genes	List Total	Pop Hits	Pop Total	Fold Enrichment	Bonferroni	Benjamini	FDR
GOTERM_BP_ALL	GO:0032535~regulation of cellular component size	9	3.86266	0.0634597	SEMA6B, CTTN, CRABP2, RASA1, PTEN, PLXNA1, WASH1, MAPT, CCL26	202	354	16792	2.11344	1	0.888175	0.874131
GOTERM_BP_ALL	GO:0044087~regulation of cellular component biogenesis	15	6.43777	0.105311	RBM14, STIL, LRRK2, PTEN, PRKCA, GTF2H5, PTK2, CTTN, RASA1, HSF1, LRRTM2, WASH1, MAPT, CCDC151, CCL26	202	807	16792	1.54514	1	1	0.984476
GOTERM_BP_ALL	GO:0051493~regulation of cytoskeleton organization	9	3.86266	0.135844	RBM14, STIL, CTTN, RASA1, ARHGEF19, WASH1, MAPT, PTK2, CCL26	202	422	16792	1.77289	1	1	0.984476
GOTERM_BP_ALL	GO:0032273~positive regulation of protein polymerization	4	1.71674	0.156565	CTTN, WASH1, MAPT, CCL26	202	114	16792	2.9168	1	1	0.984476
GOTERM_BP_ALL	GO:0032271~regulation of protein polymerization	5	2.14592	0.174591	CTTN, RASA1, WASH1, MAPT, CCL26	202	182	16792	2.28376	1	1	0.984476
GOTERM_BP_ALL	GO:0008154~actin polymerization or depolymerization	5	2.14592	0.19126	CTTN, RASA1, MICAL3, WASH1, CCL26	202	189	16792	2.19917	1	1	0.984476
GOTERM_BP_ALL	GO:0033043~regulation of organelle organization	18	7.72532	0.218256	SLC35F6, RBM14, GSK3A, STIL, LRRK2, ARHGEF19, UBE2J2, PTK2, PKIB, HIRA, CTTN, RASA1, AKT2, WASH1, MAPT, CCDC151, BAP1, CCL26	202	1152	16792	1.29889	1	1	0.984476
GOTERM_BP_ALL	GO:0030833~regulation of actin filament polymerization	4	1.71674	0.274047	CTTN, RASA1, WASH1, CCL26	202	152	16792	2.1876	1	1	0.984476
GOTERM_BP_ALL	GO:0044089~positive regulation of cellular component biogenesis	8	3.43348	0.27741	CTTN, HSF1, LRRTM2, WASH1, PRKCA, MAPT, GTF2H5, CCL26	202	441	16792	1.508	1	1	0.984476
GOTERM_BP_ALL	GO:0031334~positive regulation of protein complex assembly	5	2.14592	0.280688	CTTN, WASH1, MAPT, GTF2H5, CCL26	202	224	16792	1.85555	1	1	0.984476
GOTERM_BP_ALL	GO:0030838~positive regulation of actin filament polymerization	3	1.28755	0.323773	CTTN, WASH1, CCL26	202	97	16792	2.57099	1	1	0.984476
GOTERM_BP_ALL	GO:0008064~regulation of actin polymerization or depolymerization	4	1.71674	0.333124	CTTN, RASA1, WASH1, CCL26	202	170	16792	1.95597	1	1	0.984476
GOTERM_BP_ALL	GO:0030832~regulation of actin filament length	4	1.71674	0.336066	CTTN, RASA1, WASH1, CCL26	202	171	16792	1.94453	1	1	0.984476
GOTERM_BP_ALL	GO:0051258~protein polymerization	5	2.14592	0.340286	CTTN, RASA1, WASH1, MAPT, CCL26	202	246	16792	1.68961	1	1	0.984476
GOTERM_BP_ALL	GO:0051495~positive regulation of cytoskeleton organization	4	1.71674	0.388267	CTTN, WASH1, MAPT, CCL26	202	187	16792	1.77815	1	1	0.984476
GOTERM_BP_ALL	GO:0010638~positive regulation of organelle organization	9	3.86266	0.428995	PKIB, GSK3A, CTTN, AKT2, WASH1, MAPT, UBE2J2, BAP1, CCL26	202	600	16792	1.24693	1	1	0.984476
GOTERM_BP_ALL	GO:1902589~single-organism organelle organization	21	9.01288	0.467739	SLC35F6, RBM14, GSK3A, STIL, TGFBRAP1, MICAL3, GNAI3, SNX10, PTK2, LETM1, CTTN, RASA1, AKT2, MOB2, HYDIN, MFN2, WASH1, MAPT, CCDC151, CEP290, CCL26	202	1612	16792	1.08294	1	1	0.984476
GOTERM_BP_ALL	GO:0032956~regulation of actin cytoskeleton organization	5	2.14592	0.469935	CTTN, RASA1, ARHGEF19, WASH1, CCL26	202	294	16792	1.41375	1	1	0.984476
GOTERM_BP_ALL	GO:0043254~regulation of protein complex assembly	6	2.57511	0.480598	CTTN, RASA1, WASH1, MAPT, GTF2H5, CCL26	202	381	16792	1.30911	1	1	0.984476
GOTERM_BP_ALL	GO:0043623~cellular protein complex assembly	8	3.43348	0.535795	CTTN, RASA1, WASH1, MAPT, CCDC151, PTK2, TMEM70, CCL26	202	575	16792	1.15657	1	1	0.984476
GOTERM_BP_ALL	GO:0030041~actin filament polymerization	3	1.28755	0.563013	CTTN, WASH1, CCL26	202	157	16792	1.58845	1	1	0.984476
GOTERM_BP_ALL	GO:0032970~regulation of actin filament-based process	5	2.14592	0.571629	CTTN, RASA1, ARHGEF19, WASH1, CCL26	202	335	16792	1.24073	1	1	0.984476
GOTERM_BP_ALL	GO:0007015~actin filament organization	5	2.14592	0.571629	CTTN, RASA1, MICAL3, WASH1, CCL26	202	335	16792	1.24073	1	1	0.984476
GOTERM_BP_ALL	GO:0007010~cytoskeleton organization	14	6.00858	0.617961	RBM14, STIL, MICAL3, ARHGEF19, PTK2, KLHL20, CTTN, RASA1, MOB2, HYDIN, WASH1, MAPT, CCDC151, CCL26	202	1144	16792	1.01731	1	1	0.984476
GOTERM_BP_ALL	GO:0030036~actin cytoskeleton organization	6	2.57511	0.795714	CTTN, RASA1, MOB2, MICAL3, WASH1, CCL26	202	553	16792	0.901939	1	1	0.984476
GOTERM_BP_ALL	GO:0030029~actin filament-based process	7	3.00429	0.819957	CTTN, RASA1, MOB2, MICAL3, ARHGEF19, WASH1, CCL26	202	672	16792	0.865924	1	1	0.984476
Annotation Cluster 71	Enrichment Score: 0.4868464187736391
Category	Term	Count	%	PValue	Genes	List Total	Pop Hits	Pop Total	Fold Enrichment	Bonferroni	Benjamini	FDR
GOTERM_BP_ALL	GO:0044093~positive regulation of molecular function	32	13.7339	0.0314345	GSK3A, CRTC2, CCNT2, TRIO, BEX1, LRRK2, PTEN, PSMA7, INPP5B, STK11, IRAK1, AKT2, HSF1, HMGN3, SASH1, MAP2K5, MAP4K3, MAP2K3, ELMOD2, ARHGEF19, SLC39A10, PRKCA, TRAPPC9, PTK2, DUSP7, ERN1, PKIB, VAPB, RASA1, MAPKAPK2, NODAL, CCL26	202	1840	16792	1.44572	1	0.646681	0.636455
GOTERM_BP_ALL	GO:0043085~positive regulation of catalytic activity	28	12.0172	0.0324905	GSK3A, CCNT2, TRIO, LRRK2, PTEN, PSMA7, INPP5B, STK11, IRAK1, AKT2, HSF1, SASH1, MAP2K5, MAP4K3, MAP2K3, ELMOD2, ARHGEF19, SLC39A10, PRKCA, PTK2, DUSP7, ERN1, PKIB, VAPB, RASA1, MAPKAPK2, NODAL, CCL26	202	1559	16792	1.49301	1	0.658633	0.648218
GOTERM_BP_ALL	GO:0051345~positive regulation of hydrolase activity	14	6.00858	0.304793	TRIO, ELMOD2, LRRK2, ARHGEF19, SLC39A10, PTK2, ERN1, INPP5B, VAPB, RASA1, AKT2, HSF1, NODAL, CCL26	202	917	16792	1.26914	1	1	0.984476
GOTERM_MF_ALL	GO:0030695~GTPase regulator activity	6	2.57511	0.354756	INPP5B, RASA1, ELMOD2, LRRK2, ARHGEF19, GPS2	215	310	16881	1.51967	1	1	0.996769
GOTERM_MF_ALL	GO:0004857~enzyme inhibitor activity	7	3.00429	0.373921	C3, PKIB, SH3BP5L, LRRK2, LMTK2, GPS2, HSPBP1	215	389	16881	1.41289	1	1	0.996769
UP_KEYWORDS	GTPase activation	4	1.71674	0.388211	RASA1, ELMOD2, LRRK2, ARHGEF19	233	197	20581	1.79351	1	1	0.960159
GOTERM_BP_ALL	GO:0051336~regulation of hydrolase activity	18	7.72532	0.434333	TRIO, ELMOD2, LRRK2, PCDH11X, ARHGEF19, GPS2, SLC39A10, PTK2, ERN1, C3, INPP5B, VAPB, RASA1, AKT2, HSF1, NODAL, MAP2K5, CCL26	202	1337	16792	1.11916	1	1	0.984476
GOTERM_MF_ALL	GO:0060589~nucleoside-triphosphatase regulator activity	6	2.57511	0.439974	INPP5B, RASA1, ELMOD2, LRRK2, ARHGEF19, GPS2	215	343	16881	1.37346	1	1	0.996769
GOTERM_BP_ALL	GO:0043087~regulation of GTPase activity	10	4.29185	0.446236	INPP5B, TRIO, AKT2, RASA1, ELMOD2, LRRK2, ARHGEF19, GPS2, PTK2, CCL26	202	691	16792	1.20302	1	1	0.984476
GOTERM_MF_ALL	GO:0005096~GTPase activator activity	5	2.14592	0.472778	INPP5B, RASA1, ELMOD2, LRRK2, ARHGEF19	215	279	16881	1.4071	1	1	0.996769
GOTERM_BP_ALL	GO:0051056~regulation of small GTPase mediated signal transduction	5	2.14592	0.483613	INPP5B, TRIO, RASA1, ARHGEF19, MFN2	202	299	16792	1.39011	1	1	0.984476
GOTERM_BP_ALL	GO:0043547~positive regulation of GTPase activity	9	3.86266	0.490494	INPP5B, TRIO, AKT2, RASA1, ELMOD2, LRRK2, ARHGEF19, PTK2, CCL26	202	634	16792	1.18006	1	1	0.984476
GOTERM_MF_ALL	GO:0030234~enzyme regulator activity	13	5.5794	0.61428	CCNT2, ELMOD2, LRRK2, ARHGEF19, LMTK2, GPS2, HSPBP1, C3, INPP5B, PKIB, STK11, SH3BP5L, RASA1	215	996	16881	1.02481	1	1	0.996769
GOTERM_MF_ALL	GO:0098772~molecular function regulator	17	7.29614	0.701119	TRIO, CCNT2, ELMOD2, LRRK2, ARHGEF19, LMTK2, GPS2, HSPBP1, PTK2, C3, INPP5B, PKIB, STK11, SH3BP5L, RASA1, GNB2, NODAL	215	1397	16881	0.955459	1	1	0.996769
GOTERM_MF_ALL	GO:0008047~enzyme activator activity	6	2.57511	0.754391	INPP5B, STK11, RASA1, ELMOD2, LRRK2, ARHGEF19	215	494	16881	0.953639	1	1	0.996769
Annotation Cluster 72	Enrichment Score: 0.47991167039643134
Category	Term	Count	%	PValue	Genes	List Total	Pop Hits	Pop Total	Fold Enrichment	Bonferroni	Benjamini	FDR
GOTERM_BP_ALL	GO:0044087~regulation of cellular component biogenesis	15	6.43777	0.105311	RBM14, STIL, LRRK2, PTEN, PRKCA, GTF2H5, PTK2, CTTN, RASA1, HSF1, LRRTM2, WASH1, MAPT, CCDC151, CCL26	202	807	16792	1.54514	1	1	0.984476
GOTERM_BP_ALL	GO:0051493~regulation of cytoskeleton organization	9	3.86266	0.135844	RBM14, STIL, CTTN, RASA1, ARHGEF19, WASH1, MAPT, PTK2, CCL26	202	422	16792	1.77289	1	1	0.984476
GOTERM_BP_ALL	GO:0071822~protein complex subunit organization	24	10.3004	0.273092	CRTC2, LRRK2, MICAL3, PLOD3, MRPL14, KCTD2, TRAPPC9, GTF2H5, PTK2, TMEM70, NUDT21, HIRA, STK11, CTTN, IRAK1, H2AFY2, RASA1, HSF1, WASH1, MAPT, SMYD3, SEC24C, CCDC151, CCL26	202	1674	16792	1.19181	1	1	0.984476
GOTERM_BP_ALL	GO:0006461~protein complex assembly	21	9.01288	0.28065	CRTC2, LRRK2, KCTD2, TRAPPC9, GTF2H5, PTK2, TMEM70, NUDT21, HIRA, STK11, CTTN, IRAK1, H2AFY2, RASA1, HSF1, WASH1, MAPT, SMYD3, SEC24C, CCDC151, CCL26	202	1445	16792	1.2081	1	1	0.984476
GOTERM_BP_ALL	GO:0070271~protein complex biogenesis	21	9.01288	0.281695	CRTC2, LRRK2, KCTD2, TRAPPC9, GTF2H5, PTK2, TMEM70, NUDT21, HIRA, STK11, CTTN, IRAK1, H2AFY2, RASA1, HSF1, WASH1, MAPT, SMYD3, SEC24C, CCDC151, CCL26	202	1446	16792	1.20726	1	1	0.984476
GOTERM_BP_ALL	GO:0043933~macromolecular complex subunit organization	33	14.1631	0.334064	CRTC2, LRRK2, PLOD3, MRPL14, JADE3, MYSM1, TMEM70, HIRA, STK11, IRAK1, HSF1, WASH1, BRD9, SMYD3, HMGN3, MBD3, RBM14, MICAL3, PRKCA, KCTD2, TRAPPC9, GTF2H5, TARBP2, PTK2, NUDT21, H2AFY2, CTTN, RASA1, MAPT, SEC24C, CCDC151, BAP1, CCL26	202	2461	16792	1.11469	1	1	0.984476
GOTERM_BP_ALL	GO:0044085~cellular component biogenesis	37	15.8798	0.446033	CRTC2, LRRK2, FCF1, PTEN, PLOD3, SNX10, TMEM70, HIRA, STK11, IRAK1, HSF1, LRRTM2, DHX37, HYDIN, MFN2, WASH1, SMYD3, AAMP, CEP290, PELP1, RBM14, STIL, PRKCA, KCTD2, TRAPPC9, GTF2H5, TARBP2, PTK2, NUDT21, H2AFY2, CTTN, RASA1, CCDC86, MAPT, SEC24C, CCDC151, CCL26	202	2914	16792	1.05551	1	1	0.984476
GOTERM_BP_ALL	GO:0043254~regulation of protein complex assembly	6	2.57511	0.480598	CTTN, RASA1, WASH1, MAPT, GTF2H5, CCL26	202	381	16792	1.30911	1	1	0.984476
GOTERM_BP_ALL	GO:0065003~macromolecular complex assembly	22	9.44206	0.484873	CRTC2, LRRK2, KCTD2, TRAPPC9, GTF2H5, TARBP2, PTK2, TMEM70, NUDT21, HIRA, STK11, CTTN, IRAK1, H2AFY2, RASA1, HSF1, WASH1, MAPT, SMYD3, SEC24C, CCDC151, CCL26	202	1710	16792	1.06949	1	1	0.984476
GOTERM_BP_ALL	GO:0043623~cellular protein complex assembly	8	3.43348	0.535795	CTTN, RASA1, WASH1, MAPT, CCDC151, PTK2, TMEM70, CCL26	202	575	16792	1.15657	1	1	0.984476
GOTERM_BP_ALL	GO:0034622~cellular macromolecular complex assembly	13	5.5794	0.544724	GTF2H5, TARBP2, PTK2, TMEM70, HIRA, CTTN, H2AFY2, RASA1, WASH1, MAPT, SMYD3, CCDC151, CCL26	202	1004	16792	1.07637	1	1	0.984476
GOTERM_BP_ALL	GO:0022607~cellular component assembly	32	13.7339	0.55656	CRTC2, LRRK2, PTEN, PLOD3, SNX10, TMEM70, HIRA, STK11, IRAK1, HSF1, LRRTM2, HYDIN, MFN2, WASH1, SMYD3, CEP290, RBM14, STIL, PRKCA, KCTD2, TRAPPC9, GTF2H5, TARBP2, PTK2, NUDT21, H2AFY2, CTTN, RASA1, MAPT, SEC24C, CCDC151, CCL26	202	2618	16792	1.01609	1	1	0.984476
Annotation Cluster 73	Enrichment Score: 0.476071748161528
Category	Term	Count	%	PValue	Genes	List Total	Pop Hits	Pop Total	Fold Enrichment	Bonferroni	Benjamini	FDR
GOTERM_BP_ALL	GO:0034332~adherens junction organization	4	1.71674	0.17107	NUMBL, CTTN, PTEN, PTK2	202	119	16792	2.79424	1	1	0.984476
GOTERM_BP_ALL	GO:0045216~cell-cell junction organization	5	2.14592	0.26502	NUMBL, CTTN, PTEN, PRKCA, PTK2	202	218	16792	1.90662	1	1	0.984476
GOTERM_BP_ALL	GO:0007044~cell-substrate junction assembly	3	1.28755	0.279578	CTTN, PTEN, PTK2	202	87	16792	2.86651	1	1	0.984476
GOTERM_BP_ALL	GO:0034330~cell junction organization	5	2.14592	0.350188	NUMBL, CTTN, PTEN, PRKCA, PTK2	202	249	16792	1.66925	1	1	0.984476
GOTERM_BP_ALL	GO:0007160~cell-matrix adhesion	4	1.71674	0.402606	CTTN, RASA1, PTEN, PTK2	202	192	16792	1.73185	1	1	0.984476
GOTERM_BP_ALL	GO:0034329~cell junction assembly	4	1.71674	0.402606	CTTN, PTEN, PRKCA, PTK2	202	192	16792	1.73185	1	1	0.984476
KEGG_PATHWAY	hsa04510:Focal adhesion	4	1.71674	0.431301	AKT2, PTEN, PRKCA, PTK2	81	206	6879	1.64905	1	1	1
GOTERM_BP_ALL	GO:0031589~cell-substrate adhesion	5	2.14592	0.500757	ANGPT2, CTTN, RASA1, PTEN, PTK2	202	306	16792	1.35831	1	1	0.984476
Annotation Cluster 74	Enrichment Score: 0.47487901386096965
Category	Term	Count	%	PValue	Genes	List Total	Pop Hits	Pop Total	Fold Enrichment	Bonferroni	Benjamini	FDR
GOTERM_BP_ALL	GO:0007178~transmembrane receptor protein serine/threonine kinase signaling pathway	8	3.43348	0.0924825	RBM14, STK11, IRAK1, TGFBRAP1, HTRA1, PTK2, NODAL, RUNX2	202	322	16792	2.06531	1	1	0.984476
GOTERM_BP_ALL	GO:0030509~BMP signaling pathway	3	1.28755	0.489907	HTRA1, NODAL, RUNX2	202	137	16792	1.82034	1	1	0.984476
GOTERM_BP_ALL	GO:0071772~response to BMP	3	1.28755	0.527419	HTRA1, NODAL, RUNX2	202	147	16792	1.6965	1	1	0.984476
GOTERM_BP_ALL	GO:0071773~cellular response to BMP stimulus	3	1.28755	0.527419	HTRA1, NODAL, RUNX2	202	147	16792	1.6965	1	1	0.984476
Annotation Cluster 75	Enrichment Score: 0.46906823090489
Category	Term	Count	%	PValue	Genes	List Total	Pop Hits	Pop Total	Fold Enrichment	Bonferroni	Benjamini	FDR
GOTERM_BP_ALL	GO:0045732~positive regulation of protein catabolic process	8	3.43348	0.0353464	GSK3A, LRRK2, SGTA, PTEN, KEAP1, HSPBP1, PTK2, PSMA7	202	257	16792	2.58766	1	0.688952	0.678057
GOTERM_BP_ALL	GO:0042176~regulation of protein catabolic process	8	3.43348	0.156497	GSK3A, LRRK2, SGTA, PTEN, KEAP1, HSPBP1, PTK2, PSMA7	202	370	16792	1.79738	1	1	0.984476
GOTERM_BP_ALL	GO:0050773~regulation of dendrite development	4	1.71674	0.185944	STK11, LRRK2, PTEN, TMEM106B	202	124	16792	2.68157	1	1	0.984476
GOTERM_BP_ALL	GO:0048814~regulation of dendrite morphogenesis	3	1.28755	0.208774	STK11, LRRK2, PTEN	202	71	16792	3.51248	1	1	0.984476
GOTERM_BP_ALL	GO:0048813~dendrite morphogenesis	3	1.28755	0.323773	LRRK2, PTEN, TMEM106B	202	97	16792	2.57099	1	1	0.984476
GOTERM_BP_ALL	GO:0001655~urogenital system development	6	2.57511	0.337295	STK11, ANGPT2, LRRK2, PTEN, ID3, CEP290	202	320	16792	1.55866	1	1	0.984476
GOTERM_BP_ALL	GO:0016358~dendrite development	4	1.71674	0.397934	STK11, LRRK2, PTEN, TMEM106B	202	190	16792	1.75008	1	1	0.984476
GOTERM_BP_ALL	GO:0060070~canonical Wnt signaling pathway	5	2.14592	0.442635	GSK3A, STK11, LRRK2, PTEN, PSMA7	202	284	16792	1.46353	1	1	0.984476
GOTERM_BP_ALL	GO:0016055~Wnt signaling pathway	6	2.57511	0.663031	GSK3A, STK11, LRRK2, PTEN, ARHGEF19, PSMA7	202	468	16792	1.06575	1	1	0.984476
GOTERM_BP_ALL	GO:0198738~cell-cell signaling by wnt	6	2.57511	0.664868	GSK3A, STK11, LRRK2, PTEN, ARHGEF19, PSMA7	202	469	16792	1.06348	1	1	0.984476
GOTERM_BP_ALL	GO:0030111~regulation of Wnt signaling pathway	4	1.71674	0.732761	GSK3A, STK11, LRRK2, PSMA7	202	316	16792	1.05226	1	1	0.984476
GOTERM_BP_ALL	GO:1905114~cell surface receptor signaling pathway involved in cell-cell signaling	6	2.57511	0.760158	GSK3A, STK11, LRRK2, PTEN, ARHGEF19, PSMA7	202	527	16792	0.946437	1	1	0.984476
GOTERM_BP_ALL	GO:0060828~regulation of canonical Wnt signaling pathway	3	1.28755	0.786975	GSK3A, LRRK2, PSMA7	202	241	16792	1.0348	1	1	0.984476
Annotation Cluster 76	Enrichment Score: 0.4669784665578115
Category	Term	Count	%	PValue	Genes	List Total	Pop Hits	Pop Total	Fold Enrichment	Bonferroni	Benjamini	FDR
GOTERM_BP_ALL	GO:0007417~central nervous system development	15	6.43777	0.195713	MBD3, NUMBL, STIL, LRRK2, PTEN, TRAPPC9, PTK2, MYCN, H2AFY2, OGDH, HYDIN, ID3, ZNF488, CEP290, NODAL	202	904	16792	1.37935	1	1	0.984476
GOTERM_BP_ALL	GO:0021537~telencephalon development	5	2.14592	0.300183	NUMBL, LRRK2, PTEN, OGDH, TRAPPC9	202	231	16792	1.79932	1	1	0.984476
GOTERM_BP_ALL	GO:0007420~brain development	11	4.72103	0.304044	MBD3, NUMBL, STIL, H2AFY2, LRRK2, PTEN, HYDIN, OGDH, TRAPPC9, CEP290, NODAL	202	684	16792	1.33687	1	1	0.984476
GOTERM_BP_ALL	GO:0060322~head development	11	4.72103	0.360981	MBD3, NUMBL, STIL, H2AFY2, LRRK2, PTEN, HYDIN, OGDH, TRAPPC9, CEP290, NODAL	202	720	16792	1.27002	1	1	0.984476
GOTERM_BP_ALL	GO:0030900~forebrain development	6	2.57511	0.434696	NUMBL, STIL, LRRK2, PTEN, OGDH, TRAPPC9	202	361	16792	1.38164	1	1	0.984476
GOTERM_BP_ALL	GO:0021543~pallium development	3	1.28755	0.563013	PTEN, OGDH, TRAPPC9	202	157	16792	1.58845	1	1	0.984476
Annotation Cluster 77	Enrichment Score: 0.4669734263944342
Category	Term	Count	%	PValue	Genes	List Total	Pop Hits	Pop Total	Fold Enrichment	Bonferroni	Benjamini	FDR
GOTERM_BP_ALL	GO:0042552~myelination	3	1.28755	0.332542	AKT2, PTEN, QKI	202	99	16792	2.51905	1	1	0.984476
GOTERM_BP_ALL	GO:0007272~ensheathment of neurons	3	1.28755	0.345634	AKT2, PTEN, QKI	202	102	16792	2.44496	1	1	0.984476
GOTERM_BP_ALL	GO:0008366~axon ensheathment	3	1.28755	0.345634	AKT2, PTEN, QKI	202	102	16792	2.44496	1	1	0.984476
Annotation Cluster 78	Enrichment Score: 0.46691612707602337
Category	Term	Count	%	PValue	Genes	List Total	Pop Hits	Pop Total	Fold Enrichment	Bonferroni	Benjamini	FDR
GOTERM_BP_ALL	GO:0051403~stress-activated MAPK cascade	6	2.57511	0.165583	ERN1, IRAK1, MAPKAPK2, GPS2, SASH1, MAP4K3	202	242	16792	2.06104	1	1	0.984476
GOTERM_BP_ALL	GO:0007254~JNK cascade	5	2.14592	0.176932	ERN1, IRAK1, GPS2, SASH1, MAP4K3	202	183	16792	2.27128	1	1	0.984476
GOTERM_BP_ALL	GO:0031098~stress-activated protein kinase signaling cascade	6	2.57511	0.188129	ERN1, IRAK1, MAPKAPK2, GPS2, SASH1, MAP4K3	202	254	16792	1.96367	1	1	0.984476
GOTERM_BP_ALL	GO:0046328~regulation of JNK cascade	3	1.28755	0.59292	ERN1, GPS2, SASH1	202	163	16792	1.52998	1	1	0.984476
GOTERM_BP_ALL	GO:0032872~regulation of stress-activated MAPK cascade	3	1.28755	0.693899	ERN1, GPS2, SASH1	202	200	16792	1.24693	1	1	0.984476
GOTERM_BP_ALL	GO:0070302~regulation of stress-activated protein kinase signaling cascade	3	1.28755	0.69652	ERN1, GPS2, SASH1	202	201	16792	1.24073	1	1	0.984476
Annotation Cluster 79	Enrichment Score: 0.4566143050633024
Category	Term	Count	%	PValue	Genes	List Total	Pop Hits	Pop Total	Fold Enrichment	Bonferroni	Benjamini	FDR
GOTERM_BP_ALL	GO:0010812~negative regulation of cell-substrate adhesion	3	1.28755	0.128374	ANGPT2, RASA1, PTEN	202	52	16792	4.79589	1	1	0.984476
GOTERM_CC_ALL	GO:0098562~cytoplasmic side of membrane	5	2.14592	0.158682	RASA1, LRRK2, PTEN, GNAI3, PTK2	217	177	18224	2.37236	1	1	0.973856
GOTERM_BP_ALL	GO:0007162~negative regulation of cell adhesion	5	2.14592	0.269201	ANGPT2, RASA1, PTEN, PTK2, MAP2K5	202	219	16792	1.89792	1	1	0.984476
GOTERM_CC_ALL	GO:0009898~cytoplasmic side of plasma membrane	4	1.71674	0.297832	RASA1, PTEN, GNAI3, PTK2	217	161	18224	2.0865	1	1	0.973856
GOTERM_BP_ALL	GO:0001952~regulation of cell-matrix adhesion	3	1.28755	0.306153	RASA1, PTEN, PTK2	202	93	16792	2.68157	1	1	0.984476
GOTERM_BP_ALL	GO:0010810~regulation of cell-substrate adhesion	4	1.71674	0.362278	ANGPT2, RASA1, PTEN, PTK2	202	179	16792	1.85762	1	1	0.984476
GOTERM_BP_ALL	GO:0007160~cell-matrix adhesion	4	1.71674	0.402606	CTTN, RASA1, PTEN, PTK2	202	192	16792	1.73185	1	1	0.984476
GOTERM_BP_ALL	GO:0031589~cell-substrate adhesion	5	2.14592	0.500757	ANGPT2, CTTN, RASA1, PTEN, PTK2	202	306	16792	1.35831	1	1	0.984476
GOTERM_BP_ALL	GO:0030155~regulation of cell adhesion	9	3.86266	0.50651	ANGPT2, RASA1, TFE3, PTEN, PRKCA, CD247, PTK2, NODAL, MAP2K5	202	643	16792	1.16354	1	1	0.984476
GOTERM_BP_ALL	GO:0007169~transmembrane receptor protein tyrosine kinase signaling pathway	8	3.43348	0.661843	GSK3A, RNF126, ANGPT2, AKT2, RASA1, MAPKAPK2, PTEN, PTK2	202	648	16792	1.02628	1	1	0.984476
GOTERM_CC_ALL	GO:0098552~side of membrane	5	2.14592	0.775103	RASA1, LRRK2, PTEN, GNAI3, PTK2	217	444	18224	0.945738	1	1	0.973856
Annotation Cluster 80	Enrichment Score: 0.45454615105589563
Category	Term	Count	%	PValue	Genes	List Total	Pop Hits	Pop Total	Fold Enrichment	Bonferroni	Benjamini	FDR
GOTERM_BP_ALL	GO:0090502~RNA phosphodiester bond hydrolysis, endonucleolytic	3	1.28755	0.208774	ERN1, POP5, FCF1	202	71	16792	3.51248	1	1	0.984476
GOTERM_BP_ALL	GO:0090305~nucleic acid phosphodiester bond hydrolysis	5	2.14592	0.42658	ERN1, POP5, HSF1, FCF1, GTF2H5	202	278	16792	1.49512	1	1	0.984476
GOTERM_BP_ALL	GO:0090501~RNA phosphodiester bond hydrolysis	3	1.28755	0.486054	ERN1, POP5, FCF1	202	136	16792	1.83372	1	1	0.984476
Annotation Cluster 81	Enrichment Score: 0.44092703074360884
Category	Term	Count	%	PValue	Genes	List Total	Pop Hits	Pop Total	Fold Enrichment	Bonferroni	Benjamini	FDR
GOTERM_BP_ALL	GO:0018108~peptidyl-tyrosine phosphorylation	7	3.00429	0.241052	MAP2K3, STK11, SH3BP5L, MELK, HSF1, PTK2, MAP2K5	202	349	16792	1.66734	1	1	0.984476
GOTERM_BP_ALL	GO:0018212~peptidyl-tyrosine modification	7	3.00429	0.24478	MAP2K3, STK11, SH3BP5L, MELK, HSF1, PTK2, MAP2K5	202	351	16792	1.65784	1	1	0.984476
UP_KEYWORDS	Tyrosine-protein kinase	3	1.28755	0.36062	MAP2K3, PTK2, MAP2K5	233	112	20581	2.36599	1	1	0.960159
GOTERM_MF_ALL	GO:0004713~protein tyrosine kinase activity	4	1.71674	0.399886	MAP2K3, MELK, PTK2, MAP2K5	215	180	16881	1.74481	1	1	0.996769
GOTERM_BP_ALL	GO:0050730~regulation of peptidyl-tyrosine phosphorylation	3	1.28755	0.733654	STK11, SH3BP5L, HSF1	202	216	16792	1.15457	1	1	0.984476
Annotation Cluster 82	Enrichment Score: 0.4331535768030515
Category	Term	Count	%	PValue	Genes	List Total	Pop Hits	Pop Total	Fold Enrichment	Bonferroni	Benjamini	FDR
GOTERM_CC_ALL	GO:0000323~lytic vacuole	9	3.86266	0.317681	SLC35F6, WDR48, LRRK2, GNB2, OGN, GNAI3, TMEM106B, UBA1, AGA	217	544	18224	1.3894	1	1	0.973856
GOTERM_CC_ALL	GO:0005764~lysosome	9	3.86266	0.317681	SLC35F6, WDR48, LRRK2, GNB2, OGN, GNAI3, TMEM106B, UBA1, AGA	217	544	18224	1.3894	1	1	0.973856
UP_KEYWORDS	Lysosome	5	2.14592	0.346045	SLC35F6, WDR48, LRRK2, TMEM106B, AGA	233	263	20581	1.67929	1	1	0.960159
GOTERM_CC_ALL	GO:0098852~lytic vacuole membrane	5	2.14592	0.442139	SLC35F6, GNB2, GNAI3, TMEM106B, UBA1	217	290	18224	1.44796	1	1	0.973856
GOTERM_CC_ALL	GO:0005765~lysosomal membrane	5	2.14592	0.442139	SLC35F6, GNB2, GNAI3, TMEM106B, UBA1	217	290	18224	1.44796	1	1	0.973856
Annotation Cluster 83	Enrichment Score: 0.43290781949958845
Category	Term	Count	%	PValue	Genes	List Total	Pop Hits	Pop Total	Fold Enrichment	Bonferroni	Benjamini	FDR
GOTERM_BP_ALL	GO:0097191~extrinsic apoptotic signaling pathway	5	2.14592	0.284987	GSK3A, CTTN, PARP2, PTEN, MAP2K5	202	225	16792	1.8473	1	1	0.984476
GOTERM_BP_ALL	GO:2001233~regulation of apoptotic signaling pathway	7	3.00429	0.305646	SLC35F6, GSK3A, CTTN, LRRK2, PTEN, HYOU1, MAP2K5	202	380	16792	1.53132	1	1	0.984476
GOTERM_BP_ALL	GO:2001236~regulation of extrinsic apoptotic signaling pathway	3	1.28755	0.577075	CTTN, PTEN, MAP2K5	202	161	16792	1.54898	1	1	0.984476
Annotation Cluster 84	Enrichment Score: 0.42955856409773147
Category	Term	Count	%	PValue	Genes	List Total	Pop Hits	Pop Total	Fold Enrichment	Bonferroni	Benjamini	FDR
GOTERM_BP_ALL	GO:0021782~glial cell development	3	1.28755	0.252937	AKT2, PTEN, ZNF488	202	81	16792	3.07884	1	1	0.984476
GOTERM_BP_ALL	GO:0010001~glial cell differentiation	4	1.71674	0.368782	MYCN, AKT2, PTEN, ZNF488	202	181	16792	1.8371	1	1	0.984476
GOTERM_BP_ALL	GO:0042063~gliogenesis	4	1.71674	0.551496	MYCN, AKT2, PTEN, ZNF488	202	240	16792	1.38548	1	1	0.984476
Annotation Cluster 85	Enrichment Score: 0.4077144472671121
Category	Term	Count	%	PValue	Genes	List Total	Pop Hits	Pop Total	Fold Enrichment	Bonferroni	Benjamini	FDR
GOTERM_BP_ALL	GO:0009887~organ morphogenesis	20	8.58369	0.0291466	GSK3A, STIL, WDR48, LRRK2, PTEN, ARHGEF19, HTRA1, PLOD3, PTK2, PSMA7, RUNX2, TBX15, MYCN, ENAM, NFIC, MFN2, ID3, PLXNA1, CEP290, NODAL	202	992	16792	1.67598	1	0.632006	0.622012
GOTERM_BP_ALL	GO:0048562~embryonic organ morphogenesis	6	2.57511	0.262687	TBX15, STIL, MYCN, CEP290, NODAL, RUNX2	202	286	16792	1.74396	1	1	0.984476
GOTERM_BP_ALL	GO:0060429~epithelium development	16	6.86695	0.288265	GSK3A, STIL, ARHGEF19, KEAP1, PLOD3, FNDC3A, PSMA7, MYCN, H2AFY2, ENAM, AKT2, HYDIN, ID3, PLXNA1, CEP290, NODAL	202	1060	16792	1.25477	1	1	0.984476
[truncated: 789 more rows]
