# Supplementary material for: Dissecting the Gene Expression Networks Associated with Variations in the Major Components of the Fatty Acid Semimembranosus Muscle Profile in Large White Heavy Pigs
Source: Animals (Basel). 2021 Feb 27;11(3):628. doi: 10.3390/ani11030628 (PMC7997476; doi:10.3390/ani11030628)
Supplement: Supplementary file 1 [file animals-11-00628-s001.zip › Supplementary material revised/Supplementary File S5.xlsx]

## Sheet: DAVID functional chart
Category	Term	Count	%	PValue	Genes	List Total	Pop Hits	Pop Total	Fold Enrichment	Bonferroni	Benjamini	FDR
UP_KEYWORDS	Phosphoprotein	205	55.4054	1.87661e-09	TRIO, ZDHHC5, CLDN2, CRKL, RPS6KA4, GOLGA3, ALKBH5, TFG, AKT2, WDR91, C3AR1, BBX, PIP4K2B, DAXX, SFMBT1, SLC6A11, PRKCA, RNF126, GRWD1, HECW1, KIAA0368, CCDC86, UHRF1BP1, SKAP2, NUMBL, BEX1, SLC22A1, CDCA7, AGAP1, PGS1, SNX4, LARP1, ZNHIT6, MYO6, ZNF384, PTPRN2, XRCC5, MICAL3, PTK2, GJB1, HRC, NMT1, HYOU1, CALM3, GRB2, INTS8, MON1B, DDR1, PIGR, SLC35F6, MTMR10, WDR48, ARHGAP6, JPH2, UIMC1, GAST, …	370	8246	20581	1.38285	5.8175e-07	5.83627e-07	5.61107e-07
UP_KEYWORDS	Serine/threonine-protein kinase	26	7.02703	5.17782e-08	GSK3A, TRIO, LRRK2, PRKX, MYLK4, RPS6KA4, EEF2K, IRAK1, AKT2, STK38, MAP4K3, MAP2K3, MAP2K4, CSNK1G3, MAP3K3, DYRK1A, LMTK2, PRKCA, MAPK15, ACVR2B, ERN1, CDK7, STK24, CDK5, FAM20C, RAF1	370	393	20581	3.67998	1.60511e-05	8.05152e-06	7.74085e-06
INTERPRO	IPR000719:Protein kinase, catalytic domain	28	7.56757	6.265e-07	DDR1, GSK3A, TRIO, LRRK2, PRKX, MYLK4, RPS6KA4, IRAK1, AKT2, STK38, MAP4K3, MAP2K3, MAP2K4, CSNK1G3, MAP3K3, DYRK1A, LMTK2, PRKCA, MAPK15, ACVR2B, PTK2, ERN1, ZAP70, TBCK, CDK7, STK24, CDK5, RAF1	351	487	18559	3.04002	0.000448474	0.000378026	0.000378026
UP_KEYWORDS	Transferase	59	15.9459	1.70661e-06	DDR1, B4GALT3, DGKE, GSK3A, TRIO, LRRK2, PRDM5, ZDHHC5, MYLK4, RPS6KA4, EEF2K, UBE2Q1, AKT2, PIP4K2B, MAP2K3, MAP2K4, CSNK1G3, KDM2A, GSTO2, PARP2, BHMT2, DYRK1A, LMTK2, PRKCA, MAT1A, ERN1, TPST1, ZAP70, WBSCR17, UBE2R2, HECW1, FAM20C, RAF1, AGXT, PRPS2, GLT8D1, PRKX, UBE2J2, PGS1, IRAK1, STK38, SMYD3, MAP4K3, GALNT7, MAP3K3, ICMT, HACE1, GALNT2, UBE2G2, MAPK15, ACVR2B, PTK2, CDK7, GPAM, STK24, C…	370	1708	20581	1.92145	0.00052891	0.000154746	0.000148776
UP_KEYWORDS	ATP-binding	51	13.7838	1.99031e-06	DDR1, CARS, DGKE, GSK3A, TRIO, MCM8, LRRK2, MYLK4, RPS6KA4, EEF2K, UBE2Q1, AKT2, MYO18A, PIP4K2B, MAP2K3, MAP2K4, CSNK1G3, DYRK1A, LMTK2, PRKCA, MAT1A, ERN1, ZAP70, UBE2R2, FAM20C, RAF1, SLC27A2, PRPS2, ATP10D, PRKX, UBE2J2, PGS1, DHX32, IRAK1, MYO6, STK38, DHX37, MAP4K3, MAP3K3, XRCC5, UBE2G2, MAPK15, ACVR2B, PTK2, WARS2, CDK7, STK24, CDK5, UBA3, UBA1, HYOU1	370	1391	20581	2.03943	0.000616806	0.000154746	0.000148776
INTERPRO	IPR011009:Protein kinase-like domain	29	7.83784	1.05594e-06	DDR1, GSK3A, TRIO, LRRK2, PRKX, MYLK4, RPS6KA4, EEF2K, IRAK1, AKT2, STK38, MAP4K3, MAP2K3, MAP2K4, CSNK1G3, MAP3K3, DYRK1A, LMTK2, PRKCA, MAPK15, ACVR2B, PTK2, ERN1, ZAP70, TBCK, CDK7, STK24, CDK5, RAF1	351	531	18559	2.88769	0.000755766	0.000378026	0.000378026
GOTERM_MF_ALL	GO:0004674~protein serine/threonine kinase activity	27	7.2973	1.13308e-06	GSK3A, CCNT2, TRIO, LRRK2, PRKX, MYLK4, RPS6KA4, EEF2K, IRAK1, AKT2, STK38, MAP4K3, MAP2K3, MAP2K4, CSNK1G3, MAP3K3, DYRK1A, LMTK2, PRKCA, MAPK15, ACVR2B, ERN1, CDK7, STK24, CDK5, FAM20C, RAF1	333	453	16881	3.02148	0.00102831	0.00102883	0.00100277
UP_KEYWORDS	Kinase	33	8.91892	3.85561e-06	PRPS2, DDR1, DGKE, GSK3A, TRIO, LRRK2, PRKX, MYLK4, RPS6KA4, EEF2K, IRAK1, AKT2, STK38, PIP4K2B, MAP4K3, MAP2K3, MAP2K4, CSNK1G3, MAP3K3, DYRK1A, LMTK2, PRKCA, MAPK15, ACVR2B, PTK2, ERN1, ZAP70, CDK7, STK24, CDK5, FAM20C, CALM3, RAF1	370	735	20581	2.49742	0.00119453	0.000239819	0.000230565
UP_KEYWORDS	Nucleotide-binding	59	15.9459	7.04039e-06	DDR1, CARS, DGKE, GSK3A, TRIO, MCM8, LRRK2, RAB22A, MYLK4, RPS6KA4, EEF2K, UBE2Q1, AKT2, MYO18A, PIP4K2B, MAP2K3, MAP2K4, CSNK1G3, RAB2B, DYRK1A, LMTK2, PRKCA, MAT1A, SEPT5, ERN1, ZAP70, RAB31, UBE2R2, EHHADH, FAM20C, RAF1, SLC27A2, PRPS2, ATP10D, AGAP1, PRKX, UBE2J2, PGS1, DHX32, IRAK1, MYO6, STK38, DHX37, MAP4K3, MAP3K3, XRCC5, UBE2G2, MAPK15, ACVR2B, PTK2, WARS2, CDK7, STK24, CDK5, UBA3, UBA1,…	370	1788	20581	1.83548	0.00218015	0.000364927	0.000350846
INTERPRO	IPR017441:Protein kinase, ATP binding site	22	5.94595	1.24394e-05	MAP2K3, MAP2K4, CSNK1G3, GSK3A, LRRK2, DYRK1A, LMTK2, PRKCA, PRKX, MAPK15, PTK2, MYLK4, RPS6KA4, ZAP70, CDK7, IRAK1, STK24, CDK5, AKT2, STK38, RAF1, MAP4K3	351	381	18559	3.05313	0.00886711	0.00296887	0.00296887
GOTERM_CC_ALL	GO:0005654~nucleoplasm	87	23.5135	1.7329e-05	CRTC2, CCNT2, MCM8, PDCD7, UBP1, FAM208B, TSEN2, RPS6KA4, GOLGA3, ALKBH5, ZMIZ2, AKT2, KYNU, KHSRP, UIMC1, UBTF, MYO18A, EXO5, BBX, PIP4K2B, HMGN3, MAP2K3, RBM14, DAXX, DUSP3, KDM2A, SFMBT1, PARP2, TFE3, C8ORF4, DYRK1A, PRKCA, ANO2, ZNF318, RARB, CACTIN, SKAP2, YAP1, CRABP2, CNP, USP10, SRF, ATP10D, CDCA7, MLLT1, HOXD11, TMEM70, TAF5L, HIRA, LARP1, MYO6, STK38, HSF1, DHX37, SAFB2, ZC3H18, SMYD3, …	341	2996	18224	1.55191	0.00895349	0.00622781	0.00608382
GOTERM_MF_ALL	GO:0016773~phosphotransferase activity, alcohol group as acceptor	35	9.45946	1.36632e-05	DDR1, DGKE, GSK3A, CCNT2, TRIO, LRRK2, PRKX, MYLK4, RPS6KA4, EEF2K, IRAK1, AKT2, STK38, PIP4K2B, MAP4K3, MAP2K3, MAP2K4, CSNK1G3, MAP3K3, DYRK1A, LMTK2, PRKCA, MAPK15, ACVR2B, PTK2, ERN1, ZAP70, TBCK, CDK7, STK24, CDK5, FAM20C, GRB2, CALM3, RAF1	333	784	16881	2.26311	0.0123296	0.00449397	0.00438014
GOTERM_CC_ALL	GO:0043231~intracellular membrane-bounded organelle	243	65.6757	2.39993e-05	NUDT6, SOX21, IFIT2, CRKL, RPS6KA4, GOLGA3, ALKBH5, TFG, ZSCAN30, ZMIZ2, AKT2, BBX, PIP4K2B, SIL1, DAXX, RBFOX1, STARD6, SFMBT1, SACM1L, C8ORF4, PRKCA, RNF126, WBSCR17, GRWD1, HECW1, KIAA0368, CCDC86, ZSCAN25, SKAP2, BEX1, CRABP2, HOXD1, CDCA7, UBE2J2, PGS1, SNX4, LARP1, DHX32, MYO6, DHX37, ZNF384, PTPRN2, HACE1, ICMT, CRADD, XRCC5, EDEM2, MICAL3, PTK2, THAP11, PKIB, GJB1, NPLOC4, CYP1A2, HRC, NM…	341	11035	18224	1.17686	0.0123785	0.00622781	0.00608382
GOTERM_MF_ALL	GO:0004672~protein kinase activity	31	8.37838	1.48479e-05	DDR1, GSK3A, CCNT2, TRIO, LRRK2, PRKX, MYLK4, RPS6KA4, EEF2K, IRAK1, AKT2, STK38, MAP4K3, MAP2K3, MAP2K4, CSNK1G3, MAP3K3, DYRK1A, LMTK2, PRKCA, MAPK15, ACVR2B, PTK2, ERN1, ZAP70, TBCK, CDK7, STK24, CDK5, FAM20C, RAF1	333	652	16881	2.41028	0.0133915	0.00449397	0.00438014
UP_KEYWORDS	Alternative splicing	228	61.6216	5.34355e-05	TRIO, ZDHHC5, ICAM4, NUDT6, TXNDC15, RPS6KA4, GOLGA3, ALKBH5, TFG, ZSCAN30, SPATA22, ZMIZ2, AKT2, WDR91, BBX, PIP4K2B, DAXX, RBFOX1, SFMBT1, SACM1L, IFT80, SLC6A11, RNF126, HECW1, CCDC86, ZSCAN25, SLC22A1, CDCA7, AGAP1, UBE2J2, ACMSD, PGS1, SNX4, LARP1, DHX32, ZNHIT6, MYO6, ZNF384, PTPRN2, HACE1, CRADD, EDEM2, MICAL3, PTK2, PKIB, NPLOC4, CYP1A2, MKS1, NMT1, HYOU1, GRB2, INTS8, KIAA0825, MON1B, DD…	370	10587	20581	1.19792	0.016429	0.00237406	0.00228246
INTERPRO	IPR008271:Serine/threonine-protein kinase, active site	19	5.13514	2.87436e-05	MAP2K3, MAP2K4, CSNK1G3, GSK3A, TRIO, LRRK2, DYRK1A, PRKCA, PRKX, ACVR2B, MYLK4, ERN1, RPS6KA4, CDK7, IRAK1, CDK5, AKT2, STK38, RAF1	351	312	18559	3.21993	0.0203704	0.00514511	0.00514511
GOTERM_MF_ALL	GO:0032559~adenyl ribonucleotide binding	54	14.5946	3.4471e-05	DDR1, CARS, DGKE, GSK3A, TRIO, MCM8, LRRK2, MYLK4, RPS6KA4, EEF2K, UBE2Q1, AKT2, MYO18A, PIP4K2B, MAP2K3, MAP2K4, CSNK1G3, DYRK1A, LMTK2, PRKCA, MAT1A, ERN1, ZAP70, UBE2R2, FAM20C, RAF1, SLC27A2, PRPS2, ATP10D, PRKX, UBE2J2, PGS1, DHX32, P2RY4, IRAK1, MYO6, STK38, DHX37, MAP4K3, MAP3K3, XRCC5, UBE2G2, MAPK15, ACVR2B, PTK2, WARS2, TBCK, CDK7, STK24, CDK5, UBA3, UBA1, HYOU1, HCN2	333	1531	16881	1.78802	0.0308154	0.00551303	0.00537339
GOTERM_MF_ALL	GO:0005524~ATP binding	53	14.3243	3.65085e-05	DDR1, CARS, DGKE, GSK3A, TRIO, MCM8, LRRK2, MYLK4, RPS6KA4, EEF2K, UBE2Q1, AKT2, MYO18A, PIP4K2B, MAP2K3, MAP2K4, CSNK1G3, DYRK1A, LMTK2, PRKCA, MAT1A, ERN1, ZAP70, UBE2R2, FAM20C, RAF1, SLC27A2, PRPS2, ATP10D, PRKX, UBE2J2, PGS1, DHX32, P2RY4, IRAK1, MYO6, STK38, DHX37, MAP4K3, MAP3K3, XRCC5, UBE2G2, MAPK15, ACVR2B, PTK2, WARS2, TBCK, CDK7, STK24, CDK5, UBA3, UBA1, HYOU1	333	1495	16881	1.79717	0.0326069	0.00551303	0.00537339
UP_KEYWORDS	Nucleus	127	34.3243	0.000113188	CRTC2, CCNT2, PDCD7, PRDM5, UBP1, TSEN2, NUDT6, SOX21, RPS6KA4, YY1, ALKBH5, ZSCAN30, KHSRP, ZMIZ2, AKT2, BBX, PIP4K2B, HMGN3, MAP2K4, DAXX, RBFOX1, KDM2A, SFMBT1, C8ORF4, DYRK1A, PRKCA, LEMD2, RNF126, GRWD1, ZNF318, KIAA0368, ZNF316, CCDC86, ZSCAN25, RAF1, ZNF792, BEX1, CRABP2, HOXD1, CDCA7, TAF5L, DHX32, IRAK1, MYO6, STK38, SAFB2, ZC3H18, ZNF787, SMYD3, SOCS7, KLHDC2, ZBTB17, ZNF384, CRADD, CAV…	370	5244	20581	1.34712	0.0344817	0.00440018	0.0042304
GOTERM_MF_ALL	GO:0030554~adenyl nucleotide binding	54	14.5946	4.15542e-05	DDR1, CARS, DGKE, GSK3A, TRIO, MCM8, LRRK2, MYLK4, RPS6KA4, EEF2K, UBE2Q1, AKT2, MYO18A, PIP4K2B, MAP2K3, MAP2K4, CSNK1G3, DYRK1A, LMTK2, PRKCA, MAT1A, ERN1, ZAP70, UBE2R2, FAM20C, RAF1, SLC27A2, PRPS2, ATP10D, PRKX, UBE2J2, PGS1, DHX32, P2RY4, IRAK1, MYO6, STK38, DHX37, MAP4K3, MAP3K3, XRCC5, UBE2G2, MAPK15, ACVR2B, PTK2, WARS2, TBCK, CDK7, STK24, CDK5, UBA3, UBA1, HYOU1, HCN2	333	1542	16881	1.77527	0.037029	0.00551303	0.00537339
GOTERM_MF_ALL	GO:0036094~small molecule binding	79	21.3514	4.25014e-05	DDR1, CARS, DGKE, GSK3A, TRIO, MCM8, LRRK2, PLOD3, RAB22A, MYLK4, RPS6KA4, EEF2K, UBE2Q1, AKT2, MYO18A, PIP4K2B, MBL2, MAP2K3, MAP2K4, CSNK1G3, RAB2B, RBM17, RBFOX1, RBM14, STARD6, DYRK1A, LMTK2, PRKCA, MAT1A, PRODH2, SEPT5, THNSL2, ERN1, ZAP70, RAB31, UBE2R2, EHHADH, FAM20C, RAF1, SLC27A2, PRPS2, CRABP2, CNP, ATP10D, AGAP1, PRKX, UBE2J2, PGS1, DHX32, P2RY4, IRAK1, MYO6, STK38, DHX37, SAFB2, MAP4…	333	2571	16881	1.55768	0.0378569	0.00551303	0.00537339
UP_KEYWORDS	Acetylation	90	24.3243	0.000129613	CARS, OTUD4, GSK3A, CRTC2, WDR48, FBXO22, IFIT2, DUSP12, GOLGA3, ALKBH5, EEF2K, UBE2Q1, TFG, AKT2, KYNU, KHSRP, UBTF, TRAPPC11, PIP4K2B, MAP2K3, MAP2K4, CSNK1G3, RBM17, RALBP1, RBM14, DAXX, USP5, PARP2, SACM1L, PRKCA, PRODH2, LEMD2, ZAP70, RNF126, SETBP1, CTTN, EHHADH, KIAA0368, ZNF316, MAPT, AGXT, SLC27A2, PAOX, USP10, AGAP1, MLLT1, PRKX, C3ORF38, SNX4, FAM168B, LARP1, DHX32, STK38, HSF1, SAFB2,…	370	3424	20581	1.46209	0.0393861	0.00447886	0.00430604
GOTERM_CC_ALL	GO:0012505~endomembrane system	103	27.8378	8.72869e-05	PLOD3, IFIT2, CRKL, FADS3, GOLGA3, TFG, AKT2, TRAPPC11, PIP4K2B, SIL1, RAB2B, RBFOX1, SACM1L, LMTK2, PRKCA, SYPL2, LEMD2, ERN1, TPST1, WBSCR17, ACAP2, RAB31, KIAA0368, DENND6A, RAF1, SLC27A2, NSMAF, CALCRL, CRABP2, GLT8D1, UBE2J2, PLD1, PGS1, SNX4, IRAK1, MYO6, TCTEX1D4, AP1M2, KLHDC2, PTPRN2, ICMT, HACE1, CAV2, CAV1, EPHX1, EDEM2, KLHL20, NSFL1C, TBCK, DIAPH2, NPLOC4, GJB1, CYP1A2, HRC, CPE, HYO…	341	3878	18224	1.41945	0.044293	0.0122877	0.0120035
GOTERM_CC_ALL	GO:0044428~nuclear part	105	28.3784	9.47026e-05	CRTC2, CCNT2, PDCD7, UBP1, TSEN2, RPS6KA4, YY1, GOLGA3, ALKBH5, KHSRP, ZMIZ2, AKT2, BBX, PIP4K2B, HMGN3, MAP2K3, DAXX, KDM2A, SFMBT1, C8ORF4, DYRK1A, PRKCA, LEMD2, ERN1, GRWD1, ZNF318, CCDC86, SKAP2, CRABP2, CNP, CDCA7, TAF5L, LARP1, DHX32, MYO6, STK38, DHX37, SAFB2, ZC3H18, SMYD3, KLHDC2, ZBTB17, BRPF3, XRCC5, MICAL3, KLHL20, THAP11, NSFL1C, DIAPH2, CDK7, NPLOC4, STK24, CDK5, ID3, CALM3, GRB2, N…	341	3981	18224	1.40957	0.0479645	0.0122877	0.0120035
GOTERM_CC_ALL	GO:0043227~membrane-bounded organelle	260	70.2703	0.00012215	CLDN2, NUDT6, SOX21, IFIT2, CRKL, RPS6KA4, GOLGA3, ALKBH5, TFG, ZSCAN30, ZMIZ2, AKT2, BBX, PIP4K2B, SIL1, DAXX, RBFOX1, STARD6, SFMBT1, SACM1L, C8ORF4, PRKCA, RNF126, WBSCR17, GRWD1, HECW1, KIAA0368, CCDC86, ZSCAN25, SKAP2, BEX1, CRABP2, HOXD1, CDCA7, UBE2J2, ACMSD, PGS1, SNX4, LARP1, DHX32, ZNHIT6, MYO6, DHX37, ZNF384, PTPRN2, HACE1, ICMT, CRADD, XRCC5, EDEM2, MICAL3, PTK2, THAP11, PKIB, GJB1, N…	341	12209	18224	1.13811	0.0614318	0.0126792	0.012386
GOTERM_MF_ALL	GO:0016740~transferase activity	75	20.2703	8.54553e-05	DDR1, B4GALT3, DGKE, GSK3A, CCNT2, TRIO, HEXB, LRRK2, PRDM5, ZDHHC5, PLOD3, FBXO22, MYLK4, RPS6KA4, EEF2K, UBE2Q1, AKT2, PIP4K2B, MAP2K3, MAP2K4, CSNK1G3, KDM2A, GSTO2, PARP2, BHMT2, DYRK1A, LMTK2, PRKCA, MAT1A, ERN1, TPST1, ZAP70, WBSCR17, RNF126, UBE2R2, HECW1, PELI1, FAM20C, RAF1, AGXT, CACUL1, PRPS2, GLT8D1, PRKX, UBE2J2, TAF5L, PGS1, IRAK1, STK38, SMYD3, MAP4K3, GALNT7, MAP3K3, ICMT, HACE1, …	333	2453	16881	1.54995	0.0746624	0.00969917	0.00945349
GOTERM_CC_ALL	GO:0044446~intracellular organelle part	188	50.8108	0.00015377	CRTC2, CCNT2, PDCD7, PLOD3, UBP1, TSEN2, RPS6KA4, YY1, FADS3, GOLGA3, ALKBH5, TFG, CHCHD6, KHSRP, ZMIZ2, AKT2, NUDT19, BBX, PIP4K2B, HMGN3, SIL1, MAP2K3, RAB2B, DAXX, RBFOX1, KDM2A, SFMBT1, SACM1L, C8ORF4, DYRK1A, PRKCA, IFT80, SYPL2, LEMD2, ERN1, TPST1, WBSCR17, ACAP2, RAB31, GRWD1, ZNF318, KIAA0368, CCDC86, RAF1, SLC27A2, SKAP2, CRABP2, CNP, CDCA7, UBE2J2, PLD1, TAF5L, PGS1, SNX4, LARP1, DHX32,…	341	8233	18224	1.22036	0.0767109	0.0133011	0.0129936
GOTERM_CC_ALL	GO:0043229~intracellular organelle	257	69.4595	0.000206646	NUDT6, SOX21, IFIT2, CRKL, RPS6KA4, GOLGA3, ALKBH5, TFG, ZSCAN30, SPATA22, ZMIZ2, AKT2, BBX, PIP4K2B, SIL1, DAXX, RBFOX1, STARD6, SFMBT1, SACM1L, C8ORF4, IFT80, PRKCA, RNF126, WBSCR17, GRWD1, HECW1, KIAA0368, CCDC86, ZSCAN25, SKAP2, BEX1, CRABP2, HOXD1, CDCA7, UBE2J2, PGS1, SNX4, LARP1, DHX32, MYO6, DHX37, ZNF384, PTPRN2, HACE1, ICMT, CRADD, XRCC5, EDEM2, MICAL3, PTK2, THAP11, PKIB, GJB1, NPLOC4,…	341	12099	18224	1.1352	0.101708	0.0147009	0.014361
GOTERM_CC_ALL	GO:0031981~nuclear lumen	95	25.6757	0.000226603	CRTC2, CCNT2, MCM8, PDCD7, UBP1, FAM208B, TSEN2, RPS6KA4, YY1, GOLGA3, ALKBH5, ZMIZ2, AKT2, KYNU, KHSRP, UIMC1, UBTF, MYO18A, EXO5, BBX, PIP4K2B, RRP12, HMGN3, MAP2K3, RBM14, DAXX, DUSP3, KDM2A, SFMBT1, PARP2, TFE3, C8ORF4, DYRK1A, PRKCA, URB1, ANO2, GRWD1, ZNF318, RARB, CCDC86, MAPT, CACTIN, SKAP2, YAP1, CRABP2, CNP, USP10, SRF, ATP10D, CDCA7, MLLT1, HOXD11, TMEM70, TAF5L, HIRA, LARP1, MYO6, STK…	341	3592	18224	1.41344	0.110966	0.0147009	0.014361
GOTERM_BP_ALL	GO:0046777~protein autophosphorylation	16	4.32432	3.31625e-05	DDR1, MAP3K3, CAV1, LRRK2, DYRK1A, LMTK2, PRKX, MAPK15, PTK2, ERN1, ZAP70, EEF2K, IRAK1, STK24, CDK5, CALM3	321	228	16792	3.67098	0.132555	0.0458326	0.0454691
GOTERM_MF_ALL	GO:0016301~kinase activity	36	9.72973	0.000157908	PRPS2, DDR1, DGKE, GSK3A, CCNT2, TRIO, LRRK2, PRKX, MYLK4, RPS6KA4, EEF2K, IRAK1, AKT2, STK38, PIP4K2B, MAP4K3, MAP2K3, MAP2K4, CSNK1G3, MAP3K3, DYRK1A, LMTK2, PRKCA, MAPK15, ACVR2B, PTK2, ERN1, ZAP70, TBCK, CDK7, STK24, CDK5, FAM20C, GRB2, CALM3, RAF1	333	924	16881	1.97508	0.133586	0.0105736	0.0103058
GOTERM_MF_ALL	GO:0005057~receptor signaling protein activity	12	3.24324	0.000158273	MAP2K3, MAP2K4, MAP3K3, DAXX, IRAK1, STK24, PIP4K2B, RAF1, MAPK15, ACVR2B, MAP4K3, NSMAF	333	147	16881	4.13826	0.133873	0.0105736	0.0103058
GOTERM_BP_ALL	GO:0010033~response to organic substance	83	22.4324	3.59287e-05	GLP1R, GSK3A, PDCD7, LRRK2, PLOD3, IFIT2, RPS6KA4, YY1, EEF2K, AKT2, KYNU, KHSRP, AP3S1, MAP2K4, RBM14, DAXX, GLP2R, PRKCA, LEMD2, ERN1, ACAP2, RNF126, RAB31, IL1RAPL2, TNMD, KIAA0368, PELI1, FAM20C, RARB, TLR6, RAF1, CACTIN, AGXT, YAP1, PPP1R15A, NUMBL, CALCRL, CHRNA5, CNP, USP10, SRF, TGFBRAP1, CXCR5, UBE2J2, ADIPOR2, P2RY4, IRAK1, HSF1, SAFB2, SMYD3, SOCS7, SASH1, MAP4K3, ZBTB17, PTPRN2, CAV2,…	321	2822	16792	1.53857	0.142784	0.0458326	0.0454691
GOTERM_MF_ALL	GO:0035639~purine ribonucleoside triphosphate binding	59	15.9459	0.000190124	DDR1, CARS, DGKE, GSK3A, TRIO, MCM8, LRRK2, RAB22A, MYLK4, RPS6KA4, EEF2K, UBE2Q1, AKT2, MYO18A, PIP4K2B, MAP2K3, MAP2K4, CSNK1G3, RAB2B, DYRK1A, LMTK2, PRKCA, MAT1A, SEPT5, ERN1, ZAP70, RAB31, UBE2R2, EHHADH, FAM20C, RAF1, SLC27A2, PRPS2, ATP10D, AGAP1, PRKX, UBE2J2, PGS1, DHX32, P2RY4, IRAK1, MYO6, STK38, DHX37, MAP4K3, MAP3K3, XRCC5, UBE2G2, MAPK15, ACVR2B, PTK2, WARS2, TBCK, CDK7, STK24, CDK5…	333	1841	16881	1.62462	0.158567	0.0105736	0.0103058
GOTERM_MF_ALL	GO:0032555~purine ribonucleotide binding	60	16.2162	0.000195244	DDR1, CARS, DGKE, GSK3A, TRIO, MCM8, LRRK2, RAB22A, MYLK4, RPS6KA4, EEF2K, UBE2Q1, AKT2, MYO18A, PIP4K2B, MAP2K3, MAP2K4, CSNK1G3, RAB2B, DYRK1A, LMTK2, PRKCA, MAT1A, SEPT5, ERN1, ZAP70, RAB31, UBE2R2, EHHADH, FAM20C, RAF1, SLC27A2, PRPS2, ATP10D, AGAP1, PRKX, UBE2J2, PGS1, DHX32, P2RY4, IRAK1, MYO6, STK38, DHX37, MAP4K3, MAP3K3, XRCC5, UBE2G2, MAPK15, ACVR2B, PTK2, WARS2, TBCK, CDK7, STK24, CDK5…	333	1884	16881	1.61445	0.162471	0.0105736	0.0103058
GOTERM_MF_ALL	GO:0000166~nucleotide binding	72	19.4595	0.000195613	DDR1, CARS, DGKE, GSK3A, TRIO, MCM8, LRRK2, RAB22A, MYLK4, RPS6KA4, EEF2K, UBE2Q1, AKT2, MYO18A, PIP4K2B, MAP2K3, MAP2K4, CSNK1G3, RAB2B, RBM17, RBFOX1, RBM14, DYRK1A, LMTK2, PRKCA, MAT1A, PRODH2, SEPT5, ERN1, ZAP70, RAB31, UBE2R2, EHHADH, FAM20C, RAF1, SLC27A2, PRPS2, CNP, ATP10D, AGAP1, PRKX, UBE2J2, PGS1, DHX32, P2RY4, IRAK1, MYO6, STK38, DHX37, SAFB2, MAP4K3, MAP3K3, XRCC5, MICAL3, UBE2G2, MA…	333	2389	16881	1.52781	0.162751	0.0105736	0.0103058
GOTERM_MF_ALL	GO:1901265~nucleoside phosphate binding	72	19.4595	0.0001981	DDR1, CARS, DGKE, GSK3A, TRIO, MCM8, LRRK2, RAB22A, MYLK4, RPS6KA4, EEF2K, UBE2Q1, AKT2, MYO18A, PIP4K2B, MAP2K3, MAP2K4, CSNK1G3, RAB2B, RBM17, RBFOX1, RBM14, DYRK1A, LMTK2, PRKCA, MAT1A, PRODH2, SEPT5, ERN1, ZAP70, RAB31, UBE2R2, EHHADH, FAM20C, RAF1, SLC27A2, PRPS2, CNP, ATP10D, AGAP1, PRKX, UBE2J2, PGS1, DHX32, P2RY4, IRAK1, MYO6, STK38, DHX37, SAFB2, MAP4K3, MAP3K3, XRCC5, MICAL3, UBE2G2, MA…	333	2390	16881	1.52717	0.16464	0.0105736	0.0103058
GOTERM_MF_ALL	GO:0005515~protein binding	244	65.9459	0.000205871	TRIO, ICAM4, CLDN2, NUDT6, IFIT2, CRKL, RPS6KA4, GOLGA3, TFG, SPATA22, ZMIZ2, AKT2, PIP4K2B, SIL1, DAXX, RBFOX1, SFMBT1, SACM1L, C8ORF4, PRKCA, RNF126, KIAA0368, CCDC86, UHRF1BP1, SKAP2, NUMBL, BEX1, CRABP2, SLC22A1, UBE2J2, ACMSD, SNX4, LARP1, DHX32, ZNHIT6, MYO6, HACE1, CRADD, XRCC5, MICAL3, TPBGL, PTK2, THAP11, GJB1, NPLOC4, CYP1A2, MKS1, HRC, ID3, HYOU1, CALM3, GRB2, TNFSF8, INTS8, NODAL, MON…	333	10806	16881	1.14467	0.170515	0.0105736	0.0103058
KEGG_PATHWAY	hsa04010:MAPK signaling pathway	15	4.05405	0.000971763	MAP2K3, MAP2K4, MAP3K3, DAXX, DUSP3, SRF, PRKCA, DUSP8, CRKL, RPS6KA4, AKT2, GRB2, MAPT, RAF1, MAP4K3	148	253	6879	2.75572	0.180703	0.199211	0.199211
GOTERM_MF_ALL	GO:0032550~purine ribonucleoside binding	59	15.9459	0.000220699	DDR1, CARS, DGKE, GSK3A, TRIO, MCM8, LRRK2, RAB22A, MYLK4, RPS6KA4, EEF2K, UBE2Q1, AKT2, MYO18A, PIP4K2B, MAP2K3, MAP2K4, CSNK1G3, RAB2B, DYRK1A, LMTK2, PRKCA, MAT1A, SEPT5, ERN1, ZAP70, RAB31, UBE2R2, EHHADH, FAM20C, RAF1, SLC27A2, PRPS2, ATP10D, AGAP1, PRKX, UBE2J2, PGS1, DHX32, P2RY4, IRAK1, MYO6, STK38, DHX37, MAP4K3, MAP3K3, XRCC5, UBE2G2, MAPK15, ACVR2B, PTK2, WARS2, TBCK, CDK7, STK24, CDK5…	333	1850	16881	1.61672	0.181611	0.0105736	0.0103058
GOTERM_MF_ALL	GO:0001883~purine nucleoside binding	59	15.9459	0.000229078	DDR1, CARS, DGKE, GSK3A, TRIO, MCM8, LRRK2, RAB22A, MYLK4, RPS6KA4, EEF2K, UBE2Q1, AKT2, MYO18A, PIP4K2B, MAP2K3, MAP2K4, CSNK1G3, RAB2B, DYRK1A, LMTK2, PRKCA, MAT1A, SEPT5, ERN1, ZAP70, RAB31, UBE2R2, EHHADH, FAM20C, RAF1, SLC27A2, PRPS2, ATP10D, AGAP1, PRKX, UBE2J2, PGS1, DHX32, P2RY4, IRAK1, MYO6, STK38, DHX37, MAP4K3, MAP3K3, XRCC5, UBE2G2, MAPK15, ACVR2B, PTK2, WARS2, TBCK, CDK7, STK24, CDK5…	333	1853	16881	1.6141	0.187814	0.0105736	0.0103058
GOTERM_MF_ALL	GO:0032549~ribonucleoside binding	59	15.9459	0.000229078	DDR1, CARS, DGKE, GSK3A, TRIO, MCM8, LRRK2, RAB22A, MYLK4, RPS6KA4, EEF2K, UBE2Q1, AKT2, MYO18A, PIP4K2B, MAP2K3, MAP2K4, CSNK1G3, RAB2B, DYRK1A, LMTK2, PRKCA, MAT1A, SEPT5, ERN1, ZAP70, RAB31, UBE2R2, EHHADH, FAM20C, RAF1, SLC27A2, PRPS2, ATP10D, AGAP1, PRKX, UBE2J2, PGS1, DHX32, P2RY4, IRAK1, MYO6, STK38, DHX37, MAP4K3, MAP3K3, XRCC5, UBE2G2, MAPK15, ACVR2B, PTK2, WARS2, TBCK, CDK7, STK24, CDK5…	333	1853	16881	1.6141	0.187814	0.0105736	0.0103058
GOTERM_MF_ALL	GO:0017076~purine nucleotide binding	60	16.2162	0.000235095	DDR1, CARS, DGKE, GSK3A, TRIO, MCM8, LRRK2, RAB22A, MYLK4, RPS6KA4, EEF2K, UBE2Q1, AKT2, MYO18A, PIP4K2B, MAP2K3, MAP2K4, CSNK1G3, RAB2B, DYRK1A, LMTK2, PRKCA, MAT1A, SEPT5, ERN1, ZAP70, RAB31, UBE2R2, EHHADH, FAM20C, RAF1, SLC27A2, PRPS2, ATP10D, AGAP1, PRKX, UBE2J2, PGS1, DHX32, P2RY4, IRAK1, MYO6, STK38, DHX37, MAP4K3, MAP3K3, XRCC5, UBE2G2, MAPK15, ACVR2B, PTK2, WARS2, TBCK, CDK7, STK24, CDK5…	333	1897	16881	1.60339	0.192241	0.0105736	0.0103058
GOTERM_CC_ALL	GO:0044422~organelle part	189	51.0811	0.000412841	CRTC2, CCNT2, PDCD7, PLOD3, UBP1, TSEN2, FBXO22, RPS6KA4, YY1, FADS3, GOLGA3, ALKBH5, TFG, CHCHD6, KHSRP, ZMIZ2, AKT2, NUDT19, BBX, PIP4K2B, HMGN3, SIL1, MAP2K3, RAB2B, DAXX, RBFOX1, KDM2A, SFMBT1, SACM1L, C8ORF4, DYRK1A, PRKCA, IFT80, SYPL2, LEMD2, ERN1, TPST1, WBSCR17, ACAP2, RAB31, GRWD1, ZNF318, KIAA0368, CCDC86, RAF1, SLC27A2, SKAP2, CRABP2, CNP, CDCA7, UBE2J2, PLD1, TAF5L, PGS1, SNX4, LARP1…	341	8415	18224	1.20032	0.192901	0.0215915	0.0210923
GOTERM_CC_ALL	GO:0070013~intracellular organelle lumen	109	29.4595	0.000416022	CRTC2, CCNT2, PDCD7, UBP1, TSEN2, RPS6KA4, YY1, GOLGA3, ALKBH5, KHSRP, ZMIZ2, AKT2, NUDT19, BBX, PIP4K2B, HMGN3, SIL1, MAP2K3, DAXX, KDM2A, SFMBT1, C8ORF4, DYRK1A, PRKCA, GRWD1, ZNF318, CCDC86, SLC27A2, SKAP2, CRABP2, CNP, CDCA7, TAF5L, LARP1, MYO6, STK38, DHX37, SAFB2, ZC3H18, SMYD3, ZBTB17, PTPRN2, BRPF3, XRCC5, EDEM2, MICAL3, KLHL20, THAP11, NSFL1C, DIAPH2, CDK7, NPLOC4, STK24, CDK5, HRC, ID3,…	341	4328	18224	1.34595	0.194233	0.0215915	0.0210923
GOTERM_MF_ALL	GO:0032553~ribonucleotide binding	60	16.2162	0.000247096	DDR1, CARS, DGKE, GSK3A, TRIO, MCM8, LRRK2, RAB22A, MYLK4, RPS6KA4, EEF2K, UBE2Q1, AKT2, MYO18A, PIP4K2B, MAP2K3, MAP2K4, CSNK1G3, RAB2B, DYRK1A, LMTK2, PRKCA, MAT1A, SEPT5, ERN1, ZAP70, RAB31, UBE2R2, EHHADH, FAM20C, RAF1, SLC27A2, PRPS2, ATP10D, AGAP1, PRKX, UBE2J2, PGS1, DHX32, P2RY4, IRAK1, MYO6, STK38, DHX37, MAP4K3, MAP3K3, XRCC5, UBE2G2, MAPK15, ACVR2B, PTK2, WARS2, TBCK, CDK7, STK24, CDK5…	333	1900	16881	1.60085	0.200997	0.0105736	0.0103058
GOTERM_MF_ALL	GO:0001882~nucleoside binding	59	15.9459	0.000255989	DDR1, CARS, DGKE, GSK3A, TRIO, MCM8, LRRK2, RAB22A, MYLK4, RPS6KA4, EEF2K, UBE2Q1, AKT2, MYO18A, PIP4K2B, MAP2K3, MAP2K4, CSNK1G3, RAB2B, DYRK1A, LMTK2, PRKCA, MAT1A, SEPT5, ERN1, ZAP70, RAB31, UBE2R2, EHHADH, FAM20C, RAF1, SLC27A2, PRPS2, ATP10D, AGAP1, PRKX, UBE2J2, PGS1, DHX32, P2RY4, IRAK1, MYO6, STK38, DHX37, MAP4K3, MAP3K3, XRCC5, UBE2G2, MAPK15, ACVR2B, PTK2, WARS2, TBCK, CDK7, STK24, CDK5…	333	1860	16881	1.60803	0.207425	0.0105736	0.0103058
GOTERM_MF_ALL	GO:0097159~organic cyclic compound binding	151	40.8108	0.000256189	CARS, OTUD4, DGKE, TRIO, CCNT2, ZFAND3, PRDM5, UBP1, TSEN2, SOX21, IFIT2, CRKL, MYLK4, RPS6KA4, YY1, ALKBH5, ZSCAN30, KHSRP, AKT2, BBX, PIP4K2B, HMGN3, MAP2K3, MAP2K4, CSNK1G3, RAB2B, RBFOX1, KDM2A, STARD6, DYRK1A, LMTK2, PRKCA, MAT1A, LEMD2, ERN1, RAB31, GRWD1, ZNF318, ZNF316, CCDC86, ZSCAN25, RAF1, SLC27A2, ZNF792, CNP, HOXD1, AGAP1, UBFD1, UBE2J2, PGS1, LARP1, DHX32, IRAK1, MYO6, STK38, DHX37,…	333	6052	16881	1.26483	0.207569	0.0105736	0.0103058
GOTERM_BP_ALL	GO:0051174~regulation of phosphorus metabolic process	54	14.5946	5.56474e-05	GLP1R, GSK3A, CCNT2, LRRK2, CRKL, RPS6KA4, DUSP12, CYSLTR2, EEF2K, AKT2, MAP2K3, MAP2K4, DAXX, DUSP3, PRKCA, DUSP8, LEMD2, ERN1, FAM20C, TLR6, RAF1, CACTIN, CACUL1, PPP1R15A, CALCRL, MLLT1, ACMSD, IRAK1, STK38, HSF1, NPHP3, SMYD3, SOCS7, SASH1, MAP4K3, MAP3K3, ODAM, CAV2, CAV1, ACVR2B, PTK2, APLN, HCRTR1, PKIB, CDK7, CDK5, VAPB, HRC, SPRY1, CALM3, GRB2, NF2, NODAL, CCL26	321	1611	16792	1.75346	0.212288	0.0458326	0.0454691
GOTERM_BP_ALL	GO:0006464~cellular protein modification process	104	28.1081	5.69597e-05	OTUD4, CRTC2, TRIO, CCNT2, PRDM5, ZDHHC5, FBXO22, CRKL, MYLK4, RPS6KA4, CYSLTR2, AKT2, MAP2K3, MAP2K4, CSNK1G3, DAXX, KDM2A, USP5, DYRK1A, LMTK2, PRKCA, LEMD2, ERN1, TPST1, RNF126, WBSCR17, HECW1, RAF1, UBE2J2, TAF5L, IRAK1, STK38, SMYD3, SOCS7, PTPRN2, ICMT, HACE1, BRPF3, CAV2, CAV1, EDEM2, KLHL21, PTK2, KLHL20, TBCK, PKIB, CDK7, STK24, CDK5, MKRN1, UBA3, HRC, NMT1, CPE, CALM3, GRB2, UBA1, NF2, …	321	3818	16792	1.42493	0.216708	0.0458326	0.0454691
GOTERM_BP_ALL	GO:0036211~protein modification process	104	28.1081	5.69597e-05	OTUD4, CRTC2, TRIO, CCNT2, PRDM5, ZDHHC5, FBXO22, CRKL, MYLK4, RPS6KA4, CYSLTR2, AKT2, MAP2K3, MAP2K4, CSNK1G3, DAXX, KDM2A, USP5, DYRK1A, LMTK2, PRKCA, LEMD2, ERN1, TPST1, RNF126, WBSCR17, HECW1, RAF1, UBE2J2, TAF5L, IRAK1, STK38, SMYD3, SOCS7, PTPRN2, ICMT, HACE1, BRPF3, CAV2, CAV1, EDEM2, KLHL21, PTK2, KLHL20, TBCK, PKIB, CDK7, STK24, CDK5, MKRN1, UBA3, HRC, NMT1, CPE, CALM3, GRB2, UBA1, NF2, …	321	3818	16792	1.42493	0.216708	0.0458326	0.0454691
GOTERM_CC_ALL	GO:0043226~organelle	273	73.7838	0.000515162	CLDN2, NUDT6, SOX21, IFIT2, CRKL, RPS6KA4, GOLGA3, ALKBH5, TFG, ZSCAN30, SPATA22, ZMIZ2, AKT2, BBX, PIP4K2B, SIL1, DAXX, RBFOX1, STARD6, SFMBT1, SACM1L, C8ORF4, IFT80, PRKCA, RNF126, WBSCR17, GRWD1, HECW1, KIAA0368, CCDC86, ZSCAN25, SKAP2, BEX1, CRABP2, HOXD1, CDCA7, UBE2J2, ACMSD, PGS1, SNX4, LARP1, DHX32, ZNHIT6, MYO6, DHX37, ZNF384, PTPRN2, HACE1, ICMT, CRADD, XRCC5, EDEM2, MICAL3, PTK2, THAP1…	341	13154	18224	1.10916	0.234662	0.0243063	0.0237443
GOTERM_MF_ALL	GO:1901363~heterocyclic compound binding	149	40.2703	0.00029451	CARS, OTUD4, DGKE, TRIO, CCNT2, ZFAND3, PRDM5, UBP1, TSEN2, SOX21, IFIT2, CRKL, MYLK4, RPS6KA4, YY1, ALKBH5, ZSCAN30, KHSRP, AKT2, BBX, PIP4K2B, HMGN3, MAP2K3, MAP2K4, CSNK1G3, RAB2B, RBFOX1, KDM2A, DYRK1A, LMTK2, PRKCA, MAT1A, LEMD2, ERN1, RAB31, GRWD1, ZNF318, ZNF316, CCDC86, ZSCAN25, RAF1, SLC27A2, ZNF792, CNP, HOXD1, AGAP1, UBFD1, UBE2J2, PGS1, LARP1, DHX32, IRAK1, MYO6, STK38, DHX37, SAFB2, …	333	5971	16881	1.26501	0.234675	0.0113486	0.0110611
GOTERM_MF_ALL	GO:0019899~enzyme binding	57	15.4054	0.000299962	GSK3A, CCNT2, TRIO, LRRK2, SNX10, ARHGAP6, RPS6KA4, DUSP12, MAP2K3, MAP2K4, RALBP1, DAXX, DUSP3, PRKCA, ERN1, ACAP2, UBE2R2, CDC42EP4, EHHADH, UHRF1BP1, MAPT, RAF1, CACUL1, SLC27A2, PPP1R15A, SRF, UBE2J2, TRAK2, ZNHIT6, STK38, HSF1, TCTEX1D4, SMYD3, MTA2, SASH1, YIPF1, HACE1, CRADD, CAV2, XRCC5, CAV1, MICAL3, UBE2G2, PTK2, HINFP, NSFL1C, NUDT21, TBCK, DIAPH2, NPLOC4, KANSL1, CDK5, VAPB, CYP1A2, H…	333	1789	16881	1.61517	0.238455	0.0113486	0.0110611
GOTERM_BP_ALL	GO:0001932~regulation of protein phosphorylation	46	12.4324	6.86272e-05	PPP1R15A, CCNT2, LRRK2, MLLT1, CRKL, RPS6KA4, EEF2K, CYSLTR2, IRAK1, AKT2, STK38, HSF1, SMYD3, SOCS7, SASH1, MAP4K3, MAP2K3, MAP2K4, MAP3K3, DAXX, DUSP3, CAV2, ODAM, CAV1, PRKCA, DUSP8, ACVR2B, LEMD2, PTK2, HCRTR1, ERN1, PKIB, CDK7, CDK5, VAPB, HRC, GRB2, SPRY1, CALM3, TLR6, NF2, RAF1, CACTIN, CACUL1, NODAL, CCL26	321	1300	16792	1.85102	0.254935	0.0458326	0.0454691
GOTERM_CC_ALL	GO:0005634~nucleus	162	43.7838	0.00061958	CRTC2, CCNT2, PDCD7, PRDM5, UBP1, TSEN2, FBXO22, NUDT6, SOX21, RPS6KA4, YY1, GOLGA3, ALKBH5, ZSCAN30, KHSRP, ZMIZ2, AKT2, BBX, PIP4K2B, HMGN3, MAP2K3, MAP2K4, CSNK1G3, DAXX, RBFOX1, KDM2A, SFMBT1, C8ORF4, DYRK1A, PRKCA, LEMD2, ERN1, RNF126, GRWD1, HECW1, ZNF318, KIAA0368, ZNF316, CCDC86, ZSCAN25, RAF1, SKAP2, ZNF792, BEX1, CRABP2, CNP, HOXD1, CDCA7, TAF5L, EFNB1, LARP1, DHX32, IRAK1, MYO6, STK38,…	341	7048	18224	1.2284	0.275056	0.0267968	0.0261772
GOTERM_BP_ALL	GO:0042325~regulation of phosphorylation	48	12.973	8.59091e-05	PPP1R15A, CCNT2, LRRK2, MLLT1, CRKL, RPS6KA4, DUSP12, EEF2K, CYSLTR2, IRAK1, AKT2, STK38, HSF1, SMYD3, SOCS7, SASH1, MAP4K3, MAP2K3, MAP2K4, MAP3K3, DAXX, DUSP3, CAV2, ODAM, CAV1, PRKCA, DUSP8, ACVR2B, LEMD2, PTK2, APLN, HCRTR1, ERN1, PKIB, CDK7, CDK5, VAPB, HRC, GRB2, SPRY1, CALM3, TLR6, NF2, RAF1, CACTIN, CACUL1, NODAL, CCL26	321	1393	16792	1.80255	0.308156	0.0458326	0.0454691
GOTERM_CC_ALL	GO:0044424~intracellular part	284	76.7568	0.000747881	TRIO, ZDHHC5, ICAM4, NUDT6, SOX21, IFIT2, CRKL, RPS6KA4, GOLGA3, ALKBH5, TFG, ZSCAN30, SPATA22, ZMIZ2, AKT2, BBX, PIP4K2B, SIL1, DAXX, RBFOX1, STARD6, SFMBT1, SACM1L, C8ORF4, IFT80, SLC6A11, PRKCA, RNF126, WBSCR17, GRWD1, HECW1, KIAA0368, CCDC86, ZSCAN25, SKAP2, NUMBL, BEX1, CRABP2, HOXD1, CDCA7, AGAP1, UBE2J2, ACMSD, PGS1, SNX4, LARP1, DHX32, ZNHIT6, MYO6, DHX37, ZNF384, PTPRN2, HACE1, ICMT, CRA…	341	13860	18224	1.09508	0.321788	0.0288855	0.0282177
GOTERM_BP_ALL	GO:0006468~protein phosphorylation	59	15.9459	9.37777e-05	DDR1, GSK3A, CCNT2, TRIO, LRRK2, MYLK4, CRKL, RPS6KA4, CYSLTR2, EEF2K, AKT2, MAP2K3, MAP2K4, CSNK1G3, DAXX, DUSP3, DYRK1A, LMTK2, PRKCA, DUSP8, LEMD2, ERN1, ZAP70, FAM20C, TLR6, RAF1, CACTIN, CACUL1, PPP1R15A, MLLT1, PRKX, IRAK1, STK38, HSF1, SMYD3, SOCS7, SASH1, MAP4K3, MAP3K3, ODAM, CAV2, CAV1, MAPK15, ACVR2B, PTK2, HCRTR1, TBCK, PKIB, CDK7, STK24, CDK5, VAPB, HRC, SPRY1, CALM3, GRB2, NF2, NODA…	321	1852	16792	1.66651	0.331111	0.0458326	0.0454691
GOTERM_CC_ALL	GO:0043233~organelle lumen	109	29.4595	0.000779186	CRTC2, CCNT2, PDCD7, UBP1, TSEN2, RPS6KA4, YY1, GOLGA3, ALKBH5, KHSRP, ZMIZ2, AKT2, NUDT19, BBX, PIP4K2B, HMGN3, SIL1, MAP2K3, DAXX, KDM2A, SFMBT1, C8ORF4, DYRK1A, PRKCA, GRWD1, ZNF318, CCDC86, SLC27A2, SKAP2, CRABP2, CNP, CDCA7, TAF5L, LARP1, MYO6, STK38, DHX37, SAFB2, ZC3H18, SMYD3, ZBTB17, PTPRN2, BRPF3, XRCC5, EDEM2, MICAL3, KLHL20, THAP11, NSFL1C, DIAPH2, CDK7, NPLOC4, STK24, CDK5, HRC, ID3,…	341	4400	18224	1.32392	0.332726	0.0288855	0.0282177
GOTERM_MF_ALL	GO:0004702~receptor signaling protein serine/threonine kinase activity	9	2.43243	0.000490978	MAP2K3, MAP2K4, MAP3K3, IRAK1, STK24, RAF1, MAPK15, ACVR2B, MAP4K3	333	93	16881	4.90584	0.359763	0.0178323	0.0173806
GOTERM_BP_ALL	GO:0019220~regulation of phosphate metabolic process	53	14.3243	0.000106742	GLP1R, GSK3A, CCNT2, LRRK2, CRKL, RPS6KA4, DUSP12, CYSLTR2, EEF2K, AKT2, MAP2K3, MAP2K4, DAXX, DUSP3, PRKCA, DUSP8, LEMD2, ERN1, TLR6, RAF1, CACTIN, CACUL1, PPP1R15A, CALCRL, MLLT1, ACMSD, IRAK1, STK38, HSF1, NPHP3, SMYD3, SOCS7, SASH1, MAP4K3, MAP3K3, ODAM, CAV2, CAV1, ACVR2B, PTK2, APLN, HCRTR1, PKIB, CDK7, CDK5, VAPB, HRC, SPRY1, CALM3, GRB2, NF2, NODAL, CCL26	321	1610	16792	1.72206	0.367285	0.0458326	0.0454691
GOTERM_BP_ALL	GO:0043412~macromolecule modification	108	29.1892	0.000106911	OTUD4, CRTC2, TRIO, CCNT2, PRDM5, ZDHHC5, FBXO22, CRKL, MYLK4, RPS6KA4, ALKBH5, CYSLTR2, AKT2, HMGN3, MAP2K3, MAP2K4, CSNK1G3, DAXX, KDM2A, USP5, SFMBT1, DYRK1A, LMTK2, PRKCA, LEMD2, ERN1, TPST1, RNF126, WBSCR17, HECW1, RAF1, UBE2J2, TAF5L, IRAK1, STK38, SMYD3, SOCS7, PTPRN2, ICMT, HACE1, BRPF3, CAV2, CAV1, EDEM2, KLHL21, PTK2, KLHL20, TBCK, PKIB, CDK7, STK24, CDK5, MKRN1, UBA3, HRC, NMT1, CPE, C…	321	4065	16792	1.38983	0.367742	0.0458326	0.0454691
GOTERM_BP_ALL	GO:0018209~peptidyl-serine modification	16	4.32432	0.000140033	PPP1R15A, CSNK1G3, GALNT2, CAV1, LRRK2, DYRK1A, LMTK2, PRKCA, PRKX, ERN1, RPS6KA4, CDK5, AKT2, STK38, SMYD3, RAF1	321	259	16792	3.2316	0.451465	0.0515752	0.0511662
GOTERM_MF_ALL	GO:0016772~transferase activity, transferring phosphorus-containing groups	38	10.2703	0.000680081	PRPS2, DDR1, DGKE, GSK3A, CCNT2, TRIO, LRRK2, PRKX, MYLK4, PGS1, RPS6KA4, EEF2K, IRAK1, AKT2, STK38, PIP4K2B, MAP4K3, MAP2K3, MAP2K4, CSNK1G3, MAP3K3, DYRK1A, LMTK2, PRKCA, MAPK15, ACVR2B, PTK2, ERN1, ZAP70, TBCK, CDK7, STK24, CDK5, POLR3D, FAM20C, GRB2, CALM3, RAF1	333	1077	16881	1.78864	0.46083	0.0237505	0.0231489
GOTERM_CC_ALL	GO:0031974~membrane-enclosed lumen	109	29.4595	0.00124969	CRTC2, CCNT2, PDCD7, UBP1, TSEN2, RPS6KA4, YY1, GOLGA3, ALKBH5, KHSRP, ZMIZ2, AKT2, NUDT19, BBX, PIP4K2B, HMGN3, SIL1, MAP2K3, DAXX, KDM2A, SFMBT1, C8ORF4, DYRK1A, PRKCA, GRWD1, ZNF318, CCDC86, SLC27A2, SKAP2, CRABP2, CNP, CDCA7, TAF5L, LARP1, MYO6, STK38, DHX37, SAFB2, ZC3H18, SMYD3, ZBTB17, PTPRN2, BRPF3, XRCC5, EDEM2, MICAL3, KLHL20, THAP11, NSFL1C, DIAPH2, CDK7, NPLOC4, STK24, CDK5, HRC, ID3,…	341	4457	18224	1.30699	0.477428	0.0432391	0.0422394
GOTERM_BP_ALL	GO:0071310~cellular response to organic substance	66	17.8378	0.000151799	GLP1R, GSK3A, LRRK2, PLOD3, IFIT2, RPS6KA4, YY1, EEF2K, AKT2, KHSRP, AP3S1, MAP2K4, RBM14, DAXX, GLP2R, PRKCA, LEMD2, ERN1, ACAP2, RNF126, RAB31, IL1RAPL2, TNMD, FAM20C, RARB, RAF1, CACTIN, YAP1, PPP1R15A, NUMBL, CALCRL, USP10, SRF, TGFBRAP1, CXCR5, ADIPOR2, P2RY4, IRAK1, HSF1, SAFB2, SMYD3, SOCS7, SASH1, ZBTB17, PTPRN2, CAV2, XRCC5, CAV1, EDEM2, LY86, UBE2G2, ACVR2B, PTK2, HCRTR1, REST, CDK7, VA…	321	2186	16792	1.5794	0.478457	0.0515752	0.0511662
KEGG_PATHWAY	hsa04912:GnRH signaling pathway	8	2.16216	0.00319243	MAP2K3, MAP2K4, MAP3K3, GRB2, CALM3, PRKCA, RAF1, PLD1	148	91	6879	4.08613	0.480814	0.327224	0.327224
GOTERM_BP_ALL	GO:0045859~regulation of protein kinase activity	30	8.10811	0.000156398	CCNT2, LRRK2, MLLT1, CRKL, IRAK1, STK38, SMYD3, SOCS7, SASH1, MAP4K3, MAP2K3, MAP2K4, MAP3K3, DAXX, DUSP3, CAV1, DUSP8, ACVR2B, PTK2, ERN1, PKIB, CDK7, CDK5, VAPB, SPRY1, CALM3, TLR6, NF2, RAF1, CACUL1	321	730	16792	2.14979	0.488643	0.0515752	0.0511662
UP_KEYWORDS	Neurodegeneration	14	3.78378	0.00256237	ASAH1, HACE1, HEXB, LRRK2, PRICKLE2, TSEN2, GJB1, TFG, CDK5, VAPB, GNB4, TMEM106B, UBA1, MAPT	370	293	20581	2.65782	0.548579	0.0784894	0.0754609
GOTERM_BP_ALL	GO:0048522~positive regulation of cellular process	121	32.7027	0.000187114	CRTC2, TRIO, CCNT2, METRNL, FBXO22, IFIT2, CRKL, RPS6KA4, YY1, CYSLTR2, TFG, KHSRP, ZMIZ2, AKT2, C3AR1, PIP4K2B, HMGN3, SEMA6B, MAP2K3, MAP2K4, RAB2B, DAXX, USP5, C8ORF4, DYRK1A, PRKCA, IFT80, ERN1, FRMD7, RAF1, SKAP2, NSMAF, NUMBL, BEX1, CALCRL, CRABP2, UBE2J2, SNX4, EFNB1, LARP1, IRAK1, MYO6, SMYD3, ZBTB17, CRADD, CAV2, XRCC5, CAV1, EDEM2, LY86, PTK2, PKIB, CDK7, CDK5, NACA, NMT1, ID3, CALM3, G…	321	4744	16792	1.33425	0.551758	0.0572971	0.0568426
UP_KEYWORDS	Endosome	19	5.13514	0.00277615	WDR48, USP10, LRRK2, TGFBRAP1, VPS37C, SNX10, PLD1, RAB22A, TRAK2, SNX4, DIAPH2, ACAP2, RAB31, AKT2, KIAA0368, OCIAD1, TMEM106B, GRB2, DENND6A	370	481	20581	2.19722	0.577601	0.0784894	0.0754609
UP_KEYWORDS	Ubl conjugation	47	12.7027	0.0034815	PPP1R15A, YAP1, BEX1, CRABP2, USP10, SRBD1, CLDN2, YY1, HIRA, LARP1, IRAK1, AKT2, ZNHIT6, ZMIZ2, KHSRP, STK38, UIMC1, HSF1, SAFB2, ZC3H18, PIP4K2B, RRP12, MTA2, ARHGEF11, ZBTB17, RBM14, DAXX, XRCC5, TFE3, MAPK15, PTK2, HINFP, RNF126, CTTN, VAPB, POU2AF1, POLR3D, ZNF318, KIAA0368, MKRN1, PELI1, UBA1, CALM3, HDGF, ZSCAN25, NF2, MAPT	370	1705	20581	1.53334	0.660795	0.0887734	0.0853481
GOTERM_BP_ALL	GO:0043549~regulation of kinase activity	31	8.37838	0.000255694	CCNT2, LRRK2, MLLT1, CRKL, DUSP12, IRAK1, STK38, SMYD3, SOCS7, SASH1, MAP4K3, MAP2K3, MAP2K4, MAP3K3, DAXX, DUSP3, CAV1, DUSP8, ACVR2B, PTK2, ERN1, PKIB, CDK7, CDK5, VAPB, SPRY1, CALM3, TLR6, NF2, RAF1, CACUL1	321	788	16792	2.05794	0.66598	0.0730773	0.0724977
UP_KEYWORDS	Proto-oncogene	12	3.24324	0.00371079	CARS, YAP1, TFG, AKT2, POU2AF1, TFE3, PRCC, RARB, MLLT1, PRKCA, RAF1, MLLT6	370	236	20581	2.82836	0.684148	0.0887734	0.0853481
GOTERM_BP_ALL	GO:0018105~peptidyl-serine phosphorylation	15	4.05405	0.000278054	PPP1R15A, CSNK1G3, CAV1, LRRK2, DYRK1A, LMTK2, PRKCA, PRKX, ERN1, RPS6KA4, CDK5, AKT2, STK38, SMYD3, RAF1	321	246	16792	3.18973	0.696527	0.0745012	0.0739103
GOTERM_BP_ALL	GO:0032870~cellular response to hormone stimulus	26	7.02703	0.000327688	GLP1R, GSK3A, PLOD3, ADIPOR2, EEF2K, P2RY4, AKT2, HSF1, SAFB2, AP3S1, SMYD3, SOCS7, RBM14, DAXX, CAV2, CAV1, GLP2R, PTK2, HCRTR1, REST, CDK7, RAB31, GNB4, RARB, GRB2, NODAL	321	616	16792	2.20795	0.75472	0.0826352	0.0819798
GOTERM_CC_ALL	GO:0005622~intracellular	287	77.5676	0.00283993	TRIO, ZDHHC5, ICAM4, NUDT6, SOX21, IFIT2, CRKL, RPS6KA4, GOLGA3, ALKBH5, TFG, ZSCAN30, SPATA22, ZMIZ2, AKT2, BBX, PIP4K2B, SIL1, DAXX, RBFOX1, STARD6, SFMBT1, SACM1L, C8ORF4, IFT80, SLC6A11, PRKCA, RNF126, WBSCR17, GRWD1, HECW1, KIAA0368, CCDC86, ZSCAN25, SKAP2, NUMBL, BEX1, CRABP2, HOXD1, CDCA7, AGAP1, UBE2J2, ACMSD, PGS1, SNX4, LARP1, DHX32, ZNHIT6, MYO6, DHX37, ZNF384, PTPRN2, HACE1, ICMT, CRA…	341	14216	18224	1.07893	0.771455	0.0905874	0.0884929
GOTERM_CC_ALL	GO:0005737~cytoplasm	227	61.3514	0.00296722	TRIO, ZDHHC5, ICAM4, NUDT6, IFIT2, CRKL, RPS6KA4, GOLGA3, TFG, ZMIZ2, AKT2, BBX, PIP4K2B, SIL1, DAXX, RBFOX1, STARD6, SACM1L, C8ORF4, IFT80, SLC6A11, PRKCA, RNF126, WBSCR17, GRWD1, HECW1, KIAA0368, SKAP2, NUMBL, BEX1, CRABP2, CDCA7, AGAP1, UBE2J2, ACMSD, PGS1, SNX4, LARP1, DHX32, MYO6, DHX37, PTPRN2, HACE1, ICMT, CRADD, XRCC5, EDEM2, MICAL3, PTK2, THAP11, PKIB, GJB1, NPLOC4, CYP1A2, MKS1, HRC, NM…	341	10775	18224	1.1259	0.786106	0.0905874	0.0884929
GOTERM_BP_ALL	GO:0051716~cellular response to stimulus	163	44.0541	0.000393484	DGKE, TRIO, PLOD3, FBXO22, IFIT2, CRKL, RPS6KA4, YY1, GPR174, CYSLTR2, TFG, SPATA22, CHCHD6, KHSRP, AKT2, GPR171, C3AR1, PIP4K2B, SEMA6B, MAP2K3, MAP2K4, CSNK1G3, RAB2B, DAXX, RALBP1, KDM2A, C8ORF4, DYRK1A, PRKCA, IFT80, LEMD2, ERN1, RNF126, ACAP2, RAB31, FRMD7, HECW1, KIAA0368, RAF1, SKAP2, NSMAF, NUMBL, CALCRL, CRABP2, CHRNA5, OR6K3, AGAP1, UBE2J2, PLD1, ADIPOR2, EFNB1, LARP1, IRAK1, MYO6, STK3…	321	6927	16792	1.23095	0.815035	0.0937147	0.0929714
UP_KEYWORDS	Ubl conjugation pathway	23	6.21622	0.00583835	OTUD4, NUMBL, KDM2A, HACE1, WDR48, USP5, USP10, KLHL21, FBXO46, UBE2G2, UBE2J2, FBXO22, KLHL20, RNF126, NPLOC4, UBE2Q1, UBE2R2, HECW1, MKRN1, PELI1, UBA3, UBA1, SOCS7	370	680	20581	1.88141	0.837193	0.129695	0.12469
GOTERM_BP_ALL	GO:0010562~positive regulation of phosphorus metabolic process	37	10	0.000452362	PPP1R15A, GLP1R, GSK3A, CCNT2, CALCRL, LRRK2, CRKL, RPS6KA4, DUSP12, CYSLTR2, IRAK1, AKT2, HSF1, SMYD3, SASH1, MAP4K3, MAP2K3, MAP2K4, MAP3K3, DAXX, CAV2, ODAM, CAV1, PRKCA, ACVR2B, PTK2, APLN, HCRTR1, ERN1, CDK5, VAPB, CALM3, TLR6, RAF1, CACUL1, NODAL, CCL26	321	1049	16792	1.84512	0.85632	0.0948315	0.0940794
GOTERM_BP_ALL	GO:0045937~positive regulation of phosphate metabolic process	37	10	0.000452362	PPP1R15A, GLP1R, GSK3A, CCNT2, CALCRL, LRRK2, CRKL, RPS6KA4, DUSP12, CYSLTR2, IRAK1, AKT2, HSF1, SMYD3, SASH1, MAP4K3, MAP2K3, MAP2K4, MAP3K3, DAXX, CAV2, ODAM, CAV1, PRKCA, ACVR2B, PTK2, APLN, HCRTR1, ERN1, CDK5, VAPB, CALM3, TLR6, RAF1, CACUL1, NODAL, CCL26	321	1049	16792	1.84512	0.85632	0.0948315	0.0940794
UP_KEYWORDS	Golgi apparatus	26	7.02703	0.00632992	B4GALT3, LRRK2, PLD1, GOLGA3, MYO6, MYO18A, TRAPPC11, AP3S1, AP1M2, GALNT7, RAB2B, HACE1, CAV2, GALNT2, CAV1, KLHL20, TPST1, NSFL1C, MPHOSPH9, WBSCR17, RAB31, LPCAT2, FAM20C, GRB2, TLR6, SEC24C	370	812	20581	1.78107	0.860336	0.13124	0.126176
GOTERM_BP_ALL	GO:0042327~positive regulation of phosphorylation	34	9.18919	0.000464535	PPP1R15A, CCNT2, LRRK2, CRKL, RPS6KA4, DUSP12, CYSLTR2, IRAK1, AKT2, HSF1, SMYD3, SASH1, MAP4K3, MAP2K3, MAP2K4, MAP3K3, DAXX, CAV2, ODAM, CAV1, PRKCA, ACVR2B, PTK2, APLN, HCRTR1, ERN1, CDK5, VAPB, CALM3, TLR6, RAF1, CACUL1, NODAL, CCL26	321	932	16792	1.90836	0.863631	0.0948315	0.0940794
GOTERM_CC_ALL	GO:0005773~vacuole	37	10	0.00395079	SLC35F6, ASAH1, CALCRL, WDR48, USP10, HEXB, LRRK2, TGFBRAP1, SNX10, PLD1, RAB22A, TRAK2, CRKL, SNX4, CTSO, IRAK1, C6ORF106, AKT2, MYO6, PIP4K2B, AGA, AP1M2, USP5, CAV1, VPS37C, LMTK2, DIAPH2, ACAP2, RAB31, KIAA0368, GNB4, OCIAD1, TMEM106B, GRB2, UBA1, DENND6A, NF2	341	1212	18224	1.63151	0.871846	0.113914	0.111281
KEGG_PATHWAY	hsa04141:Protein processing in endoplasmic reticulum	10	2.7027	0.0100142	ERN1, PPP1R15A, NSFL1C, NPLOC4, EDEM2, HYOU1, UBE2G2, UBE2J2, SEC24C, SIL1	148	169	6879	2.75028	0.87296	0.538195	0.538195
KEGG_PATHWAY	hsa04012:ErbB signaling pathway	7	1.89189	0.0105014	MAP2K4, AKT2, GRB2, PRKCA, RAF1, PTK2, CRKL	148	87	6879	3.73975	0.885154	0.538195	0.538195
GOTERM_BP_ALL	GO:0043405~regulation of MAP kinase activity	17	4.59459	0.000560265	MAP2K3, MAP2K4, MAP3K3, DAXX, DUSP3, CAV1, LRRK2, DUSP8, CRKL, ERN1, IRAK1, STK38, SPRY1, TLR6, RAF1, SASH1, MAP4K3	321	327	16792	2.71956	0.909562	0.105672	0.104833
GOTERM_BP_ALL	GO:0050896~response to stimulus	189	51.0811	0.000566934	DGKE, TRIO, PDCD7, PLOD3, ICAM4, METRNL, FBXO22, IFIT2, CRKL, RPS6KA4, YY1, GPR174, ALKBH5, CYSLTR2, TFG, IYD, SPATA22, CHCHD6, KHSRP, AKT2, GPR171, C3AR1, PIP4K2B, HMGN3, SEMA6B, MAP2K3, MAP2K4, CSNK1G3, RAB2B, DAXX, RALBP1, KDM2A, C8ORF4, DYRK1A, SLC6A11, PRKCA, IFT80, LEMD2, ERN1, TPST1, RNF126, ACAP2, RAB31, FRMD7, HECW1, KIAA0368, RAF1, SKAP2, NSMAF, NUMBL, CALCRL, CRABP2, CHRNA5, OR6K3, CNP…	321	8329	16792	1.18704	0.912113	0.105672	0.104833
GOTERM_BP_ALL	GO:0043085~positive regulation of catalytic activity	49	13.2432	0.000600465	GLP1R, GSK3A, CCNT2, TRIO, LRRK2, ARHGAP6, CRKL, DUSP12, AKT2, IFT57, PSD, ARHGEF11, MAP2K3, MAP2K4, RALBP1, DAXX, ELMOD2, PRKCA, ERN1, ACAP2, CDC42EP4, DENND6A, TLR6, RAF1, CACUL1, NSMAF, PPP1R15A, AGAP1, IRAK1, HSF1, SASH1, MAP4K3, MAP3K3, CRADD, ODAM, CAV2, CAV1, MAPK15, ACVR2B, PTK2, TBCK, PKIB, REST, CDK5, VAPB, CALM3, GRB2, NODAL, CCL26	321	1559	16792	1.64417	0.923889	0.107258	0.106407
GOTERM_MF_ALL	GO:0097367~carbohydrate derivative binding	63	17.027	0.00315382	DDR1, CARS, DGKE, GSK3A, TRIO, MCM8, LRRK2, RAB22A, MYLK4, RPS6KA4, EEF2K, UBE2Q1, AKT2, MYO18A, PIP4K2B, MAP2K3, MAP2K4, CSNK1G3, RAB2B, DYRK1A, LMTK2, PRKCA, MAT1A, SEPT5, ERN1, ZAP70, RAB31, UBE2R2, EHHADH, FAM20C, RAF1, SLC27A2, PRPS2, ATP10D, AGAP1, PRKX, UBE2J2, PGS1, DHX32, P2RY4, IRAK1, MYO6, STK38, DHX37, MAP4K3, MAP3K3, XRCC5, EDEM2, UBE2G2, MAPK15, ACVR2B, TPBGL, PTK2, WARS2, TBCK, CDK…	333	2241	16881	1.42512	0.943199	0.104827	0.102172
UP_KEYWORDS	Transcription regulation	58	15.6757	0.00943167	CRTC2, CCNT2, PRDM5, UBP1, SOX21, YY1, ZSCAN30, ZMIZ2, KHSRP, UIMC1, UBTF, BBX, IFT57, ZNF488, RBM14, DAXX, KDM2A, SFMBT1, TFE3, ERN1, DMRTA1, ZNF516, ZNF318, RARB, ZNF316, ZSCAN25, ZNF114, YAP1, ZNF792, HOXD1, SRF, CDCA7, MLLT1, HOXD11, TAF5L, HIRA, HSF1, SAFB2, ZNF787, FOXB2, ZBTB17, ZNF384, HACE1, XRCC5, VAX1, GTF2H5, HINFP, THAP11, REST, CDK7, NACA, POU2AF1, ID3, ZNF777, HDGF, NFE2L1, ZNF652,…	370	2332	20581	1.38345	0.947012	0.183328	0.176254
GOTERM_MF_ALL	GO:0005488~binding	301	81.3514	0.00323256	TRIO, ZDHHC5, ICAM4, CLDN2, NUDT6, SOX21, IFIT2, CRKL, RPS6KA4, GOLGA3, ALKBH5, TFG, ZSCAN30, SPATA22, ZMIZ2, AKT2, BBX, PXDC1, PIP4K2B, SIL1, DAXX, RBFOX1, STARD6, SFMBT1, SACM1L, C8ORF4, SLC6A11, PRKCA, RNF126, WBSCR17, GRWD1, KIAA0368, CCDC86, UHRF1BP1, ZSCAN25, SKAP2, NUMBL, BEX1, CRABP2, HOXD1, SLC22A1, AGAP1, UBE2J2, ACMSD, PGS1, SNX4, LARP1, DHX32, ZNHIT6, MYO6, DHX37, ZNF384, HACE1, CRADD…	333	14381	16881	1.06104	0.94713	0.104827	0.102172
KEGG_PATHWAY	hsa04664:Fc epsilon RI signaling pathway	6	1.62162	0.0147542	MAP2K3, MAP2K4, AKT2, GRB2, PRKCA, RAF1	148	68	6879	4.10115	0.952506	0.604924	0.604924
UP_KEYWORDS	Endoplasmic reticulum	31	8.37838	0.0103284	PPP1R15A, CRABP2, LRRK2, ATP10D, PLOD3, UBE2J2, PLD1, IFIT2, FADS3, JPH2, PIP4K2B, SIL1, TMED4, SMIM14, IKBIP, RAB2B, ICMT, HACE1, SACM1L, EPHX1, EDEM2, ERN1, NPLOC4, VAPB, CYP1A2, KIAA0368, LPCAT2, HYOU1, SEC24C, SLC27A2, NFE2L1	370	1067	20581	1.61608	0.959983	0.184322	0.17721
GOTERM_BP_ALL	GO:0016310~phosphorylation	64	17.2973	0.000768403	DDR1, DGKE, GSK3A, CCNT2, TRIO, LRRK2, MYLK4, CRKL, RPS6KA4, DUSP12, CYSLTR2, EEF2K, AKT2, PIP4K2B, MAP2K3, MAP2K4, CSNK1G3, DAXX, DUSP3, DYRK1A, LMTK2, PRKCA, DUSP8, LEMD2, ERN1, ZAP70, FAM20C, TLR6, RAF1, CACTIN, CACUL1, PRPS2, PPP1R15A, MLLT1, PRKX, IRAK1, STK38, HSF1, SMYD3, SOCS7, SASH1, MAP4K3, MAP3K3, ODAM, CAV2, CAV1, MAPK15, ACVR2B, PTK2, APLN, HCRTR1, TBCK, PKIB, CDK7, STK24, CDK5, VAPB…	321	2229	16792	1.50199	0.962976	0.131766	0.130721
UP_KEYWORDS	Transcription	59	15.9459	0.0106682	CRTC2, CCNT2, PRDM5, UBP1, SOX21, YY1, ZSCAN30, ZMIZ2, KHSRP, UIMC1, UBTF, BBX, IFT57, ZNF488, RBM14, DAXX, KDM2A, SFMBT1, TFE3, ERN1, DMRTA1, ZNF516, ZNF318, RARB, ZNF316, ZSCAN25, ZNF114, YAP1, ZNF792, HOXD1, SRF, CDCA7, MLLT1, HOXD11, TAF5L, HIRA, HSF1, SAFB2, ZNF787, FOXB2, ZBTB17, ZNF384, HACE1, XRCC5, VAX1, GTF2H5, HINFP, THAP11, REST, CDK7, NACA, POLR3D, POU2AF1, ID3, ZNF777, HDGF, NFE2L1,…	370	2398	20581	1.36857	0.964024	0.184322	0.17721
GOTERM_BP_ALL	GO:0044093~positive regulation of molecular function	55	14.8649	0.000828302	GLP1R, GSK3A, CRTC2, CCNT2, TRIO, LRRK2, ARHGAP6, CRKL, RPS6KA4, DUSP12, JPH2, AKT2, IFT57, HMGN3, PSD, ARHGEF11, MAP2K3, MAP2K4, RALBP1, DAXX, ELMOD2, PRKCA, ERN1, ACAP2, CDC42EP4, DENND6A, TLR6, RAF1, CACUL1, NSMAF, PPP1R15A, BEX1, SRF, AGAP1, IRAK1, HSF1, SASH1, MAP4K3, MAP3K3, CRADD, ODAM, CAV2, CAV1, MAPK15, ACVR2B, PTK2, TBCK, PKIB, REST, CDK5, VAPB, CALM3, GRB2, NODAL, CCL26	321	1840	16792	1.56366	0.971368	0.133782	0.132721
GOTERM_BP_ALL	GO:0071900~regulation of protein serine/threonine kinase activity	21	5.67568	0.000842577	MAP2K3, MAP2K4, MAP3K3, DAXX, CCNT2, DUSP3, CAV1, LRRK2, DUSP8, CRKL, ERN1, PKIB, CDK7, IRAK1, STK38, CALM3, SPRY1, TLR6, RAF1, SASH1, MAP4K3	321	476	16792	2.30786	0.973069	0.133782	0.132721
GOTERM_BP_ALL	GO:0001934~positive regulation of protein phosphorylation	32	8.64865	0.000914502	PPP1R15A, CCNT2, LRRK2, CRKL, RPS6KA4, CYSLTR2, IRAK1, AKT2, HSF1, SMYD3, SASH1, MAP4K3, MAP2K3, MAP2K4, MAP3K3, DAXX, CAV2, ODAM, CAV1, PRKCA, ACVR2B, PTK2, HCRTR1, ERN1, CDK5, VAPB, CALM3, TLR6, RAF1, CACUL1, NODAL, CCL26	321	890	16792	1.88086	0.980222	0.138745	0.137645
GOTERM_BP_ALL	GO:0009725~response to hormone	31	8.37838	0.000938561	GLP1R, GSK3A, PDCD7, SRF, PLOD3, ADIPOR2, YY1, EEF2K, P2RY4, AKT2, HSF1, SAFB2, AP3S1, SMYD3, SOCS7, RBM14, DAXX, CAV2, CAV1, GLP2R, PTK2, HCRTR1, REST, CDK7, RAB31, GNB4, RARB, GRB2, CALM3, AGXT, NODAL	321	854	16792	1.8989	0.982162	0.138745	0.137645
UP_KEYWORDS	Methylation	29	7.83784	0.013632	CRTC2, CNP, ZDHHC5, PRICKLE2, ALKBH5, LARP1, TFG, ZMIZ2, KHSRP, SAFB2, SEMA6B, MAP2K4, SVIL, RBFOX1, EPHX1, TFE3, SAMD4A, MAPK15, SEPT5, NUDT21, CTTN, IMPDH1, POLR3D, CDC42EP4, CALM3, DENND6A, MAPT, RAF1, HCN2	370	1001	20581	1.61149	0.985807	0.223134	0.214525
KEGG_PATHWAY	hsa05231:Choline metabolism in cancer	7	1.89189	0.0207017	DGKE, AKT2, SLC22A1, GRB2, PRKCA, RAF1, PLD1	148	101	6879	3.22137	0.986273	0.70731	0.70731
GOTERM_BP_ALL	GO:0033554~cellular response to stress	53	14.3243	0.00106139	GSK3A, WDR48, MCM8, LRRK2, FBXO22, CRKL, YY1, EEF2K, SPATA22, CHCHD6, UIMC1, EXO5, MAP2K4, RBM14, DAXX, DUSP3, KDM2A, PARP2, C8ORF4, DYRK1A, ERN1, RNF126, KIAA0368, TLR6, YAP1, PPP1R15A, USP10, DAPL1, SRF, UBE2J2, IRAK1, MYO6, HSF1, SASH1, MAP4K3, ZBTB17, MAP3K3, CRADD, XRCC5, CAV1, EDEM2, UBE2G2, GTF2H5, HINFP, CDK7, NPLOC4, STK24, VAPB, UBA1, HYOU1, GRB2, HDGF, NFE2L1	321	1773	16792	1.56374	0.989471	0.151673	0.15047
GOTERM_CC_ALL	GO:0005768~endosome	26	7.02703	0.00991212	CALCRL, WDR48, USP10, LRRK2, TGFBRAP1, SNX10, PLD1, RAB22A, TRAK2, CRKL, SNX4, IRAK1, AKT2, CAV1, VPS37C, LMTK2, DIAPH2, ACAP2, RAB31, KIAA0368, OCIAD1, TMEM106B, GRB2, UBA1, DENND6A, NF2	341	811	18224	1.71333	0.994316	0.270757	0.264497
GOTERM_BP_ALL	GO:0044260~cellular macromolecule metabolic process	188	50.8108	0.00127738	CARS, OTUD4, CRTC2, TRIO, CCNT2, PDCD7, PRDM5, ZDHHC5, UBP1, TSEN2, FBXO22, SOX21, CRKL, MYLK4, RPS6KA4, YY1, ALKBH5, CYSLTR2, ZSCAN30, SPATA22, KHSRP, ZMIZ2, AKT2, BBX, HMGN3, MAP2K3, MAP2K4, CSNK1G3, DAXX, RBFOX1, KDM2A, USP5, SFMBT1, C8ORF4, DYRK1A, LMTK2, PRKCA, LEMD2, ERN1, TPST1, RNF126, WBSCR17, RAB31, HECW1, ZNF318, KIAA0368, ZNF316, FETUB, CCDC86, ZSCAN25, RAF1, ZNF792, BEX1, CALCRL, CRA…	321	8387	16792	1.1726	0.995834	0.163127	0.161833
GOTERM_BP_ALL	GO:0043408~regulation of MAPK cascade	26	7.02703	0.00129215	LRRK2, CRKL, CYSLTR2, IRAK1, STK38, SASH1, MAP4K3, MAP2K3, MAP2K4, MAP3K3, DAXX, DUSP3, CAV2, CAV1, PRKCA, DUSP8, LEMD2, HCRTR1, ERN1, GRB2, SPRY1, TLR6, NF2, RAF1, NODAL, CCL26	321	678	16792	2.00605	0.99609	0.163127	0.161833
GOTERM_BP_ALL	GO:1901701~cellular response to oxygen-containing compound	32	8.64865	0.00131074	YAP1, GLP1R, GSK3A, CALCRL, SRF, LRRK2, EEF2K, IRAK1, P2RY4, AKT2, HSF1, AP3S1, SMYD3, SOCS7, SASH1, MAP2K4, PTPRN2, CAV2, XRCC5, CAV1, GLP2R, LY86, PRKCA, PTK2, ERN1, RAB31, GNB4, ID3, GRB2, RAF1, CACTIN, HCN2	321	912	16792	1.83549	0.99639	0.163127	0.161833
GOTERM_BP_ALL	GO:0031399~regulation of protein modification process	50	13.5135	0.00135425	CCNT2, WDR48, LRRK2, FBXO22, CRKL, RPS6KA4, CYSLTR2, EEF2K, AKT2, MAP2K3, MAP2K4, DAXX, DUSP3, DYRK1A, PRKCA, DUSP8, LEMD2, ERN1, PELI1, TLR6, RAF1, CACTIN, CACUL1, PPP1R15A, MLLT1, IRAK1, STK38, HSF1, SMYD3, SOCS7, SASH1, MAP4K3, MAP3K3, ODAM, CAV2, CAV1, ACVR2B, PTK2, HCRTR1, PKIB, CDK7, CDK5, VAPB, HRC, SPRY1, CALM3, GRB2, NF2, NODAL, CCL26	321	1664	16792	1.57186	0.997006	0.163127	0.161833
GOTERM_BP_ALL	GO:0051338~regulation of transferase activity	33	8.91892	0.00137822	GSK3A, CCNT2, LRRK2, MLLT1, CRKL, DUSP12, IRAK1, STK38, SMYD3, SOCS7, SASH1, MAP4K3, MAP2K3, MAP2K4, MAP3K3, DAXX, DUSP3, CAV1, DUSP8, MAPK15, ACVR2B, PTK2, ERN1, PKIB, CDK7, CDK5, VAPB, SPRY1, CALM3, TLR6, NF2, RAF1, CACUL1	321	955	16792	1.80762	0.997298	0.163127	0.161833
GOTERM_CC_ALL	GO:0005794~Golgi apparatus	41	11.0811	0.0116223	PPP1R15A, B4GALT3, LRRK2, GLT8D1, PLD1, GOLGA3, TFG, MYO6, MYO18A, TRAPPC11, AP3S1, IFT57, AP1M2, GALNT7, RAB2B, RBFOX1, YIPF1, HACE1, CAV2, GALNT2, CAV1, SACM1L, LMTK2, KLHL20, TPST1, NSFL1C, DIAPH2, MPHOSPH9, WBSCR17, RAB31, CTTN, VAPB, KIAA0368, LPCAT2, FAM20C, CPE, GRB2, SPRY1, TLR6, RAF1, SEC24C	341	1482	18224	1.47851	0.997683	0.291117	0.284386
GOTERM_BP_ALL	GO:0023014~signal transduction by protein phosphorylation	31	8.37838	0.00143214	LRRK2, CRKL, CYSLTR2, IRAK1, STK38, SASH1, MAP4K3, MAP2K3, MAP2K4, MAP3K3, DAXX, DUSP3, CAV2, CAV1, PRKCA, DUSP8, MAPK15, ACVR2B, LEMD2, PTK2, HCRTR1, ERN1, STK24, GRB2, SPRY1, CALM3, TLR6, NF2, RAF1, NODAL, CCL26	321	877	16792	1.8491	0.997857	0.163127	0.161833
GOTERM_CC_ALL	GO:0098791~Golgi subcompartment	13	3.51351	0.0117793	B4GALT3, RBFOX1, HACE1, GALNT2, LRRK2, KLHL20, NSFL1C, GOLGA3, RAB31, KIAA0368, LPCAT2, MYO18A, AP1M2	341	303	18224	2.29293	0.997866	0.291117	0.284386
GOTERM_BP_ALL	GO:0070887~cellular response to chemical stimulus	72	19.4595	0.00144368	GLP1R, GSK3A, LRRK2, PLOD3, IFIT2, RPS6KA4, YY1, EEF2K, AKT2, KHSRP, C3AR1, AP3S1, MAP2K4, RBM14, DAXX, GSTO2, GLP2R, PRKCA, LEMD2, ERN1, ACAP2, RNF126, RAB31, IL1RAPL2, TNMD, FAM20C, RARB, RAF1, CACTIN, YAP1, PPP1R15A, NUMBL, CALCRL, USP10, SRF, TGFBRAP1, CXCR5, ADIPOR2, P2RY4, IRAK1, HSF1, SAFB2, SMYD3, SOCS7, SASH1, ZBTB17, PTPRN2, CAV2, XRCC5, CAV1, EPHX1, EDEM2, LY86, UBE2G2, ACVR2B, PTK2, H…	321	2648	16792	1.42237	0.99796	0.163127	0.161833
GOTERM_BP_ALL	GO:0044238~primary metabolic process	222	60	0.00150844	TRIO, ZDHHC5, SOX21, CRKL, RPS6KA4, ALKBH5, ZSCAN30, SPATA22, ZMIZ2, AKT2, C3AR1, BBX, PIP4K2B, DAXX, RBFOX1, SFMBT1, SACM1L, C8ORF4, PRKCA, RNF126, WBSCR17, HECW1, KIAA0368, CCDC86, ZSCAN25, NUMBL, BEX1, CRABP2, HOXD1, CDCA7, UBE2J2, ACMSD, PGS1, LARP1, DHX32, MYO6, DHX37, ZNF384, PTPRN2, HACE1, ICMT, CRADD, XRCC5, EDEM2, PTK2, THAP11, PKIB, NPLOC4, CYP1A2, HRC, NMT1, ID3, CALM3, GRB2, TNFSF8, I…	321	10243	16792	1.13377	0.998456	0.163127	0.161833
KEGG_PATHWAY	hsa05223:Non-small cell lung cancer	5	1.35135	0.0311837	AKT2, RARB, GRB2, PRKCA, RAF1	148	56	6879	4.14998	0.998488	0.913238	0.913238
GOTERM_BP_ALL	GO:0048518~positive regulation of biological process	127	34.3243	0.00152522	CRTC2, TRIO, CCNT2, METRNL, FBXO22, IFIT2, CRKL, RPS6KA4, YY1, CYSLTR2, TFG, KHSRP, ZMIZ2, AKT2, C3AR1, PIP4K2B, HMGN3, SEMA6B, MAP2K3, MAP2K4, RAB2B, DAXX, USP5, C8ORF4, DYRK1A, PRKCA, IFT80, ERN1, FRMD7, DENND6A, RAF1, SKAP2, NSMAF, NUMBL, BEX1, CALCRL, CRABP2, UBE2J2, ADIPOR2, SNX4, EFNB1, LARP1, IRAK1, MYO6, SMYD3, ZBTB17, CRADD, CAV2, XRCC5, CAV1, EDEM2, LY86, PTK2, PKIB, CDK7, CDK5, NACA, H…	321	5285	16792	1.25706	0.998563	0.163127	0.161833
GOTERM_BP_ALL	GO:1902531~regulation of intracellular signal transduction	51	13.7838	0.00152544	GSK3A, TRIO, LRRK2, ARHGAP6, CRKL, JPH2, CYSLTR2, TFG, PIP4K2B, TMED4, PSD, ARHGEF11, MAP2K3, MAP2K4, RALBP1, DAXX, DUSP3, C8ORF4, DYRK1A, PRKCA, DUSP8, LEMD2, ERN1, ZAP70, FRMD7, PELI1, TLR6, RAF1, USP10, IRAK1, STK38, HSF1, MTA2, SOCS7, SASH1, MAP4K3, MAP3K3, CAV2, CAV1, KIAA1161, PTK2, HCRTR1, CDK5, HRC, SPRY1, HYOU1, CALM3, GRB2, NF2, NODAL, CCL26	321	1714	16792	1.55653	0.998564	0.163127	0.161833
UP_KEYWORDS	Isopeptide bond	31	8.37838	0.021428	CRABP2, SRBD1, CLDN2, NUDT6, YY1, LARP1, IRAK1, AKT2, ZNHIT6, ZMIZ2, KHSRP, UIMC1, HSF1, SAFB2, ZC3H18, RRP12, MTA2, ZBTB17, RBM14, DAXX, XRCC5, PTK2, CTTN, VAPB, POLR3D, ZNF318, KIAA0368, CALM3, HDGF, ZSCAN25, MAPT	370	1132	20581	1.52328	0.998787	0.333205	0.320349
GOTERM_BP_ALL	GO:0007519~skeletal muscle tissue development	11	2.97297	0.00158893	SVIL, RBFOX1, CCNT2, CDK5, NACA, CAV2, CAV1, KIAA1161, VAX1, FBXO22, LEMD2	321	170	16792	3.38486	0.998907	0.163127	0.161833
GOTERM_BP_ALL	GO:0042221~response to chemical	103	27.8378	0.00159816	PDCD7, PLOD3, IFIT2, RPS6KA4, YY1, IYD, KHSRP, AKT2, C3AR1, SEMA6B, MAP2K4, DAXX, RALBP1, SLC6A11, PRKCA, LEMD2, ERN1, RNF126, ACAP2, RAB31, KIAA0368, RAF1, NUMBL, CALCRL, CHRNA5, OR6K3, CNP, SLC22A1, UBE2J2, PLD1, ADIPOR2, EFNB1, IRAK1, MYO6, SAFB2, PLXNA1, SMYD3, SOCS7, ZBTB17, PTPRN2, CAV2, XRCC5, CAV1, EPHX1, EDEM2, LY86, TPBGL, PTK2, KLHL20, CDK7, NPLOC4, STK24, CDK5, CYP1A2, GNB4, ID3, HYOU…	321	4117	16792	1.30874	0.998949	0.163127	0.161833
GOTERM_MF_ALL	GO:0004712~protein serine/threonine/tyrosine kinase activity	5	1.35135	0.0076894	MAP2K3, MAP2K4, LRRK2, DYRK1A, ACVR2B	333	40	16881	6.33671	0.999096	0.240758	0.234659
GOTERM_BP_ALL	GO:0044267~cellular protein metabolic process	119	32.1622	0.00165026	CARS, OTUD4, CRTC2, TRIO, CCNT2, PRDM5, ZDHHC5, FBXO22, CRKL, MYLK4, RPS6KA4, CYSLTR2, KHSRP, AKT2, MAP2K3, MAP2K4, CSNK1G3, DAXX, KDM2A, USP5, DYRK1A, LMTK2, PRKCA, LEMD2, ERN1, TPST1, RNF126, WBSCR17, HECW1, KIAA0368, FETUB, RAF1, UBE2J2, TAF5L, LARP1, IRAK1, STK38, SMYD3, SOCS7, PTPRN2, ICMT, HACE1, CRADD, BRPF3, CAV2, CAV1, EDEM2, KLHL21, PTK2, KLHL20, NSFL1C, TBCK, PKIB, CDK7, NPLOC4, STK24,…	321	4900	16792	1.27042	0.99916	0.164527	0.163222
UP_KEYWORDS	Unfolded protein response	4	1.08108	0.024495	ERN1, VAPB, EDEM2, UBE2J2	370	35	20581	6.35707	0.999542	0.362759	0.348762
GOTERM_MF_ALL	GO:0019901~protein kinase binding	20	5.40541	0.00915974	MAP2K3, PPP1R15A, MAP2K4, DAXX, GSK3A, CCNT2, DUSP3, CAV2, CAV1, PTK2, RPS6KA4, CDK5, STK38, HSF1, GRB2, CALM3, MAPT, RAF1, CACUL1, SASH1	333	531	16881	1.90937	0.999765	0.277235	0.270212
GOTERM_BP_ALL	GO:0034976~response to endoplasmic reticulum stress	14	3.78378	0.0020246	PPP1R15A, ZBTB17, GSK3A, CAV1, LRRK2, EDEM2, UBE2G2, UBE2J2, ERN1, NPLOC4, VAPB, KIAA0368, HDGF, HYOU1	321	269	16792	2.72253	0.999832	0.19726	0.195696
KEGG_PATHWAY	hsa04722:Neurotrophin signaling pathway	7	1.89189	0.0430954	MAP3K3, IRAK1, AKT2, GRB2, CALM3, RAF1, CRKL	148	120	6879	2.71132	0.99988	0.990799	0.990799
GOTERM_MF_ALL	GO:0001162~RNA polymerase II intronic transcription regulatory region sequence-specific DNA binding	3	0.810811	0.00998402	HSF1, SMYD3, VAX1	333	8	16881	19.0101	0.99989	0.292435	0.285028
KEGG_PATHWAY	hsa04062:Chemokine signaling pathway	9	2.43243	0.0453694	GSK3A, AKT2, GNB4, CXCR5, GRB2, RAF1, PTK2, CRKL, CCL26	148	186	6879	2.24902	0.999927	0.990799	0.990799
GOTERM_BP_ALL	GO:0060538~skeletal muscle organ development	11	2.97297	0.00223182	SVIL, RBFOX1, CCNT2, CDK5, NACA, CAV2, CAV1, KIAA1161, VAX1, FBXO22, LEMD2	321	178	16792	3.23273	0.999931	0.212238	0.210554
GOTERM_CC_ALL	GO:0031984~organelle subcompartment	13	3.51351	0.0184873	B4GALT3, RBFOX1, HACE1, GALNT2, LRRK2, KLHL20, NSFL1C, GOLGA3, RAB31, KIAA0368, LPCAT2, MYO18A, AP1M2	341	322	18224	2.15763	0.999938	0.436131	0.426047
GOTERM_BP_ALL	GO:0010646~regulation of cell communication	79	21.3514	0.00230126	GLP1R, DRAXIN, SLC35F6, GSK3A, TRIO, LRRK2, ARHGAP6, CRKL, JPH2, CYSLTR2, TFG, UBTF, PIP4K2B, HMGN3, TMED4, PSD, ARHGEF11, MAP2K3, MAP2K4, RALBP1, DAXX, DUSP3, C8ORF4, DYRK1A, PRKCA, IFT80, DUSP8, SEPT5, LEMD2, ERN1, ZAP70, RNF126, FRMD7, CTTN, HECW1, PELI1, FAM20C, TLR6, RAF1, CACTIN, SKAP2, YAP1, PPP1R15A, AMER2, CRABP2, USP10, SRF, SNX4, IRAK1, STK38, HSF1, SAFB2, NPHP3, MTA2, SOCS7, SASH1, MA…	321	3020	16792	1.36841	0.999949	0.212238	0.210554
UP_KEYWORDS	Cytoplasm	103	27.8378	0.0317432	CARS, DGKE, CRTC2, TRIO, CCNT2, FBXO22, NUDT6, IFIT2, GOLGA3, KHSRP, AKT2, PIP4K2B, MAP2K4, CSNK1G3, DAXX, RBFOX1, C8ORF4, PRKCA, IFT80, RNF126, HECW1, KIAA0368, DENND6A, RAF1, SKAP2, NUMBL, BEX1, CRABP2, CDCA7, AGAP1, PLD1, LARP1, IRAK1, MYO6, STK38, SAFB2, SMYD3, SOCS7, HACE1, CRADD, CAV2, ODF3, KLHL21, MICAL3, PTK2, KLHL20, THAP11, DIAPH2, CDK7, NPLOC4, STK24, CDK5, NACA, MKS1, NMT1, CALM3, GR…	370	4816	20581	1.18964	0.999955	0.448734	0.431419
GOTERM_BP_ALL	GO:0023051~regulation of signaling	80	21.6216	0.00237067	GLP1R, DRAXIN, SLC35F6, GSK3A, TRIO, LRRK2, ARHGAP6, CRKL, JPH2, CYSLTR2, TFG, UBTF, PIP4K2B, HMGN3, TMED4, PSD, ARHGEF11, MAP2K3, MAP2K4, RALBP1, DAXX, DUSP3, C8ORF4, DYRK1A, LMTK2, PRKCA, IFT80, DUSP8, SEPT5, LEMD2, ERN1, ZAP70, RNF126, FRMD7, CTTN, HECW1, PELI1, FAM20C, TLR6, RAF1, CACTIN, SKAP2, YAP1, PPP1R15A, AMER2, CRABP2, USP10, SRF, SNX4, IRAK1, STK38, HSF1, SAFB2, NPHP3, MTA2, SOCS7, SA…	321	3070	16792	1.36317	0.999962	0.212238	0.210554
GOTERM_BP_ALL	GO:0031325~positive regulation of cellular metabolic process	75	20.2703	0.00241353	GLP1R, GSK3A, CRTC2, CCNT2, HEXB, LRRK2, FBXO22, CRKL, RPS6KA4, YY1, DUSP12, CYSLTR2, ZMIZ2, AKT2, KHSRP, UIMC1, UBTF, IFT57, HMGN3, ARHGEF11, MAP2K3, MAP2K4, RBM14, DAXX, USP5, TFE3, DYRK1A, PRKCA, ERN1, ZNF516, PELI1, RARB, TLR6, RAF1, CACUL1, PAOX, NSMAF, YAP1, PPP1R15A, BEX1, CALCRL, SRF, LARP1, IRAK1, MYO6, HSF1, SMYD3, MTA2, SASH1, MAP4K3, ZBTB17, MAP3K3, CRADD, ODAM, CAV2, CAV1, SAMD4A, MA…	321	2839	16792	1.38195	0.999968	0.212238	0.210554
GOTERM_BP_ALL	GO:0044237~cellular metabolic process	220	59.4595	0.00242586	TRIO, ZDHHC5, SOX21, CRKL, RPS6KA4, ALKBH5, ZSCAN30, SPATA22, ZMIZ2, AKT2, BBX, PIP4K2B, DAXX, RBFOX1, SFMBT1, SACM1L, C8ORF4, PRKCA, RNF126, WBSCR17, HECW1, KIAA0368, CCDC86, ZSCAN25, BEX1, CRABP2, HOXD1, CDCA7, UBE2J2, ACMSD, PGS1, LARP1, DHX32, MYO6, DHX37, ZNF384, PTPRN2, HACE1, ICMT, CRADD, XRCC5, EDEM2, PTK2, THAP11, PKIB, NPLOC4, CYP1A2, HRC, NMT1, ID3, CALM3, GRB2, TNFSF8, INTS8, NODAL, M…	321	10202	16792	1.12807	0.99997	0.212238	0.210554
KEGG_PATHWAY	hsa05214:Glioma	5	1.35135	0.0497079	AKT2, GRB2, CALM3, PRKCA, RAF1	148	65	6879	3.57536	0.999971	0.990799	0.990799
KEGG_PATHWAY	hsa00380:Tryptophan metabolism	4	1.08108	0.0531648	EHHADH, KYNU, CYP1A2, ACMSD	148	40	6879	4.64797	0.999986	0.990799	0.990799
GOTERM_CC_ALL	GO:0044451~nucleoplasm part	23	6.21622	0.021958	RBM14, DAXX, CCNT2, BRPF3, DYRK1A, C8ORF4, MLLT1, GTF2H5, TAF5L, HINFP, KLHL20, NUDT21, HIRA, ALKBH5, CDK7, KANSL1, POLR3D, STK38, HSF1, MYO6, AGGF1, MTA2, INTS8	341	741	18224	1.65882	0.99999	0.495487	0.48403
GOTERM_CC_ALL	GO:0098588~bounding membrane of organelle	45	12.1622	0.0237881	PPP1R15A, SLC35F6, B4GALT3, CNP, LRRK2, PLOD3, SNX10, PLD1, RAB22A, SNX4, GOLGA3, JPH2, IRAK1, TFG, MYO6, MYO18A, AP1M2, GALNT7, GABRA2, RAB2B, PTPRN2, HACE1, CAV2, GALNT2, CAV1, SACM1L, VPS37C, SYPL2, TPST1, MPHOSPH9, WBSCR17, ACAP2, RAB31, GPAM, VAPB, LPCAT2, HRC, GNB4, TMEM106B, CPE, UBA1, TLR6, RAF1, SEC24C, SLC27A2	341	1742	18224	1.38055	0.999996	0.514417	0.502523
GOTERM_BP_ALL	GO:0048731~system development	105	28.3784	0.00297237	CCNT2, PLOD3, UBP1, FBXO22, SOX21, CRKL, YY1, CYSLTR2, SPATA22, AKT2, GPR171, C3AR1, BBX, SEMA6B, MAP2K4, RBFOX1, SFMBT1, DYRK1A, SLC6A11, PRKCA, IFT80, SYPL2, LEMD2, EMCN, FRMD7, RAF1, NUMBL, BEX1, CALCRL, CRABP2, CNP, HOXD1, ADIPOR2, EFNB1, SAFB2, NPHP3, PLXNA1, SOCS7, CAV2, XRCC5, CAV1, TPBGL, PTK2, GJB1, STK24, CDK5, NACA, CYP1A2, MKS1, GNB4, ID3, CPE, CALM3, GRB2, TNFSF8, NF2, NFE2L1, NODAL,…	321	4291	16792	1.28005	0.999997	0.251369	0.249375
GOTERM_MF_ALL	GO:0019900~kinase binding	21	5.67568	0.0142273	MAP2K3, PPP1R15A, MAP2K4, DAXX, GSK3A, CCNT2, DUSP3, CAV2, CAV1, PTK2, RPS6KA4, DUSP12, CDK5, STK38, HSF1, GRB2, CALM3, MAPT, RAF1, CACUL1, SASH1	333	595	16881	1.78919	0.999998	0.4037	0.393474
GOTERM_BP_ALL	GO:0014706~striated muscle tissue development	16	4.32432	0.00304182	MAP2K4, SVIL, GSK3A, RBFOX1, CCNT2, CAV2, SRF, CAV1, VAX1, KIAA1161, FBXO22, LEMD2, JPH2, CDK5, NACA, RARB	321	350	16792	2.39138	0.999998	0.251369	0.249375
GOTERM_BP_ALL	GO:0000165~MAPK cascade	29	7.83784	0.00304902	LRRK2, CRKL, CYSLTR2, IRAK1, STK38, SASH1, MAP4K3, MAP2K3, MAP2K4, MAP3K3, DAXX, DUSP3, CAV2, CAV1, PRKCA, DUSP8, MAPK15, LEMD2, PTK2, HCRTR1, ERN1, GRB2, SPRY1, CALM3, TLR6, NF2, RAF1, NODAL, CCL26	321	841	16792	1.80385	0.999998	0.251369	0.249375
INTERPRO	IPR017892:Protein kinase, C-terminal	4	1.08108	0.0185269	RPS6KA4, AKT2, STK38, PRKCA	351	30	18559	7.04995	0.999998	1	1
GOTERM_BP_ALL	GO:0009966~regulation of signal transduction	72	19.4595	0.00313485	DRAXIN, SLC35F6, GSK3A, TRIO, LRRK2, ARHGAP6, CRKL, JPH2, CYSLTR2, TFG, UBTF, PIP4K2B, TMED4, PSD, ARHGEF11, MAP2K3, MAP2K4, RALBP1, DAXX, DUSP3, C8ORF4, DYRK1A, PRKCA, IFT80, DUSP8, LEMD2, ERN1, ZAP70, RNF126, FRMD7, CTTN, HECW1, PELI1, FAM20C, TLR6, RAF1, CACTIN, SKAP2, YAP1, PPP1R15A, AMER2, CRABP2, USP10, IRAK1, STK38, HSF1, SAFB2, NPHP3, MTA2, SOCS7, SASH1, MAP4K3, MAP3K3, CRADD, CAV2, CAV1,…	321	2728	16792	1.38066	0.999999	0.253568	0.251557
GOTERM_CC_ALL	GO:0005783~endoplasmic reticulum	43	11.6216	0.0263279	PPP1R15A, CALCRL, CRABP2, LRRK2, ATP10D, PLOD3, SNX10, UBE2J2, PLD1, IFIT2, PGS1, FADS3, JPH2, PIP4K2B, AGA, SIL1, TMED4, SMIM14, IKBIP, RAB2B, PTPRN2, ICMT, HACE1, GALNT2, CAV1, SACM1L, EPHX1, EDEM2, PRKCA, UBE2G2, ERN1, GJB1, NPLOC4, VAPB, CYP1A2, KIAA0368, LPCAT2, HRC, UBA1, HYOU1, SEC24C, SLC27A2, NFE2L1	341	1660	18224	1.38436	0.999999	0.546566	0.533929
GOTERM_BP_ALL	GO:0048588~developmental cell growth	11	2.97297	0.0033114	SEMA6B, DDR1, MAP2K4, DRAXIN, GSK3A, CRABP2, CDK5, SRF, PLXNA1, MAPT, TPBGL	321	188	16792	3.06078	0.999999	0.262888	0.260803
INTERPRO	IPR000961:AGC-kinase, C-terminal	5	1.35135	0.0211708	RPS6KA4, AKT2, STK38, PRKCA, PRKX	351	56	18559	4.72095	1	1	1
GOTERM_BP_ALL	GO:0044700~single organism signaling	143	38.6486	0.00358887	DGKE, TRIO, IFIT2, CRKL, RPS6KA4, GPR174, CYSLTR2, TFG, AKT2, GPR171, C3AR1, PIP4K2B, HMGN3, SEMA6B, MAP2K3, MAP2K4, CSNK1G3, RAB2B, DAXX, RALBP1, C8ORF4, DYRK1A, SLC6A11, PRKCA, IFT80, LEMD2, ERN1, RNF126, RAB31, FRMD7, HECW1, RAF1, SKAP2, NSMAF, NUMBL, CALCRL, CRABP2, CHRNA5, OR6K3, CNP, AGAP1, PLD1, ADIPOR2, SNX4, EFNB1, LARP1, IRAK1, MYO6, STK38, SAFB2, NPHP3, PLXNA1, SOCS7, ZBTB17, PTPRN2, H…	321	6207	16792	1.20518	1	0.278895	0.276683
KEGG_PATHWAY	hsa04144:Endocytosis	10	2.7027	0.0725443	PSD, SNX4, ACAP2, RAB31, CAV2, CAV1, VPS37C, AGAP1, PLD1, RAB22A	148	241	6879	1.92862	1	1	1
KEGG_PATHWAY	hsa04510:Focal adhesion	9	2.43243	0.0734955	CAV2, AKT2, CAV1, GRB2, PRKCA, RAF1, PTK2, CRKL, MYLK4	148	206	6879	2.03067	1	1	1
GOTERM_BP_ALL	GO:0023052~signaling	144	38.9189	0.00364313	DGKE, TRIO, IFIT2, CRKL, RPS6KA4, GPR174, CYSLTR2, TFG, AKT2, GPR171, C3AR1, PIP4K2B, HMGN3, SEMA6B, MAP2K3, MAP2K4, CSNK1G3, RAB2B, DAXX, RALBP1, C8ORF4, DYRK1A, LMTK2, SLC6A11, PRKCA, IFT80, LEMD2, ERN1, RNF126, RAB31, FRMD7, HECW1, RAF1, SKAP2, NSMAF, NUMBL, CALCRL, CRABP2, CHRNA5, OR6K3, CNP, AGAP1, PLD1, ADIPOR2, SNX4, EFNB1, LARP1, IRAK1, MYO6, STK38, SAFB2, NPHP3, PLXNA1, SOCS7, ZBTB17, PT…	321	6260	16792	1.20333	1	0.278895	0.276683
REACTOME_PATHWAY	R-HSA-391160:R-HSA-391160	3	0.810811	0.0379436	GRB2, PTK2, SKAP2	178	16	9075	9.55934	1	1	1
GOTERM_BP_ALL	GO:0061387~regulation of extent of cell growth	8	2.16216	0.00375287	SEMA6B, DRAXIN, CTTN, CRABP2, CDK5, SRF, PLXNA1, MAPT	321	104	16792	4.02396	1	0.280889	0.278661
UP_KEYWORDS	Tyrosine-protein kinase	6	1.62162	0.0512552	MAP2K3, DDR1, MAP2K4, ZAP70, DYRK1A, PTK2	370	112	20581	2.97987	1	0.693059	0.666317
REACTOME_PATHWAY	R-HSA-983168:R-HSA-983168	12	3.24324	0.0385221	RNF126, HACE1, UBE2Q1, UBE2R2, MKRN1, KLHL21, UBA3, UBA1, UBE2G2, UBE2J2, FBXO22, KLHL20	178	308	9075	1.98636	1	1	1
GOTERM_BP_ALL	GO:0035556~intracellular signal transduction	70	18.9189	0.00382836	GLP1R, DGKE, GSK3A, TRIO, LRRK2, ARHGAP6, RAB22A, CRKL, RPS6KA4, JPH2, CYSLTR2, TFG, AKT2, PIP4K2B, TMED4, PSD, ARHGEF11, MAP2K3, MAP2K4, RAB2B, RALBP1, DAXX, DUSP3, C8ORF4, DYRK1A, PRKCA, DUSP8, LEMD2, ERN1, ZAP70, RAB31, FRMD7, CDC42EP4, PELI1, TLR6, RAF1, YAP1, PPP1R15A, USP10, AGAP1, PLD1, LARP1, IRAK1, MYO6, STK38, HSF1, MTA2, SOCS7, SASH1, MAP4K3, MAP3K3, HACE1, CRADD, CAV2, CAV1, KIAA1161,…	321	2657	16792	1.37817	1	0.280889	0.278661
GOTERM_BP_ALL	GO:0033674~positive regulation of kinase activity	20	5.40541	0.00386574	MAP2K3, MAP2K4, MAP3K3, DAXX, CCNT2, LRRK2, ACVR2B, PTK2, CRKL, ERN1, DUSP12, IRAK1, CDK5, VAPB, CALM3, TLR6, RAF1, CACUL1, SASH1, MAP4K3	321	505	16792	2.07174	1	0.280889	0.278661
KEGG_PATHWAY	hsa04550:Signaling pathways regulating pluripotency of stem cells	7	1.89189	0.0788335	REST, AKT2, ID3, GRB2, RAF1, ACVR2B, NODAL	148	140	6879	2.32399	1	1	1
GOTERM_MF_ALL	GO:0044213~intronic transcription regulatory region DNA binding	3	0.810811	0.0188631	HSF1, SMYD3, VAX1	333	11	16881	13.8256	1	0.489645	0.477242
GOTERM_MF_ALL	GO:0001161~intronic transcription regulatory region sequence-specific DNA binding	3	0.810811	0.0188631	HSF1, SMYD3, VAX1	333	11	16881	13.8256	1	0.489645	0.477242
GOTERM_MF_ALL	GO:0061631~ubiquitin conjugating enzyme activity	4	1.08108	0.018874	UBE2Q1, UBE2R2, UBE2G2, UBE2J2	333	29	16881	6.99223	1	0.489645	0.477242
GOTERM_BP_ALL	GO:0007154~cell communication	144	38.9189	0.00402816	DGKE, TRIO, FBXO22, IFIT2, CRKL, RPS6KA4, GPR174, CYSLTR2, TFG, AKT2, GPR171, C3AR1, PIP4K2B, HMGN3, SEMA6B, MAP2K3, MAP2K4, CSNK1G3, RAB2B, DAXX, RALBP1, C8ORF4, DYRK1A, SLC6A11, PRKCA, IFT80, LEMD2, ERN1, RNF126, RAB31, FRMD7, HECW1, RAF1, SKAP2, NSMAF, NUMBL, CALCRL, CRABP2, CHRNA5, OR6K3, CNP, AGAP1, PLD1, ADIPOR2, SNX4, EFNB1, LARP1, IRAK1, MYO6, STK38, SAFB2, NPHP3, PLXNA1, SOCS7, ZBTB17, P…	321	6275	16792	1.20046	1	0.287464	0.285184
GOTERM_BP_ALL	GO:0045860~positive regulation of protein kinase activity	19	5.13514	0.00409035	MAP2K3, MAP2K4, MAP3K3, DAXX, CCNT2, LRRK2, ACVR2B, PTK2, CRKL, ERN1, IRAK1, CDK5, VAPB, CALM3, TLR6, RAF1, CACUL1, SASH1, MAP4K3	321	470	16792	2.11472	1	0.287464	0.285184
GOTERM_CC_ALL	GO:0005769~early endosome	12	3.24324	0.0334037	SNX4, DIAPH2, RAB31, USP10, AKT2, CAV1, TGFBRAP1, KIAA0368, LMTK2, NF2, RAB22A, TRAK2	341	312	18224	2.05549	1	0.617343	0.603069
GOTERM_CC_ALL	GO:0044432~endoplasmic reticulum part	32	8.64865	0.0336548	PPP1R15A, ATP10D, PLOD3, UBE2J2, PLD1, FADS3, JPH2, PIP4K2B, SIL1, TMED4, SMIM14, IKBIP, RAB2B, PTPRN2, ICMT, GALNT2, CAV1, SACM1L, EPHX1, EDEM2, ERN1, GJB1, NPLOC4, VAPB, CYP1A2, LPCAT2, HRC, UBA1, HYOU1, SEC24C, SLC27A2, NFE2L1	341	1177	18224	1.45299	1	0.617343	0.603069
GOTERM_CC_ALL	GO:0044444~cytoplasmic part	169	45.6757	0.0342357	CARS, TRIO, CCNT2, PLOD3, FBXO22, NUDT6, IFIT2, CRKL, RPS6KA4, FADS3, GOLGA3, TFG, CHCHD6, KHSRP, ZMIZ2, AKT2, NUDT19, TRAPPC11, PIP4K2B, SIL1, MAP2K3, MAP2K4, RAB2B, DAXX, RALBP1, RBFOX1, STARD6, USP5, SACM1L, LMTK2, PRKCA, MAT1A, SYPL2, ERN1, TPST1, RNF126, WBSCR17, ACAP2, RAB31, HECW1, KIAA0368, DENND6A, RAF1, SLC27A2, SKAP2, NSMAF, CALCRL, CRABP2, CNP, GLT8D1, UBE2J2, PLD1, ACMSD, PGS1, SNX4,…	341	8090	18224	1.11642	1	0.617343	0.603069
GOTERM_BP_ALL	GO:0006793~phosphorus metabolic process	79	21.3514	0.00422922	DDR1, GLP1R, DGKE, GSK3A, CCNT2, TRIO, HEXB, LRRK2, MYLK4, CRKL, RPS6KA4, DUSP12, CYSLTR2, EEF2K, AKT2, KYNU, PIP4K2B, MAP2K3, MAP2K4, CSNK1G3, DAXX, DUSP3, SACM1L, DYRK1A, LMTK2, PRKCA, DUSP8, LEMD2, THNSL2, ERN1, ZAP70, FAM20C, TLR6, RAF1, CACTIN, CACUL1, PRPS2, PPP1R15A, CALCRL, CNP, MLLT1, PRKX, PLD1, ACMSD, PGS1, IRAK1, STK38, HSF1, NPHP3, SMYD3, SOCS7, SASH1, MAP4K3, MAP3K3, PTPRN2, ODAM, C…	321	3089	16792	1.33785	1	0.287585	0.285305
GOTERM_CC_ALL	GO:0005789~endoplasmic reticulum membrane	28	7.56757	0.0344951	PPP1R15A, ATP10D, PLOD3, UBE2J2, PLD1, FADS3, JPH2, PIP4K2B, TMED4, SMIM14, IKBIP, RAB2B, ICMT, GALNT2, CAV1, SACM1L, EPHX1, ERN1, GJB1, NPLOC4, VAPB, CYP1A2, LPCAT2, HRC, UBA1, SEC24C, SLC27A2, NFE2L1	341	999	18224	1.4979	1	0.617343	0.603069
KEGG_PATHWAY	hsa05100:Bacterial invasion of epithelial cells	5	1.35135	0.0850594	CTTN, CAV2, CAV1, PTK2, CRKL	148	78	6879	2.97947	1	1	1
UP_KEYWORDS	Phospholipid metabolism	4	1.08108	0.0575176	PGS1, PTPRN2, GPAM, LPCAT2	370	49	20581	4.54076	1	0.740641	0.712063
GOTERM_BP_ALL	GO:0072358~cardiovascular system development	31	8.37838	0.00429332	YAP1, GSK3A, CALCRL, SRF, UBP1, PRKX, ADIPOR2, CRKL, CYSLTR2, C3AR1, NPHP3, IFT57, SASH1, MAP2K4, MAP3K3, CAV1, PRKCA, ACVR2B, LEMD2, PTK2, WARS2, REST, EMCN, NACA, TNMD, AGGF1, ID3, CPE, RARB, RAF1, NODAL	321	945	16792	1.71604	1	0.287585	0.285305
GOTERM_BP_ALL	GO:0072359~circulatory system development	31	8.37838	0.00429332	YAP1, GSK3A, CALCRL, SRF, UBP1, PRKX, ADIPOR2, CRKL, CYSLTR2, C3AR1, NPHP3, IFT57, SASH1, MAP2K4, MAP3K3, CAV1, PRKCA, ACVR2B, LEMD2, PTK2, WARS2, REST, EMCN, NACA, TNMD, AGGF1, ID3, CPE, RARB, RAF1, NODAL	321	945	16792	1.71604	1	0.287585	0.285305
GOTERM_MF_ALL	GO:0061650~ubiquitin-like protein conjugating enzyme activity	4	1.08108	0.0206723	UBE2Q1, UBE2R2, UBE2G2, UBE2J2	333	30	16881	6.75916	1	0.50758	0.494723
GOTERM_MF_ALL	GO:0017048~Rho GTPase binding	6	1.62162	0.0206833	RALBP1, DIAPH2, HACE1, CAV1, CDC42EP4, LRRK2	333	80	16881	3.80203	1	0.50758	0.494723
GOTERM_BP_ALL	GO:0071375~cellular response to peptide hormone stimulus	14	3.78378	0.00446975	GLP1R, GSK3A, CAV2, CAV1, GLP2R, PTK2, EEF2K, RAB31, AKT2, HSF1, GNB4, GRB2, AP3S1, SOCS7	321	295	16792	2.48258	1	0.292998	0.290675
UP_KEYWORDS	Apoptosis	16	4.32432	0.0605303	PPP1R15A, MAP2K4, DAXX, CRADD, PDCD7, DAPL1, CDCA7, C8ORF4, PRKCA, IFIT2, ERN1, C3ORF38, STK24, CDK5, AKT2, IFT57	370	536	20581	1.66043	1	0.740641	0.712063
GOTERM_BP_ALL	GO:0019219~regulation of nucleobase-containing compound metabolic process	100	27.027	0.004558	CRTC2, CCNT2, PRDM5, UBP1, SOX21, RPS6KA4, YY1, ZSCAN30, KHSRP, ZMIZ2, BBX, HMGN3, MAP2K3, MAP2K4, DAXX, RBFOX1, KDM2A, SFMBT1, C8ORF4, DYRK1A, PRKCA, LEMD2, ERN1, ZNF318, ZNF316, ZSCAN25, RAF1, ZNF792, BEX1, CALCRL, CRABP2, HOXD1, CDCA7, TAF5L, ACMSD, IRAK1, MYO6, SAFB2, NPHP3, ZNF787, SMYD3, ZBTB17, ZNF384, HACE1, XRCC5, CAV1, THAP11, PKIB, CDK7, CDK5, NACA, UBA3, ID3, ZNF777, CALM3, TNFSF8, NF…	321	4104	16792	1.27465	1	0.292998	0.290675
GOTERM_BP_ALL	GO:0061061~muscle structure development	22	5.94595	0.00457917	MAP2K4, SVIL, GSK3A, RBFOX1, CCNT2, SFMBT1, CAV2, SRF, CAV1, VAX1, KIAA1161, FBXO22, LEMD2, HINFP, HIRA, JPH2, REST, CDK5, NACA, ID3, RARB, SMYD3	321	589	16792	1.95391	1	0.292998	0.290675
UP_KEYWORDS	Cell projection	20	5.40541	0.0619185	PSD, SVIL, LRRK2, WDR19, SAMD4A, IFT80, RAB22A, KLHL20, FAM168B, UBE2Q1, CTTN, FRMD7, CDK5, MYO6, HYDIN, MKS1, NPHP3, NF2, MAPT, IFT57	370	721	20581	1.54298	1	0.740641	0.712063
GOTERM_BP_ALL	GO:0060537~muscle tissue development	16	4.32432	0.00471137	MAP2K4, SVIL, GSK3A, RBFOX1, CCNT2, CAV2, SRF, CAV1, VAX1, KIAA1161, FBXO22, LEMD2, JPH2, CDK5, NACA, RARB	321	367	16792	2.28061	1	0.297024	0.294669
GOTERM_BP_ALL	GO:0080090~regulation of primary metabolic process	134	36.2162	0.00489288	CRTC2, CCNT2, PRDM5, UBP1, FBXO22, SOX21, CRKL, RPS6KA4, YY1, CYSLTR2, ZSCAN30, KHSRP, ZMIZ2, AKT2, C3AR1, BBX, HMGN3, MAP2K3, MAP2K4, DAXX, RBFOX1, KDM2A, USP5, SFMBT1, C8ORF4, DYRK1A, PRKCA, LEMD2, ERN1, ZNF318, ZNF316, FETUB, ZSCAN25, RAF1, NSMAF, ZNF792, BEX1, CALCRL, CRABP2, HOXD1, CDCA7, TAF5L, ACMSD, LARP1, IRAK1, MYO6, STK38, SAFB2, NPHP3, ZNF787, SMYD3, SOCS7, ZBTB17, ZNF384, HACE1, CRAD…	321	5798	16792	1.20899	1	0.300013	0.297633
GOTERM_BP_ALL	GO:0050770~regulation of axonogenesis	10	2.7027	0.00498334	SEMA6B, DRAXIN, CTTN, CRABP2, CDK5, SRF, PLXNA1, MAPT, PTK2, TPBGL	321	168	16792	3.11378	1	0.300013	0.297633
UP_KEYWORDS	WD repeat	10	2.7027	0.0674587	HIRA, WDR48, LRRK2, GRWD1, WDR19, WDR91, GNB4, IFT80, TAF5L, NSMAF	370	281	20581	1.97951	1	0.766518	0.736942
GOTERM_BP_ALL	GO:1901700~response to oxygen-containing compound	43	11.6216	0.00504796	YAP1, GLP1R, GSK3A, CALCRL, CNP, SRF, LRRK2, EEF2K, IRAK1, P2RY4, AKT2, HSF1, AP3S1, SMYD3, SOCS7, SASH1, MAP2K4, PTPRN2, CAV2, XRCC5, CAV1, GLP2R, EDEM2, LY86, PRKCA, ACVR2B, PTK2, HCRTR1, ERN1, RAB31, GPAM, STK24, CDK5, CYP1A2, PELI1, GNB4, ID3, GRB2, CALM3, RAF1, CACTIN, AGXT, HCN2	321	1466	16792	1.53438	1	0.300013	0.297633
GOTERM_BP_ALL	GO:1902533~positive regulation of intracellular signal transduction	30	8.10811	0.00510731	LRRK2, CRKL, JPH2, CYSLTR2, IRAK1, TFG, HSF1, SASH1, MAP4K3, TMED4, MAP2K3, MAP2K4, MAP3K3, DAXX, CAV2, CAV1, C8ORF4, PRKCA, KIAA1161, PTK2, HCRTR1, ERN1, ZAP70, FRMD7, PELI1, CALM3, TLR6, RAF1, NODAL, CCL26	321	915	16792	1.71513	1	0.300013	0.297633
GOTERM_BP_ALL	GO:0048583~regulation of response to stimulus	90	24.3243	0.00511559	PIGR, DRAXIN, SLC35F6, GSK3A, TRIO, LRRK2, ICAM4, METRNL, ARHGAP6, CRKL, JPH2, CYSLTR2, TFG, AKT2, UIMC1, UBTF, C3AR1, PIP4K2B, HMGN3, MBL2, TMED4, SEMA6B, PSD, ARHGEF11, MAP2K3, MAP2K4, RALBP1, DAXX, DUSP3, ELMOD2, C8ORF4, DYRK1A, PRKCA, IFT80, DUSP8, LEMD2, ERN1, ZAP70, RNF126, FRMD7, CTTN, HECW1, PELI1, FAM20C, TLR6, RAF1, CACTIN, SKAP2, YAP1, PPP1R15A, AMER2, CALCRL, CRABP2, USP10, SNX4, IRAK…	321	3636	16792	1.29484	1	0.300013	0.297633
UP_KEYWORDS	Repressor	17	4.59459	0.0690113	YAP1, RBM14, DAXX, KDM2A, SFMBT1, PRDM5, SAMD4A, HINFP, THAP11, YY1, HIRA, REST, ZNF318, SAFB2, ID3, HDGF, ZNF652	370	592	20581	1.59732	1	0.766518	0.736942
REACTOME_PATHWAY	R-HSA-442660:R-HSA-442660	3	0.810811	0.0520587	SLC22A1, SLC6A11, SLC6A2	178	19	9075	8.04997	1	1	1
GOTERM_BP_ALL	GO:0009987~cellular process	309	83.5135	0.00517866	TRIO, ZDHHC5, ICAM4, TXNDC15, SOX21, IFIT2, CRKL, GPR174, RPS6KA4, ALKBH5, TFG, ZSCAN30, SPATA22, ZMIZ2, AKT2, GPR171, C3AR1, BBX, PIP4K2B, SIL1, DAXX, RBFOX1, SFMBT1, SACM1L, C8ORF4, IFT80, SLC6A11, PRKCA, RNF126, WBSCR17, HECW1, KIAA0368, CCDC86, ZSCAN25, SKAP2, NUMBL, BEX1, CRABP2, HOXD1, SLC22A1, CDCA7, AGAP1, UBE2J2, ACMSD, PGS1, SNX4, LARP1, DHX32, ZNHIT6, MYO6, DHX37, ZNF384, PTPRN2, HACE1…	321	15558	16792	1.03897	1	0.300013	0.297633
GOTERM_CC_ALL	GO:0042175~nuclear outer membrane-endoplasmic reticulum membrane network	28	7.56757	0.0431513	PPP1R15A, ATP10D, PLOD3, UBE2J2, PLD1, FADS3, JPH2, PIP4K2B, TMED4, SMIM14, IKBIP, RAB2B, ICMT, GALNT2, CAV1, SACM1L, EPHX1, ERN1, GJB1, NPLOC4, VAPB, CYP1A2, LPCAT2, HRC, UBA1, SEC24C, SLC27A2, NFE2L1	341	1021	18224	1.46562	1	0.746518	0.729258
GOTERM_BP_ALL	GO:0018210~peptidyl-threonine modification	7	1.89189	0.00535102	CDK5, GALNT2, LRRK2, DYRK1A, LMTK2, CALM3, PRKCA	321	84	16792	4.35929	1	0.304246	0.301833
GOTERM_BP_ALL	GO:0044249~cellular biosynthetic process	140	37.8378	0.00545484	CARS, DGKE, CRTC2, CCNT2, PRDM5, ZDHHC5, UBP1, SOX21, RPS6KA4, YY1, FADS3, ZSCAN30, SPATA22, KHSRP, ZMIZ2, AKT2, BBX, PIP4K2B, HMGN3, MAP2K3, MAP2K4, DAXX, KDM2A, SFMBT1, SACM1L, C8ORF4, PRKCA, MAT1A, LEMD2, THNSL2, ERN1, WBSCR17, ZNF318, ZNF316, ZSCAN25, RAF1, SLC27A2, NSMAF, ZNF792, BEX1, CALCRL, CRABP2, HOXD1, CDCA7, TAF5L, ACMSD, PGS1, LARP1, IRAK1, MYO6, SAFB2, ZNF787, SMYD3, ZBTB17, ZNF384,…	321	6118	16792	1.19706	1	0.304246	0.301833
GOTERM_BP_ALL	GO:0048858~cell projection morphogenesis	27	7.2973	0.00546464	DDR1, DRAXIN, NUMBL, CRABP2, CNP, SRF, LRRK2, SNX10, EFNB1, EEF2K, HYDIN, NPHP3, PLXNA1, IFT57, SEMA6B, WDR19, SCLT1, IFT80, VAX1, TPBGL, PTK2, CTTN, CDK5, MKS1, TMEM106B, GRB2, MAPT	321	797	16792	1.77216	1	0.304246	0.301833
UP_KEYWORDS	Polymorphism	231	62.4324	0.073333	TRIO, ICAM4, NUDT6, TXNDC15, SOX21, IFIT2, GPR174, RPS6KA4, GOLGA3, TFG, ZSCAN30, SPATA22, ZMIZ2, AKT2, GPR171, WDR91, C3AR1, BBX, PXDC1, SIL1, SMCO1, STARD6, SACM1L, C8ORF4, IFT80, PRKCA, RNF126, GRWD1, KIAA0368, CCDC86, UHRF1BP1, ZSCAN25, SKAP2, BEX1, HOXD1, SLC22A1, AGAP1, DHX32, ZNHIT6, DHX37, PTPRN2, HACE1, XRCC5, SLC10A1, EDEM2, MICAL3, PTK2, CYP1A2, MKS1, HRC, NMT1, ID3, CALM3, KIAA0825, N…	370	12043	20581	1.06695	1	0.775497	0.745574
GOTERM_BP_ALL	GO:0048638~regulation of developmental growth	14	3.78378	0.0055688	SEMA6B, YAP1, DRAXIN, GSK3A, CRABP2, SRF, PTK2, CTTN, GPAM, CDK5, NACA, HSF1, PLXNA1, MAPT	321	303	16792	2.41703	1	0.30607	0.303642
GOTERM_MF_ALL	GO:0004708~MAP kinase kinase activity	3	0.810811	0.0260691	MAP2K3, MAP2K4, LRRK2	333	13	16881	11.6985	1	0.619593	0.603898
UP_KEYWORDS	Chromatin regulator	10	2.7027	0.0748068	HIRA, DAXX, KDM2A, KANSL1, BRPF3, SFMBT1, PRDM5, UIMC1, SMYD3, HMGN3	370	287	20581	1.93813	1	0.775497	0.745574
GOTERM_MF_ALL	GO:0043531~ADP binding	4	1.08108	0.0266125	ERN1, PRPS2, MYO6, MYO18A	333	33	16881	6.14469	1	0.619593	0.603898
GOTERM_BP_ALL	GO:0051347~positive regulation of transferase activity	23	6.21622	0.00573703	MAP2K3, MAP2K4, MAP3K3, DAXX, GSK3A, CCNT2, LRRK2, MAPK15, ACVR2B, PTK2, CRKL, ERN1, DUSP12, PKIB, IRAK1, CDK5, VAPB, CALM3, TLR6, RAF1, CACUL1, SASH1, MAP4K3	321	640	16792	1.87995	1	0.311325	0.308855
GOTERM_BP_ALL	GO:0007275~multicellular organism development	115	31.0811	0.00593805	CCNT2, PLOD3, UBP1, FBXO22, SOX21, CRKL, YY1, CYSLTR2, SPATA22, AKT2, GPR171, C3AR1, BBX, SEMA6B, MAP2K4, RBFOX1, SFMBT1, C8ORF4, DYRK1A, SLC6A11, PRKCA, IFT80, SYPL2, LEMD2, EMCN, FRMD7, RAF1, NUMBL, BEX1, CALCRL, CRABP2, CNP, HOXD1, ADIPOR2, EFNB1, SAFB2, NPHP3, PLXNA1, SOCS7, ZBTB17, CAV2, XRCC5, ODF3, CAV1, TPBGL, PTK2, DIAPH2, GJB1, STK24, CDK5, NACA, CYP1A2, MKS1, SLC26A8, GNB4, NMT1, ID3, …	321	4877	16792	1.23351	1	0.315695	0.313191
GOTERM_BP_ALL	GO:0006796~phosphate-containing compound metabolic process	78	21.0811	0.00596484	DDR1, GLP1R, DGKE, GSK3A, CCNT2, TRIO, HEXB, LRRK2, MYLK4, CRKL, RPS6KA4, DUSP12, CYSLTR2, EEF2K, AKT2, KYNU, PIP4K2B, MAP2K3, MAP2K4, CSNK1G3, DAXX, DUSP3, SACM1L, DYRK1A, LMTK2, PRKCA, DUSP8, LEMD2, THNSL2, ERN1, ZAP70, FAM20C, TLR6, RAF1, CACTIN, CACUL1, PRPS2, PPP1R15A, CALCRL, CNP, MLLT1, PRKX, ACMSD, PGS1, IRAK1, STK38, HSF1, NPHP3, SMYD3, SOCS7, SASH1, MAP4K3, MAP3K3, PTPRN2, ODAM, CAV2, C…	321	3083	16792	1.32348	1	0.315695	0.313191
GOTERM_BP_ALL	GO:0060560~developmental growth involved in morphogenesis	11	2.97297	0.00606631	SEMA6B, DDR1, YAP1, DRAXIN, CRABP2, CDK5, SRF, PLXNA1, SPRY1, MAPT, TPBGL	321	205	16792	2.80696	1	0.31715	0.314635
UP_KEYWORDS	Zinc-finger	41	11.0811	0.0816164	ZNF792, DGKE, ZFAND3, PRDM5, LENG9, AGAP1, MLLT6, YY1, ZSCAN30, ZNHIT6, ZMIZ2, ZC3H18, ZNF787, SMYD3, MTA2, ZNF488, ZCCHC24, ZBTB17, ZNF384, KDM2A, USP5, BRPF3, PRKCA, HINFP, THAP11, REST, ACAP2, RNF126, NPLOC4, ZNF318, MKRN1, ZNF516, RARB, ZNF316, ZNF777, RNF183, ZSCAN25, RAF1, ZNF114, ZNF652, ZNF211	370	1781	20581	1.28052	1	0.818797	0.787204
GOTERM_BP_ALL	GO:0001935~endothelial cell proliferation	8	2.16216	0.00619303	ERN1, CAV2, TNMD, CAV1, AGGF1, PRKCA, PRKX, CCL26	321	114	16792	3.67098	1	0.319874	0.317337
REACTOME_PATHWAY	R-HSA-73762:R-HSA-73762	4	1.08108	0.063354	CDK7, UBTF, MTA2, GTF2H5	178	47	9075	4.33899	1	1	1
GOTERM_BP_ALL	GO:0031401~positive regulation of protein modification process	35	9.45946	0.00657619	PPP1R15A, CCNT2, LRRK2, FBXO22, CRKL, RPS6KA4, CYSLTR2, IRAK1, AKT2, HSF1, SMYD3, SASH1, MAP4K3, MAP2K3, MAP2K4, MAP3K3, DAXX, CAV2, ODAM, CAV1, DYRK1A, PRKCA, ACVR2B, PTK2, HCRTR1, ERN1, CDK5, VAPB, PELI1, CALM3, TLR6, RAF1, CACUL1, NODAL, CCL26	321	1143	16792	1.60184	1	0.33562	0.332959
GOTERM_BP_ALL	GO:0060284~regulation of cell development	28	7.56757	0.00666327	YAP1, DRAXIN, NUMBL, GSK3A, CRABP2, SRF, LRRK2, FBXO22, CRKL, EEF2K, PLXNA1, ZNF488, SEMA6B, XRCC5, VAX1, TPBGL, PTK2, REST, CTTN, STK24, FRMD7, CDK5, NACA, TMEM106B, RARB, NF2, MAPT, NODAL	321	851	16792	1.72118	1	0.336064	0.333399
GOTERM_MF_ALL	GO:0005102~receptor binding	40	10.8108	0.0311943	TGFBRAP1, ICAM4, METRNL, NUDT6, TRAK2, SNX4, EFNB1, NUDT19, GAST, HMGN3, MBL2, SEMA6B, ARHGEF11, DAXX, CAV2, CAV1, C8ORF4, THNSL2, TPBGL, PTK2, APLN, ERN1, ZAP70, DIAPH2, RNF126, CDK7, CDK5, EHHADH, UBA3, CPE, RARB, GRB2, TNFSF8, HDGF, TLR6, AGXT, SLC27A2, NODAL, PAOX, CCL26	333	1462	16881	1.38697	1	0.708111	0.690174
GOTERM_CC_ALL	GO:0005782~peroxisomal matrix	4	1.08108	0.0542397	EHHADH, NUDT19, AGXT, PAOX	341	46	18224	4.6472	1	0.871427	0.851278
GOTERM_CC_ALL	GO:0031907~microbody lumen	4	1.08108	0.0542397	EHHADH, NUDT19, AGXT, PAOX	341	46	18224	4.6472	1	0.871427	0.851278
UP_KEYWORDS	DNA-binding	46	12.4324	0.0896994	ZNF792, HOXD1, MCM8, SRF, PRDM5, UBP1, HOXD11, SOX21, YY1, ZSCAN30, KHSRP, HSF1, SAFB2, UBTF, EXO5, BBX, ZNF787, MTA2, IFT57, ZNF488, HMGN3, FOXB2, ZBTB17, ZNF384, KDM2A, CENPW, XRCC5, PARP2, TFE3, VAX1, HINFP, THAP11, SETBP1, IMPDH1, NACA, DMRTA1, ZNF516, RARB, ZNF316, ZNF777, HDGF, ZSCAN25, ZNF114, NFE2L1, ZNF652, ZNF211	370	2050	20581	1.24816	1	0.863029	0.829729
GOTERM_BP_ALL	GO:0065009~regulation of molecular function	73	19.7297	0.00680601	GLP1R, GSK3A, CRTC2, CCNT2, TRIO, LRRK2, ARHGAP6, IFIT2, CRKL, RPS6KA4, DUSP12, JPH2, AKT2, IFT57, HMGN3, PSD, ARHGEF11, MAP2K3, MAP2K4, RALBP1, DAXX, DUSP3, ELMOD2, LMTK2, PRKCA, DUSP8, ERN1, ACAP2, FRMD7, CDC42EP4, PELI1, FETUB, DENND6A, TLR6, RAF1, CACTIN, CACUL1, NSMAF, PPP1R15A, BEX1, SRF, AGAP1, MLLT1, IRAK1, STK38, HSF1, SMYD3, SOCS7, SASH1, MAP4K3, MAP3K3, PTPRN2, CRADD, ODAM, CAV2, CAV1,…	321	2863	16792	1.33383	1	0.339272	0.336581
GOTERM_CC_ALL	GO:0044431~Golgi apparatus part	25	6.75676	0.0554086	B4GALT3, LRRK2, PLD1, GOLGA3, TFG, MYO18A, AP1M2, GALNT7, RAB2B, RBFOX1, HACE1, CAV2, GALNT2, CAV1, SACM1L, KLHL20, TPST1, NSFL1C, MPHOSPH9, WBSCR17, RAB31, VAPB, KIAA0368, LPCAT2, SEC24C	341	910	18224	1.46821	1	0.871427	0.851278
UP_KEYWORDS	Coiled coil	65	17.5676	0.0915754	CARS, TRIO, FAM13C, PDCD7, LRRK2, FHAD1, GOLGA3, ALKBH5, TFG, CHCHD6, WDR91, UIMC1, MYO18A, HYDIN, BBX, RRP12, IFT57, SMCO1, MBL2, TMED4, PSD, ARHGEF11, IKBIP, RBM17, DAXX, USP5, TFE3, VPS37C, SEPT5, ACAP2, FRMD7, CTTN, HECW1, ZNF318, CCDC86, UHRF1BP1, CACTIN, YAP1, NUMBL, SRBD1, MLLT6, TRAK2, MYO6, NPHP3, ZC3H18, PLXNA1, ZNF384, BRPF3, MICAL3, SCLT1, THAP11, LETM1, DIAPH2, MPHOSPH9, KANSL1, STK2…	370	3036	20581	1.1909	1	0.863029	0.829729
GOTERM_BP_ALL	GO:0031664~regulation of lipopolysaccharide-mediated signaling pathway	4	1.08108	0.0070694	LY86, PRKCA, CACTIN, SASH1	321	21	16792	9.9641	1	0.348351	0.345588
UP_KEYWORDS	Peroxisome	5	1.35135	0.0969	EHHADH, NUDT19, AGXT, SLC27A2, PAOX	370	97	20581	2.86723	1	0.88635	0.85215
GOTERM_BP_ALL	GO:0030516~regulation of axon extension	7	1.89189	0.00745835	SEMA6B, DRAXIN, CTTN, CDK5, SRF, PLXNA1, MAPT	321	90	16792	4.06867	1	0.356109	0.353285
GOTERM_BP_ALL	GO:0032990~cell part morphogenesis	27	7.2973	0.00745918	DDR1, DRAXIN, NUMBL, CRABP2, CNP, SRF, LRRK2, SNX10, EFNB1, EEF2K, HYDIN, NPHP3, PLXNA1, IFT57, SEMA6B, WDR19, SCLT1, IFT80, VAX1, TPBGL, PTK2, CTTN, CDK5, MKS1, TMEM106B, GRB2, MAPT	321	817	16792	1.72878	1	0.356109	0.353285
GOTERM_CC_ALL	GO:0031090~organelle membrane	61	16.4865	0.0603895	SLC35F6, B4GALT3, LRRK2, PLOD3, SNX10, RAB22A, GOLGA3, JPH2, TFG, CHCHD6, MYO18A, AP3S1, RRP12, RAB2B, SACM1L, VPS37C, PRKCA, SYPL2, PRODH2, LEMD2, ERN1, TPST1, WBSCR17, ACAP2, RAB31, TMEM106B, TLR6, RAF1, SLC27A2, PPP1R15A, CNP, PRICKLE2, PLD1, TMEM70, PGS1, SNX4, IRAK1, MYO6, AP1M2, KLHDC2, GALNT7, GABRA2, PTPRN2, HACE1, GALNT2, CAV2, CAV1, EPHX1, KIAA1161, LETM1, MPHOSPH9, GPAM, VAPB, CYP1A2, …	341	2646	18224	1.23205	1	0.920774	0.899484
GOTERM_BP_ALL	GO:2000026~regulation of multicellular organismal development	48	12.973	0.00751384	YAP1, DRAXIN, NUMBL, GSK3A, CRABP2, SRF, LRRK2, PRICKLE2, PRKX, FBXO22, JPH2, EEF2K, CYSLTR2, GPR171, C3AR1, NPHP3, PLXNA1, ZNF488, SASH1, SEMA6B, RBFOX1, SFMBT1, XRCC5, CAV1, TFE3, C8ORF4, PRKCA, VAX1, ACVR2B, TPBGL, PTK2, ZAP70, REST, CTTN, STK24, FRMD7, CDK5, NACA, TNMD, MKS1, AGGF1, TMEM106B, FAM20C, RARB, SPRY1, NF2, MAPT, NODAL	321	1721	16792	1.45901	1	0.356109	0.353285
GOTERM_BP_ALL	GO:1901653~cellular response to peptide	14	3.78378	0.00755911	GLP1R, GSK3A, CAV2, CAV1, GLP2R, PTK2, EEF2K, RAB31, AKT2, HSF1, GNB4, GRB2, AP3S1, SOCS7	321	315	16792	2.32496	1	0.356109	0.353285
INTERPRO	IPR000608:Ubiquitin-conjugating enzyme, E2	4	1.08108	0.0444542	UBE2Q1, UBE2R2, UBE2G2, UBE2J2	351	42	18559	5.03568	1	1	1
GOTERM_BP_ALL	GO:0051603~proteolysis involved in cellular protein catabolic process	23	6.21622	0.00769945	GSK3A, HACE1, USP5, USP10, CAV1, LRRK2, EDEM2, KLHL21, UBE2G2, UBE2J2, FBXO22, PTK2, KLHL20, NSFL1C, RNF126, CTSO, NPLOC4, UBE2R2, HECW1, KIAA0368, UBA1, AGXT, CACUL1	321	657	16792	1.8313	1	0.358777	0.355932
GOTERM_CC_ALL	GO:0005623~cell	317	85.6757	0.0620946	TRIO, ZDHHC5, ICAM4, CLDN2, NUDT6, TXNDC15, SOX21, IFIT2, CRKL, GPR174, RPS6KA4, GOLGA3, ALKBH5, TFG, ZSCAN30, SPATA22, ZMIZ2, AKT2, GPR171, C3AR1, BBX, PIP4K2B, SIL1, DAXX, RBFOX1, STARD6, SFMBT1, SACM1L, C8ORF4, IFT80, SLC6A11, PRKCA, RNF126, WBSCR17, GRWD1, HECW1, KIAA0368, CCDC86, ZSCAN25, SKAP2, NUMBL, BEX1, CRABP2, HOXD1, SLC22A1, CDCA7, AGAP1, UBE2J2, ACMSD, PGS1, SNX4, LARP1, DHX32, ZNHIT…	341	16478	18224	1.02812	1	0.920774	0.899484
GOTERM_BP_ALL	GO:0035967~cellular response to topologically incorrect protein	9	2.43243	0.00781695	ERN1, PPP1R15A, ZBTB17, GSK3A, RNF126, VAPB, EDEM2, HDGF, HYOU1	321	149	16792	3.15976	1	0.360336	0.357479
REACTOME_PATHWAY	R-HSA-5627123:R-HSA-5627123	3	0.810811	0.0789144	CTTN, CALM3, NF2	178	24	9075	6.37289	1	1	1
GOTERM_BP_ALL	GO:0032270~positive regulation of cellular protein metabolic process	41	11.0811	0.00813462	PPP1R15A, CCNT2, LRRK2, FBXO22, CRKL, RPS6KA4, LARP1, CYSLTR2, IRAK1, AKT2, HSF1, SMYD3, IFT57, SASH1, MAP4K3, MAP2K3, MAP2K4, MAP3K3, DAXX, USP5, CRADD, CAV2, ODAM, CAV1, DYRK1A, SAMD4A, PRKCA, ACVR2B, PTK2, HCRTR1, ERN1, REST, CDK5, VAPB, PELI1, CALM3, TLR6, RAF1, CACUL1, NODAL, CCL26	321	1420	16792	1.5104	1	0.370991	0.368048
GOTERM_BP_ALL	GO:0051247~positive regulation of protein metabolic process	43	11.6216	0.00826612	PPP1R15A, GSK3A, CCNT2, LRRK2, FBXO22, CRKL, RPS6KA4, LARP1, CYSLTR2, IRAK1, AKT2, HSF1, SMYD3, IFT57, SASH1, MAP4K3, MAP2K3, MAP2K4, MAP3K3, DAXX, USP5, CRADD, CAV2, ODAM, CAV1, EDEM2, DYRK1A, SAMD4A, PRKCA, ACVR2B, PTK2, HCRTR1, ERN1, REST, CDK5, VAPB, PELI1, CALM3, TLR6, RAF1, CACUL1, NODAL, CCL26	321	1508	16792	1.49164	1	0.372803	0.369847
GOTERM_BP_ALL	GO:0048589~developmental growth	21	5.67568	0.00841656	SEMA6B, DDR1, YAP1, DRAXIN, MAP2K4, GSK3A, WDR48, CRABP2, SRF, ACVR2B, PTK2, TPBGL, CTTN, GPAM, CDK5, NACA, HSF1, PLXNA1, RARB, SPRY1, MAPT	321	583	16792	1.88429	1	0.372803	0.369847
GOTERM_BP_ALL	GO:0009887~organ morphogenesis	31	8.37838	0.00843525	DDR1, YAP1, GSK3A, WDR48, SRF, LRRK2, PRICKLE2, PLOD3, PRKX, HOXD11, CRKL, YY1, NPHP3, PLXNA1, IFT57, ODAM, CAV1, WDR19, IFT80, ACVR2B, LEMD2, PTK2, NACA, MKS1, ID3, FAM20C, CPE, RARB, SPRY1, NF2, NODAL	321	992	16792	1.63474	1	0.372803	0.369847
GOTERM_BP_ALL	GO:0019941~modification-dependent protein catabolic process	21	5.67568	0.00858606	GSK3A, HACE1, USP5, USP10, CAV1, LRRK2, EDEM2, KLHL21, UBE2G2, UBE2J2, FBXO22, PTK2, KLHL20, NSFL1C, RNF126, NPLOC4, UBE2R2, HECW1, KIAA0368, UBA1, CACUL1	321	585	16792	1.87785	1	0.375596	0.372618
GOTERM_MF_ALL	GO:0005333~norepinephrine transmembrane transporter activity	2	0.540541	0.0389485	SLC22A1, SLC6A2	333	2	16881	50.6937	1	0.862567	0.840718
GOTERM_CC_ALL	GO:0000139~Golgi membrane	20	5.40541	0.065401	GALNT7, RAB2B, B4GALT3, HACE1, CAV2, GALNT2, CAV1, SACM1L, PLD1, TPST1, GOLGA3, MPHOSPH9, WBSCR17, RAB31, TFG, VAPB, LPCAT2, MYO18A, SEC24C, AP1M2	341	699	18224	1.52912	1	0.942864	0.921064
INTERPRO	IPR015943:WD40/YVTN repeat-like-containing domain	12	3.24324	0.0501794	SEMA6B, HIRA, WDR48, LRRK2, GRWD1, WDR19, WDR91, GNB4, PLXNA1, IFT80, TAF5L, NSMAF	351	331	18559	1.91691	1	1	1
GOTERM_BP_ALL	GO:0031323~regulation of cellular metabolic process	133	35.9459	0.00908716	CRTC2, CCNT2, PRDM5, UBP1, FBXO22, SOX21, CRKL, RPS6KA4, YY1, CYSLTR2, ZSCAN30, KHSRP, ZMIZ2, AKT2, BBX, HMGN3, MAP2K3, MAP2K4, DAXX, RBFOX1, KDM2A, USP5, SFMBT1, C8ORF4, DYRK1A, PRKCA, LEMD2, ERN1, ZNF318, ZNF316, FETUB, ZSCAN25, RAF1, NSMAF, ZNF792, BEX1, CALCRL, CRABP2, HOXD1, CDCA7, TAF5L, ACMSD, LARP1, IRAK1, MYO6, STK38, SAFB2, NPHP3, ZNF787, SMYD3, SOCS7, ZBTB17, ZNF384, HACE1, CRADD, CAV2…	321	5844	16792	1.19053	1	0.393502	0.390381
GOTERM_BP_ALL	GO:0031666~positive regulation of lipopolysaccharide-mediated signaling pathway	3	0.810811	0.0093959	LY86, PRKCA, SASH1	321	8	16792	19.6168	1	0.398228	0.39507
GOTERM_BP_ALL	GO:0007507~heart development	19	5.13514	0.00941377	YAP1, MAP2K4, GSK3A, CALCRL, SRF, ADIPOR2, LEMD2, ACVR2B, PTK2, CRKL, REST, NACA, ID3, CPE, NPHP3, RARB, RAF1, IFT57, NODAL	321	511	16792	1.94505	1	0.398228	0.39507
GOTERM_BP_ALL	GO:0007166~cell surface receptor signaling pathway	68	18.3784	0.0095596	DDR1, GLP1R, PIGR, DRAXIN, GSK3A, TRIO, LRRK2, IFIT2, RPS6KA4, AKT2, GPR171, C3AR1, PIP4K2B, AP3S1, IFT57, SEMA6B, MAP2K4, CSNK1G3, RBM14, DAXX, DUSP3, PARP2, GLP2R, C8ORF4, PRKCA, IFT80, LEMD2, ZAP70, RNF126, CTTN, IL1RAPL2, HECW1, PELI1, RAF1, CACTIN, AGXT, YAP1, AMER2, NUMBL, CALCRL, TGFBRAP1, CXCR5, PRICKLE2, ADIPOR2, EFNB1, P2RY4, IRAK1, NPHP3, PLXNA1, SOCS7, SASH1, CRADD, CAV2, CAV1, WDR19,…	321	2669	16792	1.33278	1	0.398228	0.39507
GOTERM_BP_ALL	GO:0051171~regulation of nitrogen compound metabolic process	104	28.1081	0.00956788	CRTC2, CCNT2, PRDM5, UBP1, SOX21, RPS6KA4, YY1, ZSCAN30, KHSRP, ZMIZ2, AKT2, BBX, HMGN3, MAP2K3, MAP2K4, DAXX, RBFOX1, KDM2A, SFMBT1, C8ORF4, DYRK1A, PRKCA, LEMD2, ERN1, ZNF318, ZNF316, ZSCAN25, RAF1, NSMAF, ZNF792, BEX1, CALCRL, CRABP2, HOXD1, CDCA7, TAF5L, ACMSD, LARP1, IRAK1, MYO6, SAFB2, NPHP3, ZNF787, SMYD3, ZBTB17, ZNF384, HACE1, XRCC5, CAV1, THAP11, PKIB, CDK7, CDK5, NACA, UBA3, ID3, ZNF77…	321	4404	16792	1.23533	1	0.398228	0.39507
GOTERM_BP_ALL	GO:0034654~nucleobase-containing compound biosynthetic process	103	27.8378	0.0097114	CRTC2, CCNT2, PRDM5, UBP1, SOX21, RPS6KA4, YY1, ZSCAN30, SPATA22, KHSRP, ZMIZ2, BBX, HMGN3, MAP2K3, DAXX, KDM2A, SFMBT1, C8ORF4, PRKCA, LEMD2, ERN1, ZNF318, ZNF316, ZSCAN25, RAF1, ZNF792, BEX1, CALCRL, CRABP2, HOXD1, CDCA7, TAF5L, ACMSD, IRAK1, MYO6, SAFB2, ZNF787, SMYD3, ZBTB17, ZNF384, HACE1, XRCC5, CAV1, THAP11, PKIB, CDK7, NPLOC4, CDK5, NACA, UBA3, ID3, ZNF777, CALM3, TNFSF8, INTS8, ZNF652, N…	321	4357	16792	1.23665	1	0.400315	0.39714
GOTERM_BP_ALL	GO:0009893~positive regulation of metabolic process	76	20.5405	0.00991279	GLP1R, GSK3A, CRTC2, CCNT2, HEXB, LRRK2, FBXO22, CRKL, RPS6KA4, YY1, DUSP12, CYSLTR2, ZMIZ2, AKT2, KHSRP, UIMC1, UBTF, IFT57, HMGN3, ARHGEF11, MAP2K3, MAP2K4, RBM14, DAXX, USP5, TFE3, DYRK1A, PRKCA, ERN1, ZNF516, PELI1, RARB, TLR6, RAF1, CACUL1, PAOX, NSMAF, YAP1, PPP1R15A, BEX1, CALCRL, SRF, LARP1, IRAK1, MYO6, HSF1, SMYD3, MTA2, SASH1, MAP4K3, ZBTB17, MAP3K3, CRADD, ODAM, CAV2, CAV1, EDEM2, SAM…	321	3052	16792	1.30265	1	0.404054	0.400849
GOTERM_BP_ALL	GO:0043632~modification-dependent macromolecule catabolic process	21	5.67568	0.0100391	GSK3A, HACE1, USP5, USP10, CAV1, LRRK2, EDEM2, KLHL21, UBE2G2, UBE2J2, FBXO22, PTK2, KLHL20, NSFL1C, RNF126, NPLOC4, UBE2R2, HECW1, KIAA0368, UBA1, CACUL1	321	593	16792	1.85252	1	0.404054	0.400849
GOTERM_BP_ALL	GO:0035966~response to topologically incorrect protein	10	2.7027	0.0101245	ERN1, PPP1R15A, ZBTB17, GSK3A, RNF126, VAPB, EDEM2, HDGF, HYOU1, UBE2J2	321	188	16792	2.78253	1	0.404054	0.400849
GOTERM_BP_ALL	GO:0009058~biosynthetic process	142	38.3784	0.0101791	CARS, DGKE, CRTC2, CCNT2, PRDM5, ZDHHC5, UBP1, SOX21, RPS6KA4, YY1, FADS3, ZSCAN30, SPATA22, KHSRP, ZMIZ2, AKT2, BBX, PIP4K2B, HMGN3, MAP2K3, MAP2K4, DAXX, KDM2A, SFMBT1, SACM1L, C8ORF4, PRKCA, MAT1A, LEMD2, THNSL2, ERN1, WBSCR17, ZNF318, ZNF316, ZSCAN25, RAF1, SLC27A2, NSMAF, ZNF792, BEX1, CALCRL, CRABP2, HOXD1, GLT8D1, CDCA7, PLD1, TAF5L, ACMSD, PGS1, LARP1, IRAK1, MYO6, SAFB2, ZNF787, SMYD3, Z…	321	6320	16792	1.17535	1	0.404054	0.400849
GOTERM_BP_ALL	GO:0071704~organic substance metabolic process	225	60.8108	0.0104362	TRIO, ZDHHC5, SOX21, CRKL, RPS6KA4, ALKBH5, ZSCAN30, SPATA22, ZMIZ2, AKT2, C3AR1, BBX, PIP4K2B, DAXX, RBFOX1, SFMBT1, SACM1L, C8ORF4, PRKCA, RNF126, WBSCR17, HECW1, KIAA0368, CCDC86, ZSCAN25, NUMBL, BEX1, CRABP2, HOXD1, CDCA7, UBE2J2, ACMSD, PGS1, LARP1, DHX32, MYO6, DHX37, ZNF384, PTPRN2, HACE1, ICMT, CRADD, XRCC5, EDEM2, PTK2, THAP11, PKIB, NPLOC4, CYP1A2, HRC, NMT1, ID3, CALM3, GRB2, TNFSF8, I…	321	10707	16792	1.09929	1	0.410459	0.407203
GOTERM_BP_ALL	GO:1901576~organic substance biosynthetic process	140	37.8378	0.0107385	CARS, DGKE, CRTC2, CCNT2, PRDM5, ZDHHC5, UBP1, SOX21, RPS6KA4, YY1, FADS3, ZSCAN30, SPATA22, KHSRP, ZMIZ2, AKT2, BBX, PIP4K2B, HMGN3, MAP2K3, MAP2K4, DAXX, KDM2A, SFMBT1, SACM1L, C8ORF4, PRKCA, LEMD2, THNSL2, ERN1, WBSCR17, ZNF318, ZNF316, ZSCAN25, RAF1, SLC27A2, NSMAF, ZNF792, BEX1, CALCRL, CRABP2, HOXD1, GLT8D1, CDCA7, PLD1, TAF5L, ACMSD, PGS1, LARP1, IRAK1, MYO6, SAFB2, ZNF787, SMYD3, ZBTB17, …	321	6227	16792	1.17611	1	0.415365	0.412071
GOTERM_BP_ALL	GO:0007517~muscle organ development	15	4.05405	0.0107547	SVIL, GSK3A, RBFOX1, CCNT2, SFMBT1, CAV2, CAV1, VAX1, KIAA1161, FBXO22, LEMD2, JPH2, CDK5, NACA, ID3	321	366	16792	2.14392	1	0.415365	0.412071
GOTERM_BP_ALL	GO:0050790~regulation of catalytic activity	61	16.4865	0.01087	GLP1R, GSK3A, CCNT2, TRIO, LRRK2, ARHGAP6, CRKL, DUSP12, AKT2, IFT57, PSD, ARHGEF11, MAP2K3, MAP2K4, RALBP1, DAXX, DUSP3, ELMOD2, LMTK2, PRKCA, DUSP8, ERN1, ACAP2, CDC42EP4, FETUB, DENND6A, TLR6, RAF1, CACUL1, NSMAF, PPP1R15A, AGAP1, MLLT1, IRAK1, STK38, HSF1, SMYD3, SOCS7, SASH1, MAP4K3, MAP3K3, PTPRN2, CRADD, ODAM, CAV2, CAV1, MAPK15, ACVR2B, PTK2, TBCK, PKIB, REST, CDK7, CDK5, VAPB, SPRY1, CAL…	321	2357	16792	1.35384	1	0.41607	0.41277
GOTERM_BP_ALL	GO:0007165~signal transduction	131	35.4054	0.0110603	DGKE, TRIO, IFIT2, CRKL, RPS6KA4, GPR174, CYSLTR2, TFG, AKT2, GPR171, C3AR1, PIP4K2B, SEMA6B, MAP2K3, MAP2K4, CSNK1G3, RAB2B, DAXX, RALBP1, C8ORF4, DYRK1A, PRKCA, IFT80, LEMD2, ERN1, RNF126, RAB31, FRMD7, HECW1, RAF1, SKAP2, NSMAF, NUMBL, CALCRL, CRABP2, CHRNA5, OR6K3, AGAP1, PLD1, ADIPOR2, EFNB1, LARP1, IRAK1, MYO6, STK38, SAFB2, NPHP3, PLXNA1, SOCS7, ZBTB17, HACE1, CRADD, CAV2, CAV1, EDEM2, LY8…	321	5775	16792	1.18663	1	0.419605	0.416277
GOTERM_BP_ALL	GO:0050793~regulation of developmental process	56	15.1351	0.0112209	DRAXIN, GSK3A, CCNT2, HEXB, LRRK2, FBXO22, CRKL, JPH2, CYSLTR2, EEF2K, GPR171, C3AR1, ZNF488, SEMA6B, CSNK1G3, RBFOX1, SFMBT1, TFE3, C8ORF4, PRKCA, ZAP70, FRMD7, CTTN, CDC42EP4, TNMD, TMEM106B, FAM20C, RARB, MAPT, YAP1, NUMBL, CRABP2, SRF, PRICKLE2, PRKX, HSF1, NPHP3, PLXNA1, SASH1, XRCC5, CAV1, VAX1, ACVR2B, TPBGL, PTK2, REST, GPAM, STK24, CDK5, NACA, MKS1, AGGF1, ID3, SPRY1, NF2, NODAL	321	2129	16792	1.37597	1	0.419674	0.416345
GOTERM_BP_ALL	GO:0016192~vesicle-mediated transport	42	11.3514	0.0112579	PIGR, CALCRL, LRRK2, TGFBRAP1, SNX10, RAB22A, SNX4, GOLGA3, EEF2K, TFG, AKT2, MYO6, MYO18A, TRAPPC11, AP3S1, AP1M2, MBL2, RAB2B, CSNK1G3, RALBP1, BRPF3, CAV2, CAV1, VPS37C, MICAL3, LMTK2, SEPT5, PTK2, KLHL20, ZAP70, TBCK, REST, RNF126, RAB31, CTTN, CDK5, VAPB, GRB2, HYOU1, CALM3, SEC24C, MON1B	321	1494	16792	1.47061	1	0.419674	0.416345
GOTERM_BP_ALL	GO:0050767~regulation of neurogenesis	23	6.21622	0.0115431	SEMA6B, YAP1, DRAXIN, NUMBL, CRABP2, XRCC5, SRF, LRRK2, VAX1, PTK2, TPBGL, REST, EEF2K, CTTN, STK24, FRMD7, CDK5, TMEM106B, PLXNA1, RARB, NF2, MAPT, ZNF488	321	682	16792	1.76417	1	0.423494	0.420135
GOTERM_BP_ALL	GO:0051173~positive regulation of nitrogen compound metabolic process	48	12.973	0.0115579	PPP1R15A, YAP1, GLP1R, GSK3A, CRTC2, CCNT2, CALCRL, BEX1, HEXB, SRF, RPS6KA4, YY1, LARP1, IRAK1, ZMIZ2, KHSRP, UIMC1, HSF1, MYO6, UBTF, SMYD3, MTA2, HMGN3, ARHGEF11, MAP2K3, MAP2K4, ZBTB17, RBM14, TFE3, SAMD4A, PRKCA, MAPK15, HINFP, ERN1, PKIB, REST, CDK7, VAPB, NACA, ZNF516, RARB, CALM3, TNFSF8, RAF1, NODAL, NFE2L1, PAOX, NSMAF	321	1767	16792	1.42103	1	0.423494	0.420135
GOTERM_BP_ALL	GO:0043410~positive regulation of MAPK cascade	18	4.86486	0.0119185	MAP2K3, MAP2K4, MAP3K3, DAXX, CAV2, LRRK2, PRKCA, HCRTR1, CRKL, ERN1, CYSLTR2, IRAK1, TLR6, RAF1, SASH1, NODAL, MAP4K3, CCL26	321	485	16792	1.94146	1	0.429757	0.426349
GOTERM_BP_ALL	GO:1901844~regulation of cell communication by electrical coupling involved in cardiac conduction	3	0.810811	0.0119293	CAV1, HRC, CALM3	321	9	16792	17.4372	1	0.429757	0.426349
GOTERM_BP_ALL	GO:0070936~protein K48-linked ubiquitination	5	1.35135	0.0121295	RNF126, HACE1, UBE2R2, PELI1, UBE2G2	321	47	16792	5.56506	1	0.433326	0.429889
GOTERM_BP_ALL	GO:0048513~animal organ development	77	20.8108	0.0123657	DDR1, DRAXIN, GSK3A, CCNT2, WDR48, LRRK2, PLOD3, SNX10, FBXO22, SOX21, CRKL, YY1, JPH2, AKT2, GPR171, HYDIN, BBX, IFT57, SEMA6B, MAP2K4, RBFOX1, SFMBT1, TFE3, SLC6A11, PRKCA, IFT80, SYPL2, LEMD2, ZAP70, DMRTA1, ZNF516, FAM20C, RARB, RAF1, PRPS2, YAP1, NUMBL, CALCRL, CNP, SRF, CXCR5, PRICKLE2, PRKX, HOXD11, ADIPOR2, EFNB1, HSF1, SAFB2, NPHP3, PLXNA1, SOCS7, SVIL, ODAM, CAV2, XRCC5, CAV1, WDR19, VA…	321	3129	16792	1.28731	1	0.436918	0.433453
GOTERM_BP_ALL	GO:0051960~regulation of nervous system development	25	6.75676	0.0124339	YAP1, DRAXIN, NUMBL, CRABP2, SRF, LRRK2, EEF2K, NPHP3, PLXNA1, ZNF488, SEMA6B, XRCC5, VAX1, TPBGL, PTK2, REST, CTTN, STK24, FRMD7, CDK5, MKS1, TMEM106B, RARB, NF2, MAPT	321	769	16792	1.70063	1	0.436918	0.433453
GOTERM_BP_ALL	GO:0044257~cellular protein catabolic process	23	6.21622	0.0128534	GSK3A, HACE1, USP5, USP10, CAV1, LRRK2, EDEM2, KLHL21, UBE2G2, UBE2J2, FBXO22, PTK2, KLHL20, NSFL1C, RNF126, CTSO, NPLOC4, UBE2R2, HECW1, KIAA0368, UBA1, AGXT, CACUL1	321	689	16792	1.74625	1	0.447987	0.444434
GOTERM_BP_ALL	GO:0003007~heart morphogenesis	11	2.97297	0.0130378	YAP1, GSK3A, NACA, SRF, CPE, NPHP3, RARB, IFT57, LEMD2, PTK2, NODAL	321	230	16792	2.50186	1	0.450752	0.447177
GOTERM_BP_ALL	GO:0030968~endoplasmic reticulum unfolded protein response	8	2.16216	0.0133118	ERN1, PPP1R15A, ZBTB17, GSK3A, VAPB, EDEM2, HDGF, HYOU1	321	132	16792	3.1704	1	0.456542	0.452922
GOTERM_BP_ALL	GO:0018130~heterocycle biosynthetic process	103	27.8378	0.0138316	CRTC2, CCNT2, PRDM5, UBP1, SOX21, RPS6KA4, YY1, ZSCAN30, SPATA22, KHSRP, ZMIZ2, BBX, HMGN3, MAP2K3, DAXX, KDM2A, SFMBT1, C8ORF4, PRKCA, LEMD2, ERN1, ZNF318, ZNF316, ZSCAN25, RAF1, ZNF792, BEX1, CALCRL, CRABP2, HOXD1, CDCA7, TAF5L, ACMSD, IRAK1, MYO6, SAFB2, ZNF787, SMYD3, ZBTB17, ZNF384, HACE1, XRCC5, CAV1, THAP11, PKIB, CDK7, NPLOC4, CDK5, NACA, UBA3, ID3, ZNF777, CALM3, TNFSF8, INTS8, ZNF652, N…	321	4411	16792	1.22151	1	0.46854	0.464824
GOTERM_BP_ALL	GO:0006950~response to stress	88	23.7838	0.0139661	DDR1, GLP1R, DGKE, GSK3A, WDR48, MCM8, LRRK2, METRNL, SLC6A2, FBXO22, IFIT2, CRKL, RPS6KA4, YY1, ALKBH5, EEF2K, SPATA22, CHCHD6, KYNU, UIMC1, C3AR1, EXO5, MBL2, MAP2K4, RBM14, DAXX, DUSP3, KDM2A, PARP2, ELMOD2, C8ORF4, DYRK1A, PRKCA, ERN1, TPST1, ZAP70, RNF126, ZNF516, KIAA0368, PELI1, TLR6, RAF1, CACTIN, YAP1, PPP1R15A, CALCRL, USP10, DAPL1, SRF, UBE2J2, ADIPOR2, SNX4, IRAK1, MYO6, HSF1, SASH1, …	321	3677	16792	1.25195	1	0.46854	0.464824
GOTERM_BP_ALL	GO:0031663~lipopolysaccharide-mediated signaling pathway	5	1.35135	0.0139895	IRAK1, LY86, PRKCA, CACTIN, SASH1	321	49	16792	5.33791	1	0.46854	0.464824
GOTERM_BP_ALL	GO:0009967~positive regulation of signal transduction	40	10.8108	0.0143686	YAP1, GSK3A, LRRK2, ARHGAP6, CRKL, JPH2, CYSLTR2, IRAK1, TFG, HSF1, SASH1, MAP4K3, TMED4, MAP2K3, MAP2K4, MAP3K3, DAXX, CRADD, CAV2, CAV1, LY86, C8ORF4, PRKCA, IFT80, KIAA1161, ACVR2B, PTK2, HCRTR1, ERN1, ZAP70, FRMD7, PELI1, NMT1, GRB2, CALM3, TLR6, RAF1, NODAL, SKAP2, CCL26	321	1428	16792	1.46531	1	0.4744	0.470638
GOTERM_BP_ALL	GO:0048667~cell morphogenesis involved in neuron differentiation	18	4.86486	0.0145491	SEMA6B, DRAXIN, NUMBL, CRABP2, CNP, SRF, LRRK2, VAX1, PTK2, TPBGL, EFNB1, EEF2K, CTTN, CDK5, TMEM106B, PLXNA1, GRB2, MAPT	321	496	16792	1.8984	1	0.4744	0.470638
GOTERM_BP_ALL	GO:0001568~blood vessel development	20	5.40541	0.0145758	YAP1, MAP3K3, CALCRL, SRF, CAV1, UBP1, PRKCA, PRKX, ADIPOR2, ACVR2B, PTK2, WARS2, CRKL, CYSLTR2, EMCN, TNMD, C3AR1, AGGF1, SASH1, NODAL	321	576	16792	1.81637	1	0.4744	0.470638
GOTERM_BP_ALL	GO:0034620~cellular response to unfolded protein	8	2.16216	0.0149087	ERN1, PPP1R15A, ZBTB17, GSK3A, VAPB, EDEM2, HDGF, HYOU1	321	135	16792	3.09994	1	0.4744	0.470638
GOTERM_BP_ALL	GO:1901606~alpha-amino acid catabolic process	6	1.62162	0.0149628	KYNU, MAT1A, AGXT, THNSL2, PRODH2, ACMSD	321	76	16792	4.12986	1	0.4744	0.470638
GOTERM_BP_ALL	GO:0009653~anatomical structure morphogenesis	66	17.8378	0.0149802	DDR1, DRAXIN, GSK3A, WDR48, HEXB, LRRK2, PLOD3, UBP1, SNX10, CRKL, YY1, CYSLTR2, EEF2K, C3AR1, HYDIN, IFT57, SEMA6B, CSNK1G3, PRKCA, IFT80, LEMD2, EMCN, CTTN, CDC42EP4, TNMD, TMEM106B, FAM20C, RARB, MAPT, YAP1, NUMBL, CALCRL, CRABP2, CNP, SRF, PRICKLE2, PRKX, HOXD11, ADIPOR2, EFNB1, HIRA, NPHP3, PLXNA1, SOCS7, SASH1, ZBTB17, ODAM, CAV1, WDR19, SCLT1, VAX1, ACVR2B, TPBGL, PTK2, WARS2, CDK5, NACA, …	321	2631	16792	1.31226	1	0.4744	0.470638
GOTERM_BP_ALL	GO:0019438~aromatic compound biosynthetic process	103	27.8378	0.0150196	CRTC2, CCNT2, PRDM5, UBP1, SOX21, RPS6KA4, YY1, ZSCAN30, SPATA22, KHSRP, ZMIZ2, BBX, HMGN3, MAP2K3, DAXX, KDM2A, SFMBT1, C8ORF4, PRKCA, LEMD2, ERN1, ZNF318, ZNF316, ZSCAN25, RAF1, ZNF792, BEX1, CALCRL, CRABP2, HOXD1, CDCA7, TAF5L, ACMSD, IRAK1, MYO6, SAFB2, ZNF787, SMYD3, ZBTB17, ZNF384, HACE1, XRCC5, CAV1, THAP11, PKIB, CDK7, NPLOC4, CDK5, NACA, UBA3, ID3, ZNF777, CALM3, TNFSF8, INTS8, ZNF652, N…	321	4424	16792	1.21792	1	0.4744	0.470638
GOTERM_BP_ALL	GO:0006511~ubiquitin-dependent protein catabolic process	20	5.40541	0.0150498	GSK3A, HACE1, USP5, USP10, CAV1, LRRK2, EDEM2, KLHL21, UBE2G2, UBE2J2, FBXO22, PTK2, KLHL20, NSFL1C, RNF126, NPLOC4, UBE2R2, HECW1, KIAA0368, CACUL1	321	577	16792	1.81322	1	0.4744	0.470638
GOTERM_BP_ALL	GO:0030433~ER-associated ubiquitin-dependent protein catabolic process	6	1.62162	0.0157598	NPLOC4, CAV1, KIAA0368, EDEM2, UBE2G2, UBE2J2	321	77	16792	4.07622	1	0.487121	0.483257
GOTERM_BP_ALL	GO:0001702~gastrulation with mouth forming second	4	1.08108	0.01579	ZBTB17, SRF, ACVR2B, NODAL	321	28	16792	7.47308	1	0.487121	0.483257
GOTERM_BP_ALL	GO:0031326~regulation of cellular biosynthetic process	100	27.027	0.0158194	CRTC2, CCNT2, PRDM5, UBP1, SOX21, RPS6KA4, YY1, ZSCAN30, KHSRP, ZMIZ2, AKT2, BBX, HMGN3, MAP2K3, MAP2K4, DAXX, KDM2A, SFMBT1, C8ORF4, PRKCA, LEMD2, ERN1, ZNF318, ZNF316, ZSCAN25, RAF1, NSMAF, ZNF792, BEX1, CALCRL, CRABP2, HOXD1, CDCA7, TAF5L, ACMSD, LARP1, IRAK1, MYO6, SAFB2, ZNF787, SMYD3, ZBTB17, ZNF384, HACE1, XRCC5, CAV1, THAP11, PKIB, CDK7, CDK5, NACA, UBA3, ID3, ZNF777, CALM3, TNFSF8, NF2, …	321	4284	16792	1.22109	1	0.487121	0.483257
GOTERM_BP_ALL	GO:0048675~axon extension	7	1.89189	0.0159078	SEMA6B, DRAXIN, CDK5, SRF, PLXNA1, MAPT, TPBGL	321	106	16792	3.45453	1	0.487121	0.483257
GOTERM_BP_ALL	GO:0050673~epithelial cell proliferation	14	3.78378	0.0161917	YAP1, WDR48, ODAM, CAV2, CAV1, PRKCA, PRKX, IFT80, ERN1, TNMD, AGGF1, IFT57, NODAL, CCL26	321	347	16792	2.11055	1	0.48982	0.485936
GOTERM_BP_ALL	GO:0009888~tissue development	47	12.7027	0.0162245	DDR1, YAP1, AMER2, GSK3A, CCNT2, CRABP2, SRF, PRICKLE2, PLOD3, PRKX, HOXD11, FBXO22, SOX21, EFNB1, JPH2, AKT2, SAFB2, HYDIN, NPHP3, PLXNA1, IFT57, SEMA6B, MAP2K4, ZBTB17, SVIL, RBFOX1, CAV2, ODAM, CAV1, WDR19, IFT80, VAX1, KIAA1161, ACVR2B, LEMD2, CDK5, NACA, TNMD, ZNF516, MKS1, ID3, FAM20C, RARB, GRB2, SPRY1, NF2, NODAL	321	1756	16792	1.40014	1	0.48982	0.485936
GOTERM_BP_ALL	GO:0048812~neuron projection morphogenesis	19	5.13514	0.0166376	SEMA6B, DDR1, DRAXIN, NUMBL, CRABP2, CNP, SRF, LRRK2, VAX1, PTK2, TPBGL, EFNB1, EEF2K, CTTN, CDK5, TMEM106B, PLXNA1, GRB2, MAPT	321	543	16792	1.83042	1	0.49827	0.494319
GOTERM_BP_ALL	GO:0051345~positive regulation of hydrolase activity	28	7.56757	0.0167369	PPP1R15A, TRIO, LRRK2, AGAP1, ARHGAP6, AKT2, HSF1, IFT57, PSD, ARHGEF11, RALBP1, CRADD, CAV2, ODAM, CAV1, ELMOD2, PTK2, ERN1, TBCK, REST, ACAP2, VAPB, CDC42EP4, GRB2, CALM3, DENND6A, NODAL, CCL26	321	917	16792	1.5973	1	0.49827	0.494319
GOTERM_BP_ALL	GO:0030819~positive regulation of cAMP biosynthetic process	6	1.62162	0.0174378	GLP1R, GSK3A, CALCRL, CALM3, PRKCA, RAF1	321	79	16792	3.97303	1	0.512635	0.508569
GOTERM_BP_ALL	GO:0006986~response to unfolded protein	9	2.43243	0.0174585	ERN1, PPP1R15A, ZBTB17, GSK3A, VAPB, EDEM2, HDGF, HYOU1, UBE2J2	321	172	16792	2.73723	1	0.512635	0.508569
GOTERM_BP_ALL	GO:0043170~macromolecule metabolic process	194	52.4324	0.0176422	TRIO, ZDHHC5, SOX21, CRKL, RPS6KA4, ALKBH5, ZSCAN30, SPATA22, ZMIZ2, AKT2, C3AR1, BBX, DAXX, RBFOX1, SFMBT1, C8ORF4, PRKCA, RNF126, WBSCR17, HECW1, KIAA0368, CCDC86, ZSCAN25, NUMBL, BEX1, CRABP2, HOXD1, CDCA7, UBE2J2, LARP1, DHX32, MYO6, DHX37, ZNF384, PTPRN2, HACE1, ICMT, CRADD, XRCC5, EDEM2, PTK2, THAP11, PKIB, NPLOC4, CYP1A2, HRC, NMT1, ID3, CALM3, GRB2, TNFSF8, INTS8, NODAL, MON1B, DDR1, WDR4…	321	9130	16792	1.11155	1	0.514504	0.510424
GOTERM_BP_ALL	GO:0051252~regulation of RNA metabolic process	89	24.0541	0.0177852	CRTC2, CCNT2, HEXB, PRDM5, UBP1, SOX21, RPS6KA4, YY1, ZSCAN30, ZMIZ2, KHSRP, UIMC1, UBTF, BBX, IFT57, ZNF488, HMGN3, ARHGEF11, MAP2K3, RBFOX1, RBM14, DAXX, KDM2A, SFMBT1, TFE3, C8ORF4, DYRK1A, LEMD2, ERN1, DMRTA1, ZNF516, ZNF318, PELI1, RARB, ZNF316, ZSCAN25, RAF1, CACTIN, ZNF114, YAP1, PPP1R15A, ZNF792, BEX1, CRABP2, HOXD1, SRF, TGFBRAP1, CDCA7, MLLT1, HOXD11, TAF5L, MLLT6, TRAK2, HIRA, IRAK1, M…	321	3762	16792	1.23757	1	0.51517	0.511084
GOTERM_BP_ALL	GO:0071495~cellular response to endogenous stimulus	34	9.18919	0.0179591	GLP1R, GSK3A, LRRK2, TGFBRAP1, PLOD3, ADIPOR2, EEF2K, P2RY4, AKT2, HSF1, SAFB2, AP3S1, SMYD3, SOCS7, RBM14, DAXX, CAV2, CAV1, GLP2R, ACVR2B, LEMD2, PTK2, HCRTR1, REST, ACAP2, CDK7, RAB31, TNMD, GNB4, RARB, GRB2, SPRY1, HCN2, NODAL	321	1185	16792	1.50092	1	0.516714	0.512616
GOTERM_BP_ALL	GO:0018107~peptidyl-threonine phosphorylation	6	1.62162	0.0183194	CDK5, LRRK2, DYRK1A, LMTK2, CALM3, PRKCA	321	80	16792	3.92336	1	0.523569	0.519417
GOTERM_BP_ALL	GO:1990138~neuron projection extension	8	2.16216	0.0185041	SEMA6B, DDR1, DRAXIN, CDK5, SRF, PLXNA1, MAPT, TPBGL	321	141	16792	2.96803	1	0.524089	0.519932
GOTERM_BP_ALL	GO:0019222~regulation of metabolic process	137	37.027	0.0187173	CRTC2, CCNT2, PRDM5, UBP1, FBXO22, SOX21, CRKL, RPS6KA4, YY1, CYSLTR2, ZSCAN30, KHSRP, ZMIZ2, AKT2, C3AR1, BBX, HMGN3, MAP2K3, MAP2K4, DAXX, RBFOX1, KDM2A, USP5, SFMBT1, C8ORF4, DYRK1A, PRKCA, LEMD2, ERN1, ZNF318, ZNF316, FETUB, ZSCAN25, RAF1, NSMAF, ZNF792, BEX1, CALCRL, CRABP2, HOXD1, CDCA7, TAF5L, ACMSD, LARP1, IRAK1, MYO6, STK38, SAFB2, NPHP3, ZNF787, SMYD3, SOCS7, ZBTB17, ZNF384, HACE1, CRAD…	321	6171	16792	1.16135	1	0.524089	0.519932
GOTERM_BP_ALL	GO:0001933~negative regulation of protein phosphorylation	15	4.05405	0.0188056	PPP1R15A, DUSP3, CAV1, LRRK2, MLLT1, DUSP8, LEMD2, PKIB, STK38, CALM3, SPRY1, NF2, SMYD3, CACTIN, SOCS7	321	393	16792	1.99662	1	0.524089	0.519932
GOTERM_BP_ALL	GO:0045595~regulation of cell differentiation	42	11.3514	0.0188662	YAP1, DRAXIN, NUMBL, GSK3A, CCNT2, CRABP2, SRF, LRRK2, PRKX, METRNL, FBXO22, CRKL, EEF2K, GPR171, NPHP3, PLXNA1, ZNF488, SEMA6B, RBFOX1, XRCC5, CAV1, TFE3, PRKCA, VAX1, ACVR2B, TPBGL, PTK2, ZAP70, REST, CTTN, STK24, FRMD7, CDK5, NACA, ID3, TMEM106B, FAM20C, RARB, NF2, MAPT, RAF1, NODAL	321	1544	16792	1.42298	1	0.524089	0.519932
GOTERM_BP_ALL	GO:0031328~positive regulation of cellular biosynthetic process	46	12.4324	0.0189489	PPP1R15A, YAP1, GLP1R, GSK3A, CRTC2, CCNT2, CALCRL, BEX1, HEXB, SRF, RPS6KA4, YY1, LARP1, IRAK1, AKT2, ZMIZ2, HSF1, MYO6, UBTF, SMYD3, MTA2, HMGN3, ARHGEF11, MAP2K3, MAP2K4, ZBTB17, RBM14, TFE3, SAMD4A, PRKCA, MAPK15, HINFP, PKIB, REST, CDK7, NACA, ZNF516, RARB, CALM3, TNFSF8, TLR6, RAF1, NODAL, NFE2L1, PAOX, NSMAF	321	1729	16792	1.39175	1	0.524089	0.519932
GOTERM_BP_ALL	GO:0009719~response to endogenous stimulus	42	11.3514	0.01915	GLP1R, GSK3A, CHRNA5, PDCD7, SRF, LRRK2, TGFBRAP1, PLOD3, ADIPOR2, YY1, EEF2K, P2RY4, AKT2, KYNU, HSF1, SAFB2, AP3S1, SMYD3, SOCS7, RBM14, DAXX, CAV2, CAV1, GLP2R, ACVR2B, LEMD2, PTK2, HCRTR1, REST, ACAP2, CDK7, RAB31, CDK5, TNMD, GNB4, RARB, GRB2, SPRY1, CALM3, AGXT, HCN2, NODAL	321	1548	16792	1.4193	1	0.526256	0.522082
GOTERM_BP_ALL	GO:0060425~lung morphogenesis	5	1.35135	0.0194002	YAP1, SRF, PLOD3, SPRY1, NODAL	321	54	16792	4.84366	1	0.529735	0.525534
GOTERM_BP_ALL	GO:0010647~positive regulation of cell communication	42	11.3514	0.020576	YAP1, GSK3A, LRRK2, ARHGAP6, CRKL, SNX4, JPH2, CYSLTR2, IRAK1, TFG, HSF1, SASH1, MAP4K3, TMED4, MAP2K3, MAP2K4, MAP3K3, DAXX, CRADD, CAV2, CAV1, LY86, C8ORF4, PRKCA, IFT80, KIAA1161, ACVR2B, PTK2, APLN, HCRTR1, ERN1, ZAP70, FRMD7, PELI1, NMT1, GRB2, CALM3, TLR6, RAF1, NODAL, SKAP2, CCL26	321	1555	16792	1.41292	1	0.558287	0.553859
GOTERM_BP_ALL	GO:0000902~cell morphogenesis	35	9.45946	0.0208983	DDR1, YAP1, DRAXIN, NUMBL, CRABP2, CNP, HEXB, SRF, LRRK2, PLOD3, SNX10, CRKL, EFNB1, EEF2K, HYDIN, NPHP3, PLXNA1, IFT57, SEMA6B, CSNK1G3, WDR19, SCLT1, IFT80, VAX1, TPBGL, PTK2, CTTN, CDK5, CDC42EP4, TNMD, MKS1, TMEM106B, GRB2, MAPT, NODAL	321	1240	16792	1.47654	1	0.563465	0.558997
GOTERM_BP_ALL	GO:0065007~biological regulation	238	64.3243	0.0213718	TRIO, ICAM4, TXNDC15, SOX21, IFIT2, CRKL, GPR174, RPS6KA4, TFG, ZSCAN30, SPATA22, ZMIZ2, AKT2, GPR171, C3AR1, BBX, PIP4K2B, DAXX, RBFOX1, SFMBT1, C8ORF4, IFT80, PRKCA, RNF126, HECW1, ZSCAN25, SKAP2, NUMBL, BEX1, CRABP2, HOXD1, SLC22A1, CDCA7, AGAP1, UBE2J2, ACMSD, SNX4, LARP1, MYO6, ZNF384, PTPRN2, HACE1, CRADD, XRCC5, EDEM2, TPBGL, PTK2, THAP11, PKIB, CYP1A2, MKS1, HRC, NMT1, ID3, HYOU1, CALM3, …	321	11548	16792	1.07812	1	0.572631	0.56809
GOTERM_BP_ALL	GO:1901362~organic cyclic compound biosynthetic process	104	28.1081	0.0218394	CRTC2, CCNT2, PRDM5, UBP1, SOX21, RPS6KA4, YY1, ZSCAN30, SPATA22, KHSRP, ZMIZ2, BBX, HMGN3, MAP2K3, DAXX, KDM2A, SFMBT1, C8ORF4, PRKCA, LEMD2, ERN1, ZNF318, ZNF316, ZSCAN25, RAF1, SLC27A2, ZNF792, BEX1, CALCRL, CRABP2, HOXD1, CDCA7, TAF5L, ACMSD, IRAK1, MYO6, SAFB2, ZNF787, SMYD3, ZBTB17, ZNF384, HACE1, XRCC5, CAV1, THAP11, PKIB, CDK7, NPLOC4, CDK5, NACA, UBA3, ID3, ZNF777, CALM3, TNFSF8, INTS8, …	321	4535	16792	1.19965	1	0.580852	0.576245
GOTERM_BP_ALL	GO:0070555~response to interleukin-1	7	1.89189	0.0219565	YY1, RPS6KA4, IRAK1, USP10, PRKCA, CACTIN, CCL26	321	114	16792	3.21211	1	0.580852	0.576245
GOTERM_BP_ALL	GO:0009889~regulation of biosynthetic process	100	27.027	0.0221853	CRTC2, CCNT2, PRDM5, UBP1, SOX21, RPS6KA4, YY1, ZSCAN30, KHSRP, ZMIZ2, AKT2, BBX, HMGN3, MAP2K3, MAP2K4, DAXX, KDM2A, SFMBT1, C8ORF4, PRKCA, LEMD2, ERN1, ZNF318, ZNF316, ZSCAN25, RAF1, NSMAF, ZNF792, BEX1, CALCRL, CRABP2, HOXD1, CDCA7, TAF5L, ACMSD, LARP1, IRAK1, MYO6, SAFB2, ZNF787, SMYD3, ZBTB17, ZNF384, HACE1, XRCC5, CAV1, THAP11, PKIB, CDK7, CDK5, NACA, UBA3, ID3, ZNF777, CALM3, TNFSF8, NF2, …	321	4339	16792	1.20561	1	0.580852	0.576245
GOTERM_BP_ALL	GO:0023056~positive regulation of signaling	42	11.3514	0.0222206	YAP1, GSK3A, LRRK2, ARHGAP6, CRKL, SNX4, JPH2, CYSLTR2, IRAK1, TFG, HSF1, SASH1, MAP4K3, TMED4, MAP2K3, MAP2K4, MAP3K3, DAXX, CRADD, CAV2, CAV1, LY86, C8ORF4, PRKCA, IFT80, KIAA1161, ACVR2B, PTK2, APLN, HCRTR1, ERN1, ZAP70, FRMD7, PELI1, NMT1, GRB2, CALM3, TLR6, RAF1, NODAL, SKAP2, CCL26	321	1563	16792	1.40568	1	0.580852	0.576245
GOTERM_BP_ALL	GO:0006355~regulation of transcription, DNA-templated	85	22.973	0.022503	CRTC2, CCNT2, HEXB, PRDM5, UBP1, SOX21, RPS6KA4, YY1, ZSCAN30, ZMIZ2, KHSRP, UIMC1, UBTF, BBX, IFT57, ZNF488, HMGN3, ARHGEF11, MAP2K3, RBM14, DAXX, KDM2A, SFMBT1, TFE3, C8ORF4, LEMD2, ERN1, DMRTA1, ZNF516, ZNF318, PELI1, RARB, ZNF316, ZSCAN25, RAF1, CACTIN, ZNF114, YAP1, PPP1R15A, ZNF792, BEX1, CRABP2, HOXD1, SRF, TGFBRAP1, CDCA7, MLLT1, HOXD11, TAF5L, MLLT6, TRAK2, HIRA, IRAK1, MYO6, HSF1, SAFB2…	321	3603	16792	1.2341	1	0.584668	0.580031
GOTERM_BP_ALL	GO:0045935~positive regulation of nucleobase-containing compound metabolic process	44	11.8919	0.0226664	PPP1R15A, YAP1, GLP1R, GSK3A, CRTC2, CCNT2, CALCRL, BEX1, HEXB, SRF, RPS6KA4, YY1, IRAK1, ZMIZ2, KHSRP, UIMC1, HSF1, MYO6, UBTF, SMYD3, MTA2, HMGN3, ARHGEF11, MAP2K3, MAP2K4, ZBTB17, RBM14, TFE3, PRKCA, MAPK15, HINFP, ERN1, PKIB, REST, CDK7, VAPB, NACA, ZNF516, RARB, CALM3, TNFSF8, RAF1, NODAL, NFE2L1	321	1658	16792	1.38824	1	0.585366	0.580723
GOTERM_BP_ALL	GO:0010498~proteasomal protein catabolic process	15	4.05405	0.0229651	GSK3A, USP5, CAV1, LRRK2, EDEM2, UBE2G2, UBE2J2, FBXO22, KLHL20, NSFL1C, RNF126, NPLOC4, UBE2R2, KIAA0368, AGXT	321	403	16792	1.94708	1	0.58953	0.584855
GOTERM_BP_ALL	GO:0008152~metabolic process	229	61.8919	0.0239363	TRIO, ZDHHC5, SOX21, CRKL, RPS6KA4, ALKBH5, ZSCAN30, SPATA22, ZMIZ2, AKT2, C3AR1, BBX, PIP4K2B, DAXX, RBFOX1, SFMBT1, SACM1L, C8ORF4, PRKCA, RNF126, WBSCR17, HECW1, KIAA0368, CCDC86, ZSCAN25, NUMBL, BEX1, CRABP2, HOXD1, CDCA7, UBE2J2, ACMSD, PGS1, LARP1, DHX32, MYO6, DHX37, ZNF384, PTPRN2, HACE1, ICMT, CRADD, XRCC5, EDEM2, MICAL3, PTK2, THAP11, PKIB, NPLOC4, CYP1A2, HRC, NMT1, ID3, CALM3, GRB2, T…	321	11075	16792	1.08166	1	0.607657	0.602838
GOTERM_BP_ALL	GO:0061564~axon development	16	4.32432	0.0240159	SEMA6B, DDR1, DRAXIN, NUMBL, CRABP2, CNP, SRF, VAX1, PTK2, TPBGL, EFNB1, CTTN, CDK5, PLXNA1, GRB2, MAPT	321	445	16792	1.88086	1	0.607657	0.602838
GOTERM_BP_ALL	GO:0007254~JNK cascade	9	2.43243	0.0242718	ERN1, MAP2K4, DAXX, DUSP3, IRAK1, TLR6, SASH1, MAP4K3, CRKL	321	183	16792	2.5727	1	0.607657	0.602838
GOTERM_BP_ALL	GO:0019538~protein metabolic process	122	32.973	0.0243361	CARS, OTUD4, CRTC2, TRIO, CCNT2, PRDM5, ZDHHC5, FBXO22, CRKL, MYLK4, RPS6KA4, CYSLTR2, KHSRP, AKT2, C3AR1, MAP2K3, MAP2K4, CSNK1G3, DAXX, KDM2A, USP5, DYRK1A, LMTK2, PRKCA, LEMD2, ERN1, TPST1, RNF126, WBSCR17, HECW1, KIAA0368, FETUB, RAF1, NUMBL, UBE2J2, TAF5L, LARP1, IRAK1, STK38, SMYD3, SOCS7, PTPRN2, ICMT, HACE1, CRADD, BRPF3, CAV2, CAV1, EDEM2, KLHL21, PTK2, KLHL20, NSFL1C, TBCK, PKIB, CDK7, …	321	5457	16792	1.16951	1	0.607657	0.602838
GOTERM_BP_ALL	GO:0010649~regulation of cell communication by electrical coupling	3	0.810811	0.0245828	CAV1, HRC, CALM3	321	13	16792	12.0719	1	0.607657	0.602838
GOTERM_BP_ALL	GO:0007264~small GTPase mediated signal transduction	18	4.86486	0.0246683	ARHGEF11, PSD, RAB2B, RALBP1, TRIO, HACE1, LRRK2, AGAP1, PLD1, ARHGAP6, RAB22A, CRKL, RAB31, FRMD7, CDC42EP4, GRB2, SPRY1, RAF1	321	527	16792	1.78673	1	0.607657	0.602838
GOTERM_BP_ALL	GO:0060255~regulation of macromolecule metabolic process	129	34.8649	0.0247521	CRTC2, CCNT2, PRDM5, UBP1, FBXO22, SOX21, CRKL, RPS6KA4, YY1, CYSLTR2, ZSCAN30, KHSRP, ZMIZ2, AKT2, C3AR1, BBX, HMGN3, MAP2K3, MAP2K4, DAXX, RBFOX1, KDM2A, USP5, SFMBT1, C8ORF4, DYRK1A, PRKCA, LEMD2, ERN1, ZNF318, ZNF316, FETUB, ZSCAN25, RAF1, NSMAF, ZNF792, BEX1, CRABP2, HOXD1, CDCA7, TAF5L, LARP1, IRAK1, MYO6, STK38, SAFB2, ZNF787, SMYD3, SOCS7, ZBTB17, ZNF384, HACE1, CRADD, CAV2, XRCC5, CAV1, …	321	5815	16792	1.16048	1	0.607657	0.602838
GOTERM_BP_ALL	GO:0001944~vasculature development	20	5.40541	0.0250487	YAP1, MAP3K3, CALCRL, SRF, CAV1, UBP1, PRKCA, PRKX, ADIPOR2, ACVR2B, PTK2, WARS2, CRKL, CYSLTR2, EMCN, TNMD, C3AR1, AGGF1, SASH1, NODAL	321	610	16792	1.71513	1	0.607657	0.602838
GOTERM_BP_ALL	GO:0009891~positive regulation of biosynthetic process	46	12.4324	0.0251333	PPP1R15A, YAP1, GLP1R, GSK3A, CRTC2, CCNT2, CALCRL, BEX1, HEXB, SRF, RPS6KA4, YY1, LARP1, IRAK1, AKT2, ZMIZ2, HSF1, MYO6, UBTF, SMYD3, MTA2, HMGN3, ARHGEF11, MAP2K3, MAP2K4, ZBTB17, RBM14, TFE3, SAMD4A, PRKCA, MAPK15, HINFP, PKIB, REST, CDK7, NACA, ZNF516, RARB, CALM3, TNFSF8, TLR6, RAF1, NODAL, NFE2L1, PAOX, NSMAF	321	1760	16792	1.36723	1	0.607657	0.602838
GOTERM_BP_ALL	GO:0044710~single-organism metabolic process	94	25.4054	0.0251395	GLP1R, CARS, B4GALT3, DGKE, GSK3A, CRTC2, HEXB, LRRK2, PLOD3, CRKL, FADS3, DUSP12, ALKBH5, CYSLTR2, IYD, AKT2, KYNU, NUDT19, PIP4K2B, MAP2K3, MAP2K4, DAXX, DUSP3, KDM2A, GSTO2, PARP2, BHMT2, SACM1L, PRKCA, MAT1A, DUSP8, PRODH2, LEMD2, THNSL2, ERN1, WBSCR17, RAB31, EHHADH, KIAA0368, TLR6, RAF1, AGXT, SLC27A2, PAOX, NSMAF, PRPS2, PPP1R15A, ASAH1, CALCRL, CRABP2, CNP, GLT8D1, UBE2J2, PLD1, ADIPOR2, …	321	4063	16792	1.21026	1	0.607657	0.602838
GOTERM_BP_ALL	GO:0030816~positive regulation of cAMP metabolic process	6	1.62162	0.0253184	GLP1R, GSK3A, CALCRL, CALM3, PRKCA, RAF1	321	87	16792	3.60769	1	0.607657	0.602838
GOTERM_BP_ALL	GO:0051246~regulation of protein metabolic process	62	16.7568	0.0254856	GSK3A, CCNT2, WDR48, LRRK2, FBXO22, CRKL, RPS6KA4, CYSLTR2, EEF2K, AKT2, KHSRP, C3AR1, IFT57, MAP2K3, MAP2K4, DAXX, DUSP3, USP5, DYRK1A, PRKCA, DUSP8, LEMD2, ERN1, PELI1, FETUB, TLR6, RAF1, CACTIN, CACUL1, PPP1R15A, MLLT1, LARP1, IRAK1, STK38, HSF1, SMYD3, SOCS7, SASH1, MAP4K3, MAP3K3, CRADD, ODAM, CAV2, CAV1, EDEM2, SAMD4A, UBE2G2, ACVR2B, PTK2, HCRTR1, PKIB, REST, CDK7, CDK5, VAPB, HRC, SPRY1, …	321	2512	16792	1.29113	1	0.607657	0.602838
GOTERM_BP_ALL	GO:0050794~regulation of cellular process	218	58.9189	0.0255139	TRIO, TXNDC15, SOX21, IFIT2, CRKL, GPR174, RPS6KA4, TFG, ZSCAN30, SPATA22, ZMIZ2, AKT2, GPR171, C3AR1, BBX, PIP4K2B, DAXX, RBFOX1, SFMBT1, C8ORF4, IFT80, PRKCA, RNF126, HECW1, ZSCAN25, SKAP2, NUMBL, BEX1, CRABP2, HOXD1, CDCA7, AGAP1, UBE2J2, ACMSD, SNX4, LARP1, MYO6, ZNF384, HACE1, CRADD, XRCC5, EDEM2, TPBGL, PTK2, THAP11, PKIB, MKS1, HRC, NMT1, ID3, HYOU1, CALM3, GRB2, TNFSF8, NODAL, DDR1, PIGR,…	321	10489	16792	1.08723	1	0.607657	0.602838
GOTERM_BP_ALL	GO:0097659~nucleic acid-templated transcription	88	23.7838	0.0256784	CRTC2, CCNT2, HEXB, PRDM5, UBP1, SOX21, RPS6KA4, YY1, ZSCAN30, ZMIZ2, KHSRP, UIMC1, UBTF, BBX, IFT57, ZNF488, HMGN3, ARHGEF11, MAP2K3, RBM14, DAXX, KDM2A, SFMBT1, TFE3, C8ORF4, LEMD2, ERN1, DMRTA1, ZNF516, ZNF318, PELI1, RARB, ZNF316, ZSCAN25, RAF1, CACTIN, ZNF114, YAP1, PPP1R15A, ZNF792, BEX1, CRABP2, HOXD1, SRF, TGFBRAP1, CDCA7, MLLT1, HOXD11, TAF5L, MLLT6, TRAK2, HIRA, IRAK1, MYO6, HSF1, SAFB2…	321	3771	16792	1.22074	1	0.608194	0.603371
GOTERM_BP_ALL	GO:1903506~regulation of nucleic acid-templated transcription	85	22.973	0.0258557	CRTC2, CCNT2, HEXB, PRDM5, UBP1, SOX21, RPS6KA4, YY1, ZSCAN30, ZMIZ2, KHSRP, UIMC1, UBTF, BBX, IFT57, ZNF488, HMGN3, ARHGEF11, MAP2K3, RBM14, DAXX, KDM2A, SFMBT1, TFE3, C8ORF4, LEMD2, ERN1, DMRTA1, ZNF516, ZNF318, PELI1, RARB, ZNF316, ZSCAN25, RAF1, CACTIN, ZNF114, YAP1, PPP1R15A, ZNF792, BEX1, CRABP2, HOXD1, SRF, TGFBRAP1, CDCA7, MLLT1, HOXD11, TAF5L, MLLT6, TRAK2, HIRA, IRAK1, MYO6, HSF1, SAFB2…	321	3625	16792	1.22662	1	0.60903	0.604199
GOTERM_BP_ALL	GO:0051239~regulation of multicellular organismal process	65	17.5676	0.0262235	GLP1R, DRAXIN, GSK3A, LRRK2, METRNL, FBXO22, RPS6KA4, JPH2, CYSLTR2, EEF2K, GPR171, C3AR1, ZNF488, SEMA6B, RBFOX1, SFMBT1, TFE3, C8ORF4, PRKCA, ZAP70, FRMD7, CTTN, TNMD, PELI1, TMEM106B, FAM20C, RARB, MAPT, TLR6, CACTIN, YAP1, NUMBL, CALCRL, CRABP2, SRF, PRICKLE2, PRKX, SNX4, IRAK1, HSF1, NPHP3, PLXNA1, SASH1, XRCC5, CAV1, VAX1, ACVR2B, TPBGL, PTK2, APLN, HCRTR1, REST, GPAM, STK24, CDK5, NACA, PO…	321	2659	16792	1.27877	1	0.614318	0.609446
GOTERM_BP_ALL	GO:0071347~cellular response to interleukin-1	6	1.62162	0.02644	YY1, RPS6KA4, IRAK1, USP10, CACTIN, CCL26	321	88	16792	3.56669	1	0.616023	0.611138
GOTERM_BP_ALL	GO:0048514~blood vessel morphogenesis	17	4.59459	0.0267113	YAP1, CALCRL, SRF, CAV1, UBP1, PRKCA, PRKX, ADIPOR2, PTK2, WARS2, CYSLTR2, EMCN, TNMD, C3AR1, AGGF1, SASH1, NODAL	321	491	16792	1.81119	1	0.618981	0.614072
GOTERM_BP_ALL	GO:0016054~organic acid catabolic process	10	2.7027	0.0268732	AKT2, EHHADH, KYNU, NUDT19, MAT1A, AGXT, SLC27A2, THNSL2, PRODH2, ACMSD	321	222	16792	2.35638	1	0.619289	0.614377
GOTERM_BP_ALL	GO:0010604~positive regulation of macromolecule metabolic process	69	18.6486	0.0271882	GSK3A, CRTC2, CCNT2, HEXB, LRRK2, FBXO22, CRKL, RPS6KA4, YY1, CYSLTR2, ZMIZ2, AKT2, KHSRP, UIMC1, UBTF, IFT57, HMGN3, ARHGEF11, MAP2K3, MAP2K4, RBM14, DAXX, USP5, TFE3, DYRK1A, PRKCA, ERN1, ZNF516, PELI1, RARB, TLR6, RAF1, CACUL1, YAP1, PPP1R15A, BEX1, SRF, LARP1, IRAK1, MYO6, HSF1, SMYD3, MTA2, SASH1, MAP4K3, ZBTB17, MAP3K3, CRADD, ODAM, CAV2, CAV1, EDEM2, SAMD4A, MAPK15, ACVR2B, PTK2, HINFP, HC…	321	2856	16792	1.26383	1	0.619289	0.614377
GOTERM_BP_ALL	GO:0001525~angiogenesis	15	4.05405	0.0274469	CALCRL, SRF, CAV1, UBP1, PRKCA, PRKX, ADIPOR2, PTK2, CYSLTR2, EMCN, TNMD, C3AR1, AGGF1, SASH1, NODAL	321	413	16792	1.89993	1	0.619289	0.614377
GOTERM_BP_ALL	GO:0010975~regulation of neuron projection development	15	4.05405	0.0274469	SEMA6B, DRAXIN, CRABP2, SRF, LRRK2, PTK2, TPBGL, EEF2K, CTTN, STK24, FRMD7, CDK5, TMEM106B, PLXNA1, MAPT	321	413	16792	1.89993	1	0.619289	0.614377
GOTERM_BP_ALL	GO:0007409~axonogenesis	15	4.05405	0.0274469	SEMA6B, DRAXIN, NUMBL, CRABP2, CNP, SRF, VAX1, PTK2, TPBGL, EFNB1, CTTN, CDK5, PLXNA1, GRB2, MAPT	321	413	16792	1.89993	1	0.619289	0.614377
GOTERM_BP_ALL	GO:0032147~activation of protein kinase activity	12	3.24324	0.0281266	ERN1, MAP2K3, MAP2K4, MAP3K3, DAXX, IRAK1, LRRK2, TLR6, RAF1, ACVR2B, MAP4K3, CRKL	321	298	16792	2.1065	1	0.628882	0.623894
GOTERM_BP_ALL	GO:0043161~proteasome-mediated ubiquitin-dependent protein catabolic process	14	3.78378	0.0281655	GSK3A, USP5, CAV1, LRRK2, EDEM2, UBE2G2, UBE2J2, FBXO22, KLHL20, NSFL1C, RNF126, NPLOC4, UBE2R2, KIAA0368	321	375	16792	1.95296	1	0.628882	0.623894
GOTERM_BP_ALL	GO:0018193~peptidyl-amino acid modification	33	8.91892	0.0286852	DDR1, PPP1R15A, CRTC2, LRRK2, PRDM5, PRKX, TAF5L, RPS6KA4, AKT2, STK38, HSF1, SMYD3, MAP2K3, MAP2K4, CSNK1G3, BRPF3, GALNT2, CAV1, DYRK1A, LMTK2, PRKCA, UBE2G2, PTK2, ERN1, TPST1, ZAP70, KANSL1, CDK5, NMT1, CALM3, NF2, RAF1, PPIL4	321	1185	16792	1.45678	1	0.637169	0.632115
GOTERM_BP_ALL	GO:2001141~regulation of RNA biosynthetic process	85	22.973	0.0290688	CRTC2, CCNT2, HEXB, PRDM5, UBP1, SOX21, RPS6KA4, YY1, ZSCAN30, ZMIZ2, KHSRP, UIMC1, UBTF, BBX, IFT57, ZNF488, HMGN3, ARHGEF11, MAP2K3, RBM14, DAXX, KDM2A, SFMBT1, TFE3, C8ORF4, LEMD2, ERN1, DMRTA1, ZNF516, ZNF318, PELI1, RARB, ZNF316, ZSCAN25, RAF1, CACTIN, ZNF114, YAP1, PPP1R15A, ZNF792, BEX1, CRABP2, HOXD1, SRF, TGFBRAP1, CDCA7, MLLT1, HOXD11, TAF5L, MLLT6, TRAK2, HIRA, IRAK1, MYO6, HSF1, SAFB2…	321	3644	16792	1.22022	1	0.642361	0.637266
GOTERM_BP_ALL	GO:0050678~regulation of epithelial cell proliferation	12	3.24324	0.0293658	YAP1, WDR48, CAV2, ODAM, TNMD, CAV1, AGGF1, IFT80, PRKCA, IFT57, NODAL, CCL26	321	300	16792	2.09246	1	0.644678	0.639565
GOTERM_BP_ALL	GO:2000112~regulation of cellular macromolecule biosynthetic process	92	24.8649	0.0294744	GSK3A, CRTC2, CCNT2, HEXB, PRDM5, UBP1, SOX21, RPS6KA4, YY1, ZSCAN30, ZMIZ2, AKT2, KHSRP, UIMC1, UBTF, BBX, IFT57, ZNF488, HMGN3, ARHGEF11, MAP2K3, MAP2K4, RBM14, DAXX, KDM2A, SFMBT1, TFE3, C8ORF4, LEMD2, ERN1, DMRTA1, ZNF516, ZNF318, PELI1, RARB, ZNF316, ZSCAN25, RAF1, CACTIN, ZNF114, YAP1, PPP1R15A, ZNF792, BEX1, CRABP2, HOXD1, SRF, TGFBRAP1, CDCA7, MLLT1, HOXD11, TAF5L, MLLT6, TRAK2, HIRA, LAR…	321	3991	16792	1.20588	1	0.644678	0.639565
GOTERM_BP_ALL	GO:0010769~regulation of cell morphogenesis involved in differentiation	13	3.51351	0.0298725	SEMA6B, DRAXIN, CRABP2, SRF, LRRK2, PTK2, TPBGL, CRKL, EEF2K, CTTN, CDK5, PLXNA1, MAPT	321	339	16792	2.00605	1	0.650067	0.644911
GOTERM_BP_ALL	GO:0032268~regulation of cellular protein metabolic process	58	15.6757	0.0303584	CCNT2, WDR48, LRRK2, FBXO22, CRKL, RPS6KA4, CYSLTR2, EEF2K, AKT2, KHSRP, IFT57, MAP2K3, MAP2K4, DAXX, DUSP3, USP5, DYRK1A, PRKCA, DUSP8, LEMD2, ERN1, PELI1, FETUB, TLR6, RAF1, CACTIN, CACUL1, PPP1R15A, MLLT1, LARP1, IRAK1, STK38, HSF1, SMYD3, SOCS7, SASH1, MAP4K3, MAP3K3, CRADD, ODAM, CAV2, CAV1, SAMD4A, ACVR2B, PTK2, HCRTR1, PKIB, REST, CDK7, CDK5, VAPB, HRC, SPRY1, CALM3, GRB2, NF2, NODAL, CCL26	321	2346	16792	1.29329	1	0.657306	0.652093
GOTERM_BP_ALL	GO:0006351~transcription, DNA-templated	84	22.7027	0.0309023	CRTC2, CCNT2, HEXB, PRDM5, UBP1, SOX21, RPS6KA4, YY1, ZSCAN30, ZMIZ2, KHSRP, UIMC1, UBTF, BBX, IFT57, ZNF488, HMGN3, ARHGEF11, MAP2K3, RBM14, DAXX, KDM2A, SFMBT1, TFE3, C8ORF4, LEMD2, ERN1, DMRTA1, ZNF516, ZNF318, PELI1, RARB, ZNF316, ZSCAN25, RAF1, CACTIN, ZNF114, YAP1, PPP1R15A, ZNF792, BEX1, HOXD1, SRF, CDCA7, MLLT1, HOXD11, TAF5L, TRAK2, HIRA, IRAK1, MYO6, HSF1, SAFB2, ZNF787, SMYD3, MTA2, FO…	321	3605	16792	1.21891	1	0.665719	0.660439
GOTERM_BP_ALL	GO:0036503~ERAD pathway	6	1.62162	0.0312414	NPLOC4, CAV1, KIAA0368, EDEM2, UBE2G2, UBE2J2	321	92	16792	3.41162	1	0.66966	0.664349
GOTERM_BP_ALL	GO:0010556~regulation of macromolecule biosynthetic process	94	25.4054	0.0325263	GSK3A, CRTC2, CCNT2, HEXB, PRDM5, UBP1, SOX21, RPS6KA4, YY1, ZSCAN30, ZMIZ2, AKT2, KHSRP, UIMC1, UBTF, BBX, IFT57, ZNF488, HMGN3, ARHGEF11, MAP2K3, MAP2K4, RBM14, DAXX, KDM2A, SFMBT1, TFE3, C8ORF4, LEMD2, ERN1, DMRTA1, ZNF516, ZNF318, PELI1, RARB, ZNF316, ZSCAN25, TLR6, RAF1, CACTIN, ZNF114, NSMAF, YAP1, PPP1R15A, ZNF792, BEX1, CRABP2, HOXD1, SRF, TGFBRAP1, CDCA7, MLLT1, HOXD11, TAF5L, MLLT6, TRA…	321	4107	16792	1.19729	1	0.693732	0.68823
GOTERM_BP_ALL	GO:0051179~localization	129	34.8649	0.0333242	CRTC2, PLOD3, FBXO22, YY1, GOLGA3, ALKBH5, TFG, KHSRP, AKT2, C3AR1, TRAPPC11, HMGN3, SIL1, SEMA6B, CSNK1G3, RAB2B, RALBP1, RBFOX1, STARD6, C8ORF4, LMTK2, SLC6A11, PRKCA, SYPL2, LEMD2, RNF126, ACAP2, RAB31, RAF1, SLC27A2, CALCRL, CRABP2, CHRNA5, CNP, SLC22A1, AGAP1, UBE2J2, PLD1, ADIPOR2, SNX4, EFNB1, ZNHIT6, MYO6, PLXNA1, SMYD3, SOCS7, AP1M2, ZBTB17, PTPRN2, ICMT, HACE1, BRPF3, CAV2, SLC10A1, CAV…	321	5872	16792	1.14921	1	0.705022	0.69943
GOTERM_BP_ALL	GO:0050789~regulation of biological process	225	60.8108	0.0333845	TRIO, ICAM4, TXNDC15, SOX21, IFIT2, CRKL, GPR174, RPS6KA4, TFG, ZSCAN30, SPATA22, ZMIZ2, AKT2, GPR171, C3AR1, BBX, PIP4K2B, DAXX, RBFOX1, SFMBT1, C8ORF4, IFT80, PRKCA, RNF126, HECW1, ZSCAN25, SKAP2, NUMBL, BEX1, CRABP2, HOXD1, CDCA7, AGAP1, UBE2J2, ACMSD, SNX4, LARP1, MYO6, ZNF384, PTPRN2, HACE1, CRADD, XRCC5, EDEM2, TPBGL, PTK2, THAP11, PKIB, CYP1A2, MKS1, HRC, NMT1, ID3, HYOU1, CALM3, GRB2, TNF…	321	10922	16792	1.07765	1	0.705022	0.69943
GOTERM_BP_ALL	GO:0001763~morphogenesis of a branching structure	9	2.43243	0.0336899	DDR1, YAP1, SRF, LRRK2, MKS1, PLXNA1, GRB2, SPRY1, HOXD11	321	195	16792	2.41438	1	0.706634	0.701029
GOTERM_BP_ALL	GO:0010506~regulation of autophagy	11	2.97297	0.0337905	ERN1, ZBTB17, GSK3A, LARP1, CTTN, CDK5, DAPL1, USP10, LRRK2, PIP4K2B, MAPT	321	269	16792	2.13913	1	0.706634	0.701029
GOTERM_BP_ALL	GO:0042326~negative regulation of phosphorylation	15	4.05405	0.0351482	PPP1R15A, DUSP3, CAV1, LRRK2, MLLT1, DUSP8, LEMD2, PKIB, STK38, CALM3, SPRY1, NF2, SMYD3, CACTIN, SOCS7	321	428	16792	1.83335	1	0.728085	0.72231
GOTERM_BP_ALL	GO:0071396~cellular response to lipid	17	4.59459	0.0351559	YAP1, RBM14, DAXX, XRCC5, LY86, PRKCA, REST, CDK7, IRAK1, HSF1, SAFB2, ID3, RARB, SMYD3, CACTIN, SASH1, NODAL	321	509	16792	1.74714	1	0.728085	0.72231
GOTERM_BP_ALL	GO:0043507~positive regulation of JUN kinase activity	5	1.35135	0.0353602	ERN1, MAP2K4, DAXX, TLR6, SASH1	321	65	16792	4.02396	1	0.728794	0.723014
GOTERM_BP_ALL	GO:0009059~macromolecule biosynthetic process	115	31.0811	0.0356613	CARS, CRTC2, CCNT2, PRDM5, ZDHHC5, UBP1, SOX21, RPS6KA4, YY1, ZSCAN30, SPATA22, KHSRP, ZMIZ2, AKT2, BBX, HMGN3, MAP2K3, MAP2K4, DAXX, KDM2A, SFMBT1, C8ORF4, LEMD2, ERN1, WBSCR17, ZNF318, ZNF316, ZSCAN25, RAF1, NSMAF, ZNF792, BEX1, CRABP2, HOXD1, GLT8D1, CDCA7, TAF5L, LARP1, IRAK1, MYO6, SAFB2, ZNF787, SMYD3, ZBTB17, ZNF384, HACE1, XRCC5, CAV1, EDEM2, THAP11, PKIB, CDK7, NPLOC4, CDK5, NACA, UBA3, …	321	5175	16792	1.16248	1	0.731483	0.725682
GOTERM_BP_ALL	GO:0044248~cellular catabolic process	42	11.3514	0.035974	GSK3A, CNP, USP10, HEXB, LRRK2, UBE2J2, FBXO22, ACMSD, CTSO, AKT2, KYNU, KHSRP, HSF1, NUDT19, HACE1, USP5, CAV1, EPHX1, EDEM2, KLHL21, SAMD4A, UBE2G2, MAT1A, PRODH2, THNSL2, PTK2, KLHL20, ERN1, NSFL1C, RNF126, NPLOC4, UBE2R2, CDK5, EHHADH, CYP1A2, HECW1, KIAA0368, UBA1, CALM3, AGXT, CACUL1, SLC27A2	321	1616	16792	1.35958	1	0.734383	0.728559
GOTERM_BP_ALL	GO:0030814~regulation of cAMP metabolic process	7	1.89189	0.0371196	GLP1R, GSK3A, CALCRL, NPHP3, CALM3, PRKCA, RAF1	321	129	16792	2.83861	1	0.75418	0.748198
GOTERM_BP_ALL	GO:0006139~nucleobase-containing compound metabolic process	127	34.3243	0.0375847	CARS, CRTC2, CCNT2, PDCD7, PRDM5, UBP1, TSEN2, SOX21, RPS6KA4, YY1, ALKBH5, ZSCAN30, SPATA22, KHSRP, ZMIZ2, BBX, HMGN3, MAP2K3, MAP2K4, DAXX, RBFOX1, KDM2A, SFMBT1, C8ORF4, DYRK1A, PRKCA, LEMD2, ERN1, ZNF318, ZNF316, CCDC86, ZSCAN25, RAF1, ZNF792, BEX1, CALCRL, CRABP2, CNP, HOXD1, CDCA7, TAF5L, ACMSD, DHX32, IRAK1, MYO6, DHX37, SAFB2, NPHP3, ZNF787, SMYD3, ZBTB17, ZNF384, HACE1, XRCC5, CAV1, THAP…	321	5794	16792	1.14663	1	0.757039	0.751035
GOTERM_BP_ALL	GO:0019085~early viral transcription	2	0.540541	0.0377513	CCNT2, MON1B	321	2	16792	52.3115	1	0.757039	0.751035
GOTERM_BP_ALL	GO:0030857~negative regulation of epithelial cell differentiation	4	1.08108	0.0378246	YAP1, GSK3A, CAV1, NODAL	321	39	16792	5.36528	1	0.757039	0.751035
GOTERM_BP_ALL	GO:0030804~positive regulation of cyclic nucleotide biosynthetic process	6	1.62162	0.0379667	GLP1R, GSK3A, CALCRL, CALM3, PRKCA, RAF1	321	97	16792	3.23576	1	0.757039	0.751035
GOTERM_BP_ALL	GO:0006469~negative regulation of protein kinase activity	10	2.7027	0.0381926	PKIB, DUSP3, CAV1, STK38, MLLT1, SPRY1, SMYD3, NF2, DUSP8, SOCS7	321	237	16792	2.20724	1	0.758017	0.752005
GOTERM_BP_ALL	GO:0003143~embryonic heart tube morphogenesis	5	1.35135	0.0388829	YAP1, SRF, NPHP3, IFT57, NODAL	321	67	16792	3.90385	1	0.768162	0.76207
GOTERM_BP_ALL	GO:0008283~cell proliferation	47	12.7027	0.0391706	DDR1, YAP1, SLC35F6, NUMBL, CALCRL, WDR48, SRF, LRRK2, PRKX, CRKL, EFNB1, LARP1, IRAK1, HSF1, IFT57, CAV2, XRCC5, ODAM, CAV1, GLP2R, LY86, PRKCA, IFT80, VAX1, PTK2, APLN, ERN1, ZAP70, REST, CDK7, GPAM, CDK5, IMPDH1, NACA, TNMD, PELI1, AGGF1, RARB, SPRY1, TNFSF8, HDGF, NF2, RAF1, CACUL1, NODAL, SKAP2, CCL26	321	1861	16792	1.32114	1	0.770296	0.764186
GOTERM_BP_ALL	GO:0033036~macromolecule localization	67	18.1081	0.0397414	GLP1R, PIGR, GSK3A, HEXB, LRRK2, PLOD3, SNX10, RAB22A, YY1, ALKBH5, UBE2Q1, AKT2, KHSRP, MYO18A, AP3S1, IFT57, HMGN3, SIL1, TMED4, RAB2B, RBFOX1, STARD6, VPS37C, C8ORF4, LMTK2, PRKCA, ACAP2, RAB31, CTTN, TLR6, RAF1, SLC27A2, PPP1R15A, CALCRL, TGFBRAP1, ATP10D, AGAP1, UBE2J2, TRAK2, SNX4, ZNHIT6, MYO6, SMYD3, AP1M2, ZBTB17, PTPRN2, ICMT, SLC10A1, CAV1, WDR19, EDEM2, KLHL21, UBE2G2, ACVR2B, HINFP, …	321	2817	16792	1.24419	1	0.777952	0.771782
GOTERM_BP_ALL	GO:0007190~activation of adenylate cyclase activity	4	1.08108	0.0403325	GLP1R, CALM3, PRKCA, RAF1	321	40	16792	5.23115	1	0.782378	0.776173
GOTERM_BP_ALL	GO:1903573~negative regulation of response to endoplasmic reticulum stress	4	1.08108	0.0403325	PPP1R15A, LRRK2, HYOU1, UBE2G2	321	40	16792	5.23115	1	0.782378	0.776173
GOTERM_BP_ALL	GO:0071417~cellular response to organonitrogen compound	16	4.32432	0.0405573	GLP1R, GSK3A, CAV2, CAV1, LRRK2, GLP2R, PTK2, EEF2K, RAB31, AKT2, HSF1, GNB4, GRB2, AP3S1, SOCS7, HCN2	321	477	16792	1.75468	1	0.783194	0.776983
GOTERM_BP_ALL	GO:0060541~respiratory system development	9	2.43243	0.0408827	YAP1, SRF, CYP1A2, HYDIN, NPHP3, PLOD3, SPRY1, ACVR2B, NODAL	321	203	16792	2.31923	1	0.785779	0.779547
GOTERM_BP_ALL	GO:0006725~cellular aromatic compound metabolic process	130	35.1351	0.0410577	CARS, CRTC2, CCNT2, PDCD7, PRDM5, UBP1, TSEN2, SOX21, RPS6KA4, YY1, ALKBH5, IYD, ZSCAN30, SPATA22, KHSRP, ZMIZ2, BBX, HMGN3, MAP2K3, MAP2K4, DAXX, RBFOX1, KDM2A, SFMBT1, C8ORF4, DYRK1A, PRKCA, LEMD2, ERN1, ZNF318, ZNF316, CCDC86, ZSCAN25, RAF1, ZNF792, BEX1, CALCRL, CRABP2, CNP, HOXD1, CDCA7, TAF5L, ACMSD, DHX32, IRAK1, MYO6, DHX37, SAFB2, NPHP3, ZNF787, SMYD3, ZBTB17, ZNF384, HACE1, XRCC5, CAV1,…	321	5965	16792	1.14007	1	0.785779	0.779547
GOTERM_BP_ALL	GO:0032774~RNA biosynthetic process	89	24.0541	0.0421093	CRTC2, CCNT2, HEXB, PRDM5, UBP1, SOX21, RPS6KA4, YY1, ZSCAN30, ZMIZ2, KHSRP, UIMC1, UBTF, BBX, IFT57, ZNF488, HMGN3, ARHGEF11, MAP2K3, RBM14, DAXX, KDM2A, SFMBT1, TFE3, C8ORF4, LEMD2, ERN1, DMRTA1, ZNF516, ZNF318, PELI1, RARB, ZNF316, ZSCAN25, RAF1, CACTIN, ZNF114, YAP1, PPP1R15A, ZNF792, BEX1, CRABP2, HOXD1, SRF, TGFBRAP1, CDCA7, MLLT1, HOXD11, TAF5L, MLLT6, TRAK2, HIRA, IRAK1, MYO6, HSF1, SAFB2…	321	3905	16792	1.19225	1	0.796771	0.790452
GOTERM_BP_ALL	GO:0043087~regulation of GTPase activity	21	5.67568	0.0422064	ARHGEF11, PSD, RALBP1, TRIO, PTPRN2, ODAM, CAV2, ELMOD2, LRRK2, AGAP1, ARHGAP6, PTK2, TBCK, ACAP2, AKT2, CDC42EP4, GRB2, CALM3, SPRY1, DENND6A, CCL26	321	691	16792	1.58979	1	0.796771	0.790452
GOTERM_BP_ALL	GO:0090304~nucleic acid metabolic process	114	30.8108	0.0423364	CARS, CRTC2, CCNT2, PDCD7, PRDM5, UBP1, TSEN2, SOX21, RPS6KA4, YY1, ALKBH5, ZSCAN30, SPATA22, KHSRP, ZMIZ2, BBX, HMGN3, MAP2K3, MAP2K4, DAXX, RBFOX1, KDM2A, SFMBT1, C8ORF4, DYRK1A, LEMD2, ERN1, ZNF318, ZNF316, CCDC86, ZSCAN25, RAF1, ZNF792, BEX1, CRABP2, HOXD1, CDCA7, TAF5L, DHX32, IRAK1, MYO6, DHX37, SAFB2, ZNF787, SMYD3, ZBTB17, ZNF384, HACE1, XRCC5, CAV1, THAP11, PKIB, CDK7, NPLOC4, CDK5, NACA…	321	5158	16792	1.15617	1	0.796771	0.790452
GOTERM_BP_ALL	GO:0001936~regulation of endothelial cell proliferation	6	1.62162	0.0423956	CAV2, TNMD, CAV1, AGGF1, PRKCA, CCL26	321	100	16792	3.13869	1	0.796771	0.790452
GOTERM_BP_ALL	GO:0051403~stress-activated MAPK cascade	10	2.7027	0.0428013	ERN1, MAP2K4, MAP3K3, DAXX, DUSP3, IRAK1, TLR6, SASH1, MAP4K3, CRKL	321	242	16792	2.16163	1	0.796771	0.790452
GOTERM_BP_ALL	GO:0010942~positive regulation of cell death	19	5.13514	0.0428375	ARHGEF11, MAP2K4, DAXX, GSK3A, TRIO, CRADD, CAV1, LRRK2, IFIT2, REST, CYSLTR2, CDK5, HSF1, NMT1, ID3, RARB, IFT57, NODAL, NSMAF	321	607	16792	1.63743	1	0.796771	0.790452
GOTERM_BP_ALL	GO:0009968~negative regulation of signal transduction	30	8.10811	0.0429331	PPP1R15A, YAP1, SLC35F6, AMER2, DRAXIN, GSK3A, USP10, LRRK2, STK38, NPHP3, SOCS7, DUSP3, CAV2, CAV1, DYRK1A, C8ORF4, IFT80, DUSP8, LEMD2, RNF126, CTTN, HECW1, GRB2, SPRY1, HYOU1, CALM3, NF2, RAF1, CACTIN, NODAL	321	1089	16792	1.44109	1	0.796771	0.790452
GOTERM_BP_ALL	GO:0034645~cellular macromolecule biosynthetic process	111	30	0.0435343	CARS, CRTC2, CCNT2, PRDM5, ZDHHC5, UBP1, SOX21, RPS6KA4, YY1, ZSCAN30, SPATA22, KHSRP, ZMIZ2, AKT2, BBX, HMGN3, MAP2K3, MAP2K4, DAXX, KDM2A, SFMBT1, C8ORF4, LEMD2, ERN1, WBSCR17, ZNF318, ZNF316, ZSCAN25, RAF1, ZNF792, BEX1, CRABP2, HOXD1, CDCA7, TAF5L, LARP1, IRAK1, MYO6, SAFB2, ZNF787, SMYD3, ZBTB17, ZNF384, HACE1, XRCC5, CAV1, EDEM2, THAP11, PKIB, CDK7, NPLOC4, CDK5, NACA, UBA3, NMT1, ID3, ZNF7…	321	5012	16792	1.15854	1	0.804447	0.798067
GOTERM_BP_ALL	GO:0044089~positive regulation of cellular component biogenesis	15	4.05405	0.0439085	SRF, CAV1, PRKCA, GTF2H5, EEF2K, CTTN, FRMD7, CDC42EP4, HSF1, GRB2, PIP4K2B, NF2, MAPT, TLR6, CCL26	321	441	16792	1.7793	1	0.806703	0.800305
GOTERM_BP_ALL	GO:0032989~cellular component morphogenesis	35	9.45946	0.0442121	DDR1, YAP1, DRAXIN, NUMBL, CRABP2, CNP, HEXB, SRF, LRRK2, PLOD3, SNX10, CRKL, EFNB1, EEF2K, HYDIN, NPHP3, PLXNA1, IFT57, SEMA6B, CSNK1G3, WDR19, SCLT1, IFT80, VAX1, TPBGL, PTK2, CTTN, CDK5, CDC42EP4, TNMD, MKS1, TMEM106B, GRB2, MAPT, NODAL	321	1321	16792	1.386	1	0.806703	0.800305
GOTERM_BP_ALL	GO:0036498~IRE1-mediated unfolded protein response	5	1.35135	0.0445299	ERN1, ZBTB17, GSK3A, HDGF, HYOU1	321	70	16792	3.73654	1	0.806703	0.800305
GOTERM_BP_ALL	GO:0090066~regulation of anatomical structure size	16	4.32432	0.0447066	SEMA6B, DRAXIN, CRABP2, SRF, CAV1, LRRK2, PLOD3, RAB22A, APLN, CTTN, CDK5, CDC42EP4, PLXNA1, GRB2, MAPT, CCL26	321	484	16792	1.72931	1	0.806703	0.800305
GOTERM_BP_ALL	GO:0010648~negative regulation of cell communication	32	8.64865	0.0448053	PPP1R15A, YAP1, SLC35F6, AMER2, DRAXIN, GSK3A, USP10, SRF, LRRK2, STK38, NPHP3, SOCS7, DUSP3, CAV2, CAV1, DYRK1A, C8ORF4, IFT80, DUSP8, LEMD2, REST, RNF126, CTTN, HECW1, GRB2, SPRY1, HYOU1, CALM3, NF2, RAF1, CACTIN, NODAL	321	1182	16792	1.41622	1	0.806703	0.800305
GOTERM_BP_ALL	GO:0042127~regulation of cell proliferation	40	10.8108	0.0448763	DDR1, YAP1, SLC35F6, CALCRL, WDR48, SRF, LRRK2, CDCA7, CRKL, EFNB1, IRAK1, HSF1, IFT57, CAV2, XRCC5, ODAM, CAV1, GLP2R, PRKCA, IFT80, VAX1, PTK2, APLN, ERN1, ZAP70, REST, RNF126, GPAM, NACA, TNMD, PELI1, AGGF1, RARB, SPRY1, NF2, RAF1, CACUL1, NODAL, SKAP2, CCL26	321	1552	16792	1.34824	1	0.806703	0.800305
GOTERM_BP_ALL	GO:0044767~single-organism developmental process	120	32.4324	0.0451409	CCNT2, PLOD3, UBP1, FBXO22, SOX21, CRKL, YY1, CYSLTR2, SPATA22, AKT2, GPR171, C3AR1, BBX, SEMA6B, MAP2K4, CSNK1G3, RBFOX1, SFMBT1, C8ORF4, DYRK1A, SLC6A11, PRKCA, IFT80, SYPL2, LEMD2, EMCN, FRMD7, RAF1, NUMBL, BEX1, CALCRL, CRABP2, CNP, HOXD1, ADIPOR2, EFNB1, IRAK1, SAFB2, NPHP3, PLXNA1, SMYD3, SOCS7, ZBTB17, CAV2, XRCC5, ODF3, CAV1, TPBGL, PTK2, DIAPH2, GJB1, STK24, CDK5, NACA, CYP1A2, MKS1, SLC…	321	5475	16792	1.14655	1	0.806703	0.800305
GOTERM_BP_ALL	GO:0023057~negative regulation of signaling	32	8.64865	0.0451618	PPP1R15A, YAP1, SLC35F6, AMER2, DRAXIN, GSK3A, USP10, SRF, LRRK2, STK38, NPHP3, SOCS7, DUSP3, CAV2, CAV1, DYRK1A, C8ORF4, IFT80, DUSP8, LEMD2, REST, RNF126, CTTN, HECW1, GRB2, SPRY1, HYOU1, CALM3, NF2, RAF1, CACTIN, NODAL	321	1186	16792	1.41144	1	0.806703	0.800305
GOTERM_BP_ALL	GO:0042692~muscle cell differentiation	13	3.51351	0.0454468	MAP2K4, GSK3A, CAV2, SRF, KIAA1161, FBXO22, HINFP, HIRA, REST, NACA, ID3, RARB, SMYD3	321	362	16792	1.87859	1	0.808261	0.801851
GOTERM_BP_ALL	GO:1901652~response to peptide	15	4.05405	0.0456261	GLP1R, GSK3A, CAV2, CAV1, GLP2R, PTK2, HCRTR1, EEF2K, RAB31, AKT2, HSF1, GNB4, GRB2, AP3S1, SOCS7	321	444	16792	1.76728	1	0.808261	0.801851
GOTERM_BP_ALL	GO:0001570~vasculogenesis	5	1.35135	0.0465089	YAP1, CAV1, AGGF1, PTK2, WARS2	321	71	16792	3.68391	1	0.816548	0.810072
GOTERM_BP_ALL	GO:0007006~mitochondrial membrane organization	6	1.62162	0.0471233	LETM1, SLC35F6, GSK3A, CNP, CHCHD6, NMT1	321	103	16792	3.04727	1	0.816548	0.810072
GOTERM_BP_ALL	GO:0030810~positive regulation of nucleotide biosynthetic process	6	1.62162	0.0471233	GLP1R, GSK3A, CALCRL, CALM3, PRKCA, RAF1	321	103	16792	3.04727	1	0.816548	0.810072
GOTERM_BP_ALL	GO:1900373~positive regulation of purine nucleotide biosynthetic process	6	1.62162	0.0471233	GLP1R, GSK3A, CALCRL, CALM3, PRKCA, RAF1	321	103	16792	3.04727	1	0.816548	0.810072
GOTERM_BP_ALL	GO:0044707~single-multicellular organism process	129	34.8649	0.0472176	DGKE, CCNT2, PLOD3, UBP1, METRNL, FBXO22, SOX21, CRKL, RPS6KA4, YY1, CYSLTR2, SPATA22, AKT2, GPR171, C3AR1, BBX, SEMA6B, MAP2K4, RBFOX1, SFMBT1, C8ORF4, DYRK1A, SLC6A11, PRKCA, IFT80, SYPL2, LEMD2, EMCN, FRMD7, RAF1, NUMBL, BEX1, CALCRL, CRABP2, CHRNA5, CNP, HOXD1, ADIPOR2, SNX4, EFNB1, IRAK1, SAFB2, NPHP3, PLXNA1, SOCS7, ZBTB17, CAV2, XRCC5, ODF3, CAV1, TPBGL, PTK2, DIAPH2, GJB1, STK24, CDK5, NA…	321	5943	16792	1.13548	1	0.816548	0.810072
GOTERM_BP_ALL	GO:0043434~response to peptide hormone	14	3.78378	0.0475618	GLP1R, GSK3A, CAV2, CAV1, GLP2R, PTK2, EEF2K, RAB31, AKT2, HSF1, GNB4, GRB2, AP3S1, SOCS7	321	405	16792	1.8083	1	0.816548	0.810072
GOTERM_BP_ALL	GO:0048584~positive regulation of response to stimulus	50	13.5135	0.0480071	GSK3A, LRRK2, ARHGAP6, CRKL, JPH2, CYSLTR2, TFG, AKT2, UIMC1, C3AR1, MBL2, TMED4, MAP2K3, MAP2K4, DAXX, DUSP3, C8ORF4, PRKCA, IFT80, ERN1, ZAP70, FRMD7, PELI1, TLR6, RAF1, CACTIN, SKAP2, YAP1, PPP1R15A, SNX4, IRAK1, HSF1, SASH1, MAP4K3, MAP3K3, CRADD, CAV2, CAV1, EDEM2, LY86, KIAA1161, ACVR2B, PTK2, HCRTR1, POLR3D, NMT1, CALM3, GRB2, NODAL, CCL26	321	2030	16792	1.28846	1	0.816548	0.810072
GOTERM_BP_ALL	GO:0031344~regulation of cell projection organization	18	4.86486	0.0480436	SEMA6B, DRAXIN, CRABP2, SRF, CAV1, LRRK2, PLD1, PTK2, TPBGL, EEF2K, CTTN, STK24, FRMD7, CDK5, CDC42EP4, TMEM106B, PLXNA1, MAPT	321	572	16792	1.64617	1	0.816548	0.810072
GOTERM_BP_ALL	GO:0090407~organophosphate biosynthetic process	18	4.86486	0.0480436	PRPS2, GLP1R, DGKE, GSK3A, CALCRL, HEXB, SACM1L, PRKCA, ACMSD, PGS1, GPAM, IMPDH1, KYNU, LPCAT2, GRB2, CALM3, PIP4K2B, RAF1	321	572	16792	1.64617	1	0.816548	0.810072
GOTERM_BP_ALL	GO:0008361~regulation of cell size	8	2.16216	0.0481334	SEMA6B, DRAXIN, CTTN, CRABP2, CDK5, SRF, PLXNA1, MAPT	321	173	16792	2.41903	1	0.816548	0.810072
GOTERM_BP_ALL	GO:0006915~apoptotic process	44	11.8919	0.0481891	PPP1R15A, YAP1, SLC35F6, DRAXIN, GSK3A, TRIO, PDCD7, DAPL1, LRRK2, CDCA7, IFIT2, C3ORF38, EEF2K, IRAK1, AKT2, HSF1, MYO18A, IFT57, ARHGEF11, MAP2K4, DAXX, CRADD, PARP2, CAV1, LY86, C8ORF4, PRKCA, PTK2, KLHL20, ERN1, REST, GPAM, CTTN, STK24, CDK5, NACA, NMT1, ID3, RARB, HYOU1, TNFSF8, RAF1, NODAL, NSMAF	321	1747	16792	1.31752	1	0.816548	0.810072
GOTERM_BP_ALL	GO:0043407~negative regulation of MAP kinase activity	5	1.35135	0.0485362	DUSP3, CAV1, STK38, SPRY1, DUSP8	321	72	16792	3.63274	1	0.819191	0.812694
GOTERM_BP_ALL	GO:0007267~cell-cell signaling	39	10.5405	0.0490498	YAP1, GLP1R, AMER2, DRAXIN, GSK3A, CHRNA5, CNP, SRF, LRRK2, PRICKLE2, SLC6A2, SNX4, EFNB1, UBE2Q1, NPHP3, HMGN3, CSNK1G3, PTPRN2, CAV1, SLC6A11, PRKCA, IFT80, ACVR2B, SEPT5, APLN, HCRTR1, REST, GJB1, CDK5, HECW1, MKS1, CPE, GRB2, CALM3, TNFSF8, RAF1, HCN2, NODAL, CCL26	321	1517	16792	1.34486	1	0.824613	0.818073
GOTERM_BP_ALL	GO:0048646~anatomical structure formation involved in morphogenesis	31	8.37838	0.0497658	CALCRL, SRF, UBP1, PRKX, SNX10, ADIPOR2, CYSLTR2, C3AR1, HYDIN, NPHP3, IFT57, SOCS7, SASH1, CAV1, WDR19, SCLT1, PRKCA, IFT80, ACVR2B, LEMD2, PTK2, EMCN, CDK5, TNMD, MKS1, AGGF1, FAM20C, GRB2, SPRY1, NF2, NODAL	321	1151	16792	1.40891	1	0.833383	0.826773
GOTERM_BP_ALL	GO:0030324~lung development	8	2.16216	0.0519046	YAP1, SRF, CYP1A2, NPHP3, PLOD3, SPRY1, ACVR2B, NODAL	321	176	16792	2.3778	1	0.864043	0.85719
GOTERM_BP_ALL	GO:0044271~cellular nitrogen compound biosynthetic process	109	29.4595	0.0520659	CARS, CRTC2, CCNT2, PRDM5, UBP1, SOX21, RPS6KA4, YY1, ZSCAN30, SPATA22, KHSRP, ZMIZ2, BBX, HMGN3, MAP2K3, DAXX, KDM2A, SFMBT1, C8ORF4, PRKCA, LEMD2, ERN1, ZNF318, ZNF316, ZSCAN25, RAF1, NSMAF, ZNF792, BEX1, CALCRL, CRABP2, HOXD1, CDCA7, TAF5L, ACMSD, LARP1, IRAK1, MYO6, SAFB2, ZNF787, SMYD3, ZBTB17, ZNF384, HACE1, XRCC5, CAV1, THAP11, PKIB, CDK7, NPLOC4, CDK5, NACA, UBA3, ID3, ZNF777, CALM3, TNFS…	321	4947	16792	1.15261	1	0.864043	0.85719
GOTERM_BP_ALL	GO:0000904~cell morphogenesis involved in differentiation	22	5.94595	0.0524335	SEMA6B, DRAXIN, NUMBL, CRABP2, CNP, SRF, LRRK2, PLOD3, VAX1, PTK2, TPBGL, CRKL, EFNB1, EEF2K, CTTN, CDK5, TNMD, TMEM106B, PLXNA1, GRB2, MAPT, NODAL	321	753	16792	1.52836	1	0.864043	0.85719
GOTERM_BP_ALL	GO:0044265~cellular macromolecule catabolic process	27	7.2973	0.0526188	GSK3A, USP10, LRRK2, UBE2J2, FBXO22, CTSO, KHSRP, HSF1, HACE1, USP5, CAV1, EDEM2, KLHL21, SAMD4A, UBE2G2, PTK2, KLHL20, ERN1, NSFL1C, RNF126, NPLOC4, UBE2R2, HECW1, KIAA0368, UBA1, AGXT, CACUL1	321	976	16792	1.44714	1	0.864043	0.85719
GOTERM_BP_ALL	GO:0016070~RNA metabolic process	103	27.8378	0.0529594	CARS, CRTC2, CCNT2, PDCD7, PRDM5, UBP1, TSEN2, SOX21, RPS6KA4, YY1, ALKBH5, ZSCAN30, KHSRP, ZMIZ2, BBX, HMGN3, MAP2K3, DAXX, RBFOX1, KDM2A, SFMBT1, C8ORF4, DYRK1A, LEMD2, ERN1, ZNF318, ZNF316, CCDC86, ZSCAN25, RAF1, ZNF792, BEX1, CRABP2, HOXD1, CDCA7, TAF5L, DHX32, IRAK1, MYO6, DHX37, SAFB2, ZNF787, SMYD3, ZBTB17, ZNF384, HACE1, XRCC5, CAV1, THAP11, CDK7, CDK5, NACA, UBA3, ID3, ZNF777, TNFSF8, IN…	321	4648	16792	1.15923	1	0.864043	0.85719
GOTERM_BP_ALL	GO:0030808~regulation of nucleotide biosynthetic process	7	1.89189	0.0531587	GLP1R, GSK3A, CALCRL, CALM3, PRKCA, RAF1, ACMSD	321	141	16792	2.59703	1	0.864043	0.85719
GOTERM_BP_ALL	GO:0000209~protein polyubiquitination	10	2.7027	0.0531741	RNF126, HACE1, UBE2R2, MKRN1, PELI1, UBE2G2, UBE2J2, FBXO22, SASH1, KLHL20	321	252	16792	2.07585	1	0.864043	0.85719
GOTERM_BP_ALL	GO:0061138~morphogenesis of a branching epithelium	8	2.16216	0.0532091	DDR1, YAP1, SRF, MKS1, PLXNA1, GRB2, SPRY1, HOXD11	321	177	16792	2.36436	1	0.864043	0.85719
GOTERM_BP_ALL	GO:0046483~heterocycle metabolic process	128	34.5946	0.0536119	CARS, CRTC2, CCNT2, PDCD7, PRDM5, UBP1, TSEN2, SOX21, RPS6KA4, YY1, ALKBH5, ZSCAN30, SPATA22, KHSRP, ZMIZ2, BBX, HMGN3, MAP2K3, MAP2K4, DAXX, RBFOX1, KDM2A, SFMBT1, C8ORF4, DYRK1A, PRKCA, LEMD2, ERN1, ZNF318, ZNF316, CCDC86, ZSCAN25, RAF1, ZNF792, BEX1, CALCRL, CRABP2, CNP, HOXD1, CDCA7, TAF5L, ACMSD, DHX32, IRAK1, MYO6, DHX37, SAFB2, NPHP3, ZNF787, SMYD3, ZBTB17, ZNF384, HACE1, XRCC5, CAV1, THAP…	321	5919	16792	1.13125	1	0.864969	0.858109
GOTERM_BP_ALL	GO:0030801~positive regulation of cyclic nucleotide metabolic process	6	1.62162	0.0538948	GLP1R, GSK3A, CALCRL, CALM3, PRKCA, RAF1	321	107	16792	2.93336	1	0.864969	0.858109
GOTERM_BP_ALL	GO:0038083~peptidyl-tyrosine autophosphorylation	4	1.08108	0.054087	DDR1, ZAP70, CAV1, PTK2	321	45	16792	4.64991	1	0.864969	0.858109
GOTERM_BP_ALL	GO:2000050~regulation of non-canonical Wnt signaling pathway	3	0.810811	0.0548935	MKS1, NPHP3, IFT80	321	20	16792	7.84673	1	0.864969	0.858109
GOTERM_BP_ALL	GO:0033673~negative regulation of kinase activity	10	2.7027	0.0549904	PKIB, DUSP3, CAV1, STK38, MLLT1, SPRY1, SMYD3, NF2, DUSP8, SOCS7	321	254	16792	2.05951	1	0.864969	0.858109
GOTERM_BP_ALL	GO:0031098~stress-activated protein kinase signaling cascade	10	2.7027	0.0549904	ERN1, MAP2K4, MAP3K3, DAXX, DUSP3, IRAK1, TLR6, SASH1, MAP4K3, CRKL	321	254	16792	2.05951	1	0.864969	0.858109
GOTERM_BP_ALL	GO:0015031~protein transport	46	12.4324	0.055238	GLP1R, GSK3A, CALCRL, LRRK2, TGFBRAP1, AGAP1, SNX10, UBE2J2, RAB22A, TRAK2, SNX4, UBE2Q1, AKT2, MYO6, MYO18A, AP3S1, IFT57, HMGN3, SIL1, AP1M2, TMED4, RAB2B, ZBTB17, PTPRN2, ICMT, WDR19, EDEM2, VPS37C, C8ORF4, LMTK2, PRKCA, UBE2G2, ACVR2B, KLHL20, TBCK, REST, RAB31, NPLOC4, GPAM, CTTN, CDK5, NACA, TLR6, RAF1, SEC24C, NODAL	321	1860	16792	1.29373	1	0.864969	0.858109
GOTERM_BP_ALL	GO:0061024~membrane organization	28	7.56757	0.0559881	SLC35F6, PIGR, GSK3A, CNP, TGFBRAP1, ATP10D, TFG, CHCHD6, AKT2, MYO18A, ICMT, HACE1, CAV2, CAV1, WDR19, VPS37C, SCLT1, PRKCA, LEMD2, LETM1, NSFL1C, RAB31, CDK5, VAPB, LPCAT2, NMT1, CPE, SEC24C	321	1027	16792	1.42621	1	0.864969	0.858109
GOTERM_BP_ALL	GO:0061110~dense core granule biogenesis	2	0.540541	0.0560908	REST, PRKCA	321	3	16792	34.8744	1	0.864969	0.858109
GOTERM_BP_ALL	GO:0019065~receptor-mediated endocytosis of virus by host cell	2	0.540541	0.0560908	CAV2, CAV1	321	3	16792	34.8744	1	0.864969	0.858109
GOTERM_BP_ALL	GO:2000705~regulation of dense core granule biogenesis	2	0.540541	0.0560908	REST, PRKCA	321	3	16792	34.8744	1	0.864969	0.858109
GOTERM_BP_ALL	GO:0075509~endocytosis involved in viral entry into host cell	2	0.540541	0.0560908	CAV2, CAV1	321	3	16792	34.8744	1	0.864969	0.858109
GOTERM_BP_ALL	GO:0042524~negative regulation of tyrosine phosphorylation of Stat5 protein	2	0.540541	0.0560908	CAV1, NF2	321	3	16792	34.8744	1	0.864969	0.858109
GOTERM_BP_ALL	GO:1902498~regulation of protein autoubiquitination	2	0.540541	0.0560908	LRRK2, SASH1	321	3	16792	34.8744	1	0.864969	0.858109
GOTERM_BP_ALL	GO:0016050~vesicle organization	11	2.97297	0.0568719	SNX4, TFG, VAPB, CAV2, AKT2, CAV1, TGFBRAP1, MYO18A, VPS37C, SNX10, SEC24C	321	295	16792	1.9506	1	0.872634	0.865713
GOTERM_BP_ALL	GO:0048856~anatomical structure development	119	32.1622	0.056995	CCNT2, PLOD3, UBP1, FBXO22, SOX21, CRKL, YY1, CYSLTR2, SPATA22, AKT2, GPR171, C3AR1, BBX, SEMA6B, MAP2K4, CSNK1G3, RBFOX1, SFMBT1, C8ORF4, DYRK1A, SLC6A11, PRKCA, IFT80, SYPL2, LEMD2, EMCN, FRMD7, RAF1, NUMBL, BEX1, CALCRL, CRABP2, CNP, HOXD1, ADIPOR2, EFNB1, SAFB2, NPHP3, PLXNA1, SMYD3, SOCS7, ZBTB17, CAV2, XRCC5, ODF3, CAV1, TPBGL, PTK2, DIAPH2, GJB1, STK24, CDK5, NACA, CYP1A2, MKS1, SLC26A8, G…	321	5473	16792	1.13741	1	0.872634	0.865713
GOTERM_BP_ALL	GO:0030323~respiratory tube development	8	2.16216	0.0572661	YAP1, SRF, CYP1A2, NPHP3, PLOD3, SPRY1, ACVR2B, NODAL	321	180	16792	2.32496	1	0.873664	0.866735
GOTERM_BP_ALL	GO:0045216~cell-cell junction organization	9	2.43243	0.057821	NUMBL, GJB1, CTTN, SRF, CAV1, PRKCA, NF2, ARHGAP6, PTK2	321	218	16792	2.15965	1	0.879002	0.87203
GOTERM_BP_ALL	GO:0043900~regulation of multi-organism process	13	3.51351	0.0581365	CAV2, ELMOD2, CAV1, LY86, PRKCA, REST, LARP1, VAPB, CACTIN, SASH1, AP1M2, NODAL, MBL2	321	377	16792	1.80385	1	0.880675	0.873691
GOTERM_BP_ALL	GO:0006974~cellular response to DNA damage stimulus	23	6.21622	0.0586832	YAP1, PPP1R15A, RBM14, KDM2A, WDR48, CRADD, XRCC5, MCM8, USP10, PARP2, DYRK1A, GTF2H5, HINFP, YY1, CDK7, NPLOC4, SPATA22, CHCHD6, MYO6, UIMC1, EXO5, GRB2, UBA1	321	807	16792	1.49091	1	0.882719	0.875719
GOTERM_BP_ALL	GO:0044087~regulation of cellular component biogenesis	23	6.21622	0.0586832	RBM14, SRF, CAV1, LRRK2, PRKCA, PLD1, ARHGAP6, GTF2H5, PTK2, REST, EEF2K, CTTN, FRMD7, CDC42EP4, HSF1, GRB2, PIP4K2B, NF2, MAPT, TLR6, RAF1, CCL26, NSMAF	321	807	16792	1.49091	1	0.882719	0.875719
GOTERM_BP_ALL	GO:0071322~cellular response to carbohydrate stimulus	6	1.62162	0.0593252	ERN1, MAP2K4, PTPRN2, CALCRL, SRF, RAF1	321	110	16792	2.85336	1	0.887158	0.880122
GOTERM_BP_ALL	GO:0035050~embryonic heart tube development	5	1.35135	0.0593922	YAP1, SRF, NPHP3, IFT57, NODAL	321	77	16792	3.39685	1	0.887158	0.880122
GOTERM_BP_ALL	GO:0007398~ectoderm development	3	0.810811	0.0599276	AMER2, ZBTB17, NF2	321	21	16792	7.47308	1	0.888961	0.881911
GOTERM_BP_ALL	GO:0071480~cellular response to gamma radiation	3	0.810811	0.0599276	YAP1, XRCC5, GTF2H5	321	21	16792	7.47308	1	0.888961	0.881911
GOTERM_MF_ALL	GO:0030674~protein binding, bridging	8	2.16216	0.0413064	RBM14, CRADD, CAV2, CAV1, GRB2, ARHGAP6, SKAP2, CRKL	333	162	16881	2.50339	1	0.891005	0.868435
GOTERM_MF_ALL	GO:0032947~protein complex scaffold	5	1.35135	0.0428374	CAV2, CAV1, LRRK2, KIAA0368, SASH1	333	67	16881	3.78311	1	0.891005	0.868435
GOTERM_MF_ALL	GO:0031435~mitogen-activated protein kinase kinase kinase binding	3	0.810811	0.0431765	MAP2K4, STK38, SASH1	333	17	16881	8.94595	1	0.891005	0.868435
GOTERM_BP_ALL	GO:0030163~protein catabolic process	23	6.21622	0.0605569	GSK3A, HACE1, USP5, USP10, CAV1, LRRK2, EDEM2, KLHL21, UBE2G2, UBE2J2, FBXO22, PTK2, KLHL20, NSFL1C, RNF126, CTSO, NPLOC4, UBE2R2, HECW1, KIAA0368, UBA1, AGXT, CACUL1	321	811	16792	1.48356	1	0.895198	0.888098
GOTERM_BP_ALL	GO:0043547~positive regulation of GTPase activity	19	5.13514	0.0608964	ARHGEF11, PSD, RALBP1, TRIO, ODAM, CAV2, ELMOD2, LRRK2, AGAP1, ARHGAP6, PTK2, TBCK, ACAP2, AKT2, CDC42EP4, GRB2, CALM3, DENND6A, CCL26	321	634	16792	1.5677	1	0.897124	0.890008
GOTERM_BP_ALL	GO:0050848~regulation of calcium-mediated signaling	5	1.35135	0.0617061	ZAP70, JPH2, LRRK2, HRC, CALM3	321	78	16792	3.3533	1	0.905939	0.898754
GOTERM_BP_ALL	GO:0071902~positive regulation of protein serine/threonine kinase activity	11	2.97297	0.0622304	ERN1, MAP2K3, MAP2K4, DAXX, CCNT2, IRAK1, LRRK2, CALM3, TLR6, SASH1, MAP4K3	321	300	16792	1.91809	1	0.910518	0.903297
GOTERM_BP_ALL	GO:0016569~covalent chromatin modification	17	4.59459	0.0627101	RBM14, DAXX, CRTC2, KDM2A, SFMBT1, BRPF3, PRDM5, PRKCA, TAF5L, RPS6KA4, HIRA, REST, KANSL1, UIMC1, SMYD3, MTA2, HMGN3	321	550	16792	1.6169	1	0.911419	0.90419
GOTERM_BP_ALL	GO:0045184~establishment of protein localization	49	13.2432	0.0627172	GLP1R, GSK3A, LRRK2, SNX10, RAB22A, UBE2Q1, AKT2, MYO18A, AP3S1, IFT57, HMGN3, SIL1, TMED4, RAB2B, VPS37C, C8ORF4, LMTK2, PRKCA, RAB31, CTTN, TLR6, RAF1, CALCRL, TGFBRAP1, AGAP1, UBE2J2, TRAK2, SNX4, MYO6, SMYD3, AP1M2, ZBTB17, PTPRN2, ICMT, WDR19, EDEM2, UBE2G2, ACVR2B, HINFP, KLHL20, TBCK, REST, NPLOC4, GPAM, CDK5, NACA, NMT1, SEC24C, NODAL	321	2021	16792	1.26832	1	0.911419	0.90419
GOTERM_BP_ALL	GO:0030817~regulation of cAMP biosynthetic process	6	1.62162	0.0631126	GLP1R, GSK3A, CALCRL, CALM3, PRKCA, RAF1	321	112	16792	2.8024	1	0.913395	0.906151
GOTERM_BP_ALL	GO:0045762~positive regulation of adenylate cyclase activity	4	1.08108	0.0632793	GLP1R, CALM3, PRKCA, RAF1	321	48	16792	4.35929	1	0.913395	0.906151
GOTERM_BP_ALL	GO:0007411~axon guidance	9	2.43243	0.0641894	SEMA6B, DRAXIN, EFNB1, CDK5, PLXNA1, GRB2, VAX1, PTK2, TPBGL	321	223	16792	2.11123	1	0.923422	0.916098
GOTERM_BP_ALL	GO:0007399~nervous system development	52	14.0541	0.0648981	DDR1, DRAXIN, GSK3A, HEXB, LRRK2, PLOD3, EEF2K, AKT2, HYDIN, IFT57, ZNF488, SEMA6B, RBFOX1, DYRK1A, SLC6A11, SYPL2, LEMD2, FRMD7, CTTN, IL1RAPL2, TMEM106B, RARB, MAPT, YAP1, NUMBL, BEX1, CRABP2, CNP, HOXD1, SRF, EFNB1, NPHP3, PLXNA1, SOCS7, XRCC5, WDR19, SCLT1, VAX1, TPBGL, PTK2, REST, GJB1, STK24, CDK5, GNB4, MKS1, ID3, CALM3, GRB2, NF2, RBM45, NODAL	321	2170	16792	1.25355	1	0.924306	0.916975
GOTERM_BP_ALL	GO:0033993~response to lipid	24	6.48649	0.0650193	YAP1, RBM14, DAXX, CNP, XRCC5, PDCD7, CAV1, LY86, PRKCA, REST, CDK7, IRAK1, HSF1, CYP1A2, SAFB2, PELI1, ID3, RARB, CALM3, SMYD3, CACTIN, AGXT, SASH1, NODAL	321	860	16792	1.45986	1	0.924306	0.916975
GOTERM_BP_ALL	GO:0008286~insulin receptor signaling pathway	6	1.62162	0.0650564	GSK3A, CAV2, AKT2, GRB2, AP3S1, SOCS7	321	113	16792	2.7776	1	0.924306	0.916975
GOTERM_BP_ALL	GO:0007617~mating behavior	3	0.810811	0.0651132	UBE2Q1, HEXB, DMRTA1	321	22	16792	7.13339	1	0.924306	0.916975
GOTERM_BP_ALL	GO:0097485~neuron projection guidance	9	2.43243	0.0655757	SEMA6B, DRAXIN, EFNB1, CDK5, PLXNA1, GRB2, VAX1, PTK2, TPBGL	321	224	16792	2.1018	1	0.927798	0.92044
GOTERM_BP_ALL	GO:0043409~negative regulation of MAPK cascade	7	1.89189	0.0658724	DUSP3, CAV1, STK38, SPRY1, NF2, DUSP8, LEMD2	321	149	16792	2.45759	1	0.928547	0.921182
GOTERM_BP_ALL	GO:0071702~organic substance transport	62	16.7568	0.0660618	GLP1R, GSK3A, LRRK2, SNX10, SLC6A2, RAB22A, ALKBH5, UBE2Q1, AKT2, KHSRP, MYO18A, AP3S1, IFT57, HMGN3, SIL1, TMED4, RAB2B, RBFOX1, STARD6, VPS37C, C8ORF4, LMTK2, SLC6A11, PRKCA, RAB31, CTTN, TLR6, RAF1, AGXT, SLC27A2, CALCRL, TGFBRAP1, SLC22A1, ATP10D, AGAP1, UBE2J2, ADIPOR2, TRAK2, SNX4, MYO6, AP1M2, ZBTB17, PTPRN2, ICMT, SLC10A1, CAV1, WDR19, EDEM2, UBE2G2, ACVR2B, APLN, KLHL20, TBCK, REST, GJB1…	321	2657	16792	1.22067	1	0.928547	0.921182
GOTERM_BP_ALL	GO:0021762~substantia nigra development	4	1.08108	0.0664939	CNP, GNB4, CALM3, SYPL2	321	49	16792	4.27033	1	0.931566	0.924178
GOTERM_MF_ALL	GO:0044822~poly(A) RNA binding	33	8.91892	0.0465498	OTUD4, USP10, UBFD1, IFIT2, CRKL, ALKBH5, LARP1, DHX32, KHSRP, MYO18A, SAFB2, UBTF, DHX37, ZC3H18, RRP12, ZCCHC24, RBM14, RBFOX1, XRCC5, SAMD4A, URB1, SCAF4, NUDT21, CDC42EP4, GRWD1, MKRN1, CCDC86, GRB2, UBA1, HDGF, CACTIN, RBM45, PPIL4	333	1196	16881	1.39874	1	0.939272	0.91548
GOTERM_BP_ALL	GO:0006397~mRNA processing	15	4.05405	0.0679441	RBM17, RBFOX1, PDCD7, DYRK1A, TSEN2, GTF2H5, ERN1, NUDT21, ALKBH5, CDK7, DHX32, KHSRP, HSF1, AGGF1, CACTIN	321	471	16792	1.66597	1	0.948784	0.941259
GOTERM_BP_ALL	GO:0030155~regulation of cell adhesion	19	5.13514	0.068536	DDR1, DUSP3, SRF, CAV1, TFE3, PRKCA, PRKX, ARHGAP6, PTK2, CRKL, ZAP70, EFNB1, EMCN, GPAM, PELI1, GRB2, NF2, DENND6A, NODAL	321	643	16792	1.54575	1	0.953941	0.946376
GOTERM_BP_ALL	GO:0032869~cellular response to insulin stimulus	8	2.16216	0.0688398	GSK3A, EEF2K, RAB31, CAV2, AKT2, GRB2, AP3S1, SOCS7	321	188	16792	2.22602	1	0.954808	0.947236
GOTERM_BP_ALL	GO:0006171~cAMP biosynthetic process	6	1.62162	0.0690438	GLP1R, GSK3A, CALCRL, CALM3, PRKCA, RAF1	321	115	16792	2.7293	1	0.954808	0.947236
GOTERM_BP_ALL	GO:0009914~hormone transport	11	2.97297	0.0696147	GLP1R, SNX4, REST, PTPRN2, UBE2Q1, SLC22A1, PRKCA, RAF1, HMGN3, ACVR2B, APLN	321	306	16792	1.88048	1	0.959608	0.951998
GOTERM_BP_ALL	GO:0006996~organelle organization	84	22.7027	0.0701825	SLC35F6, GSK3A, CRTC2, HEXB, LRRK2, PRDM5, SNX10, ARHGAP6, RAB22A, IFIT2, RPS6KA4, YY1, TFG, SPATA22, CHCHD6, AKT2, UIMC1, MYO18A, HYDIN, PIP4K2B, IFT57, HMGN3, ARHGEF11, RBM14, DAXX, KDM2A, SFMBT1, VPS37C, PRKCA, IFT80, LEMD2, RAB31, FRMD7, CTTN, CDC42EP4, TMEM106B, MAPT, RAF1, CNP, SRF, TGFBRAP1, UBE2J2, TMEM70, TAF5L, SNX4, HIRA, COBLL1, HSF1, SMYD3, MTA2, ZBTB17, SVIL, CENPW, HACE1, BRPF3, OD…	321	3753	16792	1.17084	1	0.96064	0.953022
GOTERM_BP_ALL	GO:0022603~regulation of anatomical structure morphogenesis	28	7.56757	0.0702648	DRAXIN, CRABP2, HEXB, SRF, LRRK2, PRICKLE2, CRKL, EEF2K, CYSLTR2, C3AR1, NPHP3, PLXNA1, SASH1, SEMA6B, CSNK1G3, PRKCA, TPBGL, PTK2, CTTN, CDK5, NACA, CDC42EP4, TNMD, MKS1, AGGF1, SPRY1, MAPT, NODAL	321	1051	16792	1.39365	1	0.96064	0.953022
GOTERM_BP_ALL	GO:0042402~cellular biogenic amine catabolic process	3	0.810811	0.0704427	KYNU, PAOX, ACMSD	321	23	16792	6.82324	1	0.96064	0.953022
GOTERM_BP_ALL	GO:0045664~regulation of neuron differentiation	17	4.59459	0.0705859	SEMA6B, DRAXIN, CRABP2, SRF, LRRK2, PTK2, TPBGL, REST, EEF2K, CTTN, STK24, FRMD7, CDK5, TMEM106B, PLXNA1, RARB, MAPT	321	560	16792	1.58803	1	0.96064	0.953022
GOTERM_BP_ALL	GO:0007368~determination of left/right symmetry	6	1.62162	0.0710871	SRF, MKS1, NPHP3, IFT57, ACVR2B, NODAL	321	116	16792	2.70577	1	0.962952	0.955315
GOTERM_BP_ALL	GO:0010817~regulation of hormone levels	15	4.05405	0.071244	GLP1R, PTPRN2, CRABP2, SLC22A1, PRKCA, ACVR2B, APLN, SNX4, REST, UBE2Q1, IYD, CPE, ALDH8A1, RAF1, HMGN3	321	475	16792	1.65194	1	0.962952	0.955315
GOTERM_BP_ALL	GO:0043506~regulation of JUN kinase activity	5	1.35135	0.0714296	ERN1, MAP2K4, DAXX, TLR6, SASH1	321	82	16792	3.18973	1	0.962952	0.955315
GOTERM_BP_ALL	GO:0009187~cyclic nucleotide metabolic process	8	2.16216	0.071941	GLP1R, GSK3A, CALCRL, CNP, NPHP3, CALM3, PRKCA, RAF1	321	190	16792	2.20259	1	0.966806	0.959138
GOTERM_BP_ALL	GO:0032502~developmental process	121	32.7027	0.0736969	CCNT2, PLOD3, UBP1, FBXO22, SOX21, CRKL, YY1, CYSLTR2, SPATA22, AKT2, GPR171, C3AR1, BBX, SEMA6B, MAP2K4, CSNK1G3, RBFOX1, SFMBT1, C8ORF4, DYRK1A, SLC6A11, PRKCA, IFT80, SYPL2, LEMD2, EMCN, FRMD7, RAF1, NUMBL, BEX1, CALCRL, CRABP2, CNP, HOXD1, ADIPOR2, EFNB1, IRAK1, SAFB2, NPHP3, PLXNA1, SMYD3, SOCS7, ZBTB17, CAV2, XRCC5, ODF3, CAV1, TPBGL, PTK2, DIAPH2, GJB1, STK24, CDK5, NACA, CYP1A2, MKS1, SLC…	321	5632	16792	1.12388	1	0.987308	0.979478
GOTERM_BP_ALL	GO:0019086~late viral transcription	2	0.540541	0.0740818	CCNT2, MON1B	321	4	16792	26.1558	1	0.989373	0.981526
GOTERM_BP_ALL	GO:0030799~regulation of cyclic nucleotide metabolic process	7	1.89189	0.0746471	GLP1R, GSK3A, CALCRL, NPHP3, CALM3, PRKCA, RAF1	321	154	16792	2.3778	1	0.993827	0.985945
GOTERM_BP_ALL	GO:0040008~regulation of growth	19	5.13514	0.0749981	ARHGEF11, SEMA6B, DDR1, YAP1, DRAXIN, GSK3A, CRABP2, SRF, ADIPOR2, PTK2, CTTN, GPAM, CDK5, NACA, HSF1, PLXNA1, MAPT, SOCS7, MBL2	321	652	16792	1.52442	1	0.995408	0.987514
GOTERM_BP_ALL	GO:0048634~regulation of muscle organ development	6	1.62162	0.0752727	GSK3A, JPH2, RBFOX1, SFMBT1, NACA, FBXO22	321	118	16792	2.65991	1	0.99597	0.988071
GOTERM_MF_ALL	GO:0003723~RNA binding	43	11.6216	0.0506627	CARS, OTUD4, CCNT2, CNP, USP10, SRF, SRBD1, UBFD1, IFIT2, CRKL, YY1, ALKBH5, LARP1, EEF2K, DHX32, KHSRP, MYO18A, SAFB2, UBTF, DHX37, ZC3H18, RRP12, ZCCHC24, RBM17, RBM14, RBFOX1, XRCC5, SAMD4A, URB1, SCAF4, NUDT21, IMPDH1, CDC42EP4, GRWD1, MKRN1, AGGF1, CCDC86, GRB2, UBA1, HDGF, CACTIN, RBM45, PPIL4	333	1656	16881	1.31632	1	1	0.974707
INTERPRO	IPR001612:Caveolin	2	0.540541	0.055519	CAV2, CAV1	351	3	18559	35.2498	1	1	1
INTERPRO	IPR018361:Caveolin, conserved site	2	0.540541	0.055519	CAV2, CAV1	351	3	18559	35.2498	1	1	1
GOTERM_MF_ALL	GO:0004967~glucagon receptor activity	2	0.540541	0.0578518	GLP1R, GLP2R	333	3	16881	33.7958	1	1	0.975744
GOTERM_MF_ALL	GO:0051117~ATPase binding	5	1.35135	0.0579166	NSFL1C, ZNHIT6, CAV1, HRC, SNX10	333	74	16881	3.42525	1	1	0.975744
GOTERM_MF_ALL	GO:0004653~polypeptide N-acetylgalactosaminyltransferase activity	3	0.810811	0.0580524	GALNT7, WBSCR17, GALNT2	333	20	16881	7.60405	1	1	0.975744
INTERPRO	IPR011993:Pleckstrin homology-like domain	14	3.78378	0.0622557	ARHGEF11, PSD, NUMBL, MTMR10, TRIO, AGAP1, PLD1, PTK2, ACAP2, FRMD7, AKT2, NF2, SKAP2, NSMAF	351	427	18559	1.73359	1	1	1
GOTERM_MF_ALL	GO:0031267~small GTPase binding	11	2.97297	0.0626313	TBCK, RALBP1, DIAPH2, ACAP2, YIPF1, HACE1, CAV1, CDC42EP4, LRRK2, MICAL3, RAF1	333	291	16881	1.91626	1	1	0.975744
GOTERM_MF_ALL	GO:0003676~nucleic acid binding	94	25.4054	0.0632168	CARS, OTUD4, CCNT2, ZFAND3, MCM8, PRDM5, UBP1, TSEN2, SOX21, IFIT2, CRKL, YY1, ALKBH5, EEF2K, ZSCAN30, KHSRP, UBTF, MYO18A, EXO5, BBX, RRP12, IFT57, ZNF488, HMGN3, ZCCHC24, RBM17, RBFOX1, RBM14, KDM2A, PARP2, TFE3, URB1, LEMD2, SETBP1, CDC42EP4, GRWD1, DMRTA1, ZNF516, ZNF318, RARB, ZNF316, CCDC86, ZSCAN25, RAF1, CACTIN, ZNF114, YAP1, ZNF792, CNP, USP10, HOXD1, SRF, SRBD1, MLLT1, UBFD1, HOXD11, LA…	333	4097	16881	1.1631	1	1	0.975744
GOTERM_MF_ALL	GO:0060090~binding, bridging	8	2.16216	0.0639675	RBM14, CRADD, CAV2, CAV1, GRB2, ARHGAP6, SKAP2, CRKL	333	179	16881	2.26564	1	1	0.975744
GOTERM_MF_ALL	GO:0004842~ubiquitin-protein transferase activity	14	3.78378	0.0714559	HACE1, KLHL21, UBE2G2, UBE2J2, FBXO22, KLHL20, RNF126, UBE2Q1, UBE2R2, HECW1, MKRN1, PELI1, UBA1, CACUL1	333	419	16881	1.69382	1	1	0.975744
GOTERM_CC_ALL	GO:0044464~cell part	316	85.4054	0.0758669	TRIO, ZDHHC5, ICAM4, CLDN2, NUDT6, SOX21, IFIT2, CRKL, GPR174, RPS6KA4, GOLGA3, ALKBH5, TFG, ZSCAN30, SPATA22, ZMIZ2, AKT2, GPR171, C3AR1, BBX, PIP4K2B, SIL1, DAXX, RBFOX1, STARD6, SFMBT1, SACM1L, C8ORF4, IFT80, SLC6A11, PRKCA, RNF126, WBSCR17, GRWD1, HECW1, KIAA0368, CCDC86, ZSCAN25, SKAP2, NUMBL, BEX1, CRABP2, HOXD1, SLC22A1, CDCA7, AGAP1, UBE2J2, ACMSD, PGS1, SNX4, LARP1, DHX32, ZNHIT6, MYO6, …	341	16449	18224	1.02668	1	1	0.978764
GOTERM_BP_ALL	GO:0009310~amine catabolic process	3	0.810811	0.0759088	KYNU, PAOX, ACMSD	321	24	16792	6.53894	1	1	0.992301
GOTERM_BP_ALL	GO:0071219~cellular response to molecule of bacterial origin	7	1.89189	0.0764783	IRAK1, HSF1, LY86, PRKCA, TLR6, CACTIN, SASH1	321	155	16792	2.36246	1	1	0.992301
GOTERM_BP_ALL	GO:0000186~activation of MAPKK activity	4	1.08108	0.0765727	MAP3K3, LRRK2, RAF1, CRKL	321	52	16792	4.02396	1	1	0.992301
GOTERM_BP_ALL	GO:0051649~establishment of localization in cell	48	12.973	0.0768606	GSK3A, LRRK2, TGFBRAP1, UBE2J2, SLC6A2, FBXO22, TRAK2, SNX4, JPH2, ALKBH5, TFG, AKT2, MYO6, AP3S1, IFT57, SIL1, AP1M2, ZBTB17, PTPRN2, ICMT, CAV1, WDR19, EDEM2, VPS37C, C8ORF4, LMTK2, UBE2G2, SEPT5, LEMD2, PTK2, KLHL20, FAM155B, ZAP70, TBCK, RNF126, NPLOC4, CTTN, CDK5, VAPB, HRC, NMT1, SPRY1, HYOU1, CALM3, MAPT, RAF1, SEC24C, NODAL	321	2004	16792	1.25297	1	1	0.992301
GOTERM_BP_ALL	GO:0010243~response to organonitrogen compound	22	5.94595	0.0779532	GLP1R, GSK3A, CHRNA5, CAV2, CAV1, LRRK2, GLP2R, PTK2, HCRTR1, EEF2K, RAB31, CDK5, KYNU, AKT2, HSF1, GNB4, GRB2, CALM3, AP3S1, AGXT, SOCS7, HCN2	321	789	16792	1.45862	1	1	0.992301
GOTERM_BP_ALL	GO:0032535~regulation of cellular component size	12	3.24324	0.078022	SEMA6B, DRAXIN, CTTN, CRABP2, CDK5, SRF, CDC42EP4, PLXNA1, GRB2, MAPT, RAB22A, CCL26	321	354	16792	1.77327	1	1	0.992301
GOTERM_BP_ALL	GO:1903305~regulation of regulated secretory pathway	6	1.62162	0.0795894	SNX4, ZAP70, REST, CDK5, LRRK2, SEPT5	321	120	16792	2.61558	1	1	0.992301
GOTERM_MF_ALL	GO:0003824~catalytic activity	132	35.6757	0.0806612	CARS, OTUD4, DGKE, TRIO, CCNT2, PRDM5, ZDHHC5, PLOD3, TSEN2, FBXO22, NUDT6, MYLK4, RPS6KA4, FADS3, ALKBH5, IYD, AKT2, NUDT19, PIP4K2B, MAP2K3, MAP2K4, CSNK1G3, RALBP1, KDM2A, USP5, SACM1L, DYRK1A, LMTK2, PRKCA, MAT1A, THNSL2, ERN1, TPST1, RNF126, WBSCR17, RAB31, HECW1, RAF1, SLC27A2, CNP, GLT8D1, UBE2J2, PLD1, TAF5L, ACMSD, PGS1, DHX32, IRAK1, MYO6, STK38, DHX37, NPHP3, SMYD3, PTPRN2, ICMT, HACE1…	333	6018	16881	1.11193	1	1	0.975744
GOTERM_BP_ALL	GO:0008104~protein localization	57	15.4054	0.0808751	GLP1R, PIGR, GSK3A, LRRK2, PLOD3, SNX10, RAB22A, UBE2Q1, AKT2, MYO18A, AP3S1, IFT57, HMGN3, SIL1, TMED4, RAB2B, VPS37C, C8ORF4, LMTK2, PRKCA, ACAP2, RAB31, CTTN, TLR6, RAF1, PPP1R15A, CALCRL, TGFBRAP1, AGAP1, UBE2J2, TRAK2, SNX4, MYO6, SMYD3, AP1M2, ZBTB17, PTPRN2, ICMT, CAV1, WDR19, EDEM2, KLHL21, UBE2G2, ACVR2B, HINFP, KLHL20, TBCK, REST, NPLOC4, GPAM, CDK5, NACA, NMT1, CPE, NF2, SEC24C, NODAL	321	2448	16792	1.21804	1	1	0.992301
GOTERM_BP_ALL	GO:0045745~positive regulation of G-protein coupled receptor protein signaling pathway	3	0.810811	0.0815044	GSK3A, CAV2, LRRK2	321	25	16792	6.27738	1	1	0.992301
GOTERM_BP_ALL	GO:0051234~establishment of localization	104	28.1081	0.0815529	CRTC2, FBXO22, GOLGA3, ALKBH5, TFG, KHSRP, AKT2, TRAPPC11, HMGN3, SIL1, CSNK1G3, RAB2B, RALBP1, RBFOX1, STARD6, C8ORF4, LMTK2, SLC6A11, PRKCA, SYPL2, LEMD2, RNF126, RAB31, RAF1, SLC27A2, CALCRL, CRABP2, CHRNA5, CNP, SLC22A1, AGAP1, UBE2J2, ADIPOR2, SNX4, MYO6, SMYD3, AP1M2, ZBTB17, PTPRN2, ICMT, BRPF3, CAV2, SLC10A1, CAV1, EDEM2, MICAL3, PTK2, KLHL20, TBCK, NPLOC4, GJB1, CDK5, NACA, SLC26A8, HRC,…	321	4790	16792	1.13578	1	1	0.992301
GOTERM_BP_ALL	GO:0006836~neurotransmitter transport	8	2.16216	0.0820962	GABRA2, PTPRN2, CDK5, LRRK2, SLC22A1, SLC6A11, SLC6A2, SEPT5	321	197	16792	2.12433	1	1	0.992301
GOTERM_CC_ALL	GO:0005795~Golgi stack	6	1.62162	0.0827662	NSFL1C, GOLGA3, B4GALT3, HACE1, GALNT2, LPCAT2	341	124	18224	2.58594	1	1	0.978764
GOTERM_CC_ALL	GO:0031301~integral component of organelle membrane	7	1.89189	0.0833779	GABRA2, GALNT2, CHCHD6, SYPL2, SLC27A2, LEMD2, TMEM70	341	162	18224	2.30926	1	1	0.978764
GOTERM_MF_ALL	GO:0017016~Ras GTPase binding	10	2.7027	0.0850524	TBCK, RALBP1, DIAPH2, ACAP2, YIPF1, HACE1, CAV1, CDC42EP4, LRRK2, MICAL3	333	269	16881	1.88452	1	1	0.975744
INTERPRO	IPR001683:Phox homologous domain	4	1.08108	0.0852381	SNX4, PXDC1, SNX10, PLD1	351	55	18559	3.84543	1	1	1
GOTERM_BP_ALL	GO:0010468~regulation of gene expression	95	25.6757	0.0852461	CRTC2, CCNT2, HEXB, LRRK2, PRDM5, UBP1, SOX21, RPS6KA4, YY1, ZSCAN30, ZMIZ2, AKT2, KHSRP, UIMC1, UBTF, C3AR1, BBX, IFT57, ZNF488, HMGN3, ARHGEF11, MAP2K3, RBFOX1, RBM14, DAXX, KDM2A, SFMBT1, TFE3, C8ORF4, DYRK1A, PRKCA, LEMD2, ERN1, DMRTA1, ZNF516, ZNF318, PELI1, RARB, ZNF316, ZSCAN25, RAF1, CACTIN, ZNF114, YAP1, PPP1R15A, ZNF792, BEX1, CRABP2, HOXD1, SRF, TGFBRAP1, CDCA7, MLLT1, HOXD11, TAF5L, M…	321	4345	16792	1.14375	1	1	0.992301
GOTERM_BP_ALL	GO:0006897~endocytosis	19	5.13514	0.0852825	CSNK1G3, RALBP1, CALCRL, CAV2, CAV1, LRRK2, SNX10, PTK2, RAB22A, SNX4, EEF2K, RAB31, CTTN, CDK5, MYO6, MYO18A, GRB2, HYOU1, MBL2	321	665	16792	1.49462	1	1	0.992301
GOTERM_BP_ALL	GO:0009743~response to carbohydrate	8	2.16216	0.0853231	ERN1, MAP2K4, PTPRN2, CALCRL, GPAM, SRF, RAF1, ACVR2B	321	198	16792	2.1136	1	1	0.992301
GOTERM_BP_ALL	GO:0090257~regulation of muscle system process	8	2.16216	0.0853231	GSK3A, CALCRL, CTTN, SRF, CAV1, HRC, CALM3, PRKCA	321	198	16792	2.1136	1	1	0.992301
GOTERM_BP_ALL	GO:0007265~Ras protein signal transduction	11	2.97297	0.0857953	ARHGEF11, PSD, TRIO, HACE1, CDC42EP4, GRB2, SPRY1, RAF1, PLD1, ARHGAP6, CRKL	321	320	16792	1.79821	1	1	0.992301
GOTERM_MF_ALL	GO:0005326~neurotransmitter transporter activity	3	0.810811	0.0860289	SLC22A1, SLC6A11, SLC6A2	333	25	16881	6.08324	1	1	0.975744
GOTERM_MF_ALL	GO:0042802~identical protein binding	35	9.45946	0.0863567	CARS, PRPS2, ZNF792, HEXB, SRF, LRRK2, SLC22A1, CLDN2, ADIPOR2, IRAK1, TFG, ZNHIT6, KYNU, HSF1, SAFB2, EXO5, DAXX, GSTO2, CAV2, CAV1, DYRK1A, UBE2G2, ANO2, ERN1, NUDT21, GJB1, VAPB, DMRTA1, UBA3, GRB2, UHRF1BP1, RAF1, AGXT, ZNF114, HCN2	333	1358	16881	1.30654	1	1	0.975744
GOTERM_BP_ALL	GO:0043068~positive regulation of programmed cell death	17	4.59459	0.0869073	ARHGEF11, MAP2K4, GSK3A, TRIO, CRADD, CAV1, LRRK2, IFIT2, REST, CDK5, HSF1, NMT1, ID3, RARB, IFT57, NODAL, NSMAF	321	577	16792	1.54124	1	1	0.992301
GOTERM_BP_ALL	GO:0000188~inactivation of MAPK activity	3	0.810811	0.0872226	DUSP3, CAV1, DUSP8	321	26	16792	6.03595	1	1	0.992301
GOTERM_BP_ALL	GO:0048640~negative regulation of developmental growth	5	1.35135	0.087383	SEMA6B, DRAXIN, GSK3A, CDK5, PTK2	321	88	16792	2.97225	1	1	0.992301
GOTERM_BP_ALL	GO:0009605~response to external stimulus	49	13.2432	0.0875673	DRAXIN, LRRK2, METRNL, FBXO22, IFIT2, KYNU, C3AR1, GAST, MBL2, SEMA6B, MAP2K4, RALBP1, ELMOD2, PRKCA, ZAP70, PELI1, TLR6, RAF1, CACTIN, CALCRL, CNP, DAPL1, SRF, CXCR5, PLD1, ADIPOR2, SNX4, EFNB1, IRAK1, HSF1, PLXNA1, SASH1, AP1M2, CRADD, CAV1, LY86, VAX1, TPBGL, PTK2, GPAM, STK24, CDK5, POLR3D, CYP1A2, NMT1, CALM3, TNFSF8, GRB2, CCL26	321	2073	16792	1.2365	1	1	0.992301
GOTERM_BP_ALL	GO:0048639~positive regulation of developmental growth	7	1.89189	0.0879954	YAP1, CRABP2, GPAM, NACA, SRF, HSF1, MAPT	321	161	16792	2.27441	1	1	0.992301
GOTERM_BP_ALL	GO:0050679~positive regulation of epithelial cell proliferation	7	1.89189	0.0879954	WDR48, CAV2, ODAM, AGGF1, PRKCA, NODAL, CCL26	321	161	16792	2.27441	1	1	0.992301
INTERPRO	IPR016135:Ubiquitin-conjugating enzyme/RWD-like	4	1.08108	0.0888646	UBE2Q1, UBE2R2, UBE2G2, UBE2J2	351	56	18559	3.77676	1	1	1
GOTERM_BP_ALL	GO:0070647~protein modification by small protein conjugation or removal	27	7.2973	0.0891711	OTUD4, WDR48, USP10, LRRK2, UBE2J2, FBXO22, UBE2Q1, UIMC1, SOCS7, SASH1, DAXX, HACE1, USP5, CAV1, KLHL21, UBE2G2, PTK2, KLHL20, RNF126, UBE2R2, CDK5, HECW1, MKRN1, PELI1, UBA3, UBA1, CACUL1	321	1032	16792	1.36862	1	1	0.992301
GOTERM_BP_ALL	GO:0010557~positive regulation of macromolecule biosynthetic process	39	10.5405	0.0892099	PPP1R15A, YAP1, CRTC2, CCNT2, BEX1, HEXB, SRF, RPS6KA4, YY1, LARP1, IRAK1, AKT2, ZMIZ2, HSF1, MYO6, UBTF, SMYD3, MTA2, HMGN3, ARHGEF11, MAP2K3, MAP2K4, ZBTB17, RBM14, TFE3, SAMD4A, MAPK15, HINFP, PKIB, REST, CDK7, NACA, ZNF516, RARB, TNFSF8, TLR6, RAF1, NODAL, NFE2L1	321	1597	16792	1.27749	1	1	0.992301
GOTERM_BP_ALL	GO:0008284~positive regulation of cell proliferation	23	6.21622	0.0895328	YAP1, SLC35F6, CALCRL, WDR48, ODAM, CAV2, GLP2R, PRKCA, PTK2, CRKL, APLN, ERN1, ZAP70, EFNB1, IRAK1, GPAM, NACA, PELI1, AGGF1, RARB, CACUL1, NODAL, CCL26	321	849	16792	1.41716	1	1	0.992301
GOTERM_CC_ALL	GO:0043235~receptor complex	11	2.97297	0.0898801	GABRA2, DDR1, PIGR, ZAP70, PTPRN2, CHRNA5, IRAK1, SACM1L, PLXNA1, TLR6, ACVR2B	341	328	18224	1.79229	1	1	0.978764
GOTERM_BP_ALL	GO:0006508~proteolysis	41	11.0811	0.0902941	OTUD4, GSK3A, WDR48, USP10, LRRK2, UBE2J2, FBXO22, CTSO, UIMC1, HSF1, C3AR1, AGA, IFT57, MBL2, MAP2K3, MAP2K4, HACE1, USP5, CRADD, CAV1, EDEM2, KLHL21, UBE2G2, PTK2, KLHL20, NSFL1C, REST, RNF126, NPLOC4, UBE2R2, CDK5, HECW1, KIAA0368, UBA3, CPE, FETUB, UBA1, RAF1, AGXT, CACUL1, NODAL	321	1693	16792	1.26685	1	1	0.992301
GOTERM_BP_ALL	GO:0080135~regulation of cellular response to stress	17	4.59459	0.0904299	PPP1R15A, MAP2K4, MAP3K3, DAXX, DUSP3, CAV1, LRRK2, EDEM2, DYRK1A, UBE2G2, ERN1, STK24, HSF1, UIMC1, HYOU1, TLR6, SASH1	321	581	16792	1.53063	1	1	0.992301
INTERPRO	IPR009097:RNA ligase/cyclic nucleotide phosphodiesterase	2	0.540541	0.0908132	CNP, LENG9	351	5	18559	21.1499	1	1	1
GOTERM_MF_ALL	GO:0000989~transcription factor activity, transcription factor binding	18	4.86486	0.0908167	YAP1, RBM14, DAXX, SFMBT1, SRF, UBP1, TAF5L, HINFP, YY1, HIRA, CDK7, NACA, POU2AF1, ZMIZ2, ID3, HDGF, MTA2, NFE2L1	333	606	16881	1.50575	1	1	0.975744
GOTERM_BP_ALL	GO:0009855~determination of bilateral symmetry	6	1.62162	0.0909466	SRF, MKS1, NPHP3, IFT57, ACVR2B, NODAL	321	125	16792	2.51095	1	1	0.992301
GOTERM_BP_ALL	GO:0051851~modification by host of symbiont morphology or physiology	4	1.08108	0.0909803	REST, VAPB, CAV2, MBL2	321	56	16792	3.73654	1	1	0.992301
GOTERM_BP_ALL	GO:0006360~transcription from RNA polymerase I promoter	4	1.08108	0.0909803	PPP1R15A, CDK7, UBTF, GTF2H5	321	56	16792	3.73654	1	1	0.992301
GOTERM_BP_ALL	GO:0006940~regulation of smooth muscle contraction	4	1.08108	0.0909803	CALCRL, CTTN, SRF, CAV1	321	56	16792	3.73654	1	1	0.992301
GOTERM_BP_ALL	GO:0030072~peptide hormone secretion	9	2.43243	0.0910114	GLP1R, REST, PTPRN2, UBE2Q1, PRKCA, RAF1, HMGN3, ACVR2B, APLN	321	241	16792	1.95354	1	1	0.992301
GOTERM_BP_ALL	GO:0060828~regulation of canonical Wnt signaling pathway	9	2.43243	0.0910114	YAP1, AMER2, DRAXIN, GSK3A, CAV1, LRRK2, HECW1, MKS1, NPHP3	321	241	16792	1.95354	1	1	0.992301
INTERPRO	IPR001173:Glycosyl transferase, family 2	3	0.810811	0.0914358	GALNT7, WBSCR17, GALNT2	351	27	18559	5.87496	1	1	1
INTERPRO	IPR000086:NUDIX hydrolase domain	3	0.810811	0.0914358	NUDT21, NUDT19, NUDT6	351	27	18559	5.87496	1	1	1
GOTERM_BP_ALL	GO:0060161~positive regulation of dopamine receptor signaling pathway	2	0.540541	0.091731	CAV2, LRRK2	321	5	16792	20.9246	1	1	0.992301
GOTERM_BP_ALL	GO:1901228~positive regulation of transcription from RNA polymerase II promoter involved in heart development	2	0.540541	0.091731	NACA, SRF	321	5	16792	20.9246	1	1	0.992301
GOTERM_BP_ALL	GO:0070836~caveola assembly	2	0.540541	0.091731	CAV2, CAV1	321	5	16792	20.9246	1	1	0.992301
GOTERM_BP_ALL	GO:0046874~quinolinate metabolic process	2	0.540541	0.091731	KYNU, ACMSD	321	5	16792	20.9246	1	1	0.992301
GOTERM_BP_ALL	GO:0044791~positive regulation by host of viral release from host cell	2	0.540541	0.091731	VAPB, CAV2	321	5	16792	20.9246	1	1	0.992301
GOTERM_BP_ALL	GO:0044789~modulation by host of viral release from host cell	2	0.540541	0.091731	VAPB, CAV2	321	5	16792	20.9246	1	1	0.992301
GOTERM_MF_ALL	GO:0046875~ephrin receptor binding	3	0.810811	0.0920295	EFNB1, CDK5, GRB2	333	26	16881	5.84927	1	1	0.975744
GOTERM_BP_ALL	GO:0097190~apoptotic signaling pathway	17	4.59459	0.0927194	YAP1, PPP1R15A, SLC35F6, DAXX, GSK3A, CRADD, DAPL1, PARP2, CAV1, LRRK2, PRKCA, ERN1, CTTN, STK24, NMT1, HYOU1, RAF1	321	583	16792	1.52538	1	1	0.992301
GOTERM_BP_ALL	GO:1901360~organic cyclic compound metabolic process	130	35.1351	0.092949	CARS, CRTC2, CCNT2, PDCD7, PRDM5, UBP1, TSEN2, SOX21, RPS6KA4, YY1, ALKBH5, IYD, ZSCAN30, SPATA22, KHSRP, ZMIZ2, BBX, HMGN3, MAP2K3, MAP2K4, DAXX, RBFOX1, KDM2A, SFMBT1, C8ORF4, DYRK1A, PRKCA, LEMD2, ERN1, ZNF318, ZNF316, CCDC86, ZSCAN25, RAF1, SLC27A2, ZNF792, BEX1, CALCRL, CRABP2, CNP, HOXD1, CDCA7, TAF5L, ACMSD, DHX32, IRAK1, MYO6, DHX37, SAFB2, NPHP3, ZNF787, SMYD3, ZBTB17, ZNF384, HACE1, XRC…	321	6149	16792	1.10595	1	1	0.992301
GOTERM_BP_ALL	GO:0060314~regulation of ryanodine-sensitive calcium-release channel activity	3	0.810811	0.0930568	JPH2, HRC, CALM3	321	27	16792	5.81239	1	1	0.992301
GOTERM_BP_ALL	GO:1903513~endoplasmic reticulum to cytosol transport	3	0.810811	0.0930568	NPLOC4, EDEM2, UBE2G2	321	27	16792	5.81239	1	1	0.992301
GOTERM_BP_ALL	GO:0010644~cell communication by electrical coupling	3	0.810811	0.0930568	CAV1, HRC, CALM3	321	27	16792	5.81239	1	1	0.992301
GOTERM_BP_ALL	GO:0030970~retrograde protein transport, ER to cytosol	3	0.810811	0.0930568	NPLOC4, EDEM2, UBE2G2	321	27	16792	5.81239	1	1	0.992301
GOTERM_BP_ALL	GO:0009799~specification of symmetry	6	1.62162	0.0933136	SRF, MKS1, NPHP3, IFT57, ACVR2B, NODAL	321	126	16792	2.49103	1	1	0.992301
GOTERM_MF_ALL	GO:0019787~ubiquitin-like protein transferase activity	14	3.78378	0.0938918	HACE1, KLHL21, UBE2G2, UBE2J2, FBXO22, KLHL20, RNF126, UBE2Q1, UBE2R2, HECW1, MKRN1, PELI1, UBA1, CACUL1	333	439	16881	1.61666	1	1	0.975744
GOTERM_CC_ALL	GO:0012506~vesicle membrane	15	4.05405	0.0942527	GABRA2, PTPRN2, CAV2, CAV1, LRRK2, SYPL2, RAB22A, RAB31, MYO6, CPE, GRB2, AP3S1, TLR6, SEC24C, AP1M2	341	507	18224	1.58115	1	1	0.978764
GOTERM_MF_ALL	GO:0005329~dopamine transmembrane transporter activity	2	0.540541	0.0945536	SLC22A1, SLC6A2	333	5	16881	20.2775	1	1	0.975744
GOTERM_BP_ALL	GO:0048585~negative regulation of response to stimulus	34	9.18919	0.0951795	PPP1R15A, YAP1, SLC35F6, AMER2, DRAXIN, GSK3A, CALCRL, USP10, LRRK2, METRNL, STK38, NPHP3, SOCS7, SEMA6B, DUSP3, CAV2, CAV1, DYRK1A, C8ORF4, IFT80, UBE2G2, DUSP8, LEMD2, RNF126, CTTN, HECW1, GRB2, SPRY1, HYOU1, CALM3, NF2, RAF1, CACTIN, NODAL	321	1369	16792	1.29919	1	1	0.992301
GOTERM_BP_ALL	GO:1902532~negative regulation of intracellular signal transduction	14	3.78378	0.0953778	GSK3A, DUSP3, USP10, CAV1, LRRK2, DYRK1A, DUSP8, LEMD2, STK38, CALM3, SPRY1, HYOU1, NF2, SOCS7	321	454	16792	1.61313	1	1	0.992301
REACTOME_PATHWAY	R-HSA-381038:R-HSA-381038	4	1.08108	0.0956466	ZBTB17, GSK3A, HDGF, HYOU1	178	56	9075	3.64165	1	1	1
GOTERM_BP_ALL	GO:0045766~positive regulation of angiogenesis	6	1.62162	0.095712	CYSLTR2, C3AR1, AGGF1, PRKCA, SASH1, NODAL	321	127	16792	2.47141	1	1	0.992301
GOTERM_BP_ALL	GO:0071901~negative regulation of protein serine/threonine kinase activity	6	1.62162	0.095712	PKIB, DUSP3, CAV1, STK38, SPRY1, DUSP8	321	127	16792	2.47141	1	1	0.992301
GOTERM_CC_ALL	GO:0044438~microbody part	5	1.35135	0.0961647	EHHADH, NUDT19, AGXT, SLC27A2, PAOX	341	93	18224	2.87327	1	1	0.978764
GOTERM_CC_ALL	GO:0044439~peroxisomal part	5	1.35135	0.0961647	EHHADH, NUDT19, AGXT, SLC27A2, PAOX	341	93	18224	2.87327	1	1	0.978764
GOTERM_CC_ALL	GO:0000428~DNA-directed RNA polymerase complex	6	1.62162	0.0964552	CDK7, POLR3D, MYO6, INTS8, GTF2H5, TAF5L	341	130	18224	2.46659	1	1	0.978764
GOTERM_CC_ALL	GO:0055029~nuclear DNA-directed RNA polymerase complex	6	1.62162	0.0964552	CDK7, POLR3D, MYO6, INTS8, GTF2H5, TAF5L	341	130	18224	2.46659	1	1	0.978764
GOTERM_MF_ALL	GO:0051020~GTPase binding	11	2.97297	0.0968988	TBCK, RALBP1, DIAPH2, ACAP2, YIPF1, HACE1, CAV1, CDC42EP4, LRRK2, MICAL3, RAF1	333	316	16881	1.76465	1	1	0.975744
GOTERM_CC_ALL	GO:0031300~intrinsic component of organelle membrane	7	1.89189	0.0972255	GABRA2, GALNT2, CHCHD6, SYPL2, SLC27A2, LEMD2, TMEM70	341	169	18224	2.21361	1	1	0.978764
GOTERM_MF_ALL	GO:0000988~transcription factor activity, protein binding	18	4.86486	0.0972663	YAP1, RBM14, DAXX, SFMBT1, SRF, UBP1, TAF5L, HINFP, YY1, HIRA, CDK7, NACA, POU2AF1, ZMIZ2, ID3, HDGF, MTA2, NFE2L1	333	612	16881	1.49099	1	1	0.975744
INTERPRO	IPR015797:NUDIX hydrolase domain-like	3	0.810811	0.0972872	NUDT21, NUDT19, NUDT6	351	28	18559	5.66514	1	1	1
INTERPRO	IPR001879:GPCR, family 2, extracellular hormone receptor domain	3	0.810811	0.0972872	GLP1R, CALCRL, GLP2R	351	28	18559	5.66514	1	1	1
GOTERM_MF_ALL	GO:0005070~SH3/SH2 adaptor activity	4	1.08108	0.0977346	GRB2, ARHGAP6, SKAP2, CRKL	333	56	16881	3.62098	1	1	0.975744
GOTERM_BP_ALL	GO:0010563~negative regulation of phosphorus metabolic process	16	4.32432	0.0981942	PPP1R15A, DUSP3, CAV1, LRRK2, MLLT1, PRKCA, DUSP8, LEMD2, PKIB, STK38, CALM3, SPRY1, NF2, SMYD3, CACTIN, SOCS7	321	544	16792	1.53857	1	1	0.992301
GOTERM_BP_ALL	GO:0045936~negative regulation of phosphate metabolic process	16	4.32432	0.0981942	PPP1R15A, DUSP3, CAV1, LRRK2, MLLT1, PRKCA, DUSP8, LEMD2, PKIB, STK38, CALM3, SPRY1, NF2, SMYD3, CACTIN, SOCS7	321	544	16792	1.53857	1	1	0.992301
GOTERM_BP_ALL	GO:0070059~intrinsic apoptotic signaling pathway in response to endoplasmic reticulum stress	4	1.08108	0.0985758	ERN1, PPP1R15A, LRRK2, HYOU1	321	58	16792	3.60769	1	1	0.992301
GOTERM_BP_ALL	GO:0051702~interaction with symbiont	4	1.08108	0.0985758	REST, VAPB, CAV2, MBL2	321	58	16792	3.60769	1	1	0.992301
GOTERM_BP_ALL	GO:0071479~cellular response to ionizing radiation	4	1.08108	0.0985758	YAP1, XRCC5, GRB2, GTF2H5	321	58	16792	3.60769	1	1	0.992301
GOTERM_BP_ALL	GO:1904292~regulation of ERAD pathway	3	0.810811	0.0990004	CAV1, EDEM2, UBE2G2	321	28	16792	5.60481	1	1	0.992301
GOTERM_BP_ALL	GO:0012501~programmed cell death	44	11.8919	0.0993461	PPP1R15A, YAP1, SLC35F6, DRAXIN, GSK3A, TRIO, PDCD7, DAPL1, LRRK2, CDCA7, IFIT2, C3ORF38, EEF2K, IRAK1, AKT2, HSF1, MYO18A, IFT57, ARHGEF11, MAP2K4, DAXX, CRADD, PARP2, CAV1, LY86, C8ORF4, PRKCA, PTK2, KLHL20, ERN1, REST, GPAM, CTTN, STK24, CDK5, NACA, NMT1, ID3, RARB, HYOU1, TNFSF8, RAF1, NODAL, NSMAF	321	1852	16792	1.24282	1	1	0.992301

## Sheet: DAVID functional clustering
Annotation Cluster 1	Enrichment Score: 4.217036086969482
Category	Term	Count	%	PValue	Genes	List Total	Pop Hits	Pop Total	Fold Enrichment	Bonferroni	Benjamini	FDR
UP_KEYWORDS	Serine/threonine-protein kinase	26	7.02703	5.17782e-08	GSK3A, TRIO, LRRK2, PRKX, MYLK4, RPS6KA4, EEF2K, IRAK1, AKT2, STK38, MAP4K3, MAP2K3, MAP2K4, CSNK1G3, MAP3K3, DYRK1A, LMTK2, PRKCA, MAPK15, ACVR2B, ERN1, CDK7, STK24, CDK5, FAM20C, RAF1	370	393	20581	3.67998	1.60511e-05	8.05152e-06	7.74085e-06
UP_KEYWORDS	Transferase	59	15.9459	1.70661e-06	DDR1, B4GALT3, DGKE, GSK3A, TRIO, LRRK2, PRDM5, ZDHHC5, MYLK4, RPS6KA4, EEF2K, UBE2Q1, AKT2, PIP4K2B, MAP2K3, MAP2K4, CSNK1G3, KDM2A, GSTO2, PARP2, BHMT2, DYRK1A, LMTK2, PRKCA, MAT1A, ERN1, TPST1, ZAP70, WBSCR17, UBE2R2, HECW1, FAM20C, RAF1, AGXT, PRPS2, GLT8D1, PRKX, UBE2J2, PGS1, IRAK1, STK38, SMYD3, MAP4K3, GALNT7, MAP3K3, ICMT, HACE1, GALNT2, UBE2G2, MAPK15, ACVR2B, PTK2, CDK7, GPAM, STK24, C…	370	1708	20581	1.92145	0.00052891	0.000154746	0.000148776
UP_KEYWORDS	ATP-binding	51	13.7838	1.99031e-06	DDR1, CARS, DGKE, GSK3A, TRIO, MCM8, LRRK2, MYLK4, RPS6KA4, EEF2K, UBE2Q1, AKT2, MYO18A, PIP4K2B, MAP2K3, MAP2K4, CSNK1G3, DYRK1A, LMTK2, PRKCA, MAT1A, ERN1, ZAP70, UBE2R2, FAM20C, RAF1, SLC27A2, PRPS2, ATP10D, PRKX, UBE2J2, PGS1, DHX32, IRAK1, MYO6, STK38, DHX37, MAP4K3, MAP3K3, XRCC5, UBE2G2, MAPK15, ACVR2B, PTK2, WARS2, CDK7, STK24, CDK5, UBA3, UBA1, HYOU1	370	1391	20581	2.03943	0.000616806	0.000154746	0.000148776
UP_KEYWORDS	Kinase	33	8.91892	3.85561e-06	PRPS2, DDR1, DGKE, GSK3A, TRIO, LRRK2, PRKX, MYLK4, RPS6KA4, EEF2K, IRAK1, AKT2, STK38, PIP4K2B, MAP4K3, MAP2K3, MAP2K4, CSNK1G3, MAP3K3, DYRK1A, LMTK2, PRKCA, MAPK15, ACVR2B, PTK2, ERN1, ZAP70, CDK7, STK24, CDK5, FAM20C, CALM3, RAF1	370	735	20581	2.49742	0.00119453	0.000239819	0.000230565
UP_KEYWORDS	Nucleotide-binding	59	15.9459	7.04039e-06	DDR1, CARS, DGKE, GSK3A, TRIO, MCM8, LRRK2, RAB22A, MYLK4, RPS6KA4, EEF2K, UBE2Q1, AKT2, MYO18A, PIP4K2B, MAP2K3, MAP2K4, CSNK1G3, RAB2B, DYRK1A, LMTK2, PRKCA, MAT1A, SEPT5, ERN1, ZAP70, RAB31, UBE2R2, EHHADH, FAM20C, RAF1, SLC27A2, PRPS2, ATP10D, AGAP1, PRKX, UBE2J2, PGS1, DHX32, IRAK1, MYO6, STK38, DHX37, MAP4K3, MAP3K3, XRCC5, UBE2G2, MAPK15, ACVR2B, PTK2, WARS2, CDK7, STK24, CDK5, UBA3, UBA1,…	370	1788	20581	1.83548	0.00218015	0.000364927	0.000350846
INTERPRO	IPR000719:Protein kinase, catalytic domain	28	7.56757	6.265e-07	DDR1, GSK3A, TRIO, LRRK2, PRKX, MYLK4, RPS6KA4, IRAK1, AKT2, STK38, MAP4K3, MAP2K3, MAP2K4, CSNK1G3, MAP3K3, DYRK1A, LMTK2, PRKCA, MAPK15, ACVR2B, PTK2, ERN1, ZAP70, TBCK, CDK7, STK24, CDK5, RAF1	351	487	18559	3.04002	0.000448474	0.000378026	0.000378026
INTERPRO	IPR011009:Protein kinase-like domain	29	7.83784	1.05594e-06	DDR1, GSK3A, TRIO, LRRK2, PRKX, MYLK4, RPS6KA4, EEF2K, IRAK1, AKT2, STK38, MAP4K3, MAP2K3, MAP2K4, CSNK1G3, MAP3K3, DYRK1A, LMTK2, PRKCA, MAPK15, ACVR2B, PTK2, ERN1, ZAP70, TBCK, CDK7, STK24, CDK5, RAF1	351	531	18559	2.88769	0.000755766	0.000378026	0.000378026
GOTERM_MF_ALL	GO:0004674~protein serine/threonine kinase activity	27	7.2973	1.13308e-06	GSK3A, CCNT2, TRIO, LRRK2, PRKX, MYLK4, RPS6KA4, EEF2K, IRAK1, AKT2, STK38, MAP4K3, MAP2K3, MAP2K4, CSNK1G3, MAP3K3, DYRK1A, LMTK2, PRKCA, MAPK15, ACVR2B, ERN1, CDK7, STK24, CDK5, FAM20C, RAF1	333	453	16881	3.02148	0.00102831	0.00102883	0.00100277
INTERPRO	IPR017441:Protein kinase, ATP binding site	22	5.94595	1.24394e-05	MAP2K3, MAP2K4, CSNK1G3, GSK3A, LRRK2, DYRK1A, LMTK2, PRKCA, PRKX, MAPK15, PTK2, MYLK4, RPS6KA4, ZAP70, CDK7, IRAK1, STK24, CDK5, AKT2, STK38, RAF1, MAP4K3	351	381	18559	3.05313	0.00886711	0.00296887	0.00296887
GOTERM_MF_ALL	GO:0016773~phosphotransferase activity, alcohol group as acceptor	35	9.45946	1.36632e-05	DDR1, DGKE, GSK3A, CCNT2, TRIO, LRRK2, PRKX, MYLK4, RPS6KA4, EEF2K, IRAK1, AKT2, STK38, PIP4K2B, MAP4K3, MAP2K3, MAP2K4, CSNK1G3, MAP3K3, DYRK1A, LMTK2, PRKCA, MAPK15, ACVR2B, PTK2, ERN1, ZAP70, TBCK, CDK7, STK24, CDK5, FAM20C, GRB2, CALM3, RAF1	333	784	16881	2.26311	0.0123296	0.00449397	0.00438014
GOTERM_MF_ALL	GO:0004672~protein kinase activity	31	8.37838	1.48479e-05	DDR1, GSK3A, CCNT2, TRIO, LRRK2, PRKX, MYLK4, RPS6KA4, EEF2K, IRAK1, AKT2, STK38, MAP4K3, MAP2K3, MAP2K4, CSNK1G3, MAP3K3, DYRK1A, LMTK2, PRKCA, MAPK15, ACVR2B, PTK2, ERN1, ZAP70, TBCK, CDK7, STK24, CDK5, FAM20C, RAF1	333	652	16881	2.41028	0.0133915	0.00449397	0.00438014
INTERPRO	IPR008271:Serine/threonine-protein kinase, active site	19	5.13514	2.87436e-05	MAP2K3, MAP2K4, CSNK1G3, GSK3A, TRIO, LRRK2, DYRK1A, PRKCA, PRKX, ACVR2B, MYLK4, ERN1, RPS6KA4, CDK7, IRAK1, CDK5, AKT2, STK38, RAF1	351	312	18559	3.21993	0.0203704	0.00514511	0.00514511
GOTERM_MF_ALL	GO:0032559~adenyl ribonucleotide binding	54	14.5946	3.4471e-05	DDR1, CARS, DGKE, GSK3A, TRIO, MCM8, LRRK2, MYLK4, RPS6KA4, EEF2K, UBE2Q1, AKT2, MYO18A, PIP4K2B, MAP2K3, MAP2K4, CSNK1G3, DYRK1A, LMTK2, PRKCA, MAT1A, ERN1, ZAP70, UBE2R2, FAM20C, RAF1, SLC27A2, PRPS2, ATP10D, PRKX, UBE2J2, PGS1, DHX32, P2RY4, IRAK1, MYO6, STK38, DHX37, MAP4K3, MAP3K3, XRCC5, UBE2G2, MAPK15, ACVR2B, PTK2, WARS2, TBCK, CDK7, STK24, CDK5, UBA3, UBA1, HYOU1, HCN2	333	1531	16881	1.78802	0.0308154	0.00551303	0.00537339
GOTERM_MF_ALL	GO:0005524~ATP binding	53	14.3243	3.65085e-05	DDR1, CARS, DGKE, GSK3A, TRIO, MCM8, LRRK2, MYLK4, RPS6KA4, EEF2K, UBE2Q1, AKT2, MYO18A, PIP4K2B, MAP2K3, MAP2K4, CSNK1G3, DYRK1A, LMTK2, PRKCA, MAT1A, ERN1, ZAP70, UBE2R2, FAM20C, RAF1, SLC27A2, PRPS2, ATP10D, PRKX, UBE2J2, PGS1, DHX32, P2RY4, IRAK1, MYO6, STK38, DHX37, MAP4K3, MAP3K3, XRCC5, UBE2G2, MAPK15, ACVR2B, PTK2, WARS2, TBCK, CDK7, STK24, CDK5, UBA3, UBA1, HYOU1	333	1495	16881	1.79717	0.0326069	0.00551303	0.00537339
GOTERM_MF_ALL	GO:0030554~adenyl nucleotide binding	54	14.5946	4.15542e-05	DDR1, CARS, DGKE, GSK3A, TRIO, MCM8, LRRK2, MYLK4, RPS6KA4, EEF2K, UBE2Q1, AKT2, MYO18A, PIP4K2B, MAP2K3, MAP2K4, CSNK1G3, DYRK1A, LMTK2, PRKCA, MAT1A, ERN1, ZAP70, UBE2R2, FAM20C, RAF1, SLC27A2, PRPS2, ATP10D, PRKX, UBE2J2, PGS1, DHX32, P2RY4, IRAK1, MYO6, STK38, DHX37, MAP4K3, MAP3K3, XRCC5, UBE2G2, MAPK15, ACVR2B, PTK2, WARS2, TBCK, CDK7, STK24, CDK5, UBA3, UBA1, HYOU1, HCN2	333	1542	16881	1.77527	0.037029	0.00551303	0.00537339
GOTERM_MF_ALL	GO:0036094~small molecule binding	79	21.3514	4.25014e-05	DDR1, CARS, DGKE, GSK3A, TRIO, MCM8, LRRK2, PLOD3, RAB22A, MYLK4, RPS6KA4, EEF2K, UBE2Q1, AKT2, MYO18A, PIP4K2B, MBL2, MAP2K3, MAP2K4, CSNK1G3, RAB2B, RBM17, RBFOX1, RBM14, STARD6, DYRK1A, LMTK2, PRKCA, MAT1A, PRODH2, SEPT5, THNSL2, ERN1, ZAP70, RAB31, UBE2R2, EHHADH, FAM20C, RAF1, SLC27A2, PRPS2, CRABP2, CNP, ATP10D, AGAP1, PRKX, UBE2J2, PGS1, DHX32, P2RY4, IRAK1, MYO6, STK38, DHX37, SAFB2, MAP4…	333	2571	16881	1.55768	0.0378569	0.00551303	0.00537339
GOTERM_MF_ALL	GO:0016740~transferase activity	75	20.2703	8.54553e-05	DDR1, B4GALT3, DGKE, GSK3A, CCNT2, TRIO, HEXB, LRRK2, PRDM5, ZDHHC5, PLOD3, FBXO22, MYLK4, RPS6KA4, EEF2K, UBE2Q1, AKT2, PIP4K2B, MAP2K3, MAP2K4, CSNK1G3, KDM2A, GSTO2, PARP2, BHMT2, DYRK1A, LMTK2, PRKCA, MAT1A, ERN1, TPST1, ZAP70, WBSCR17, RNF126, UBE2R2, HECW1, PELI1, FAM20C, RAF1, AGXT, CACUL1, PRPS2, GLT8D1, PRKX, UBE2J2, TAF5L, PGS1, IRAK1, STK38, SMYD3, MAP4K3, GALNT7, MAP3K3, ICMT, HACE1, …	333	2453	16881	1.54995	0.0746624	0.00969917	0.00945349
GOTERM_MF_ALL	GO:0016301~kinase activity	36	9.72973	0.000157908	PRPS2, DDR1, DGKE, GSK3A, CCNT2, TRIO, LRRK2, PRKX, MYLK4, RPS6KA4, EEF2K, IRAK1, AKT2, STK38, PIP4K2B, MAP4K3, MAP2K3, MAP2K4, CSNK1G3, MAP3K3, DYRK1A, LMTK2, PRKCA, MAPK15, ACVR2B, PTK2, ERN1, ZAP70, TBCK, CDK7, STK24, CDK5, FAM20C, GRB2, CALM3, RAF1	333	924	16881	1.97508	0.133586	0.0105736	0.0103058
GOTERM_MF_ALL	GO:0035639~purine ribonucleoside triphosphate binding	59	15.9459	0.000190124	DDR1, CARS, DGKE, GSK3A, TRIO, MCM8, LRRK2, RAB22A, MYLK4, RPS6KA4, EEF2K, UBE2Q1, AKT2, MYO18A, PIP4K2B, MAP2K3, MAP2K4, CSNK1G3, RAB2B, DYRK1A, LMTK2, PRKCA, MAT1A, SEPT5, ERN1, ZAP70, RAB31, UBE2R2, EHHADH, FAM20C, RAF1, SLC27A2, PRPS2, ATP10D, AGAP1, PRKX, UBE2J2, PGS1, DHX32, P2RY4, IRAK1, MYO6, STK38, DHX37, MAP4K3, MAP3K3, XRCC5, UBE2G2, MAPK15, ACVR2B, PTK2, WARS2, TBCK, CDK7, STK24, CDK5…	333	1841	16881	1.62462	0.158567	0.0105736	0.0103058
GOTERM_MF_ALL	GO:0032555~purine ribonucleotide binding	60	16.2162	0.000195244	DDR1, CARS, DGKE, GSK3A, TRIO, MCM8, LRRK2, RAB22A, MYLK4, RPS6KA4, EEF2K, UBE2Q1, AKT2, MYO18A, PIP4K2B, MAP2K3, MAP2K4, CSNK1G3, RAB2B, DYRK1A, LMTK2, PRKCA, MAT1A, SEPT5, ERN1, ZAP70, RAB31, UBE2R2, EHHADH, FAM20C, RAF1, SLC27A2, PRPS2, ATP10D, AGAP1, PRKX, UBE2J2, PGS1, DHX32, P2RY4, IRAK1, MYO6, STK38, DHX37, MAP4K3, MAP3K3, XRCC5, UBE2G2, MAPK15, ACVR2B, PTK2, WARS2, TBCK, CDK7, STK24, CDK5…	333	1884	16881	1.61445	0.162471	0.0105736	0.0103058
GOTERM_MF_ALL	GO:0000166~nucleotide binding	72	19.4595	0.000195613	DDR1, CARS, DGKE, GSK3A, TRIO, MCM8, LRRK2, RAB22A, MYLK4, RPS6KA4, EEF2K, UBE2Q1, AKT2, MYO18A, PIP4K2B, MAP2K3, MAP2K4, CSNK1G3, RAB2B, RBM17, RBFOX1, RBM14, DYRK1A, LMTK2, PRKCA, MAT1A, PRODH2, SEPT5, ERN1, ZAP70, RAB31, UBE2R2, EHHADH, FAM20C, RAF1, SLC27A2, PRPS2, CNP, ATP10D, AGAP1, PRKX, UBE2J2, PGS1, DHX32, P2RY4, IRAK1, MYO6, STK38, DHX37, SAFB2, MAP4K3, MAP3K3, XRCC5, MICAL3, UBE2G2, MA…	333	2389	16881	1.52781	0.162751	0.0105736	0.0103058
GOTERM_MF_ALL	GO:1901265~nucleoside phosphate binding	72	19.4595	0.0001981	DDR1, CARS, DGKE, GSK3A, TRIO, MCM8, LRRK2, RAB22A, MYLK4, RPS6KA4, EEF2K, UBE2Q1, AKT2, MYO18A, PIP4K2B, MAP2K3, MAP2K4, CSNK1G3, RAB2B, RBM17, RBFOX1, RBM14, DYRK1A, LMTK2, PRKCA, MAT1A, PRODH2, SEPT5, ERN1, ZAP70, RAB31, UBE2R2, EHHADH, FAM20C, RAF1, SLC27A2, PRPS2, CNP, ATP10D, AGAP1, PRKX, UBE2J2, PGS1, DHX32, P2RY4, IRAK1, MYO6, STK38, DHX37, SAFB2, MAP4K3, MAP3K3, XRCC5, MICAL3, UBE2G2, MA…	333	2390	16881	1.52717	0.16464	0.0105736	0.0103058
GOTERM_MF_ALL	GO:0032550~purine ribonucleoside binding	59	15.9459	0.000220699	DDR1, CARS, DGKE, GSK3A, TRIO, MCM8, LRRK2, RAB22A, MYLK4, RPS6KA4, EEF2K, UBE2Q1, AKT2, MYO18A, PIP4K2B, MAP2K3, MAP2K4, CSNK1G3, RAB2B, DYRK1A, LMTK2, PRKCA, MAT1A, SEPT5, ERN1, ZAP70, RAB31, UBE2R2, EHHADH, FAM20C, RAF1, SLC27A2, PRPS2, ATP10D, AGAP1, PRKX, UBE2J2, PGS1, DHX32, P2RY4, IRAK1, MYO6, STK38, DHX37, MAP4K3, MAP3K3, XRCC5, UBE2G2, MAPK15, ACVR2B, PTK2, WARS2, TBCK, CDK7, STK24, CDK5…	333	1850	16881	1.61672	0.181611	0.0105736	0.0103058
GOTERM_MF_ALL	GO:0001883~purine nucleoside binding	59	15.9459	0.000229078	DDR1, CARS, DGKE, GSK3A, TRIO, MCM8, LRRK2, RAB22A, MYLK4, RPS6KA4, EEF2K, UBE2Q1, AKT2, MYO18A, PIP4K2B, MAP2K3, MAP2K4, CSNK1G3, RAB2B, DYRK1A, LMTK2, PRKCA, MAT1A, SEPT5, ERN1, ZAP70, RAB31, UBE2R2, EHHADH, FAM20C, RAF1, SLC27A2, PRPS2, ATP10D, AGAP1, PRKX, UBE2J2, PGS1, DHX32, P2RY4, IRAK1, MYO6, STK38, DHX37, MAP4K3, MAP3K3, XRCC5, UBE2G2, MAPK15, ACVR2B, PTK2, WARS2, TBCK, CDK7, STK24, CDK5…	333	1853	16881	1.6141	0.187814	0.0105736	0.0103058
GOTERM_MF_ALL	GO:0032549~ribonucleoside binding	59	15.9459	0.000229078	DDR1, CARS, DGKE, GSK3A, TRIO, MCM8, LRRK2, RAB22A, MYLK4, RPS6KA4, EEF2K, UBE2Q1, AKT2, MYO18A, PIP4K2B, MAP2K3, MAP2K4, CSNK1G3, RAB2B, DYRK1A, LMTK2, PRKCA, MAT1A, SEPT5, ERN1, ZAP70, RAB31, UBE2R2, EHHADH, FAM20C, RAF1, SLC27A2, PRPS2, ATP10D, AGAP1, PRKX, UBE2J2, PGS1, DHX32, P2RY4, IRAK1, MYO6, STK38, DHX37, MAP4K3, MAP3K3, XRCC5, UBE2G2, MAPK15, ACVR2B, PTK2, WARS2, TBCK, CDK7, STK24, CDK5…	333	1853	16881	1.6141	0.187814	0.0105736	0.0103058
GOTERM_MF_ALL	GO:0017076~purine nucleotide binding	60	16.2162	0.000235095	DDR1, CARS, DGKE, GSK3A, TRIO, MCM8, LRRK2, RAB22A, MYLK4, RPS6KA4, EEF2K, UBE2Q1, AKT2, MYO18A, PIP4K2B, MAP2K3, MAP2K4, CSNK1G3, RAB2B, DYRK1A, LMTK2, PRKCA, MAT1A, SEPT5, ERN1, ZAP70, RAB31, UBE2R2, EHHADH, FAM20C, RAF1, SLC27A2, PRPS2, ATP10D, AGAP1, PRKX, UBE2J2, PGS1, DHX32, P2RY4, IRAK1, MYO6, STK38, DHX37, MAP4K3, MAP3K3, XRCC5, UBE2G2, MAPK15, ACVR2B, PTK2, WARS2, TBCK, CDK7, STK24, CDK5…	333	1897	16881	1.60339	0.192241	0.0105736	0.0103058
GOTERM_MF_ALL	GO:0032553~ribonucleotide binding	60	16.2162	0.000247096	DDR1, CARS, DGKE, GSK3A, TRIO, MCM8, LRRK2, RAB22A, MYLK4, RPS6KA4, EEF2K, UBE2Q1, AKT2, MYO18A, PIP4K2B, MAP2K3, MAP2K4, CSNK1G3, RAB2B, DYRK1A, LMTK2, PRKCA, MAT1A, SEPT5, ERN1, ZAP70, RAB31, UBE2R2, EHHADH, FAM20C, RAF1, SLC27A2, PRPS2, ATP10D, AGAP1, PRKX, UBE2J2, PGS1, DHX32, P2RY4, IRAK1, MYO6, STK38, DHX37, MAP4K3, MAP3K3, XRCC5, UBE2G2, MAPK15, ACVR2B, PTK2, WARS2, TBCK, CDK7, STK24, CDK5…	333	1900	16881	1.60085	0.200997	0.0105736	0.0103058
GOTERM_MF_ALL	GO:0001882~nucleoside binding	59	15.9459	0.000255989	DDR1, CARS, DGKE, GSK3A, TRIO, MCM8, LRRK2, RAB22A, MYLK4, RPS6KA4, EEF2K, UBE2Q1, AKT2, MYO18A, PIP4K2B, MAP2K3, MAP2K4, CSNK1G3, RAB2B, DYRK1A, LMTK2, PRKCA, MAT1A, SEPT5, ERN1, ZAP70, RAB31, UBE2R2, EHHADH, FAM20C, RAF1, SLC27A2, PRPS2, ATP10D, AGAP1, PRKX, UBE2J2, PGS1, DHX32, P2RY4, IRAK1, MYO6, STK38, DHX37, MAP4K3, MAP3K3, XRCC5, UBE2G2, MAPK15, ACVR2B, PTK2, WARS2, TBCK, CDK7, STK24, CDK5…	333	1860	16881	1.60803	0.207425	0.0105736	0.0103058
GOTERM_MF_ALL	GO:0097159~organic cyclic compound binding	151	40.8108	0.000256189	CARS, OTUD4, DGKE, TRIO, CCNT2, ZFAND3, PRDM5, UBP1, TSEN2, SOX21, IFIT2, CRKL, MYLK4, RPS6KA4, YY1, ALKBH5, ZSCAN30, KHSRP, AKT2, BBX, PIP4K2B, HMGN3, MAP2K3, MAP2K4, CSNK1G3, RAB2B, RBFOX1, KDM2A, STARD6, DYRK1A, LMTK2, PRKCA, MAT1A, LEMD2, ERN1, RAB31, GRWD1, ZNF318, ZNF316, CCDC86, ZSCAN25, RAF1, SLC27A2, ZNF792, CNP, HOXD1, AGAP1, UBFD1, UBE2J2, PGS1, LARP1, DHX32, IRAK1, MYO6, STK38, DHX37,…	333	6052	16881	1.26483	0.207569	0.0105736	0.0103058
GOTERM_MF_ALL	GO:1901363~heterocyclic compound binding	149	40.2703	0.00029451	CARS, OTUD4, DGKE, TRIO, CCNT2, ZFAND3, PRDM5, UBP1, TSEN2, SOX21, IFIT2, CRKL, MYLK4, RPS6KA4, YY1, ALKBH5, ZSCAN30, KHSRP, AKT2, BBX, PIP4K2B, HMGN3, MAP2K3, MAP2K4, CSNK1G3, RAB2B, RBFOX1, KDM2A, DYRK1A, LMTK2, PRKCA, MAT1A, LEMD2, ERN1, RAB31, GRWD1, ZNF318, ZNF316, CCDC86, ZSCAN25, RAF1, SLC27A2, ZNF792, CNP, HOXD1, AGAP1, UBFD1, UBE2J2, PGS1, LARP1, DHX32, IRAK1, MYO6, STK38, DHX37, SAFB2, …	333	5971	16881	1.26501	0.234675	0.0113486	0.0110611
GOTERM_MF_ALL	GO:0016772~transferase activity, transferring phosphorus-containing groups	38	10.2703	0.000680081	PRPS2, DDR1, DGKE, GSK3A, CCNT2, TRIO, LRRK2, PRKX, MYLK4, PGS1, RPS6KA4, EEF2K, IRAK1, AKT2, STK38, PIP4K2B, MAP4K3, MAP2K3, MAP2K4, CSNK1G3, MAP3K3, DYRK1A, LMTK2, PRKCA, MAPK15, ACVR2B, PTK2, ERN1, ZAP70, TBCK, CDK7, STK24, CDK5, POLR3D, FAM20C, GRB2, CALM3, RAF1	333	1077	16881	1.78864	0.46083	0.0237505	0.0231489
GOTERM_BP_ALL	GO:0046777~protein autophosphorylation	16	4.32432	3.31625e-05	DDR1, MAP3K3, CAV1, LRRK2, DYRK1A, LMTK2, PRKX, MAPK15, PTK2, ERN1, ZAP70, EEF2K, IRAK1, STK24, CDK5, CALM3	321	228	16792	3.67098	0.132555	0.0458326	0.0454691
GOTERM_BP_ALL	GO:0018209~peptidyl-serine modification	16	4.32432	0.000140033	PPP1R15A, CSNK1G3, GALNT2, CAV1, LRRK2, DYRK1A, LMTK2, PRKCA, PRKX, ERN1, RPS6KA4, CDK5, AKT2, STK38, SMYD3, RAF1	321	259	16792	3.2316	0.451465	0.0515752	0.0511662
GOTERM_BP_ALL	GO:0018105~peptidyl-serine phosphorylation	15	4.05405	0.000278054	PPP1R15A, CSNK1G3, CAV1, LRRK2, DYRK1A, LMTK2, PRKCA, PRKX, ERN1, RPS6KA4, CDK5, AKT2, STK38, SMYD3, RAF1	321	246	16792	3.18973	0.696527	0.0745012	0.0739103
GOTERM_MF_ALL	GO:0097367~carbohydrate derivative binding	63	17.027	0.00315382	DDR1, CARS, DGKE, GSK3A, TRIO, MCM8, LRRK2, RAB22A, MYLK4, RPS6KA4, EEF2K, UBE2Q1, AKT2, MYO18A, PIP4K2B, MAP2K3, MAP2K4, CSNK1G3, RAB2B, DYRK1A, LMTK2, PRKCA, MAT1A, SEPT5, ERN1, ZAP70, RAB31, UBE2R2, EHHADH, FAM20C, RAF1, SLC27A2, PRPS2, ATP10D, AGAP1, PRKX, UBE2J2, PGS1, DHX32, P2RY4, IRAK1, MYO6, STK38, DHX37, MAP4K3, MAP3K3, XRCC5, EDEM2, UBE2G2, MAPK15, ACVR2B, TPBGL, PTK2, WARS2, TBCK, CDK…	333	2241	16881	1.42512	0.943199	0.104827	0.102172
GOTERM_BP_ALL	GO:0018193~peptidyl-amino acid modification	33	8.91892	0.0286852	DDR1, PPP1R15A, CRTC2, LRRK2, PRDM5, PRKX, TAF5L, RPS6KA4, AKT2, STK38, HSF1, SMYD3, MAP2K3, MAP2K4, CSNK1G3, BRPF3, GALNT2, CAV1, DYRK1A, LMTK2, PRKCA, UBE2G2, PTK2, ERN1, TPST1, ZAP70, KANSL1, CDK5, NMT1, CALM3, NF2, RAF1, PPIL4	321	1185	16792	1.45678	1	0.637169	0.632115
GOTERM_MF_ALL	GO:0003824~catalytic activity	132	35.6757	0.0806612	CARS, OTUD4, DGKE, TRIO, CCNT2, PRDM5, ZDHHC5, PLOD3, TSEN2, FBXO22, NUDT6, MYLK4, RPS6KA4, FADS3, ALKBH5, IYD, AKT2, NUDT19, PIP4K2B, MAP2K3, MAP2K4, CSNK1G3, RALBP1, KDM2A, USP5, SACM1L, DYRK1A, LMTK2, PRKCA, MAT1A, THNSL2, ERN1, TPST1, RNF126, WBSCR17, RAB31, HECW1, RAF1, SLC27A2, CNP, GLT8D1, UBE2J2, PLD1, TAF5L, ACMSD, PGS1, DHX32, IRAK1, MYO6, STK38, DHX37, NPHP3, SMYD3, PTPRN2, ICMT, HACE1…	333	6018	16881	1.11193	1	1	0.975744
Annotation Cluster 2	Enrichment Score: 3.617349006393135
Category	Term	Count	%	PValue	Genes	List Total	Pop Hits	Pop Total	Fold Enrichment	Bonferroni	Benjamini	FDR
UP_KEYWORDS	Nucleus	127	34.3243	0.000113188	CRTC2, CCNT2, PDCD7, PRDM5, UBP1, TSEN2, NUDT6, SOX21, RPS6KA4, YY1, ALKBH5, ZSCAN30, KHSRP, ZMIZ2, AKT2, BBX, PIP4K2B, HMGN3, MAP2K4, DAXX, RBFOX1, KDM2A, SFMBT1, C8ORF4, DYRK1A, PRKCA, LEMD2, RNF126, GRWD1, ZNF318, KIAA0368, ZNF316, CCDC86, ZSCAN25, RAF1, ZNF792, BEX1, CRABP2, HOXD1, CDCA7, TAF5L, DHX32, IRAK1, MYO6, STK38, SAFB2, ZC3H18, ZNF787, SMYD3, SOCS7, KLHDC2, ZBTB17, ZNF384, CRADD, CAV…	370	5244	20581	1.34712	0.0344817	0.00440018	0.0042304
GOTERM_CC_ALL	GO:0005654~nucleoplasm	87	23.5135	1.7329e-05	CRTC2, CCNT2, MCM8, PDCD7, UBP1, FAM208B, TSEN2, RPS6KA4, GOLGA3, ALKBH5, ZMIZ2, AKT2, KYNU, KHSRP, UIMC1, UBTF, MYO18A, EXO5, BBX, PIP4K2B, HMGN3, MAP2K3, RBM14, DAXX, DUSP3, KDM2A, SFMBT1, PARP2, TFE3, C8ORF4, DYRK1A, PRKCA, ANO2, ZNF318, RARB, CACTIN, SKAP2, YAP1, CRABP2, CNP, USP10, SRF, ATP10D, CDCA7, MLLT1, HOXD11, TMEM70, TAF5L, HIRA, LARP1, MYO6, STK38, HSF1, DHX37, SAFB2, ZC3H18, SMYD3, …	341	2996	18224	1.55191	0.00895349	0.00622781	0.00608382
GOTERM_CC_ALL	GO:0044428~nuclear part	105	28.3784	9.47026e-05	CRTC2, CCNT2, PDCD7, UBP1, TSEN2, RPS6KA4, YY1, GOLGA3, ALKBH5, KHSRP, ZMIZ2, AKT2, BBX, PIP4K2B, HMGN3, MAP2K3, DAXX, KDM2A, SFMBT1, C8ORF4, DYRK1A, PRKCA, LEMD2, ERN1, GRWD1, ZNF318, CCDC86, SKAP2, CRABP2, CNP, CDCA7, TAF5L, LARP1, DHX32, MYO6, STK38, DHX37, SAFB2, ZC3H18, SMYD3, KLHDC2, ZBTB17, BRPF3, XRCC5, MICAL3, KLHL20, THAP11, NSFL1C, DIAPH2, CDK7, NPLOC4, STK24, CDK5, ID3, CALM3, GRB2, N…	341	3981	18224	1.40957	0.0479645	0.0122877	0.0120035
GOTERM_CC_ALL	GO:0044446~intracellular organelle part	188	50.8108	0.00015377	CRTC2, CCNT2, PDCD7, PLOD3, UBP1, TSEN2, RPS6KA4, YY1, FADS3, GOLGA3, ALKBH5, TFG, CHCHD6, KHSRP, ZMIZ2, AKT2, NUDT19, BBX, PIP4K2B, HMGN3, SIL1, MAP2K3, RAB2B, DAXX, RBFOX1, KDM2A, SFMBT1, SACM1L, C8ORF4, DYRK1A, PRKCA, IFT80, SYPL2, LEMD2, ERN1, TPST1, WBSCR17, ACAP2, RAB31, GRWD1, ZNF318, KIAA0368, CCDC86, RAF1, SLC27A2, SKAP2, CRABP2, CNP, CDCA7, UBE2J2, PLD1, TAF5L, PGS1, SNX4, LARP1, DHX32,…	341	8233	18224	1.22036	0.0767109	0.0133011	0.0129936
GOTERM_CC_ALL	GO:0031981~nuclear lumen	95	25.6757	0.000226603	CRTC2, CCNT2, MCM8, PDCD7, UBP1, FAM208B, TSEN2, RPS6KA4, YY1, GOLGA3, ALKBH5, ZMIZ2, AKT2, KYNU, KHSRP, UIMC1, UBTF, MYO18A, EXO5, BBX, PIP4K2B, RRP12, HMGN3, MAP2K3, RBM14, DAXX, DUSP3, KDM2A, SFMBT1, PARP2, TFE3, C8ORF4, DYRK1A, PRKCA, URB1, ANO2, GRWD1, ZNF318, RARB, CCDC86, MAPT, CACTIN, SKAP2, YAP1, CRABP2, CNP, USP10, SRF, ATP10D, CDCA7, MLLT1, HOXD11, TMEM70, TAF5L, HIRA, LARP1, MYO6, STK…	341	3592	18224	1.41344	0.110966	0.0147009	0.014361
GOTERM_CC_ALL	GO:0044422~organelle part	189	51.0811	0.000412841	CRTC2, CCNT2, PDCD7, PLOD3, UBP1, TSEN2, FBXO22, RPS6KA4, YY1, FADS3, GOLGA3, ALKBH5, TFG, CHCHD6, KHSRP, ZMIZ2, AKT2, NUDT19, BBX, PIP4K2B, HMGN3, SIL1, MAP2K3, RAB2B, DAXX, RBFOX1, KDM2A, SFMBT1, SACM1L, C8ORF4, DYRK1A, PRKCA, IFT80, SYPL2, LEMD2, ERN1, TPST1, WBSCR17, ACAP2, RAB31, GRWD1, ZNF318, KIAA0368, CCDC86, RAF1, SLC27A2, SKAP2, CRABP2, CNP, CDCA7, UBE2J2, PLD1, TAF5L, PGS1, SNX4, LARP1…	341	8415	18224	1.20032	0.192901	0.0215915	0.0210923
GOTERM_CC_ALL	GO:0070013~intracellular organelle lumen	109	29.4595	0.000416022	CRTC2, CCNT2, PDCD7, UBP1, TSEN2, RPS6KA4, YY1, GOLGA3, ALKBH5, KHSRP, ZMIZ2, AKT2, NUDT19, BBX, PIP4K2B, HMGN3, SIL1, MAP2K3, DAXX, KDM2A, SFMBT1, C8ORF4, DYRK1A, PRKCA, GRWD1, ZNF318, CCDC86, SLC27A2, SKAP2, CRABP2, CNP, CDCA7, TAF5L, LARP1, MYO6, STK38, DHX37, SAFB2, ZC3H18, SMYD3, ZBTB17, PTPRN2, BRPF3, XRCC5, EDEM2, MICAL3, KLHL20, THAP11, NSFL1C, DIAPH2, CDK7, NPLOC4, STK24, CDK5, HRC, ID3,…	341	4328	18224	1.34595	0.194233	0.0215915	0.0210923
GOTERM_CC_ALL	GO:0005634~nucleus	162	43.7838	0.00061958	CRTC2, CCNT2, PDCD7, PRDM5, UBP1, TSEN2, FBXO22, NUDT6, SOX21, RPS6KA4, YY1, GOLGA3, ALKBH5, ZSCAN30, KHSRP, ZMIZ2, AKT2, BBX, PIP4K2B, HMGN3, MAP2K3, MAP2K4, CSNK1G3, DAXX, RBFOX1, KDM2A, SFMBT1, C8ORF4, DYRK1A, PRKCA, LEMD2, ERN1, RNF126, GRWD1, HECW1, ZNF318, KIAA0368, ZNF316, CCDC86, ZSCAN25, RAF1, SKAP2, ZNF792, BEX1, CRABP2, CNP, HOXD1, CDCA7, TAF5L, EFNB1, LARP1, DHX32, IRAK1, MYO6, STK38,…	341	7048	18224	1.2284	0.275056	0.0267968	0.0261772
GOTERM_CC_ALL	GO:0043233~organelle lumen	109	29.4595	0.000779186	CRTC2, CCNT2, PDCD7, UBP1, TSEN2, RPS6KA4, YY1, GOLGA3, ALKBH5, KHSRP, ZMIZ2, AKT2, NUDT19, BBX, PIP4K2B, HMGN3, SIL1, MAP2K3, DAXX, KDM2A, SFMBT1, C8ORF4, DYRK1A, PRKCA, GRWD1, ZNF318, CCDC86, SLC27A2, SKAP2, CRABP2, CNP, CDCA7, TAF5L, LARP1, MYO6, STK38, DHX37, SAFB2, ZC3H18, SMYD3, ZBTB17, PTPRN2, BRPF3, XRCC5, EDEM2, MICAL3, KLHL20, THAP11, NSFL1C, DIAPH2, CDK7, NPLOC4, STK24, CDK5, HRC, ID3,…	341	4400	18224	1.32392	0.332726	0.0288855	0.0282177
GOTERM_CC_ALL	GO:0031974~membrane-enclosed lumen	109	29.4595	0.00124969	CRTC2, CCNT2, PDCD7, UBP1, TSEN2, RPS6KA4, YY1, GOLGA3, ALKBH5, KHSRP, ZMIZ2, AKT2, NUDT19, BBX, PIP4K2B, HMGN3, SIL1, MAP2K3, DAXX, KDM2A, SFMBT1, C8ORF4, DYRK1A, PRKCA, GRWD1, ZNF318, CCDC86, SLC27A2, SKAP2, CRABP2, CNP, CDCA7, TAF5L, LARP1, MYO6, STK38, DHX37, SAFB2, ZC3H18, SMYD3, ZBTB17, PTPRN2, BRPF3, XRCC5, EDEM2, MICAL3, KLHL20, THAP11, NSFL1C, DIAPH2, CDK7, NPLOC4, STK24, CDK5, HRC, ID3,…	341	4457	18224	1.30699	0.477428	0.0432391	0.0422394
Annotation Cluster 3	Enrichment Score: 3.020953312644141
Category	Term	Count	%	PValue	Genes	List Total	Pop Hits	Pop Total	Fold Enrichment	Bonferroni	Benjamini	FDR
GOTERM_CC_ALL	GO:0043231~intracellular membrane-bounded organelle	243	65.6757	2.39993e-05	NUDT6, SOX21, IFIT2, CRKL, RPS6KA4, GOLGA3, ALKBH5, TFG, ZSCAN30, ZMIZ2, AKT2, BBX, PIP4K2B, SIL1, DAXX, RBFOX1, STARD6, SFMBT1, SACM1L, C8ORF4, PRKCA, RNF126, WBSCR17, GRWD1, HECW1, KIAA0368, CCDC86, ZSCAN25, SKAP2, BEX1, CRABP2, HOXD1, CDCA7, UBE2J2, PGS1, SNX4, LARP1, DHX32, MYO6, DHX37, ZNF384, PTPRN2, HACE1, ICMT, CRADD, XRCC5, EDEM2, MICAL3, PTK2, THAP11, PKIB, GJB1, NPLOC4, CYP1A2, HRC, NM…	341	11035	18224	1.17686	0.0123785	0.00622781	0.00608382
GOTERM_CC_ALL	GO:0043227~membrane-bounded organelle	260	70.2703	0.00012215	CLDN2, NUDT6, SOX21, IFIT2, CRKL, RPS6KA4, GOLGA3, ALKBH5, TFG, ZSCAN30, ZMIZ2, AKT2, BBX, PIP4K2B, SIL1, DAXX, RBFOX1, STARD6, SFMBT1, SACM1L, C8ORF4, PRKCA, RNF126, WBSCR17, GRWD1, HECW1, KIAA0368, CCDC86, ZSCAN25, SKAP2, BEX1, CRABP2, HOXD1, CDCA7, UBE2J2, ACMSD, PGS1, SNX4, LARP1, DHX32, ZNHIT6, MYO6, DHX37, ZNF384, PTPRN2, HACE1, ICMT, CRADD, XRCC5, EDEM2, MICAL3, PTK2, THAP11, PKIB, GJB1, N…	341	12209	18224	1.13811	0.0614318	0.0126792	0.012386
GOTERM_CC_ALL	GO:0044446~intracellular organelle part	188	50.8108	0.00015377	CRTC2, CCNT2, PDCD7, PLOD3, UBP1, TSEN2, RPS6KA4, YY1, FADS3, GOLGA3, ALKBH5, TFG, CHCHD6, KHSRP, ZMIZ2, AKT2, NUDT19, BBX, PIP4K2B, HMGN3, SIL1, MAP2K3, RAB2B, DAXX, RBFOX1, KDM2A, SFMBT1, SACM1L, C8ORF4, DYRK1A, PRKCA, IFT80, SYPL2, LEMD2, ERN1, TPST1, WBSCR17, ACAP2, RAB31, GRWD1, ZNF318, KIAA0368, CCDC86, RAF1, SLC27A2, SKAP2, CRABP2, CNP, CDCA7, UBE2J2, PLD1, TAF5L, PGS1, SNX4, LARP1, DHX32,…	341	8233	18224	1.22036	0.0767109	0.0133011	0.0129936
GOTERM_CC_ALL	GO:0043229~intracellular organelle	257	69.4595	0.000206646	NUDT6, SOX21, IFIT2, CRKL, RPS6KA4, GOLGA3, ALKBH5, TFG, ZSCAN30, SPATA22, ZMIZ2, AKT2, BBX, PIP4K2B, SIL1, DAXX, RBFOX1, STARD6, SFMBT1, SACM1L, C8ORF4, IFT80, PRKCA, RNF126, WBSCR17, GRWD1, HECW1, KIAA0368, CCDC86, ZSCAN25, SKAP2, BEX1, CRABP2, HOXD1, CDCA7, UBE2J2, PGS1, SNX4, LARP1, DHX32, MYO6, DHX37, ZNF384, PTPRN2, HACE1, ICMT, CRADD, XRCC5, EDEM2, MICAL3, PTK2, THAP11, PKIB, GJB1, NPLOC4,…	341	12099	18224	1.1352	0.101708	0.0147009	0.014361
GOTERM_CC_ALL	GO:0044422~organelle part	189	51.0811	0.000412841	CRTC2, CCNT2, PDCD7, PLOD3, UBP1, TSEN2, FBXO22, RPS6KA4, YY1, FADS3, GOLGA3, ALKBH5, TFG, CHCHD6, KHSRP, ZMIZ2, AKT2, NUDT19, BBX, PIP4K2B, HMGN3, SIL1, MAP2K3, RAB2B, DAXX, RBFOX1, KDM2A, SFMBT1, SACM1L, C8ORF4, DYRK1A, PRKCA, IFT80, SYPL2, LEMD2, ERN1, TPST1, WBSCR17, ACAP2, RAB31, GRWD1, ZNF318, KIAA0368, CCDC86, RAF1, SLC27A2, SKAP2, CRABP2, CNP, CDCA7, UBE2J2, PLD1, TAF5L, PGS1, SNX4, LARP1…	341	8415	18224	1.20032	0.192901	0.0215915	0.0210923
GOTERM_CC_ALL	GO:0043226~organelle	273	73.7838	0.000515162	CLDN2, NUDT6, SOX21, IFIT2, CRKL, RPS6KA4, GOLGA3, ALKBH5, TFG, ZSCAN30, SPATA22, ZMIZ2, AKT2, BBX, PIP4K2B, SIL1, DAXX, RBFOX1, STARD6, SFMBT1, SACM1L, C8ORF4, IFT80, PRKCA, RNF126, WBSCR17, GRWD1, HECW1, KIAA0368, CCDC86, ZSCAN25, SKAP2, BEX1, CRABP2, HOXD1, CDCA7, UBE2J2, ACMSD, PGS1, SNX4, LARP1, DHX32, ZNHIT6, MYO6, DHX37, ZNF384, PTPRN2, HACE1, ICMT, CRADD, XRCC5, EDEM2, MICAL3, PTK2, THAP1…	341	13154	18224	1.10916	0.234662	0.0243063	0.0237443
GOTERM_CC_ALL	GO:0044424~intracellular part	284	76.7568	0.000747881	TRIO, ZDHHC5, ICAM4, NUDT6, SOX21, IFIT2, CRKL, RPS6KA4, GOLGA3, ALKBH5, TFG, ZSCAN30, SPATA22, ZMIZ2, AKT2, BBX, PIP4K2B, SIL1, DAXX, RBFOX1, STARD6, SFMBT1, SACM1L, C8ORF4, IFT80, SLC6A11, PRKCA, RNF126, WBSCR17, GRWD1, HECW1, KIAA0368, CCDC86, ZSCAN25, SKAP2, NUMBL, BEX1, CRABP2, HOXD1, CDCA7, AGAP1, UBE2J2, ACMSD, PGS1, SNX4, LARP1, DHX32, ZNHIT6, MYO6, DHX37, ZNF384, PTPRN2, HACE1, ICMT, CRA…	341	13860	18224	1.09508	0.321788	0.0288855	0.0282177
GOTERM_CC_ALL	GO:0005622~intracellular	287	77.5676	0.00283993	TRIO, ZDHHC5, ICAM4, NUDT6, SOX21, IFIT2, CRKL, RPS6KA4, GOLGA3, ALKBH5, TFG, ZSCAN30, SPATA22, ZMIZ2, AKT2, BBX, PIP4K2B, SIL1, DAXX, RBFOX1, STARD6, SFMBT1, SACM1L, C8ORF4, IFT80, SLC6A11, PRKCA, RNF126, WBSCR17, GRWD1, HECW1, KIAA0368, CCDC86, ZSCAN25, SKAP2, NUMBL, BEX1, CRABP2, HOXD1, CDCA7, AGAP1, UBE2J2, ACMSD, PGS1, SNX4, LARP1, DHX32, ZNHIT6, MYO6, DHX37, ZNF384, PTPRN2, HACE1, ICMT, CRA…	341	14216	18224	1.07893	0.771455	0.0905874	0.0884929
GOTERM_CC_ALL	GO:0005737~cytoplasm	227	61.3514	0.00296722	TRIO, ZDHHC5, ICAM4, NUDT6, IFIT2, CRKL, RPS6KA4, GOLGA3, TFG, ZMIZ2, AKT2, BBX, PIP4K2B, SIL1, DAXX, RBFOX1, STARD6, SACM1L, C8ORF4, IFT80, SLC6A11, PRKCA, RNF126, WBSCR17, GRWD1, HECW1, KIAA0368, SKAP2, NUMBL, BEX1, CRABP2, CDCA7, AGAP1, UBE2J2, ACMSD, PGS1, SNX4, LARP1, DHX32, MYO6, DHX37, PTPRN2, HACE1, ICMT, CRADD, XRCC5, EDEM2, MICAL3, PTK2, THAP11, PKIB, GJB1, NPLOC4, CYP1A2, MKS1, HRC, NM…	341	10775	18224	1.1259	0.786106	0.0905874	0.0884929
GOTERM_CC_ALL	GO:0005623~cell	317	85.6757	0.0620946	TRIO, ZDHHC5, ICAM4, CLDN2, NUDT6, TXNDC15, SOX21, IFIT2, CRKL, GPR174, RPS6KA4, GOLGA3, ALKBH5, TFG, ZSCAN30, SPATA22, ZMIZ2, AKT2, GPR171, C3AR1, BBX, PIP4K2B, SIL1, DAXX, RBFOX1, STARD6, SFMBT1, SACM1L, C8ORF4, IFT80, SLC6A11, PRKCA, RNF126, WBSCR17, GRWD1, HECW1, KIAA0368, CCDC86, ZSCAN25, SKAP2, NUMBL, BEX1, CRABP2, HOXD1, SLC22A1, CDCA7, AGAP1, UBE2J2, ACMSD, PGS1, SNX4, LARP1, DHX32, ZNHIT…	341	16478	18224	1.02812	1	0.920774	0.899484
GOTERM_CC_ALL	GO:0044464~cell part	316	85.4054	0.0758669	TRIO, ZDHHC5, ICAM4, CLDN2, NUDT6, SOX21, IFIT2, CRKL, GPR174, RPS6KA4, GOLGA3, ALKBH5, TFG, ZSCAN30, SPATA22, ZMIZ2, AKT2, GPR171, C3AR1, BBX, PIP4K2B, SIL1, DAXX, RBFOX1, STARD6, SFMBT1, SACM1L, C8ORF4, IFT80, SLC6A11, PRKCA, RNF126, WBSCR17, GRWD1, HECW1, KIAA0368, CCDC86, ZSCAN25, SKAP2, NUMBL, BEX1, CRABP2, HOXD1, SLC22A1, CDCA7, AGAP1, UBE2J2, ACMSD, PGS1, SNX4, LARP1, DHX32, ZNHIT6, MYO6, …	341	16449	18224	1.02668	1	1	0.978764
Annotation Cluster 4	Enrichment Score: 2.505181883555044
Category	Term	Count	%	PValue	Genes	List Total	Pop Hits	Pop Total	Fold Enrichment	Bonferroni	Benjamini	FDR
GOTERM_BP_ALL	GO:0051174~regulation of phosphorus metabolic process	54	14.5946	5.56474e-05	GLP1R, GSK3A, CCNT2, LRRK2, CRKL, RPS6KA4, DUSP12, CYSLTR2, EEF2K, AKT2, MAP2K3, MAP2K4, DAXX, DUSP3, PRKCA, DUSP8, LEMD2, ERN1, FAM20C, TLR6, RAF1, CACTIN, CACUL1, PPP1R15A, CALCRL, MLLT1, ACMSD, IRAK1, STK38, HSF1, NPHP3, SMYD3, SOCS7, SASH1, MAP4K3, MAP3K3, ODAM, CAV2, CAV1, ACVR2B, PTK2, APLN, HCRTR1, PKIB, CDK7, CDK5, VAPB, HRC, SPRY1, CALM3, GRB2, NF2, NODAL, CCL26	321	1611	16792	1.75346	0.212288	0.0458326	0.0454691
GOTERM_BP_ALL	GO:0006464~cellular protein modification process	104	28.1081	5.69597e-05	OTUD4, CRTC2, TRIO, CCNT2, PRDM5, ZDHHC5, FBXO22, CRKL, MYLK4, RPS6KA4, CYSLTR2, AKT2, MAP2K3, MAP2K4, CSNK1G3, DAXX, KDM2A, USP5, DYRK1A, LMTK2, PRKCA, LEMD2, ERN1, TPST1, RNF126, WBSCR17, HECW1, RAF1, UBE2J2, TAF5L, IRAK1, STK38, SMYD3, SOCS7, PTPRN2, ICMT, HACE1, BRPF3, CAV2, CAV1, EDEM2, KLHL21, PTK2, KLHL20, TBCK, PKIB, CDK7, STK24, CDK5, MKRN1, UBA3, HRC, NMT1, CPE, CALM3, GRB2, UBA1, NF2, …	321	3818	16792	1.42493	0.216708	0.0458326	0.0454691
GOTERM_BP_ALL	GO:0036211~protein modification process	104	28.1081	5.69597e-05	OTUD4, CRTC2, TRIO, CCNT2, PRDM5, ZDHHC5, FBXO22, CRKL, MYLK4, RPS6KA4, CYSLTR2, AKT2, MAP2K3, MAP2K4, CSNK1G3, DAXX, KDM2A, USP5, DYRK1A, LMTK2, PRKCA, LEMD2, ERN1, TPST1, RNF126, WBSCR17, HECW1, RAF1, UBE2J2, TAF5L, IRAK1, STK38, SMYD3, SOCS7, PTPRN2, ICMT, HACE1, BRPF3, CAV2, CAV1, EDEM2, KLHL21, PTK2, KLHL20, TBCK, PKIB, CDK7, STK24, CDK5, MKRN1, UBA3, HRC, NMT1, CPE, CALM3, GRB2, UBA1, NF2, …	321	3818	16792	1.42493	0.216708	0.0458326	0.0454691
GOTERM_BP_ALL	GO:0001932~regulation of protein phosphorylation	46	12.4324	6.86272e-05	PPP1R15A, CCNT2, LRRK2, MLLT1, CRKL, RPS6KA4, EEF2K, CYSLTR2, IRAK1, AKT2, STK38, HSF1, SMYD3, SOCS7, SASH1, MAP4K3, MAP2K3, MAP2K4, MAP3K3, DAXX, DUSP3, CAV2, ODAM, CAV1, PRKCA, DUSP8, ACVR2B, LEMD2, PTK2, HCRTR1, ERN1, PKIB, CDK7, CDK5, VAPB, HRC, GRB2, SPRY1, CALM3, TLR6, NF2, RAF1, CACTIN, CACUL1, NODAL, CCL26	321	1300	16792	1.85102	0.254935	0.0458326	0.0454691
GOTERM_BP_ALL	GO:0042325~regulation of phosphorylation	48	12.973	8.59091e-05	PPP1R15A, CCNT2, LRRK2, MLLT1, CRKL, RPS6KA4, DUSP12, EEF2K, CYSLTR2, IRAK1, AKT2, STK38, HSF1, SMYD3, SOCS7, SASH1, MAP4K3, MAP2K3, MAP2K4, MAP3K3, DAXX, DUSP3, CAV2, ODAM, CAV1, PRKCA, DUSP8, ACVR2B, LEMD2, PTK2, APLN, HCRTR1, ERN1, PKIB, CDK7, CDK5, VAPB, HRC, GRB2, SPRY1, CALM3, TLR6, NF2, RAF1, CACTIN, CACUL1, NODAL, CCL26	321	1393	16792	1.80255	0.308156	0.0458326	0.0454691
GOTERM_BP_ALL	GO:0006468~protein phosphorylation	59	15.9459	9.37777e-05	DDR1, GSK3A, CCNT2, TRIO, LRRK2, MYLK4, CRKL, RPS6KA4, CYSLTR2, EEF2K, AKT2, MAP2K3, MAP2K4, CSNK1G3, DAXX, DUSP3, DYRK1A, LMTK2, PRKCA, DUSP8, LEMD2, ERN1, ZAP70, FAM20C, TLR6, RAF1, CACTIN, CACUL1, PPP1R15A, MLLT1, PRKX, IRAK1, STK38, HSF1, SMYD3, SOCS7, SASH1, MAP4K3, MAP3K3, ODAM, CAV2, CAV1, MAPK15, ACVR2B, PTK2, HCRTR1, TBCK, PKIB, CDK7, STK24, CDK5, VAPB, HRC, SPRY1, CALM3, GRB2, NF2, NODA…	321	1852	16792	1.66651	0.331111	0.0458326	0.0454691
GOTERM_BP_ALL	GO:0019220~regulation of phosphate metabolic process	53	14.3243	0.000106742	GLP1R, GSK3A, CCNT2, LRRK2, CRKL, RPS6KA4, DUSP12, CYSLTR2, EEF2K, AKT2, MAP2K3, MAP2K4, DAXX, DUSP3, PRKCA, DUSP8, LEMD2, ERN1, TLR6, RAF1, CACTIN, CACUL1, PPP1R15A, CALCRL, MLLT1, ACMSD, IRAK1, STK38, HSF1, NPHP3, SMYD3, SOCS7, SASH1, MAP4K3, MAP3K3, ODAM, CAV2, CAV1, ACVR2B, PTK2, APLN, HCRTR1, PKIB, CDK7, CDK5, VAPB, HRC, SPRY1, CALM3, GRB2, NF2, NODAL, CCL26	321	1610	16792	1.72206	0.367285	0.0458326	0.0454691
GOTERM_BP_ALL	GO:0043412~macromolecule modification	108	29.1892	0.000106911	OTUD4, CRTC2, TRIO, CCNT2, PRDM5, ZDHHC5, FBXO22, CRKL, MYLK4, RPS6KA4, ALKBH5, CYSLTR2, AKT2, HMGN3, MAP2K3, MAP2K4, CSNK1G3, DAXX, KDM2A, USP5, SFMBT1, DYRK1A, LMTK2, PRKCA, LEMD2, ERN1, TPST1, RNF126, WBSCR17, HECW1, RAF1, UBE2J2, TAF5L, IRAK1, STK38, SMYD3, SOCS7, PTPRN2, ICMT, HACE1, BRPF3, CAV2, CAV1, EDEM2, KLHL21, PTK2, KLHL20, TBCK, PKIB, CDK7, STK24, CDK5, MKRN1, UBA3, HRC, NMT1, CPE, C…	321	4065	16792	1.38983	0.367742	0.0458326	0.0454691
GOTERM_BP_ALL	GO:0045859~regulation of protein kinase activity	30	8.10811	0.000156398	CCNT2, LRRK2, MLLT1, CRKL, IRAK1, STK38, SMYD3, SOCS7, SASH1, MAP4K3, MAP2K3, MAP2K4, MAP3K3, DAXX, DUSP3, CAV1, DUSP8, ACVR2B, PTK2, ERN1, PKIB, CDK7, CDK5, VAPB, SPRY1, CALM3, TLR6, NF2, RAF1, CACUL1	321	730	16792	2.14979	0.488643	0.0515752	0.0511662
GOTERM_BP_ALL	GO:0043549~regulation of kinase activity	31	8.37838	0.000255694	CCNT2, LRRK2, MLLT1, CRKL, DUSP12, IRAK1, STK38, SMYD3, SOCS7, SASH1, MAP4K3, MAP2K3, MAP2K4, MAP3K3, DAXX, DUSP3, CAV1, DUSP8, ACVR2B, PTK2, ERN1, PKIB, CDK7, CDK5, VAPB, SPRY1, CALM3, TLR6, NF2, RAF1, CACUL1	321	788	16792	2.05794	0.66598	0.0730773	0.0724977
GOTERM_BP_ALL	GO:0051716~cellular response to stimulus	163	44.0541	0.000393484	DGKE, TRIO, PLOD3, FBXO22, IFIT2, CRKL, RPS6KA4, YY1, GPR174, CYSLTR2, TFG, SPATA22, CHCHD6, KHSRP, AKT2, GPR171, C3AR1, PIP4K2B, SEMA6B, MAP2K3, MAP2K4, CSNK1G3, RAB2B, DAXX, RALBP1, KDM2A, C8ORF4, DYRK1A, PRKCA, IFT80, LEMD2, ERN1, RNF126, ACAP2, RAB31, FRMD7, HECW1, KIAA0368, RAF1, SKAP2, NSMAF, NUMBL, CALCRL, CRABP2, CHRNA5, OR6K3, AGAP1, UBE2J2, PLD1, ADIPOR2, EFNB1, LARP1, IRAK1, MYO6, STK3…	321	6927	16792	1.23095	0.815035	0.0937147	0.0929714
GOTERM_BP_ALL	GO:0045937~positive regulation of phosphate metabolic process	37	10	0.000452362	PPP1R15A, GLP1R, GSK3A, CCNT2, CALCRL, LRRK2, CRKL, RPS6KA4, DUSP12, CYSLTR2, IRAK1, AKT2, HSF1, SMYD3, SASH1, MAP4K3, MAP2K3, MAP2K4, MAP3K3, DAXX, CAV2, ODAM, CAV1, PRKCA, ACVR2B, PTK2, APLN, HCRTR1, ERN1, CDK5, VAPB, CALM3, TLR6, RAF1, CACUL1, NODAL, CCL26	321	1049	16792	1.84512	0.85632	0.0948315	0.0940794
GOTERM_BP_ALL	GO:0010562~positive regulation of phosphorus metabolic process	37	10	0.000452362	PPP1R15A, GLP1R, GSK3A, CCNT2, CALCRL, LRRK2, CRKL, RPS6KA4, DUSP12, CYSLTR2, IRAK1, AKT2, HSF1, SMYD3, SASH1, MAP4K3, MAP2K3, MAP2K4, MAP3K3, DAXX, CAV2, ODAM, CAV1, PRKCA, ACVR2B, PTK2, APLN, HCRTR1, ERN1, CDK5, VAPB, CALM3, TLR6, RAF1, CACUL1, NODAL, CCL26	321	1049	16792	1.84512	0.85632	0.0948315	0.0940794
GOTERM_BP_ALL	GO:0042327~positive regulation of phosphorylation	34	9.18919	0.000464535	PPP1R15A, CCNT2, LRRK2, CRKL, RPS6KA4, DUSP12, CYSLTR2, IRAK1, AKT2, HSF1, SMYD3, SASH1, MAP4K3, MAP2K3, MAP2K4, MAP3K3, DAXX, CAV2, ODAM, CAV1, PRKCA, ACVR2B, PTK2, APLN, HCRTR1, ERN1, CDK5, VAPB, CALM3, TLR6, RAF1, CACUL1, NODAL, CCL26	321	932	16792	1.90836	0.863631	0.0948315	0.0940794
GOTERM_BP_ALL	GO:0043405~regulation of MAP kinase activity	17	4.59459	0.000560265	MAP2K3, MAP2K4, MAP3K3, DAXX, DUSP3, CAV1, LRRK2, DUSP8, CRKL, ERN1, IRAK1, STK38, SPRY1, TLR6, RAF1, SASH1, MAP4K3	321	327	16792	2.71956	0.909562	0.105672	0.104833
GOTERM_BP_ALL	GO:0050896~response to stimulus	189	51.0811	0.000566934	DGKE, TRIO, PDCD7, PLOD3, ICAM4, METRNL, FBXO22, IFIT2, CRKL, RPS6KA4, YY1, GPR174, ALKBH5, CYSLTR2, TFG, IYD, SPATA22, CHCHD6, KHSRP, AKT2, GPR171, C3AR1, PIP4K2B, HMGN3, SEMA6B, MAP2K3, MAP2K4, CSNK1G3, RAB2B, DAXX, RALBP1, KDM2A, C8ORF4, DYRK1A, SLC6A11, PRKCA, IFT80, LEMD2, ERN1, TPST1, RNF126, ACAP2, RAB31, FRMD7, HECW1, KIAA0368, RAF1, SKAP2, NSMAF, NUMBL, CALCRL, CRABP2, CHRNA5, OR6K3, CNP…	321	8329	16792	1.18704	0.912113	0.105672	0.104833
GOTERM_BP_ALL	GO:0043085~positive regulation of catalytic activity	49	13.2432	0.000600465	GLP1R, GSK3A, CCNT2, TRIO, LRRK2, ARHGAP6, CRKL, DUSP12, AKT2, IFT57, PSD, ARHGEF11, MAP2K3, MAP2K4, RALBP1, DAXX, ELMOD2, PRKCA, ERN1, ACAP2, CDC42EP4, DENND6A, TLR6, RAF1, CACUL1, NSMAF, PPP1R15A, AGAP1, IRAK1, HSF1, SASH1, MAP4K3, MAP3K3, CRADD, ODAM, CAV2, CAV1, MAPK15, ACVR2B, PTK2, TBCK, PKIB, REST, CDK5, VAPB, CALM3, GRB2, NODAL, CCL26	321	1559	16792	1.64417	0.923889	0.107258	0.106407
GOTERM_BP_ALL	GO:0016310~phosphorylation	64	17.2973	0.000768403	DDR1, DGKE, GSK3A, CCNT2, TRIO, LRRK2, MYLK4, CRKL, RPS6KA4, DUSP12, CYSLTR2, EEF2K, AKT2, PIP4K2B, MAP2K3, MAP2K4, CSNK1G3, DAXX, DUSP3, DYRK1A, LMTK2, PRKCA, DUSP8, LEMD2, ERN1, ZAP70, FAM20C, TLR6, RAF1, CACTIN, CACUL1, PRPS2, PPP1R15A, MLLT1, PRKX, IRAK1, STK38, HSF1, SMYD3, SOCS7, SASH1, MAP4K3, MAP3K3, ODAM, CAV2, CAV1, MAPK15, ACVR2B, PTK2, APLN, HCRTR1, TBCK, PKIB, CDK7, STK24, CDK5, VAPB…	321	2229	16792	1.50199	0.962976	0.131766	0.130721
GOTERM_BP_ALL	GO:0044093~positive regulation of molecular function	55	14.8649	0.000828302	GLP1R, GSK3A, CRTC2, CCNT2, TRIO, LRRK2, ARHGAP6, CRKL, RPS6KA4, DUSP12, JPH2, AKT2, IFT57, HMGN3, PSD, ARHGEF11, MAP2K3, MAP2K4, RALBP1, DAXX, ELMOD2, PRKCA, ERN1, ACAP2, CDC42EP4, DENND6A, TLR6, RAF1, CACUL1, NSMAF, PPP1R15A, BEX1, SRF, AGAP1, IRAK1, HSF1, SASH1, MAP4K3, MAP3K3, CRADD, ODAM, CAV2, CAV1, MAPK15, ACVR2B, PTK2, TBCK, PKIB, REST, CDK5, VAPB, CALM3, GRB2, NODAL, CCL26	321	1840	16792	1.56366	0.971368	0.133782	0.132721
GOTERM_BP_ALL	GO:0071900~regulation of protein serine/threonine kinase activity	21	5.67568	0.000842577	MAP2K3, MAP2K4, MAP3K3, DAXX, CCNT2, DUSP3, CAV1, LRRK2, DUSP8, CRKL, ERN1, PKIB, CDK7, IRAK1, STK38, CALM3, SPRY1, TLR6, RAF1, SASH1, MAP4K3	321	476	16792	2.30786	0.973069	0.133782	0.132721
GOTERM_BP_ALL	GO:0001934~positive regulation of protein phosphorylation	32	8.64865	0.000914502	PPP1R15A, CCNT2, LRRK2, CRKL, RPS6KA4, CYSLTR2, IRAK1, AKT2, HSF1, SMYD3, SASH1, MAP4K3, MAP2K3, MAP2K4, MAP3K3, DAXX, CAV2, ODAM, CAV1, PRKCA, ACVR2B, PTK2, HCRTR1, ERN1, CDK5, VAPB, CALM3, TLR6, RAF1, CACUL1, NODAL, CCL26	321	890	16792	1.88086	0.980222	0.138745	0.137645
GOTERM_BP_ALL	GO:0044260~cellular macromolecule metabolic process	188	50.8108	0.00127738	CARS, OTUD4, CRTC2, TRIO, CCNT2, PDCD7, PRDM5, ZDHHC5, UBP1, TSEN2, FBXO22, SOX21, CRKL, MYLK4, RPS6KA4, YY1, ALKBH5, CYSLTR2, ZSCAN30, SPATA22, KHSRP, ZMIZ2, AKT2, BBX, HMGN3, MAP2K3, MAP2K4, CSNK1G3, DAXX, RBFOX1, KDM2A, USP5, SFMBT1, C8ORF4, DYRK1A, LMTK2, PRKCA, LEMD2, ERN1, TPST1, RNF126, WBSCR17, RAB31, HECW1, ZNF318, KIAA0368, ZNF316, FETUB, CCDC86, ZSCAN25, RAF1, ZNF792, BEX1, CALCRL, CRA…	321	8387	16792	1.1726	0.995834	0.163127	0.161833
GOTERM_BP_ALL	GO:0043408~regulation of MAPK cascade	26	7.02703	0.00129215	LRRK2, CRKL, CYSLTR2, IRAK1, STK38, SASH1, MAP4K3, MAP2K3, MAP2K4, MAP3K3, DAXX, DUSP3, CAV2, CAV1, PRKCA, DUSP8, LEMD2, HCRTR1, ERN1, GRB2, SPRY1, TLR6, NF2, RAF1, NODAL, CCL26	321	678	16792	2.00605	0.99609	0.163127	0.161833
GOTERM_BP_ALL	GO:0031399~regulation of protein modification process	50	13.5135	0.00135425	CCNT2, WDR48, LRRK2, FBXO22, CRKL, RPS6KA4, CYSLTR2, EEF2K, AKT2, MAP2K3, MAP2K4, DAXX, DUSP3, DYRK1A, PRKCA, DUSP8, LEMD2, ERN1, PELI1, TLR6, RAF1, CACTIN, CACUL1, PPP1R15A, MLLT1, IRAK1, STK38, HSF1, SMYD3, SOCS7, SASH1, MAP4K3, MAP3K3, ODAM, CAV2, CAV1, ACVR2B, PTK2, HCRTR1, PKIB, CDK7, CDK5, VAPB, HRC, SPRY1, CALM3, GRB2, NF2, NODAL, CCL26	321	1664	16792	1.57186	0.997006	0.163127	0.161833
GOTERM_BP_ALL	GO:0051338~regulation of transferase activity	33	8.91892	0.00137822	GSK3A, CCNT2, LRRK2, MLLT1, CRKL, DUSP12, IRAK1, STK38, SMYD3, SOCS7, SASH1, MAP4K3, MAP2K3, MAP2K4, MAP3K3, DAXX, DUSP3, CAV1, DUSP8, MAPK15, ACVR2B, PTK2, ERN1, PKIB, CDK7, CDK5, VAPB, SPRY1, CALM3, TLR6, NF2, RAF1, CACUL1	321	955	16792	1.80762	0.997298	0.163127	0.161833
GOTERM_BP_ALL	GO:0023014~signal transduction by protein phosphorylation	31	8.37838	0.00143214	LRRK2, CRKL, CYSLTR2, IRAK1, STK38, SASH1, MAP4K3, MAP2K3, MAP2K4, MAP3K3, DAXX, DUSP3, CAV2, CAV1, PRKCA, DUSP8, MAPK15, ACVR2B, LEMD2, PTK2, HCRTR1, ERN1, STK24, GRB2, SPRY1, CALM3, TLR6, NF2, RAF1, NODAL, CCL26	321	877	16792	1.8491	0.997857	0.163127	0.161833
GOTERM_BP_ALL	GO:1902531~regulation of intracellular signal transduction	51	13.7838	0.00152544	GSK3A, TRIO, LRRK2, ARHGAP6, CRKL, JPH2, CYSLTR2, TFG, PIP4K2B, TMED4, PSD, ARHGEF11, MAP2K3, MAP2K4, RALBP1, DAXX, DUSP3, C8ORF4, DYRK1A, PRKCA, DUSP8, LEMD2, ERN1, ZAP70, FRMD7, PELI1, TLR6, RAF1, USP10, IRAK1, STK38, HSF1, MTA2, SOCS7, SASH1, MAP4K3, MAP3K3, CAV2, CAV1, KIAA1161, PTK2, HCRTR1, CDK5, HRC, SPRY1, HYOU1, CALM3, GRB2, NF2, NODAL, CCL26	321	1714	16792	1.55653	0.998564	0.163127	0.161833
GOTERM_BP_ALL	GO:0044267~cellular protein metabolic process	119	32.1622	0.00165026	CARS, OTUD4, CRTC2, TRIO, CCNT2, PRDM5, ZDHHC5, FBXO22, CRKL, MYLK4, RPS6KA4, CYSLTR2, KHSRP, AKT2, MAP2K3, MAP2K4, CSNK1G3, DAXX, KDM2A, USP5, DYRK1A, LMTK2, PRKCA, LEMD2, ERN1, TPST1, RNF126, WBSCR17, HECW1, KIAA0368, FETUB, RAF1, UBE2J2, TAF5L, LARP1, IRAK1, STK38, SMYD3, SOCS7, PTPRN2, ICMT, HACE1, CRADD, BRPF3, CAV2, CAV1, EDEM2, KLHL21, PTK2, KLHL20, NSFL1C, TBCK, PKIB, CDK7, NPLOC4, STK24,…	321	4900	16792	1.27042	0.99916	0.164527	0.163222
GOTERM_BP_ALL	GO:0010646~regulation of cell communication	79	21.3514	0.00230126	GLP1R, DRAXIN, SLC35F6, GSK3A, TRIO, LRRK2, ARHGAP6, CRKL, JPH2, CYSLTR2, TFG, UBTF, PIP4K2B, HMGN3, TMED4, PSD, ARHGEF11, MAP2K3, MAP2K4, RALBP1, DAXX, DUSP3, C8ORF4, DYRK1A, PRKCA, IFT80, DUSP8, SEPT5, LEMD2, ERN1, ZAP70, RNF126, FRMD7, CTTN, HECW1, PELI1, FAM20C, TLR6, RAF1, CACTIN, SKAP2, YAP1, PPP1R15A, AMER2, CRABP2, USP10, SRF, SNX4, IRAK1, STK38, HSF1, SAFB2, NPHP3, MTA2, SOCS7, SASH1, MA…	321	3020	16792	1.36841	0.999949	0.212238	0.210554
GOTERM_BP_ALL	GO:0023051~regulation of signaling	80	21.6216	0.00237067	GLP1R, DRAXIN, SLC35F6, GSK3A, TRIO, LRRK2, ARHGAP6, CRKL, JPH2, CYSLTR2, TFG, UBTF, PIP4K2B, HMGN3, TMED4, PSD, ARHGEF11, MAP2K3, MAP2K4, RALBP1, DAXX, DUSP3, C8ORF4, DYRK1A, LMTK2, PRKCA, IFT80, DUSP8, SEPT5, LEMD2, ERN1, ZAP70, RNF126, FRMD7, CTTN, HECW1, PELI1, FAM20C, TLR6, RAF1, CACTIN, SKAP2, YAP1, PPP1R15A, AMER2, CRABP2, USP10, SRF, SNX4, IRAK1, STK38, HSF1, SAFB2, NPHP3, MTA2, SOCS7, SA…	321	3070	16792	1.36317	0.999962	0.212238	0.210554
GOTERM_BP_ALL	GO:0031325~positive regulation of cellular metabolic process	75	20.2703	0.00241353	GLP1R, GSK3A, CRTC2, CCNT2, HEXB, LRRK2, FBXO22, CRKL, RPS6KA4, YY1, DUSP12, CYSLTR2, ZMIZ2, AKT2, KHSRP, UIMC1, UBTF, IFT57, HMGN3, ARHGEF11, MAP2K3, MAP2K4, RBM14, DAXX, USP5, TFE3, DYRK1A, PRKCA, ERN1, ZNF516, PELI1, RARB, TLR6, RAF1, CACUL1, PAOX, NSMAF, YAP1, PPP1R15A, BEX1, CALCRL, SRF, LARP1, IRAK1, MYO6, HSF1, SMYD3, MTA2, SASH1, MAP4K3, ZBTB17, MAP3K3, CRADD, ODAM, CAV2, CAV1, SAMD4A, MA…	321	2839	16792	1.38195	0.999968	0.212238	0.210554
GOTERM_BP_ALL	GO:0000165~MAPK cascade	29	7.83784	0.00304902	LRRK2, CRKL, CYSLTR2, IRAK1, STK38, SASH1, MAP4K3, MAP2K3, MAP2K4, MAP3K3, DAXX, DUSP3, CAV2, CAV1, PRKCA, DUSP8, MAPK15, LEMD2, PTK2, HCRTR1, ERN1, GRB2, SPRY1, CALM3, TLR6, NF2, RAF1, NODAL, CCL26	321	841	16792	1.80385	0.999998	0.251369	0.249375
GOTERM_BP_ALL	GO:0009966~regulation of signal transduction	72	19.4595	0.00313485	DRAXIN, SLC35F6, GSK3A, TRIO, LRRK2, ARHGAP6, CRKL, JPH2, CYSLTR2, TFG, UBTF, PIP4K2B, TMED4, PSD, ARHGEF11, MAP2K3, MAP2K4, RALBP1, DAXX, DUSP3, C8ORF4, DYRK1A, PRKCA, IFT80, DUSP8, LEMD2, ERN1, ZAP70, RNF126, FRMD7, CTTN, HECW1, PELI1, FAM20C, TLR6, RAF1, CACTIN, SKAP2, YAP1, PPP1R15A, AMER2, CRABP2, USP10, IRAK1, STK38, HSF1, SAFB2, NPHP3, MTA2, SOCS7, SASH1, MAP4K3, MAP3K3, CRADD, CAV2, CAV1,…	321	2728	16792	1.38066	0.999999	0.253568	0.251557
GOTERM_MF_ALL	GO:0019901~protein kinase binding	20	5.40541	0.00915974	MAP2K3, PPP1R15A, MAP2K4, DAXX, GSK3A, CCNT2, DUSP3, CAV2, CAV1, PTK2, RPS6KA4, CDK5, STK38, HSF1, GRB2, CALM3, MAPT, RAF1, CACUL1, SASH1	333	531	16881	1.90937	0.999765	0.277235	0.270212
GOTERM_BP_ALL	GO:0044700~single organism signaling	143	38.6486	0.00358887	DGKE, TRIO, IFIT2, CRKL, RPS6KA4, GPR174, CYSLTR2, TFG, AKT2, GPR171, C3AR1, PIP4K2B, HMGN3, SEMA6B, MAP2K3, MAP2K4, CSNK1G3, RAB2B, DAXX, RALBP1, C8ORF4, DYRK1A, SLC6A11, PRKCA, IFT80, LEMD2, ERN1, RNF126, RAB31, FRMD7, HECW1, RAF1, SKAP2, NSMAF, NUMBL, CALCRL, CRABP2, CHRNA5, OR6K3, CNP, AGAP1, PLD1, ADIPOR2, SNX4, EFNB1, LARP1, IRAK1, MYO6, STK38, SAFB2, NPHP3, PLXNA1, SOCS7, ZBTB17, PTPRN2, H…	321	6207	16792	1.20518	1	0.278895	0.276683
GOTERM_BP_ALL	GO:0023052~signaling	144	38.9189	0.00364313	DGKE, TRIO, IFIT2, CRKL, RPS6KA4, GPR174, CYSLTR2, TFG, AKT2, GPR171, C3AR1, PIP4K2B, HMGN3, SEMA6B, MAP2K3, MAP2K4, CSNK1G3, RAB2B, DAXX, RALBP1, C8ORF4, DYRK1A, LMTK2, SLC6A11, PRKCA, IFT80, LEMD2, ERN1, RNF126, RAB31, FRMD7, HECW1, RAF1, SKAP2, NSMAF, NUMBL, CALCRL, CRABP2, CHRNA5, OR6K3, CNP, AGAP1, PLD1, ADIPOR2, SNX4, EFNB1, LARP1, IRAK1, MYO6, STK38, SAFB2, NPHP3, PLXNA1, SOCS7, ZBTB17, PT…	321	6260	16792	1.20333	1	0.278895	0.276683
GOTERM_BP_ALL	GO:0035556~intracellular signal transduction	70	18.9189	0.00382836	GLP1R, DGKE, GSK3A, TRIO, LRRK2, ARHGAP6, RAB22A, CRKL, RPS6KA4, JPH2, CYSLTR2, TFG, AKT2, PIP4K2B, TMED4, PSD, ARHGEF11, MAP2K3, MAP2K4, RAB2B, RALBP1, DAXX, DUSP3, C8ORF4, DYRK1A, PRKCA, DUSP8, LEMD2, ERN1, ZAP70, RAB31, FRMD7, CDC42EP4, PELI1, TLR6, RAF1, YAP1, PPP1R15A, USP10, AGAP1, PLD1, LARP1, IRAK1, MYO6, STK38, HSF1, MTA2, SOCS7, SASH1, MAP4K3, MAP3K3, HACE1, CRADD, CAV2, CAV1, KIAA1161,…	321	2657	16792	1.37817	1	0.280889	0.278661
GOTERM_BP_ALL	GO:0033674~positive regulation of kinase activity	20	5.40541	0.00386574	MAP2K3, MAP2K4, MAP3K3, DAXX, CCNT2, LRRK2, ACVR2B, PTK2, CRKL, ERN1, DUSP12, IRAK1, CDK5, VAPB, CALM3, TLR6, RAF1, CACUL1, SASH1, MAP4K3	321	505	16792	2.07174	1	0.280889	0.278661
GOTERM_BP_ALL	GO:0007154~cell communication	144	38.9189	0.00402816	DGKE, TRIO, FBXO22, IFIT2, CRKL, RPS6KA4, GPR174, CYSLTR2, TFG, AKT2, GPR171, C3AR1, PIP4K2B, HMGN3, SEMA6B, MAP2K3, MAP2K4, CSNK1G3, RAB2B, DAXX, RALBP1, C8ORF4, DYRK1A, SLC6A11, PRKCA, IFT80, LEMD2, ERN1, RNF126, RAB31, FRMD7, HECW1, RAF1, SKAP2, NSMAF, NUMBL, CALCRL, CRABP2, CHRNA5, OR6K3, CNP, AGAP1, PLD1, ADIPOR2, SNX4, EFNB1, LARP1, IRAK1, MYO6, STK38, SAFB2, NPHP3, PLXNA1, SOCS7, ZBTB17, P…	321	6275	16792	1.20046	1	0.287464	0.285184
GOTERM_BP_ALL	GO:0045860~positive regulation of protein kinase activity	19	5.13514	0.00409035	MAP2K3, MAP2K4, MAP3K3, DAXX, CCNT2, LRRK2, ACVR2B, PTK2, CRKL, ERN1, IRAK1, CDK5, VAPB, CALM3, TLR6, RAF1, CACUL1, SASH1, MAP4K3	321	470	16792	2.11472	1	0.287464	0.285184
GOTERM_BP_ALL	GO:0006793~phosphorus metabolic process	79	21.3514	0.00422922	DDR1, GLP1R, DGKE, GSK3A, CCNT2, TRIO, HEXB, LRRK2, MYLK4, CRKL, RPS6KA4, DUSP12, CYSLTR2, EEF2K, AKT2, KYNU, PIP4K2B, MAP2K3, MAP2K4, CSNK1G3, DAXX, DUSP3, SACM1L, DYRK1A, LMTK2, PRKCA, DUSP8, LEMD2, THNSL2, ERN1, ZAP70, FAM20C, TLR6, RAF1, CACTIN, CACUL1, PRPS2, PPP1R15A, CALCRL, CNP, MLLT1, PRKX, PLD1, ACMSD, PGS1, IRAK1, STK38, HSF1, NPHP3, SMYD3, SOCS7, SASH1, MAP4K3, MAP3K3, PTPRN2, ODAM, C…	321	3089	16792	1.33785	1	0.287585	0.285305
GOTERM_BP_ALL	GO:1902533~positive regulation of intracellular signal transduction	30	8.10811	0.00510731	LRRK2, CRKL, JPH2, CYSLTR2, IRAK1, TFG, HSF1, SASH1, MAP4K3, TMED4, MAP2K3, MAP2K4, MAP3K3, DAXX, CAV2, CAV1, C8ORF4, PRKCA, KIAA1161, PTK2, HCRTR1, ERN1, ZAP70, FRMD7, PELI1, CALM3, TLR6, RAF1, NODAL, CCL26	321	915	16792	1.71513	1	0.300013	0.297633
GOTERM_BP_ALL	GO:0048583~regulation of response to stimulus	90	24.3243	0.00511559	PIGR, DRAXIN, SLC35F6, GSK3A, TRIO, LRRK2, ICAM4, METRNL, ARHGAP6, CRKL, JPH2, CYSLTR2, TFG, AKT2, UIMC1, UBTF, C3AR1, PIP4K2B, HMGN3, MBL2, TMED4, SEMA6B, PSD, ARHGEF11, MAP2K3, MAP2K4, RALBP1, DAXX, DUSP3, ELMOD2, C8ORF4, DYRK1A, PRKCA, IFT80, DUSP8, LEMD2, ERN1, ZAP70, RNF126, FRMD7, CTTN, HECW1, PELI1, FAM20C, TLR6, RAF1, CACTIN, SKAP2, YAP1, PPP1R15A, AMER2, CALCRL, CRABP2, USP10, SNX4, IRAK…	321	3636	16792	1.29484	1	0.300013	0.297633
GOTERM_BP_ALL	GO:0051347~positive regulation of transferase activity	23	6.21622	0.00573703	MAP2K3, MAP2K4, MAP3K3, DAXX, GSK3A, CCNT2, LRRK2, MAPK15, ACVR2B, PTK2, CRKL, ERN1, DUSP12, PKIB, IRAK1, CDK5, VAPB, CALM3, TLR6, RAF1, CACUL1, SASH1, MAP4K3	321	640	16792	1.87995	1	0.311325	0.308855
GOTERM_BP_ALL	GO:0006796~phosphate-containing compound metabolic process	78	21.0811	0.00596484	DDR1, GLP1R, DGKE, GSK3A, CCNT2, TRIO, HEXB, LRRK2, MYLK4, CRKL, RPS6KA4, DUSP12, CYSLTR2, EEF2K, AKT2, KYNU, PIP4K2B, MAP2K3, MAP2K4, CSNK1G3, DAXX, DUSP3, SACM1L, DYRK1A, LMTK2, PRKCA, DUSP8, LEMD2, THNSL2, ERN1, ZAP70, FAM20C, TLR6, RAF1, CACTIN, CACUL1, PRPS2, PPP1R15A, CALCRL, CNP, MLLT1, PRKX, ACMSD, PGS1, IRAK1, STK38, HSF1, NPHP3, SMYD3, SOCS7, SASH1, MAP4K3, MAP3K3, PTPRN2, ODAM, CAV2, C…	321	3083	16792	1.32348	1	0.315695	0.313191
GOTERM_BP_ALL	GO:0031401~positive regulation of protein modification process	35	9.45946	0.00657619	PPP1R15A, CCNT2, LRRK2, FBXO22, CRKL, RPS6KA4, CYSLTR2, IRAK1, AKT2, HSF1, SMYD3, SASH1, MAP4K3, MAP2K3, MAP2K4, MAP3K3, DAXX, CAV2, ODAM, CAV1, DYRK1A, PRKCA, ACVR2B, PTK2, HCRTR1, ERN1, CDK5, VAPB, PELI1, CALM3, TLR6, RAF1, CACUL1, NODAL, CCL26	321	1143	16792	1.60184	1	0.33562	0.332959
GOTERM_BP_ALL	GO:0065009~regulation of molecular function	73	19.7297	0.00680601	GLP1R, GSK3A, CRTC2, CCNT2, TRIO, LRRK2, ARHGAP6, IFIT2, CRKL, RPS6KA4, DUSP12, JPH2, AKT2, IFT57, HMGN3, PSD, ARHGEF11, MAP2K3, MAP2K4, RALBP1, DAXX, DUSP3, ELMOD2, LMTK2, PRKCA, DUSP8, ERN1, ACAP2, FRMD7, CDC42EP4, PELI1, FETUB, DENND6A, TLR6, RAF1, CACTIN, CACUL1, NSMAF, PPP1R15A, BEX1, SRF, AGAP1, MLLT1, IRAK1, STK38, HSF1, SMYD3, SOCS7, SASH1, MAP4K3, MAP3K3, PTPRN2, CRADD, ODAM, CAV2, CAV1,…	321	2863	16792	1.33383	1	0.339272	0.336581
GOTERM_BP_ALL	GO:0032270~positive regulation of cellular protein metabolic process	41	11.0811	0.00813462	PPP1R15A, CCNT2, LRRK2, FBXO22, CRKL, RPS6KA4, LARP1, CYSLTR2, IRAK1, AKT2, HSF1, SMYD3, IFT57, SASH1, MAP4K3, MAP2K3, MAP2K4, MAP3K3, DAXX, USP5, CRADD, CAV2, ODAM, CAV1, DYRK1A, SAMD4A, PRKCA, ACVR2B, PTK2, HCRTR1, ERN1, REST, CDK5, VAPB, PELI1, CALM3, TLR6, RAF1, CACUL1, NODAL, CCL26	321	1420	16792	1.5104	1	0.370991	0.368048
GOTERM_BP_ALL	GO:0051247~positive regulation of protein metabolic process	43	11.6216	0.00826612	PPP1R15A, GSK3A, CCNT2, LRRK2, FBXO22, CRKL, RPS6KA4, LARP1, CYSLTR2, IRAK1, AKT2, HSF1, SMYD3, IFT57, SASH1, MAP4K3, MAP2K3, MAP2K4, MAP3K3, DAXX, USP5, CRADD, CAV2, ODAM, CAV1, EDEM2, DYRK1A, SAMD4A, PRKCA, ACVR2B, PTK2, HCRTR1, ERN1, REST, CDK5, VAPB, PELI1, CALM3, TLR6, RAF1, CACUL1, NODAL, CCL26	321	1508	16792	1.49164	1	0.372803	0.369847
GOTERM_BP_ALL	GO:0007166~cell surface receptor signaling pathway	68	18.3784	0.0095596	DDR1, GLP1R, PIGR, DRAXIN, GSK3A, TRIO, LRRK2, IFIT2, RPS6KA4, AKT2, GPR171, C3AR1, PIP4K2B, AP3S1, IFT57, SEMA6B, MAP2K4, CSNK1G3, RBM14, DAXX, DUSP3, PARP2, GLP2R, C8ORF4, PRKCA, IFT80, LEMD2, ZAP70, RNF126, CTTN, IL1RAPL2, HECW1, PELI1, RAF1, CACTIN, AGXT, YAP1, AMER2, NUMBL, CALCRL, TGFBRAP1, CXCR5, PRICKLE2, ADIPOR2, EFNB1, P2RY4, IRAK1, NPHP3, PLXNA1, SOCS7, SASH1, CRADD, CAV2, CAV1, WDR19,…	321	2669	16792	1.33278	1	0.398228	0.39507
GOTERM_MF_ALL	GO:0019900~kinase binding	21	5.67568	0.0142273	MAP2K3, PPP1R15A, MAP2K4, DAXX, GSK3A, CCNT2, DUSP3, CAV2, CAV1, PTK2, RPS6KA4, DUSP12, CDK5, STK38, HSF1, GRB2, CALM3, MAPT, RAF1, CACUL1, SASH1	333	595	16881	1.78919	0.999998	0.4037	0.393474
GOTERM_BP_ALL	GO:0009893~positive regulation of metabolic process	76	20.5405	0.00991279	GLP1R, GSK3A, CRTC2, CCNT2, HEXB, LRRK2, FBXO22, CRKL, RPS6KA4, YY1, DUSP12, CYSLTR2, ZMIZ2, AKT2, KHSRP, UIMC1, UBTF, IFT57, HMGN3, ARHGEF11, MAP2K3, MAP2K4, RBM14, DAXX, USP5, TFE3, DYRK1A, PRKCA, ERN1, ZNF516, PELI1, RARB, TLR6, RAF1, CACUL1, PAOX, NSMAF, YAP1, PPP1R15A, BEX1, CALCRL, SRF, LARP1, IRAK1, MYO6, HSF1, SMYD3, MTA2, SASH1, MAP4K3, ZBTB17, MAP3K3, CRADD, ODAM, CAV2, CAV1, EDEM2, SAM…	321	3052	16792	1.30265	1	0.404054	0.400849
GOTERM_BP_ALL	GO:0050790~regulation of catalytic activity	61	16.4865	0.01087	GLP1R, GSK3A, CCNT2, TRIO, LRRK2, ARHGAP6, CRKL, DUSP12, AKT2, IFT57, PSD, ARHGEF11, MAP2K3, MAP2K4, RALBP1, DAXX, DUSP3, ELMOD2, LMTK2, PRKCA, DUSP8, ERN1, ACAP2, CDC42EP4, FETUB, DENND6A, TLR6, RAF1, CACUL1, NSMAF, PPP1R15A, AGAP1, MLLT1, IRAK1, STK38, HSF1, SMYD3, SOCS7, SASH1, MAP4K3, MAP3K3, PTPRN2, CRADD, ODAM, CAV2, CAV1, MAPK15, ACVR2B, PTK2, TBCK, PKIB, REST, CDK7, CDK5, VAPB, SPRY1, CAL…	321	2357	16792	1.35384	1	0.41607	0.41277
GOTERM_BP_ALL	GO:0007165~signal transduction	131	35.4054	0.0110603	DGKE, TRIO, IFIT2, CRKL, RPS6KA4, GPR174, CYSLTR2, TFG, AKT2, GPR171, C3AR1, PIP4K2B, SEMA6B, MAP2K3, MAP2K4, CSNK1G3, RAB2B, DAXX, RALBP1, C8ORF4, DYRK1A, PRKCA, IFT80, LEMD2, ERN1, RNF126, RAB31, FRMD7, HECW1, RAF1, SKAP2, NSMAF, NUMBL, CALCRL, CRABP2, CHRNA5, OR6K3, AGAP1, PLD1, ADIPOR2, EFNB1, LARP1, IRAK1, MYO6, STK38, SAFB2, NPHP3, PLXNA1, SOCS7, ZBTB17, HACE1, CRADD, CAV2, CAV1, EDEM2, LY8…	321	5775	16792	1.18663	1	0.419605	0.416277
GOTERM_BP_ALL	GO:0043410~positive regulation of MAPK cascade	18	4.86486	0.0119185	MAP2K3, MAP2K4, MAP3K3, DAXX, CAV2, LRRK2, PRKCA, HCRTR1, CRKL, ERN1, CYSLTR2, IRAK1, TLR6, RAF1, SASH1, NODAL, MAP4K3, CCL26	321	485	16792	1.94146	1	0.429757	0.426349
GOTERM_BP_ALL	GO:0009967~positive regulation of signal transduction	40	10.8108	0.0143686	YAP1, GSK3A, LRRK2, ARHGAP6, CRKL, JPH2, CYSLTR2, IRAK1, TFG, HSF1, SASH1, MAP4K3, TMED4, MAP2K3, MAP2K4, MAP3K3, DAXX, CRADD, CAV2, CAV1, LY86, C8ORF4, PRKCA, IFT80, KIAA1161, ACVR2B, PTK2, HCRTR1, ERN1, ZAP70, FRMD7, PELI1, NMT1, GRB2, CALM3, TLR6, RAF1, NODAL, SKAP2, CCL26	321	1428	16792	1.46531	1	0.4744	0.470638
GOTERM_BP_ALL	GO:0043170~macromolecule metabolic process	194	52.4324	0.0176422	TRIO, ZDHHC5, SOX21, CRKL, RPS6KA4, ALKBH5, ZSCAN30, SPATA22, ZMIZ2, AKT2, C3AR1, BBX, DAXX, RBFOX1, SFMBT1, C8ORF4, PRKCA, RNF126, WBSCR17, HECW1, KIAA0368, CCDC86, ZSCAN25, NUMBL, BEX1, CRABP2, HOXD1, CDCA7, UBE2J2, LARP1, DHX32, MYO6, DHX37, ZNF384, PTPRN2, HACE1, ICMT, CRADD, XRCC5, EDEM2, PTK2, THAP11, PKIB, NPLOC4, CYP1A2, HRC, NMT1, ID3, CALM3, GRB2, TNFSF8, INTS8, NODAL, MON1B, DDR1, WDR4…	321	9130	16792	1.11155	1	0.514504	0.510424
GOTERM_BP_ALL	GO:0010647~positive regulation of cell communication	42	11.3514	0.020576	YAP1, GSK3A, LRRK2, ARHGAP6, CRKL, SNX4, JPH2, CYSLTR2, IRAK1, TFG, HSF1, SASH1, MAP4K3, TMED4, MAP2K3, MAP2K4, MAP3K3, DAXX, CRADD, CAV2, CAV1, LY86, C8ORF4, PRKCA, IFT80, KIAA1161, ACVR2B, PTK2, APLN, HCRTR1, ERN1, ZAP70, FRMD7, PELI1, NMT1, GRB2, CALM3, TLR6, RAF1, NODAL, SKAP2, CCL26	321	1555	16792	1.41292	1	0.558287	0.553859
GOTERM_BP_ALL	GO:0065007~biological regulation	238	64.3243	0.0213718	TRIO, ICAM4, TXNDC15, SOX21, IFIT2, CRKL, GPR174, RPS6KA4, TFG, ZSCAN30, SPATA22, ZMIZ2, AKT2, GPR171, C3AR1, BBX, PIP4K2B, DAXX, RBFOX1, SFMBT1, C8ORF4, IFT80, PRKCA, RNF126, HECW1, ZSCAN25, SKAP2, NUMBL, BEX1, CRABP2, HOXD1, SLC22A1, CDCA7, AGAP1, UBE2J2, ACMSD, SNX4, LARP1, MYO6, ZNF384, PTPRN2, HACE1, CRADD, XRCC5, EDEM2, TPBGL, PTK2, THAP11, PKIB, CYP1A2, MKS1, HRC, NMT1, ID3, HYOU1, CALM3, …	321	11548	16792	1.07812	1	0.572631	0.56809
GOTERM_BP_ALL	GO:0023056~positive regulation of signaling	42	11.3514	0.0222206	YAP1, GSK3A, LRRK2, ARHGAP6, CRKL, SNX4, JPH2, CYSLTR2, IRAK1, TFG, HSF1, SASH1, MAP4K3, TMED4, MAP2K3, MAP2K4, MAP3K3, DAXX, CRADD, CAV2, CAV1, LY86, C8ORF4, PRKCA, IFT80, KIAA1161, ACVR2B, PTK2, APLN, HCRTR1, ERN1, ZAP70, FRMD7, PELI1, NMT1, GRB2, CALM3, TLR6, RAF1, NODAL, SKAP2, CCL26	321	1563	16792	1.40568	1	0.580852	0.576245
GOTERM_BP_ALL	GO:0019538~protein metabolic process	122	32.973	0.0243361	CARS, OTUD4, CRTC2, TRIO, CCNT2, PRDM5, ZDHHC5, FBXO22, CRKL, MYLK4, RPS6KA4, CYSLTR2, KHSRP, AKT2, C3AR1, MAP2K3, MAP2K4, CSNK1G3, DAXX, KDM2A, USP5, DYRK1A, LMTK2, PRKCA, LEMD2, ERN1, TPST1, RNF126, WBSCR17, HECW1, KIAA0368, FETUB, RAF1, NUMBL, UBE2J2, TAF5L, LARP1, IRAK1, STK38, SMYD3, SOCS7, PTPRN2, ICMT, HACE1, CRADD, BRPF3, CAV2, CAV1, EDEM2, KLHL21, PTK2, KLHL20, NSFL1C, TBCK, PKIB, CDK7, …	321	5457	16792	1.16951	1	0.607657	0.602838
GOTERM_BP_ALL	GO:0044710~single-organism metabolic process	94	25.4054	0.0251395	GLP1R, CARS, B4GALT3, DGKE, GSK3A, CRTC2, HEXB, LRRK2, PLOD3, CRKL, FADS3, DUSP12, ALKBH5, CYSLTR2, IYD, AKT2, KYNU, NUDT19, PIP4K2B, MAP2K3, MAP2K4, DAXX, DUSP3, KDM2A, GSTO2, PARP2, BHMT2, SACM1L, PRKCA, MAT1A, DUSP8, PRODH2, LEMD2, THNSL2, ERN1, WBSCR17, RAB31, EHHADH, KIAA0368, TLR6, RAF1, AGXT, SLC27A2, PAOX, NSMAF, PRPS2, PPP1R15A, ASAH1, CALCRL, CRABP2, CNP, GLT8D1, UBE2J2, PLD1, ADIPOR2, …	321	4063	16792	1.21026	1	0.607657	0.602838
GOTERM_BP_ALL	GO:0051246~regulation of protein metabolic process	62	16.7568	0.0254856	GSK3A, CCNT2, WDR48, LRRK2, FBXO22, CRKL, RPS6KA4, CYSLTR2, EEF2K, AKT2, KHSRP, C3AR1, IFT57, MAP2K3, MAP2K4, DAXX, DUSP3, USP5, DYRK1A, PRKCA, DUSP8, LEMD2, ERN1, PELI1, FETUB, TLR6, RAF1, CACTIN, CACUL1, PPP1R15A, MLLT1, LARP1, IRAK1, STK38, HSF1, SMYD3, SOCS7, SASH1, MAP4K3, MAP3K3, CRADD, ODAM, CAV2, CAV1, EDEM2, SAMD4A, UBE2G2, ACVR2B, PTK2, HCRTR1, PKIB, REST, CDK7, CDK5, VAPB, HRC, SPRY1, …	321	2512	16792	1.29113	1	0.607657	0.602838
GOTERM_BP_ALL	GO:0050794~regulation of cellular process	218	58.9189	0.0255139	TRIO, TXNDC15, SOX21, IFIT2, CRKL, GPR174, RPS6KA4, TFG, ZSCAN30, SPATA22, ZMIZ2, AKT2, GPR171, C3AR1, BBX, PIP4K2B, DAXX, RBFOX1, SFMBT1, C8ORF4, IFT80, PRKCA, RNF126, HECW1, ZSCAN25, SKAP2, NUMBL, BEX1, CRABP2, HOXD1, CDCA7, AGAP1, UBE2J2, ACMSD, SNX4, LARP1, MYO6, ZNF384, HACE1, CRADD, XRCC5, EDEM2, TPBGL, PTK2, THAP11, PKIB, MKS1, HRC, NMT1, ID3, HYOU1, CALM3, GRB2, TNFSF8, NODAL, DDR1, PIGR,…	321	10489	16792	1.08723	1	0.607657	0.602838
GOTERM_BP_ALL	GO:0010604~positive regulation of macromolecule metabolic process	69	18.6486	0.0271882	GSK3A, CRTC2, CCNT2, HEXB, LRRK2, FBXO22, CRKL, RPS6KA4, YY1, CYSLTR2, ZMIZ2, AKT2, KHSRP, UIMC1, UBTF, IFT57, HMGN3, ARHGEF11, MAP2K3, MAP2K4, RBM14, DAXX, USP5, TFE3, DYRK1A, PRKCA, ERN1, ZNF516, PELI1, RARB, TLR6, RAF1, CACUL1, YAP1, PPP1R15A, BEX1, SRF, LARP1, IRAK1, MYO6, HSF1, SMYD3, MTA2, SASH1, MAP4K3, ZBTB17, MAP3K3, CRADD, ODAM, CAV2, CAV1, EDEM2, SAMD4A, MAPK15, ACVR2B, PTK2, HINFP, HC…	321	2856	16792	1.26383	1	0.619289	0.614377
GOTERM_BP_ALL	GO:0032147~activation of protein kinase activity	12	3.24324	0.0281266	ERN1, MAP2K3, MAP2K4, MAP3K3, DAXX, IRAK1, LRRK2, TLR6, RAF1, ACVR2B, MAP4K3, CRKL	321	298	16792	2.1065	1	0.628882	0.623894
GOTERM_BP_ALL	GO:0032268~regulation of cellular protein metabolic process	58	15.6757	0.0303584	CCNT2, WDR48, LRRK2, FBXO22, CRKL, RPS6KA4, CYSLTR2, EEF2K, AKT2, KHSRP, IFT57, MAP2K3, MAP2K4, DAXX, DUSP3, USP5, DYRK1A, PRKCA, DUSP8, LEMD2, ERN1, PELI1, FETUB, TLR6, RAF1, CACTIN, CACUL1, PPP1R15A, MLLT1, LARP1, IRAK1, STK38, HSF1, SMYD3, SOCS7, SASH1, MAP4K3, MAP3K3, CRADD, ODAM, CAV2, CAV1, SAMD4A, ACVR2B, PTK2, HCRTR1, PKIB, REST, CDK7, CDK5, VAPB, HRC, SPRY1, CALM3, GRB2, NF2, NODAL, CCL26	321	2346	16792	1.29329	1	0.657306	0.652093
GOTERM_BP_ALL	GO:0050789~regulation of biological process	225	60.8108	0.0333845	TRIO, ICAM4, TXNDC15, SOX21, IFIT2, CRKL, GPR174, RPS6KA4, TFG, ZSCAN30, SPATA22, ZMIZ2, AKT2, GPR171, C3AR1, BBX, PIP4K2B, DAXX, RBFOX1, SFMBT1, C8ORF4, IFT80, PRKCA, RNF126, HECW1, ZSCAN25, SKAP2, NUMBL, BEX1, CRABP2, HOXD1, CDCA7, AGAP1, UBE2J2, ACMSD, SNX4, LARP1, MYO6, ZNF384, PTPRN2, HACE1, CRADD, XRCC5, EDEM2, TPBGL, PTK2, THAP11, PKIB, CYP1A2, MKS1, HRC, NMT1, ID3, HYOU1, CALM3, GRB2, TNF…	321	10922	16792	1.07765	1	0.705022	0.69943
GOTERM_BP_ALL	GO:0009968~negative regulation of signal transduction	30	8.10811	0.0429331	PPP1R15A, YAP1, SLC35F6, AMER2, DRAXIN, GSK3A, USP10, LRRK2, STK38, NPHP3, SOCS7, DUSP3, CAV2, CAV1, DYRK1A, C8ORF4, IFT80, DUSP8, LEMD2, RNF126, CTTN, HECW1, GRB2, SPRY1, HYOU1, CALM3, NF2, RAF1, CACTIN, NODAL	321	1089	16792	1.44109	1	0.796771	0.790452
GOTERM_BP_ALL	GO:0010648~negative regulation of cell communication	32	8.64865	0.0448053	PPP1R15A, YAP1, SLC35F6, AMER2, DRAXIN, GSK3A, USP10, SRF, LRRK2, STK38, NPHP3, SOCS7, DUSP3, CAV2, CAV1, DYRK1A, C8ORF4, IFT80, DUSP8, LEMD2, REST, RNF126, CTTN, HECW1, GRB2, SPRY1, HYOU1, CALM3, NF2, RAF1, CACTIN, NODAL	321	1182	16792	1.41622	1	0.806703	0.800305
GOTERM_BP_ALL	GO:0023057~negative regulation of signaling	32	8.64865	0.0451618	PPP1R15A, YAP1, SLC35F6, AMER2, DRAXIN, GSK3A, USP10, SRF, LRRK2, STK38, NPHP3, SOCS7, DUSP3, CAV2, CAV1, DYRK1A, C8ORF4, IFT80, DUSP8, LEMD2, REST, RNF126, CTTN, HECW1, GRB2, SPRY1, HYOU1, CALM3, NF2, RAF1, CACTIN, NODAL	321	1186	16792	1.41144	1	0.806703	0.800305
GOTERM_BP_ALL	GO:0048584~positive regulation of response to stimulus	50	13.5135	0.0480071	GSK3A, LRRK2, ARHGAP6, CRKL, JPH2, CYSLTR2, TFG, AKT2, UIMC1, C3AR1, MBL2, TMED4, MAP2K3, MAP2K4, DAXX, DUSP3, C8ORF4, PRKCA, IFT80, ERN1, ZAP70, FRMD7, PELI1, TLR6, RAF1, CACTIN, SKAP2, YAP1, PPP1R15A, SNX4, IRAK1, HSF1, SASH1, MAP4K3, MAP3K3, CRADD, CAV2, CAV1, EDEM2, LY86, KIAA1161, ACVR2B, PTK2, HCRTR1, POLR3D, NMT1, CALM3, GRB2, NODAL, CCL26	321	2030	16792	1.28846	1	0.816548	0.810072
GOTERM_BP_ALL	GO:0048585~negative regulation of response to stimulus	34	9.18919	0.0951795	PPP1R15A, YAP1, SLC35F6, AMER2, DRAXIN, GSK3A, CALCRL, USP10, LRRK2, METRNL, STK38, NPHP3, SOCS7, SEMA6B, DUSP3, CAV2, CAV1, DYRK1A, C8ORF4, IFT80, UBE2G2, DUSP8, LEMD2, RNF126, CTTN, HECW1, GRB2, SPRY1, HYOU1, CALM3, NF2, RAF1, CACTIN, NODAL	321	1369	16792	1.29919	1	1	0.992301
GOTERM_BP_ALL	GO:1902532~negative regulation of intracellular signal transduction	14	3.78378	0.0953778	GSK3A, DUSP3, USP10, CAV1, LRRK2, DYRK1A, DUSP8, LEMD2, STK38, CALM3, SPRY1, HYOU1, NF2, SOCS7	321	454	16792	1.61313	1	1	0.992301
Annotation Cluster 5	Enrichment Score: 2.1351962129373003
Category	Term	Count	%	PValue	Genes	List Total	Pop Hits	Pop Total	Fold Enrichment	Bonferroni	Benjamini	FDR
GOTERM_BP_ALL	GO:0048522~positive regulation of cellular process	121	32.7027	0.000187114	CRTC2, TRIO, CCNT2, METRNL, FBXO22, IFIT2, CRKL, RPS6KA4, YY1, CYSLTR2, TFG, KHSRP, ZMIZ2, AKT2, C3AR1, PIP4K2B, HMGN3, SEMA6B, MAP2K3, MAP2K4, RAB2B, DAXX, USP5, C8ORF4, DYRK1A, PRKCA, IFT80, ERN1, FRMD7, RAF1, SKAP2, NSMAF, NUMBL, BEX1, CALCRL, CRABP2, UBE2J2, SNX4, EFNB1, LARP1, IRAK1, MYO6, SMYD3, ZBTB17, CRADD, CAV2, XRCC5, CAV1, EDEM2, LY86, PTK2, PKIB, CDK7, CDK5, NACA, NMT1, ID3, CALM3, G…	321	4744	16792	1.33425	0.551758	0.0572971	0.0568426
GOTERM_BP_ALL	GO:0048518~positive regulation of biological process	127	34.3243	0.00152522	CRTC2, TRIO, CCNT2, METRNL, FBXO22, IFIT2, CRKL, RPS6KA4, YY1, CYSLTR2, TFG, KHSRP, ZMIZ2, AKT2, C3AR1, PIP4K2B, HMGN3, SEMA6B, MAP2K3, MAP2K4, RAB2B, DAXX, USP5, C8ORF4, DYRK1A, PRKCA, IFT80, ERN1, FRMD7, DENND6A, RAF1, SKAP2, NSMAF, NUMBL, BEX1, CALCRL, CRABP2, UBE2J2, ADIPOR2, SNX4, EFNB1, LARP1, IRAK1, MYO6, SMYD3, ZBTB17, CRADD, CAV2, XRCC5, CAV1, EDEM2, LY86, PTK2, PKIB, CDK7, CDK5, NACA, H…	321	5285	16792	1.25706	0.998563	0.163127	0.161833
GOTERM_BP_ALL	GO:0031325~positive regulation of cellular metabolic process	75	20.2703	0.00241353	GLP1R, GSK3A, CRTC2, CCNT2, HEXB, LRRK2, FBXO22, CRKL, RPS6KA4, YY1, DUSP12, CYSLTR2, ZMIZ2, AKT2, KHSRP, UIMC1, UBTF, IFT57, HMGN3, ARHGEF11, MAP2K3, MAP2K4, RBM14, DAXX, USP5, TFE3, DYRK1A, PRKCA, ERN1, ZNF516, PELI1, RARB, TLR6, RAF1, CACUL1, PAOX, NSMAF, YAP1, PPP1R15A, BEX1, CALCRL, SRF, LARP1, IRAK1, MYO6, HSF1, SMYD3, MTA2, SASH1, MAP4K3, ZBTB17, MAP3K3, CRADD, ODAM, CAV2, CAV1, SAMD4A, MA…	321	2839	16792	1.38195	0.999968	0.212238	0.210554
GOTERM_BP_ALL	GO:0080090~regulation of primary metabolic process	134	36.2162	0.00489288	CRTC2, CCNT2, PRDM5, UBP1, FBXO22, SOX21, CRKL, RPS6KA4, YY1, CYSLTR2, ZSCAN30, KHSRP, ZMIZ2, AKT2, C3AR1, BBX, HMGN3, MAP2K3, MAP2K4, DAXX, RBFOX1, KDM2A, USP5, SFMBT1, C8ORF4, DYRK1A, PRKCA, LEMD2, ERN1, ZNF318, ZNF316, FETUB, ZSCAN25, RAF1, NSMAF, ZNF792, BEX1, CALCRL, CRABP2, HOXD1, CDCA7, TAF5L, ACMSD, LARP1, IRAK1, MYO6, STK38, SAFB2, NPHP3, ZNF787, SMYD3, SOCS7, ZBTB17, ZNF384, HACE1, CRAD…	321	5798	16792	1.20899	1	0.300013	0.297633
GOTERM_BP_ALL	GO:0031323~regulation of cellular metabolic process	133	35.9459	0.00908716	CRTC2, CCNT2, PRDM5, UBP1, FBXO22, SOX21, CRKL, RPS6KA4, YY1, CYSLTR2, ZSCAN30, KHSRP, ZMIZ2, AKT2, BBX, HMGN3, MAP2K3, MAP2K4, DAXX, RBFOX1, KDM2A, USP5, SFMBT1, C8ORF4, DYRK1A, PRKCA, LEMD2, ERN1, ZNF318, ZNF316, FETUB, ZSCAN25, RAF1, NSMAF, ZNF792, BEX1, CALCRL, CRABP2, HOXD1, CDCA7, TAF5L, ACMSD, LARP1, IRAK1, MYO6, STK38, SAFB2, NPHP3, ZNF787, SMYD3, SOCS7, ZBTB17, ZNF384, HACE1, CRADD, CAV2…	321	5844	16792	1.19053	1	0.393502	0.390381
GOTERM_BP_ALL	GO:0009893~positive regulation of metabolic process	76	20.5405	0.00991279	GLP1R, GSK3A, CRTC2, CCNT2, HEXB, LRRK2, FBXO22, CRKL, RPS6KA4, YY1, DUSP12, CYSLTR2, ZMIZ2, AKT2, KHSRP, UIMC1, UBTF, IFT57, HMGN3, ARHGEF11, MAP2K3, MAP2K4, RBM14, DAXX, USP5, TFE3, DYRK1A, PRKCA, ERN1, ZNF516, PELI1, RARB, TLR6, RAF1, CACUL1, PAOX, NSMAF, YAP1, PPP1R15A, BEX1, CALCRL, SRF, LARP1, IRAK1, MYO6, HSF1, SMYD3, MTA2, SASH1, MAP4K3, ZBTB17, MAP3K3, CRADD, ODAM, CAV2, CAV1, EDEM2, SAM…	321	3052	16792	1.30265	1	0.404054	0.400849
GOTERM_BP_ALL	GO:0019222~regulation of metabolic process	137	37.027	0.0187173	CRTC2, CCNT2, PRDM5, UBP1, FBXO22, SOX21, CRKL, RPS6KA4, YY1, CYSLTR2, ZSCAN30, KHSRP, ZMIZ2, AKT2, C3AR1, BBX, HMGN3, MAP2K3, MAP2K4, DAXX, RBFOX1, KDM2A, USP5, SFMBT1, C8ORF4, DYRK1A, PRKCA, LEMD2, ERN1, ZNF318, ZNF316, FETUB, ZSCAN25, RAF1, NSMAF, ZNF792, BEX1, CALCRL, CRABP2, HOXD1, CDCA7, TAF5L, ACMSD, LARP1, IRAK1, MYO6, STK38, SAFB2, NPHP3, ZNF787, SMYD3, SOCS7, ZBTB17, ZNF384, HACE1, CRAD…	321	6171	16792	1.16135	1	0.524089	0.519932
GOTERM_BP_ALL	GO:0060255~regulation of macromolecule metabolic process	129	34.8649	0.0247521	CRTC2, CCNT2, PRDM5, UBP1, FBXO22, SOX21, CRKL, RPS6KA4, YY1, CYSLTR2, ZSCAN30, KHSRP, ZMIZ2, AKT2, C3AR1, BBX, HMGN3, MAP2K3, MAP2K4, DAXX, RBFOX1, KDM2A, USP5, SFMBT1, C8ORF4, DYRK1A, PRKCA, LEMD2, ERN1, ZNF318, ZNF316, FETUB, ZSCAN25, RAF1, NSMAF, ZNF792, BEX1, CRABP2, HOXD1, CDCA7, TAF5L, LARP1, IRAK1, MYO6, STK38, SAFB2, ZNF787, SMYD3, SOCS7, ZBTB17, ZNF384, HACE1, CRADD, CAV2, XRCC5, CAV1, …	321	5815	16792	1.16048	1	0.607657	0.602838
GOTERM_BP_ALL	GO:0050794~regulation of cellular process	218	58.9189	0.0255139	TRIO, TXNDC15, SOX21, IFIT2, CRKL, GPR174, RPS6KA4, TFG, ZSCAN30, SPATA22, ZMIZ2, AKT2, GPR171, C3AR1, BBX, PIP4K2B, DAXX, RBFOX1, SFMBT1, C8ORF4, IFT80, PRKCA, RNF126, HECW1, ZSCAN25, SKAP2, NUMBL, BEX1, CRABP2, HOXD1, CDCA7, AGAP1, UBE2J2, ACMSD, SNX4, LARP1, MYO6, ZNF384, HACE1, CRADD, XRCC5, EDEM2, TPBGL, PTK2, THAP11, PKIB, MKS1, HRC, NMT1, ID3, HYOU1, CALM3, GRB2, TNFSF8, NODAL, DDR1, PIGR,…	321	10489	16792	1.08723	1	0.607657	0.602838
GOTERM_BP_ALL	GO:0010604~positive regulation of macromolecule metabolic process	69	18.6486	0.0271882	GSK3A, CRTC2, CCNT2, HEXB, LRRK2, FBXO22, CRKL, RPS6KA4, YY1, CYSLTR2, ZMIZ2, AKT2, KHSRP, UIMC1, UBTF, IFT57, HMGN3, ARHGEF11, MAP2K3, MAP2K4, RBM14, DAXX, USP5, TFE3, DYRK1A, PRKCA, ERN1, ZNF516, PELI1, RARB, TLR6, RAF1, CACUL1, YAP1, PPP1R15A, BEX1, SRF, LARP1, IRAK1, MYO6, HSF1, SMYD3, MTA2, SASH1, MAP4K3, ZBTB17, MAP3K3, CRADD, ODAM, CAV2, CAV1, EDEM2, SAMD4A, MAPK15, ACVR2B, PTK2, HINFP, HC…	321	2856	16792	1.26383	1	0.619289	0.614377
GOTERM_BP_ALL	GO:0050789~regulation of biological process	225	60.8108	0.0333845	TRIO, ICAM4, TXNDC15, SOX21, IFIT2, CRKL, GPR174, RPS6KA4, TFG, ZSCAN30, SPATA22, ZMIZ2, AKT2, GPR171, C3AR1, BBX, PIP4K2B, DAXX, RBFOX1, SFMBT1, C8ORF4, IFT80, PRKCA, RNF126, HECW1, ZSCAN25, SKAP2, NUMBL, BEX1, CRABP2, HOXD1, CDCA7, AGAP1, UBE2J2, ACMSD, SNX4, LARP1, MYO6, ZNF384, PTPRN2, HACE1, CRADD, XRCC5, EDEM2, TPBGL, PTK2, THAP11, PKIB, CYP1A2, MKS1, HRC, NMT1, ID3, HYOU1, CALM3, GRB2, TNF…	321	10922	16792	1.07765	1	0.705022	0.69943
Annotation Cluster 6	Enrichment Score: 1.9183939101416656
Category	Term	Count	%	PValue	Genes	List Total	Pop Hits	Pop Total	Fold Enrichment	Bonferroni	Benjamini	FDR
GOTERM_BP_ALL	GO:0010033~response to organic substance	83	22.4324	3.59287e-05	GLP1R, GSK3A, PDCD7, LRRK2, PLOD3, IFIT2, RPS6KA4, YY1, EEF2K, AKT2, KYNU, KHSRP, AP3S1, MAP2K4, RBM14, DAXX, GLP2R, PRKCA, LEMD2, ERN1, ACAP2, RNF126, RAB31, IL1RAPL2, TNMD, KIAA0368, PELI1, FAM20C, RARB, TLR6, RAF1, CACTIN, AGXT, YAP1, PPP1R15A, NUMBL, CALCRL, CHRNA5, CNP, USP10, SRF, TGFBRAP1, CXCR5, UBE2J2, ADIPOR2, P2RY4, IRAK1, HSF1, SAFB2, SMYD3, SOCS7, SASH1, MAP4K3, ZBTB17, PTPRN2, CAV2,…	321	2822	16792	1.53857	0.142784	0.0458326	0.0454691
GOTERM_BP_ALL	GO:0071310~cellular response to organic substance	66	17.8378	0.000151799	GLP1R, GSK3A, LRRK2, PLOD3, IFIT2, RPS6KA4, YY1, EEF2K, AKT2, KHSRP, AP3S1, MAP2K4, RBM14, DAXX, GLP2R, PRKCA, LEMD2, ERN1, ACAP2, RNF126, RAB31, IL1RAPL2, TNMD, FAM20C, RARB, RAF1, CACTIN, YAP1, PPP1R15A, NUMBL, CALCRL, USP10, SRF, TGFBRAP1, CXCR5, ADIPOR2, P2RY4, IRAK1, HSF1, SAFB2, SMYD3, SOCS7, SASH1, ZBTB17, PTPRN2, CAV2, XRCC5, CAV1, EDEM2, LY86, UBE2G2, ACVR2B, PTK2, HCRTR1, REST, CDK7, VA…	321	2186	16792	1.5794	0.478457	0.0515752	0.0511662
GOTERM_BP_ALL	GO:0032870~cellular response to hormone stimulus	26	7.02703	0.000327688	GLP1R, GSK3A, PLOD3, ADIPOR2, EEF2K, P2RY4, AKT2, HSF1, SAFB2, AP3S1, SMYD3, SOCS7, RBM14, DAXX, CAV2, CAV1, GLP2R, PTK2, HCRTR1, REST, CDK7, RAB31, GNB4, RARB, GRB2, NODAL	321	616	16792	2.20795	0.75472	0.0826352	0.0819798
GOTERM_BP_ALL	GO:0009725~response to hormone	31	8.37838	0.000938561	GLP1R, GSK3A, PDCD7, SRF, PLOD3, ADIPOR2, YY1, EEF2K, P2RY4, AKT2, HSF1, SAFB2, AP3S1, SMYD3, SOCS7, RBM14, DAXX, CAV2, CAV1, GLP2R, PTK2, HCRTR1, REST, CDK7, RAB31, GNB4, RARB, GRB2, CALM3, AGXT, NODAL	321	854	16792	1.8989	0.982162	0.138745	0.137645
GOTERM_BP_ALL	GO:1901701~cellular response to oxygen-containing compound	32	8.64865	0.00131074	YAP1, GLP1R, GSK3A, CALCRL, SRF, LRRK2, EEF2K, IRAK1, P2RY4, AKT2, HSF1, AP3S1, SMYD3, SOCS7, SASH1, MAP2K4, PTPRN2, CAV2, XRCC5, CAV1, GLP2R, LY86, PRKCA, PTK2, ERN1, RAB31, GNB4, ID3, GRB2, RAF1, CACTIN, HCN2	321	912	16792	1.83549	0.99639	0.163127	0.161833
GOTERM_BP_ALL	GO:0070887~cellular response to chemical stimulus	72	19.4595	0.00144368	GLP1R, GSK3A, LRRK2, PLOD3, IFIT2, RPS6KA4, YY1, EEF2K, AKT2, KHSRP, C3AR1, AP3S1, MAP2K4, RBM14, DAXX, GSTO2, GLP2R, PRKCA, LEMD2, ERN1, ACAP2, RNF126, RAB31, IL1RAPL2, TNMD, FAM20C, RARB, RAF1, CACTIN, YAP1, PPP1R15A, NUMBL, CALCRL, USP10, SRF, TGFBRAP1, CXCR5, ADIPOR2, P2RY4, IRAK1, HSF1, SAFB2, SMYD3, SOCS7, SASH1, ZBTB17, PTPRN2, CAV2, XRCC5, CAV1, EPHX1, EDEM2, LY86, UBE2G2, ACVR2B, PTK2, H…	321	2648	16792	1.42237	0.99796	0.163127	0.161833
GOTERM_BP_ALL	GO:0042221~response to chemical	103	27.8378	0.00159816	PDCD7, PLOD3, IFIT2, RPS6KA4, YY1, IYD, KHSRP, AKT2, C3AR1, SEMA6B, MAP2K4, DAXX, RALBP1, SLC6A11, PRKCA, LEMD2, ERN1, RNF126, ACAP2, RAB31, KIAA0368, RAF1, NUMBL, CALCRL, CHRNA5, OR6K3, CNP, SLC22A1, UBE2J2, PLD1, ADIPOR2, EFNB1, IRAK1, MYO6, SAFB2, PLXNA1, SMYD3, SOCS7, ZBTB17, PTPRN2, CAV2, XRCC5, CAV1, EPHX1, EDEM2, LY86, TPBGL, PTK2, KLHL20, CDK7, NPLOC4, STK24, CDK5, CYP1A2, GNB4, ID3, HYOU…	321	4117	16792	1.30874	0.998949	0.163127	0.161833
GOTERM_BP_ALL	GO:0071375~cellular response to peptide hormone stimulus	14	3.78378	0.00446975	GLP1R, GSK3A, CAV2, CAV1, GLP2R, PTK2, EEF2K, RAB31, AKT2, HSF1, GNB4, GRB2, AP3S1, SOCS7	321	295	16792	2.48258	1	0.292998	0.290675
GOTERM_BP_ALL	GO:1901700~response to oxygen-containing compound	43	11.6216	0.00504796	YAP1, GLP1R, GSK3A, CALCRL, CNP, SRF, LRRK2, EEF2K, IRAK1, P2RY4, AKT2, HSF1, AP3S1, SMYD3, SOCS7, SASH1, MAP2K4, PTPRN2, CAV2, XRCC5, CAV1, GLP2R, EDEM2, LY86, PRKCA, ACVR2B, PTK2, HCRTR1, ERN1, RAB31, GPAM, STK24, CDK5, CYP1A2, PELI1, GNB4, ID3, GRB2, CALM3, RAF1, CACTIN, AGXT, HCN2	321	1466	16792	1.53438	1	0.300013	0.297633
GOTERM_BP_ALL	GO:1901653~cellular response to peptide	14	3.78378	0.00755911	GLP1R, GSK3A, CAV2, CAV1, GLP2R, PTK2, EEF2K, RAB31, AKT2, HSF1, GNB4, GRB2, AP3S1, SOCS7	321	315	16792	2.32496	1	0.356109	0.353285
GOTERM_BP_ALL	GO:0071495~cellular response to endogenous stimulus	34	9.18919	0.0179591	GLP1R, GSK3A, LRRK2, TGFBRAP1, PLOD3, ADIPOR2, EEF2K, P2RY4, AKT2, HSF1, SAFB2, AP3S1, SMYD3, SOCS7, RBM14, DAXX, CAV2, CAV1, GLP2R, ACVR2B, LEMD2, PTK2, HCRTR1, REST, ACAP2, CDK7, RAB31, TNMD, GNB4, RARB, GRB2, SPRY1, HCN2, NODAL	321	1185	16792	1.50092	1	0.516714	0.512616
GOTERM_BP_ALL	GO:0009719~response to endogenous stimulus	42	11.3514	0.01915	GLP1R, GSK3A, CHRNA5, PDCD7, SRF, LRRK2, TGFBRAP1, PLOD3, ADIPOR2, YY1, EEF2K, P2RY4, AKT2, KYNU, HSF1, SAFB2, AP3S1, SMYD3, SOCS7, RBM14, DAXX, CAV2, CAV1, GLP2R, ACVR2B, LEMD2, PTK2, HCRTR1, REST, ACAP2, CDK7, RAB31, CDK5, TNMD, GNB4, RARB, GRB2, SPRY1, CALM3, AGXT, HCN2, NODAL	321	1548	16792	1.4193	1	0.526256	0.522082
GOTERM_BP_ALL	GO:0071417~cellular response to organonitrogen compound	16	4.32432	0.0405573	GLP1R, GSK3A, CAV2, CAV1, LRRK2, GLP2R, PTK2, EEF2K, RAB31, AKT2, HSF1, GNB4, GRB2, AP3S1, SOCS7, HCN2	321	477	16792	1.75468	1	0.783194	0.776983
GOTERM_BP_ALL	GO:1901652~response to peptide	15	4.05405	0.0456261	GLP1R, GSK3A, CAV2, CAV1, GLP2R, PTK2, HCRTR1, EEF2K, RAB31, AKT2, HSF1, GNB4, GRB2, AP3S1, SOCS7	321	444	16792	1.76728	1	0.808261	0.801851
GOTERM_BP_ALL	GO:0043434~response to peptide hormone	14	3.78378	0.0475618	GLP1R, GSK3A, CAV2, CAV1, GLP2R, PTK2, EEF2K, RAB31, AKT2, HSF1, GNB4, GRB2, AP3S1, SOCS7	321	405	16792	1.8083	1	0.816548	0.810072
GOTERM_BP_ALL	GO:0008286~insulin receptor signaling pathway	6	1.62162	0.0650564	GSK3A, CAV2, AKT2, GRB2, AP3S1, SOCS7	321	113	16792	2.7776	1	0.924306	0.916975
GOTERM_BP_ALL	GO:0032869~cellular response to insulin stimulus	8	2.16216	0.0688398	GSK3A, EEF2K, RAB31, CAV2, AKT2, GRB2, AP3S1, SOCS7	321	188	16792	2.22602	1	0.954808	0.947236
GOTERM_BP_ALL	GO:0010243~response to organonitrogen compound	22	5.94595	0.0779532	GLP1R, GSK3A, CHRNA5, CAV2, CAV1, LRRK2, GLP2R, PTK2, HCRTR1, EEF2K, RAB31, CDK5, KYNU, AKT2, HSF1, GNB4, GRB2, CALM3, AP3S1, AGXT, SOCS7, HCN2	321	789	16792	1.45862	1	1	0.992301
GOTERM_BP_ALL	GO:1901699~cellular response to nitrogen compound	16	4.32432	0.114949	GLP1R, GSK3A, CAV2, CAV1, LRRK2, GLP2R, PTK2, EEF2K, RAB31, AKT2, HSF1, GNB4, GRB2, AP3S1, SOCS7, HCN2	321	558	16792	1.49997	1	1	0.992301
GOTERM_BP_ALL	GO:1901698~response to nitrogen compound	23	6.21622	0.133957	GLP1R, GSK3A, CHRNA5, CAV2, CAV1, LRRK2, GLP2R, PTK2, HCRTR1, EEF2K, RAB31, CDK5, KYNU, AKT2, HSF1, PELI1, GNB4, GRB2, CALM3, AP3S1, AGXT, SOCS7, HCN2	321	895	16792	1.34432	1	1	0.992301
GOTERM_BP_ALL	GO:0032868~response to insulin	8	2.16216	0.183799	GSK3A, EEF2K, RAB31, CAV2, AKT2, GRB2, AP3S1, SOCS7	321	244	16792	1.71513	1	1	0.992301
GOTERM_BP_ALL	GO:0007169~transmembrane receptor protein tyrosine kinase signaling pathway	15	4.05405	0.354434	DDR1, PIGR, GSK3A, CAV2, KIAA1161, PTK2, ZAP70, EFNB1, RNF126, AKT2, GRB2, SPRY1, AP3S1, RAF1, SOCS7	321	648	16792	1.21091	1	1	0.992301
KEGG_PATHWAY	hsa04630:Jak-STAT signaling pathway	3	0.810811	0.821342	AKT2, GRB2, SOCS7	148	145	6879	0.96165	1	1	1
Annotation Cluster 7	Enrichment Score: 1.8651648739126243
Category	Term	Count	%	PValue	Genes	List Total	Pop Hits	Pop Total	Fold Enrichment	Bonferroni	Benjamini	FDR
GOTERM_BP_ALL	GO:0007519~skeletal muscle tissue development	11	2.97297	0.00158893	SVIL, RBFOX1, CCNT2, CDK5, NACA, CAV2, CAV1, KIAA1161, VAX1, FBXO22, LEMD2	321	170	16792	3.38486	0.998907	0.163127	0.161833
GOTERM_BP_ALL	GO:0060538~skeletal muscle organ development	11	2.97297	0.00223182	SVIL, RBFOX1, CCNT2, CDK5, NACA, CAV2, CAV1, KIAA1161, VAX1, FBXO22, LEMD2	321	178	16792	3.23273	0.999931	0.212238	0.210554
GOTERM_BP_ALL	GO:0014706~striated muscle tissue development	16	4.32432	0.00304182	MAP2K4, SVIL, GSK3A, RBFOX1, CCNT2, CAV2, SRF, CAV1, VAX1, KIAA1161, FBXO22, LEMD2, JPH2, CDK5, NACA, RARB	321	350	16792	2.39138	0.999998	0.251369	0.249375
GOTERM_BP_ALL	GO:0061061~muscle structure development	22	5.94595	0.00457917	MAP2K4, SVIL, GSK3A, RBFOX1, CCNT2, SFMBT1, CAV2, SRF, CAV1, VAX1, KIAA1161, FBXO22, LEMD2, HINFP, HIRA, JPH2, REST, CDK5, NACA, ID3, RARB, SMYD3	321	589	16792	1.95391	1	0.292998	0.290675
GOTERM_BP_ALL	GO:0060537~muscle tissue development	16	4.32432	0.00471137	MAP2K4, SVIL, GSK3A, RBFOX1, CCNT2, CAV2, SRF, CAV1, VAX1, KIAA1161, FBXO22, LEMD2, JPH2, CDK5, NACA, RARB	321	367	16792	2.28061	1	0.297024	0.294669
GOTERM_BP_ALL	GO:0007517~muscle organ development	15	4.05405	0.0107547	SVIL, GSK3A, RBFOX1, CCNT2, SFMBT1, CAV2, CAV1, VAX1, KIAA1161, FBXO22, LEMD2, JPH2, CDK5, NACA, ID3	321	366	16792	2.14392	1	0.415365	0.412071
GOTERM_BP_ALL	GO:0042692~muscle cell differentiation	13	3.51351	0.0454468	MAP2K4, GSK3A, CAV2, SRF, KIAA1161, FBXO22, HINFP, HIRA, REST, NACA, ID3, RARB, SMYD3	321	362	16792	1.87859	1	0.808261	0.801851
GOTERM_BP_ALL	GO:0051146~striated muscle cell differentiation	9	2.43243	0.106339	MAP2K4, GSK3A, NACA, CAV2, SRF, RARB, SMYD3, KIAA1161, FBXO22	321	250	16792	1.88321	1	1	0.992301
GOTERM_BP_ALL	GO:0055002~striated muscle cell development	6	1.62162	0.116002	MAP2K4, GSK3A, CAV2, SRF, SMYD3, KIAA1161	321	135	16792	2.32496	1	1	0.992301
GOTERM_BP_ALL	GO:0055001~muscle cell development	6	1.62162	0.158949	MAP2K4, GSK3A, CAV2, SRF, SMYD3, KIAA1161	321	150	16792	2.09246	1	1	0.992301
Annotation Cluster 8	Enrichment Score: 1.8236549325317137
Category	Term	Count	%	PValue	Genes	List Total	Pop Hits	Pop Total	Fold Enrichment	Bonferroni	Benjamini	FDR
GOTERM_BP_ALL	GO:0034976~response to endoplasmic reticulum stress	14	3.78378	0.0020246	PPP1R15A, ZBTB17, GSK3A, CAV1, LRRK2, EDEM2, UBE2G2, UBE2J2, ERN1, NPLOC4, VAPB, KIAA0368, HDGF, HYOU1	321	269	16792	2.72253	0.999832	0.19726	0.195696
GOTERM_BP_ALL	GO:0035967~cellular response to topologically incorrect protein	9	2.43243	0.00781695	ERN1, PPP1R15A, ZBTB17, GSK3A, RNF126, VAPB, EDEM2, HDGF, HYOU1	321	149	16792	3.15976	1	0.360336	0.357479
UP_KEYWORDS	Unfolded protein response	4	1.08108	0.024495	ERN1, VAPB, EDEM2, UBE2J2	370	35	20581	6.35707	0.999542	0.362759	0.348762
GOTERM_BP_ALL	GO:0035966~response to topologically incorrect protein	10	2.7027	0.0101245	ERN1, PPP1R15A, ZBTB17, GSK3A, RNF126, VAPB, EDEM2, HDGF, HYOU1, UBE2J2	321	188	16792	2.78253	1	0.404054	0.400849
GOTERM_BP_ALL	GO:0030968~endoplasmic reticulum unfolded protein response	8	2.16216	0.0133118	ERN1, PPP1R15A, ZBTB17, GSK3A, VAPB, EDEM2, HDGF, HYOU1	321	132	16792	3.1704	1	0.456542	0.452922
GOTERM_BP_ALL	GO:0034620~cellular response to unfolded protein	8	2.16216	0.0149087	ERN1, PPP1R15A, ZBTB17, GSK3A, VAPB, EDEM2, HDGF, HYOU1	321	135	16792	3.09994	1	0.4744	0.470638
GOTERM_BP_ALL	GO:0006986~response to unfolded protein	9	2.43243	0.0174585	ERN1, PPP1R15A, ZBTB17, GSK3A, VAPB, EDEM2, HDGF, HYOU1, UBE2J2	321	172	16792	2.73723	1	0.512635	0.508569
KEGG_PATHWAY	hsa04141:Protein processing in endoplasmic reticulum	10	2.7027	0.0100142	ERN1, PPP1R15A, NSFL1C, NPLOC4, EDEM2, HYOU1, UBE2G2, UBE2J2, SEC24C, SIL1	148	169	6879	2.75028	0.87296	0.538195	0.538195
GOTERM_BP_ALL	GO:0036498~IRE1-mediated unfolded protein response	5	1.35135	0.0445299	ERN1, ZBTB17, GSK3A, HDGF, HYOU1	321	70	16792	3.73654	1	0.806703	0.800305
REACTOME_PATHWAY	R-HSA-381038:R-HSA-381038	4	1.08108	0.0956466	ZBTB17, GSK3A, HDGF, HYOU1	178	56	9075	3.64165	1	1	1
Annotation Cluster 9	Enrichment Score: 1.8164901512137204
Category	Term	Count	%	PValue	Genes	List Total	Pop Hits	Pop Total	Fold Enrichment	Bonferroni	Benjamini	FDR
GOTERM_MF_ALL	GO:0001162~RNA polymerase II intronic transcription regulatory region sequence-specific DNA binding	3	0.810811	0.00998402	HSF1, SMYD3, VAX1	333	8	16881	19.0101	0.99989	0.292435	0.285028
GOTERM_MF_ALL	GO:0044213~intronic transcription regulatory region DNA binding	3	0.810811	0.0188631	HSF1, SMYD3, VAX1	333	11	16881	13.8256	1	0.489645	0.477242
GOTERM_MF_ALL	GO:0001161~intronic transcription regulatory region sequence-specific DNA binding	3	0.810811	0.0188631	HSF1, SMYD3, VAX1	333	11	16881	13.8256	1	0.489645	0.477242
Annotation Cluster 10	Enrichment Score: 1.7815752800314673
Category	Term	Count	%	PValue	Genes	List Total	Pop Hits	Pop Total	Fold Enrichment	Bonferroni	Benjamini	FDR
GOTERM_MF_ALL	GO:0005057~receptor signaling protein activity	12	3.24324	0.000158273	MAP2K3, MAP2K4, MAP3K3, DAXX, IRAK1, STK24, PIP4K2B, RAF1, MAPK15, ACVR2B, MAP4K3, NSMAF	333	147	16881	4.13826	0.133873	0.0105736	0.0103058
GOTERM_MF_ALL	GO:0004702~receptor signaling protein serine/threonine kinase activity	9	2.43243	0.000490978	MAP2K3, MAP2K4, MAP3K3, IRAK1, STK24, RAF1, MAPK15, ACVR2B, MAP4K3	333	93	16881	4.90584	0.359763	0.0178323	0.0173806
GOTERM_BP_ALL	GO:0043405~regulation of MAP kinase activity	17	4.59459	0.000560265	MAP2K3, MAP2K4, MAP3K3, DAXX, DUSP3, CAV1, LRRK2, DUSP8, CRKL, ERN1, IRAK1, STK38, SPRY1, TLR6, RAF1, SASH1, MAP4K3	321	327	16792	2.71956	0.909562	0.105672	0.104833
GOTERM_BP_ALL	GO:0071900~regulation of protein serine/threonine kinase activity	21	5.67568	0.000842577	MAP2K3, MAP2K4, MAP3K3, DAXX, CCNT2, DUSP3, CAV1, LRRK2, DUSP8, CRKL, ERN1, PKIB, CDK7, IRAK1, STK38, CALM3, SPRY1, TLR6, RAF1, SASH1, MAP4K3	321	476	16792	2.30786	0.973069	0.133782	0.132721
GOTERM_BP_ALL	GO:0001934~positive regulation of protein phosphorylation	32	8.64865	0.000914502	PPP1R15A, CCNT2, LRRK2, CRKL, RPS6KA4, CYSLTR2, IRAK1, AKT2, HSF1, SMYD3, SASH1, MAP4K3, MAP2K3, MAP2K4, MAP3K3, DAXX, CAV2, ODAM, CAV1, PRKCA, ACVR2B, PTK2, HCRTR1, ERN1, CDK5, VAPB, CALM3, TLR6, RAF1, CACUL1, NODAL, CCL26	321	890	16792	1.88086	0.980222	0.138745	0.137645
GOTERM_BP_ALL	GO:0043408~regulation of MAPK cascade	26	7.02703	0.00129215	LRRK2, CRKL, CYSLTR2, IRAK1, STK38, SASH1, MAP4K3, MAP2K3, MAP2K4, MAP3K3, DAXX, DUSP3, CAV2, CAV1, PRKCA, DUSP8, LEMD2, HCRTR1, ERN1, GRB2, SPRY1, TLR6, NF2, RAF1, NODAL, CCL26	321	678	16792	2.00605	0.99609	0.163127	0.161833
GOTERM_BP_ALL	GO:0023014~signal transduction by protein phosphorylation	31	8.37838	0.00143214	LRRK2, CRKL, CYSLTR2, IRAK1, STK38, SASH1, MAP4K3, MAP2K3, MAP2K4, MAP3K3, DAXX, DUSP3, CAV2, CAV1, PRKCA, DUSP8, MAPK15, ACVR2B, LEMD2, PTK2, HCRTR1, ERN1, STK24, GRB2, SPRY1, CALM3, TLR6, NF2, RAF1, NODAL, CCL26	321	877	16792	1.8491	0.997857	0.163127	0.161833
GOTERM_MF_ALL	GO:0004712~protein serine/threonine/tyrosine kinase activity	5	1.35135	0.0076894	MAP2K3, MAP2K4, LRRK2, DYRK1A, ACVR2B	333	40	16881	6.33671	0.999096	0.240758	0.234659
GOTERM_BP_ALL	GO:0000165~MAPK cascade	29	7.83784	0.00304902	LRRK2, CRKL, CYSLTR2, IRAK1, STK38, SASH1, MAP4K3, MAP2K3, MAP2K4, MAP3K3, DAXX, DUSP3, CAV2, CAV1, PRKCA, DUSP8, MAPK15, LEMD2, PTK2, HCRTR1, ERN1, GRB2, SPRY1, CALM3, TLR6, NF2, RAF1, NODAL, CCL26	321	841	16792	1.80385	0.999998	0.251369	0.249375
GOTERM_BP_ALL	GO:0033674~positive regulation of kinase activity	20	5.40541	0.00386574	MAP2K3, MAP2K4, MAP3K3, DAXX, CCNT2, LRRK2, ACVR2B, PTK2, CRKL, ERN1, DUSP12, IRAK1, CDK5, VAPB, CALM3, TLR6, RAF1, CACUL1, SASH1, MAP4K3	321	505	16792	2.07174	1	0.280889	0.278661
GOTERM_BP_ALL	GO:0045860~positive regulation of protein kinase activity	19	5.13514	0.00409035	MAP2K3, MAP2K4, MAP3K3, DAXX, CCNT2, LRRK2, ACVR2B, PTK2, CRKL, ERN1, IRAK1, CDK5, VAPB, CALM3, TLR6, RAF1, CACUL1, SASH1, MAP4K3	321	470	16792	2.11472	1	0.287464	0.285184
GOTERM_BP_ALL	GO:0051347~positive regulation of transferase activity	23	6.21622	0.00573703	MAP2K3, MAP2K4, MAP3K3, DAXX, GSK3A, CCNT2, LRRK2, MAPK15, ACVR2B, PTK2, CRKL, ERN1, DUSP12, PKIB, IRAK1, CDK5, VAPB, CALM3, TLR6, RAF1, CACUL1, SASH1, MAP4K3	321	640	16792	1.87995	1	0.311325	0.308855
GOTERM_BP_ALL	GO:0043410~positive regulation of MAPK cascade	18	4.86486	0.0119185	MAP2K3, MAP2K4, MAP3K3, DAXX, CAV2, LRRK2, PRKCA, HCRTR1, CRKL, ERN1, CYSLTR2, IRAK1, TLR6, RAF1, SASH1, NODAL, MAP4K3, CCL26	321	485	16792	1.94146	1	0.429757	0.426349
GOTERM_BP_ALL	GO:0007254~JNK cascade	9	2.43243	0.0242718	ERN1, MAP2K4, DAXX, DUSP3, IRAK1, TLR6, SASH1, MAP4K3, CRKL	321	183	16792	2.5727	1	0.607657	0.602838
GOTERM_MF_ALL	GO:0004708~MAP kinase kinase activity	3	0.810811	0.0260691	MAP2K3, MAP2K4, LRRK2	333	13	16881	11.6985	1	0.619593	0.603898
GOTERM_BP_ALL	GO:0032147~activation of protein kinase activity	12	3.24324	0.0281266	ERN1, MAP2K3, MAP2K4, MAP3K3, DAXX, IRAK1, LRRK2, TLR6, RAF1, ACVR2B, MAP4K3, CRKL	321	298	16792	2.1065	1	0.628882	0.623894
GOTERM_BP_ALL	GO:0043507~positive regulation of JUN kinase activity	5	1.35135	0.0353602	ERN1, MAP2K4, DAXX, TLR6, SASH1	321	65	16792	4.02396	1	0.728794	0.723014
GOTERM_BP_ALL	GO:0051403~stress-activated MAPK cascade	10	2.7027	0.0428013	ERN1, MAP2K4, MAP3K3, DAXX, DUSP3, IRAK1, TLR6, SASH1, MAP4K3, CRKL	321	242	16792	2.16163	1	0.796771	0.790452
GOTERM_BP_ALL	GO:0031098~stress-activated protein kinase signaling cascade	10	2.7027	0.0549904	ERN1, MAP2K4, MAP3K3, DAXX, DUSP3, IRAK1, TLR6, SASH1, MAP4K3, CRKL	321	254	16792	2.05951	1	0.864969	0.858109
GOTERM_BP_ALL	GO:0071902~positive regulation of protein serine/threonine kinase activity	11	2.97297	0.0622304	ERN1, MAP2K3, MAP2K4, DAXX, CCNT2, IRAK1, LRRK2, CALM3, TLR6, SASH1, MAP4K3	321	300	16792	1.91809	1	0.910518	0.903297
GOTERM_BP_ALL	GO:0043506~regulation of JUN kinase activity	5	1.35135	0.0714296	ERN1, MAP2K4, DAXX, TLR6, SASH1	321	82	16792	3.18973	1	0.962952	0.955315
GOTERM_BP_ALL	GO:0080135~regulation of cellular response to stress	17	4.59459	0.0904299	PPP1R15A, MAP2K4, MAP3K3, DAXX, DUSP3, CAV1, LRRK2, EDEM2, DYRK1A, UBE2G2, ERN1, STK24, HSF1, UIMC1, HYOU1, TLR6, SASH1	321	581	16792	1.53063	1	1	0.992301
GOTERM_BP_ALL	GO:0043406~positive regulation of MAP kinase activity	8	2.16216	0.121873	ERN1, MAP2K3, MAP2K4, DAXX, IRAK1, LRRK2, TLR6, SASH1	321	217	16792	1.92854	1	1	0.992301
GOTERM_BP_ALL	GO:0032874~positive regulation of stress-activated MAPK cascade	6	1.62162	0.126856	ERN1, MAP2K4, MAP3K3, DAXX, TLR6, SASH1	321	139	16792	2.25805	1	1	0.992301
GOTERM_BP_ALL	GO:0070304~positive regulation of stress-activated protein kinase signaling cascade	6	1.62162	0.12964	ERN1, MAP2K4, MAP3K3, DAXX, TLR6, SASH1	321	140	16792	2.24192	1	1	0.992301
GOTERM_BP_ALL	GO:0000187~activation of MAPK activity	6	1.62162	0.146915	ERN1, MAP2K3, MAP2K4, DAXX, IRAK1, LRRK2	321	146	16792	2.14979	1	1	0.992301
GOTERM_BP_ALL	GO:0007257~activation of JUN kinase activity	3	0.810811	0.163174	ERN1, MAP2K4, DAXX	321	38	16792	4.12986	1	1	0.992301
GOTERM_BP_ALL	GO:0032872~regulation of stress-activated MAPK cascade	7	1.89189	0.182845	ERN1, MAP2K4, MAP3K3, DAXX, DUSP3, TLR6, SASH1	321	200	16792	1.8309	1	1	0.992301
GOTERM_BP_ALL	GO:0070302~regulation of stress-activated protein kinase signaling cascade	7	1.89189	0.186082	ERN1, MAP2K4, MAP3K3, DAXX, DUSP3, TLR6, SASH1	321	201	16792	1.82179	1	1	0.992301
GOTERM_BP_ALL	GO:0046330~positive regulation of JNK cascade	5	1.35135	0.192154	ERN1, MAP2K4, DAXX, TLR6, SASH1	321	119	16792	2.19796	1	1	0.992301
GOTERM_BP_ALL	GO:0046328~regulation of JNK cascade	6	1.62162	0.200608	ERN1, MAP2K4, DAXX, DUSP3, TLR6, SASH1	321	163	16792	1.92558	1	1	0.992301
Annotation Cluster 11	Enrichment Score: 1.7291319711342545
Category	Term	Count	%	PValue	Genes	List Total	Pop Hits	Pop Total	Fold Enrichment	Bonferroni	Benjamini	FDR
UP_KEYWORDS	Nucleus	127	34.3243	0.000113188	CRTC2, CCNT2, PDCD7, PRDM5, UBP1, TSEN2, NUDT6, SOX21, RPS6KA4, YY1, ALKBH5, ZSCAN30, KHSRP, ZMIZ2, AKT2, BBX, PIP4K2B, HMGN3, MAP2K4, DAXX, RBFOX1, KDM2A, SFMBT1, C8ORF4, DYRK1A, PRKCA, LEMD2, RNF126, GRWD1, ZNF318, KIAA0368, ZNF316, CCDC86, ZSCAN25, RAF1, ZNF792, BEX1, CRABP2, HOXD1, CDCA7, TAF5L, DHX32, IRAK1, MYO6, STK38, SAFB2, ZC3H18, ZNF787, SMYD3, SOCS7, KLHDC2, ZBTB17, ZNF384, CRADD, CAV…	370	5244	20581	1.34712	0.0344817	0.00440018	0.0042304
GOTERM_CC_ALL	GO:0005634~nucleus	162	43.7838	0.00061958	CRTC2, CCNT2, PDCD7, PRDM5, UBP1, TSEN2, FBXO22, NUDT6, SOX21, RPS6KA4, YY1, GOLGA3, ALKBH5, ZSCAN30, KHSRP, ZMIZ2, AKT2, BBX, PIP4K2B, HMGN3, MAP2K3, MAP2K4, CSNK1G3, DAXX, RBFOX1, KDM2A, SFMBT1, C8ORF4, DYRK1A, PRKCA, LEMD2, ERN1, RNF126, GRWD1, HECW1, ZNF318, KIAA0368, ZNF316, CCDC86, ZSCAN25, RAF1, SKAP2, ZNF792, BEX1, CRABP2, CNP, HOXD1, CDCA7, TAF5L, EFNB1, LARP1, DHX32, IRAK1, MYO6, STK38,…	341	7048	18224	1.2284	0.275056	0.0267968	0.0261772
GOTERM_BP_ALL	GO:0044260~cellular macromolecule metabolic process	188	50.8108	0.00127738	CARS, OTUD4, CRTC2, TRIO, CCNT2, PDCD7, PRDM5, ZDHHC5, UBP1, TSEN2, FBXO22, SOX21, CRKL, MYLK4, RPS6KA4, YY1, ALKBH5, CYSLTR2, ZSCAN30, SPATA22, KHSRP, ZMIZ2, AKT2, BBX, HMGN3, MAP2K3, MAP2K4, CSNK1G3, DAXX, RBFOX1, KDM2A, USP5, SFMBT1, C8ORF4, DYRK1A, LMTK2, PRKCA, LEMD2, ERN1, TPST1, RNF126, WBSCR17, RAB31, HECW1, ZNF318, KIAA0368, ZNF316, FETUB, CCDC86, ZSCAN25, RAF1, ZNF792, BEX1, CALCRL, CRA…	321	8387	16792	1.1726	0.995834	0.163127	0.161833
GOTERM_BP_ALL	GO:0044238~primary metabolic process	222	60	0.00150844	TRIO, ZDHHC5, SOX21, CRKL, RPS6KA4, ALKBH5, ZSCAN30, SPATA22, ZMIZ2, AKT2, C3AR1, BBX, PIP4K2B, DAXX, RBFOX1, SFMBT1, SACM1L, C8ORF4, PRKCA, RNF126, WBSCR17, HECW1, KIAA0368, CCDC86, ZSCAN25, NUMBL, BEX1, CRABP2, HOXD1, CDCA7, UBE2J2, ACMSD, PGS1, LARP1, DHX32, MYO6, DHX37, ZNF384, PTPRN2, HACE1, ICMT, CRADD, XRCC5, EDEM2, PTK2, THAP11, PKIB, NPLOC4, CYP1A2, HRC, NMT1, ID3, CALM3, GRB2, TNFSF8, I…	321	10243	16792	1.13377	0.998456	0.163127	0.161833
UP_KEYWORDS	Transcription regulation	58	15.6757	0.00943167	CRTC2, CCNT2, PRDM5, UBP1, SOX21, YY1, ZSCAN30, ZMIZ2, KHSRP, UIMC1, UBTF, BBX, IFT57, ZNF488, RBM14, DAXX, KDM2A, SFMBT1, TFE3, ERN1, DMRTA1, ZNF516, ZNF318, RARB, ZNF316, ZSCAN25, ZNF114, YAP1, ZNF792, HOXD1, SRF, CDCA7, MLLT1, HOXD11, TAF5L, HIRA, HSF1, SAFB2, ZNF787, FOXB2, ZBTB17, ZNF384, HACE1, XRCC5, VAX1, GTF2H5, HINFP, THAP11, REST, CDK7, NACA, POU2AF1, ID3, ZNF777, HDGF, NFE2L1, ZNF652,…	370	2332	20581	1.38345	0.947012	0.183328	0.176254
UP_KEYWORDS	Transcription	59	15.9459	0.0106682	CRTC2, CCNT2, PRDM5, UBP1, SOX21, YY1, ZSCAN30, ZMIZ2, KHSRP, UIMC1, UBTF, BBX, IFT57, ZNF488, RBM14, DAXX, KDM2A, SFMBT1, TFE3, ERN1, DMRTA1, ZNF516, ZNF318, RARB, ZNF316, ZSCAN25, ZNF114, YAP1, ZNF792, HOXD1, SRF, CDCA7, MLLT1, HOXD11, TAF5L, HIRA, HSF1, SAFB2, ZNF787, FOXB2, ZBTB17, ZNF384, HACE1, XRCC5, VAX1, GTF2H5, HINFP, THAP11, REST, CDK7, NACA, POLR3D, POU2AF1, ID3, ZNF777, HDGF, NFE2L1,…	370	2398	20581	1.36857	0.964024	0.184322	0.17721
GOTERM_BP_ALL	GO:0044237~cellular metabolic process	220	59.4595	0.00242586	TRIO, ZDHHC5, SOX21, CRKL, RPS6KA4, ALKBH5, ZSCAN30, SPATA22, ZMIZ2, AKT2, BBX, PIP4K2B, DAXX, RBFOX1, SFMBT1, SACM1L, C8ORF4, PRKCA, RNF126, WBSCR17, HECW1, KIAA0368, CCDC86, ZSCAN25, BEX1, CRABP2, HOXD1, CDCA7, UBE2J2, ACMSD, PGS1, LARP1, DHX32, MYO6, DHX37, ZNF384, PTPRN2, HACE1, ICMT, CRADD, XRCC5, EDEM2, PTK2, THAP11, PKIB, NPLOC4, CYP1A2, HRC, NMT1, ID3, CALM3, GRB2, TNFSF8, INTS8, NODAL, M…	321	10202	16792	1.12807	0.99997	0.212238	0.210554
GOTERM_BP_ALL	GO:0019219~regulation of nucleobase-containing compound metabolic process	100	27.027	0.004558	CRTC2, CCNT2, PRDM5, UBP1, SOX21, RPS6KA4, YY1, ZSCAN30, KHSRP, ZMIZ2, BBX, HMGN3, MAP2K3, MAP2K4, DAXX, RBFOX1, KDM2A, SFMBT1, C8ORF4, DYRK1A, PRKCA, LEMD2, ERN1, ZNF318, ZNF316, ZSCAN25, RAF1, ZNF792, BEX1, CALCRL, CRABP2, HOXD1, CDCA7, TAF5L, ACMSD, IRAK1, MYO6, SAFB2, NPHP3, ZNF787, SMYD3, ZBTB17, ZNF384, HACE1, XRCC5, CAV1, THAP11, PKIB, CDK7, CDK5, NACA, UBA3, ID3, ZNF777, CALM3, TNFSF8, NF…	321	4104	16792	1.27465	1	0.292998	0.290675
GOTERM_BP_ALL	GO:0080090~regulation of primary metabolic process	134	36.2162	0.00489288	CRTC2, CCNT2, PRDM5, UBP1, FBXO22, SOX21, CRKL, RPS6KA4, YY1, CYSLTR2, ZSCAN30, KHSRP, ZMIZ2, AKT2, C3AR1, BBX, HMGN3, MAP2K3, MAP2K4, DAXX, RBFOX1, KDM2A, USP5, SFMBT1, C8ORF4, DYRK1A, PRKCA, LEMD2, ERN1, ZNF318, ZNF316, FETUB, ZSCAN25, RAF1, NSMAF, ZNF792, BEX1, CALCRL, CRABP2, HOXD1, CDCA7, TAF5L, ACMSD, LARP1, IRAK1, MYO6, STK38, SAFB2, NPHP3, ZNF787, SMYD3, SOCS7, ZBTB17, ZNF384, HACE1, CRAD…	321	5798	16792	1.20899	1	0.300013	0.297633
GOTERM_BP_ALL	GO:0044249~cellular biosynthetic process	140	37.8378	0.00545484	CARS, DGKE, CRTC2, CCNT2, PRDM5, ZDHHC5, UBP1, SOX21, RPS6KA4, YY1, FADS3, ZSCAN30, SPATA22, KHSRP, ZMIZ2, AKT2, BBX, PIP4K2B, HMGN3, MAP2K3, MAP2K4, DAXX, KDM2A, SFMBT1, SACM1L, C8ORF4, PRKCA, MAT1A, LEMD2, THNSL2, ERN1, WBSCR17, ZNF318, ZNF316, ZSCAN25, RAF1, SLC27A2, NSMAF, ZNF792, BEX1, CALCRL, CRABP2, HOXD1, CDCA7, TAF5L, ACMSD, PGS1, LARP1, IRAK1, MYO6, SAFB2, ZNF787, SMYD3, ZBTB17, ZNF384,…	321	6118	16792	1.19706	1	0.304246	0.301833
GOTERM_BP_ALL	GO:0031323~regulation of cellular metabolic process	133	35.9459	0.00908716	CRTC2, CCNT2, PRDM5, UBP1, FBXO22, SOX21, CRKL, RPS6KA4, YY1, CYSLTR2, ZSCAN30, KHSRP, ZMIZ2, AKT2, BBX, HMGN3, MAP2K3, MAP2K4, DAXX, RBFOX1, KDM2A, USP5, SFMBT1, C8ORF4, DYRK1A, PRKCA, LEMD2, ERN1, ZNF318, ZNF316, FETUB, ZSCAN25, RAF1, NSMAF, ZNF792, BEX1, CALCRL, CRABP2, HOXD1, CDCA7, TAF5L, ACMSD, LARP1, IRAK1, MYO6, STK38, SAFB2, NPHP3, ZNF787, SMYD3, SOCS7, ZBTB17, ZNF384, HACE1, CRADD, CAV2…	321	5844	16792	1.19053	1	0.393502	0.390381
GOTERM_BP_ALL	GO:0051171~regulation of nitrogen compound metabolic process	104	28.1081	0.00956788	CRTC2, CCNT2, PRDM5, UBP1, SOX21, RPS6KA4, YY1, ZSCAN30, KHSRP, ZMIZ2, AKT2, BBX, HMGN3, MAP2K3, MAP2K4, DAXX, RBFOX1, KDM2A, SFMBT1, C8ORF4, DYRK1A, PRKCA, LEMD2, ERN1, ZNF318, ZNF316, ZSCAN25, RAF1, NSMAF, ZNF792, BEX1, CALCRL, CRABP2, HOXD1, CDCA7, TAF5L, ACMSD, LARP1, IRAK1, MYO6, SAFB2, NPHP3, ZNF787, SMYD3, ZBTB17, ZNF384, HACE1, XRCC5, CAV1, THAP11, PKIB, CDK7, CDK5, NACA, UBA3, ID3, ZNF77…	321	4404	16792	1.23533	1	0.398228	0.39507
GOTERM_BP_ALL	GO:0034654~nucleobase-containing compound biosynthetic process	103	27.8378	0.0097114	CRTC2, CCNT2, PRDM5, UBP1, SOX21, RPS6KA4, YY1, ZSCAN30, SPATA22, KHSRP, ZMIZ2, BBX, HMGN3, MAP2K3, DAXX, KDM2A, SFMBT1, C8ORF4, PRKCA, LEMD2, ERN1, ZNF318, ZNF316, ZSCAN25, RAF1, ZNF792, BEX1, CALCRL, CRABP2, HOXD1, CDCA7, TAF5L, ACMSD, IRAK1, MYO6, SAFB2, ZNF787, SMYD3, ZBTB17, ZNF384, HACE1, XRCC5, CAV1, THAP11, PKIB, CDK7, NPLOC4, CDK5, NACA, UBA3, ID3, ZNF777, CALM3, TNFSF8, INTS8, ZNF652, N…	321	4357	16792	1.23665	1	0.400315	0.39714
GOTERM_BP_ALL	GO:0009058~biosynthetic process	142	38.3784	0.0101791	CARS, DGKE, CRTC2, CCNT2, PRDM5, ZDHHC5, UBP1, SOX21, RPS6KA4, YY1, FADS3, ZSCAN30, SPATA22, KHSRP, ZMIZ2, AKT2, BBX, PIP4K2B, HMGN3, MAP2K3, MAP2K4, DAXX, KDM2A, SFMBT1, SACM1L, C8ORF4, PRKCA, MAT1A, LEMD2, THNSL2, ERN1, WBSCR17, ZNF318, ZNF316, ZSCAN25, RAF1, SLC27A2, NSMAF, ZNF792, BEX1, CALCRL, CRABP2, HOXD1, GLT8D1, CDCA7, PLD1, TAF5L, ACMSD, PGS1, LARP1, IRAK1, MYO6, SAFB2, ZNF787, SMYD3, Z…	321	6320	16792	1.17535	1	0.404054	0.400849
GOTERM_BP_ALL	GO:0071704~organic substance metabolic process	225	60.8108	0.0104362	TRIO, ZDHHC5, SOX21, CRKL, RPS6KA4, ALKBH5, ZSCAN30, SPATA22, ZMIZ2, AKT2, C3AR1, BBX, PIP4K2B, DAXX, RBFOX1, SFMBT1, SACM1L, C8ORF4, PRKCA, RNF126, WBSCR17, HECW1, KIAA0368, CCDC86, ZSCAN25, NUMBL, BEX1, CRABP2, HOXD1, CDCA7, UBE2J2, ACMSD, PGS1, LARP1, DHX32, MYO6, DHX37, ZNF384, PTPRN2, HACE1, ICMT, CRADD, XRCC5, EDEM2, PTK2, THAP11, PKIB, NPLOC4, CYP1A2, HRC, NMT1, ID3, CALM3, GRB2, TNFSF8, I…	321	10707	16792	1.09929	1	0.410459	0.407203
GOTERM_BP_ALL	GO:1901576~organic substance biosynthetic process	140	37.8378	0.0107385	CARS, DGKE, CRTC2, CCNT2, PRDM5, ZDHHC5, UBP1, SOX21, RPS6KA4, YY1, FADS3, ZSCAN30, SPATA22, KHSRP, ZMIZ2, AKT2, BBX, PIP4K2B, HMGN3, MAP2K3, MAP2K4, DAXX, KDM2A, SFMBT1, SACM1L, C8ORF4, PRKCA, LEMD2, THNSL2, ERN1, WBSCR17, ZNF318, ZNF316, ZSCAN25, RAF1, SLC27A2, NSMAF, ZNF792, BEX1, CALCRL, CRABP2, HOXD1, GLT8D1, CDCA7, PLD1, TAF5L, ACMSD, PGS1, LARP1, IRAK1, MYO6, SAFB2, ZNF787, SMYD3, ZBTB17, …	321	6227	16792	1.17611	1	0.415365	0.412071
GOTERM_BP_ALL	GO:0018130~heterocycle biosynthetic process	103	27.8378	0.0138316	CRTC2, CCNT2, PRDM5, UBP1, SOX21, RPS6KA4, YY1, ZSCAN30, SPATA22, KHSRP, ZMIZ2, BBX, HMGN3, MAP2K3, DAXX, KDM2A, SFMBT1, C8ORF4, PRKCA, LEMD2, ERN1, ZNF318, ZNF316, ZSCAN25, RAF1, ZNF792, BEX1, CALCRL, CRABP2, HOXD1, CDCA7, TAF5L, ACMSD, IRAK1, MYO6, SAFB2, ZNF787, SMYD3, ZBTB17, ZNF384, HACE1, XRCC5, CAV1, THAP11, PKIB, CDK7, NPLOC4, CDK5, NACA, UBA3, ID3, ZNF777, CALM3, TNFSF8, INTS8, ZNF652, N…	321	4411	16792	1.22151	1	0.46854	0.464824
GOTERM_BP_ALL	GO:0019438~aromatic compound biosynthetic process	103	27.8378	0.0150196	CRTC2, CCNT2, PRDM5, UBP1, SOX21, RPS6KA4, YY1, ZSCAN30, SPATA22, KHSRP, ZMIZ2, BBX, HMGN3, MAP2K3, DAXX, KDM2A, SFMBT1, C8ORF4, PRKCA, LEMD2, ERN1, ZNF318, ZNF316, ZSCAN25, RAF1, ZNF792, BEX1, CALCRL, CRABP2, HOXD1, CDCA7, TAF5L, ACMSD, IRAK1, MYO6, SAFB2, ZNF787, SMYD3, ZBTB17, ZNF384, HACE1, XRCC5, CAV1, THAP11, PKIB, CDK7, NPLOC4, CDK5, NACA, UBA3, ID3, ZNF777, CALM3, TNFSF8, INTS8, ZNF652, N…	321	4424	16792	1.21792	1	0.4744	0.470638
GOTERM_BP_ALL	GO:0031326~regulation of cellular biosynthetic process	100	27.027	0.0158194	CRTC2, CCNT2, PRDM5, UBP1, SOX21, RPS6KA4, YY1, ZSCAN30, KHSRP, ZMIZ2, AKT2, BBX, HMGN3, MAP2K3, MAP2K4, DAXX, KDM2A, SFMBT1, C8ORF4, PRKCA, LEMD2, ERN1, ZNF318, ZNF316, ZSCAN25, RAF1, NSMAF, ZNF792, BEX1, CALCRL, CRABP2, HOXD1, CDCA7, TAF5L, ACMSD, LARP1, IRAK1, MYO6, SAFB2, ZNF787, SMYD3, ZBTB17, ZNF384, HACE1, XRCC5, CAV1, THAP11, PKIB, CDK7, CDK5, NACA, UBA3, ID3, ZNF777, CALM3, TNFSF8, NF2, …	321	4284	16792	1.22109	1	0.487121	0.483257
GOTERM_BP_ALL	GO:0043170~macromolecule metabolic process	194	52.4324	0.0176422	TRIO, ZDHHC5, SOX21, CRKL, RPS6KA4, ALKBH5, ZSCAN30, SPATA22, ZMIZ2, AKT2, C3AR1, BBX, DAXX, RBFOX1, SFMBT1, C8ORF4, PRKCA, RNF126, WBSCR17, HECW1, KIAA0368, CCDC86, ZSCAN25, NUMBL, BEX1, CRABP2, HOXD1, CDCA7, UBE2J2, LARP1, DHX32, MYO6, DHX37, ZNF384, PTPRN2, HACE1, ICMT, CRADD, XRCC5, EDEM2, PTK2, THAP11, PKIB, NPLOC4, CYP1A2, HRC, NMT1, ID3, CALM3, GRB2, TNFSF8, INTS8, NODAL, MON1B, DDR1, WDR4…	321	9130	16792	1.11155	1	0.514504	0.510424
GOTERM_BP_ALL	GO:0051252~regulation of RNA metabolic process	89	24.0541	0.0177852	CRTC2, CCNT2, HEXB, PRDM5, UBP1, SOX21, RPS6KA4, YY1, ZSCAN30, ZMIZ2, KHSRP, UIMC1, UBTF, BBX, IFT57, ZNF488, HMGN3, ARHGEF11, MAP2K3, RBFOX1, RBM14, DAXX, KDM2A, SFMBT1, TFE3, C8ORF4, DYRK1A, LEMD2, ERN1, DMRTA1, ZNF516, ZNF318, PELI1, RARB, ZNF316, ZSCAN25, RAF1, CACTIN, ZNF114, YAP1, PPP1R15A, ZNF792, BEX1, CRABP2, HOXD1, SRF, TGFBRAP1, CDCA7, MLLT1, HOXD11, TAF5L, MLLT6, TRAK2, HIRA, IRAK1, M…	321	3762	16792	1.23757	1	0.51517	0.511084
GOTERM_BP_ALL	GO:0019222~regulation of metabolic process	137	37.027	0.0187173	CRTC2, CCNT2, PRDM5, UBP1, FBXO22, SOX21, CRKL, RPS6KA4, YY1, CYSLTR2, ZSCAN30, KHSRP, ZMIZ2, AKT2, C3AR1, BBX, HMGN3, MAP2K3, MAP2K4, DAXX, RBFOX1, KDM2A, USP5, SFMBT1, C8ORF4, DYRK1A, PRKCA, LEMD2, ERN1, ZNF318, ZNF316, FETUB, ZSCAN25, RAF1, NSMAF, ZNF792, BEX1, CALCRL, CRABP2, HOXD1, CDCA7, TAF5L, ACMSD, LARP1, IRAK1, MYO6, STK38, SAFB2, NPHP3, ZNF787, SMYD3, SOCS7, ZBTB17, ZNF384, HACE1, CRAD…	321	6171	16792	1.16135	1	0.524089	0.519932
GOTERM_BP_ALL	GO:1901362~organic cyclic compound biosynthetic process	104	28.1081	0.0218394	CRTC2, CCNT2, PRDM5, UBP1, SOX21, RPS6KA4, YY1, ZSCAN30, SPATA22, KHSRP, ZMIZ2, BBX, HMGN3, MAP2K3, DAXX, KDM2A, SFMBT1, C8ORF4, PRKCA, LEMD2, ERN1, ZNF318, ZNF316, ZSCAN25, RAF1, SLC27A2, ZNF792, BEX1, CALCRL, CRABP2, HOXD1, CDCA7, TAF5L, ACMSD, IRAK1, MYO6, SAFB2, ZNF787, SMYD3, ZBTB17, ZNF384, HACE1, XRCC5, CAV1, THAP11, PKIB, CDK7, NPLOC4, CDK5, NACA, UBA3, ID3, ZNF777, CALM3, TNFSF8, INTS8, …	321	4535	16792	1.19965	1	0.580852	0.576245
GOTERM_BP_ALL	GO:0009889~regulation of biosynthetic process	100	27.027	0.0221853	CRTC2, CCNT2, PRDM5, UBP1, SOX21, RPS6KA4, YY1, ZSCAN30, KHSRP, ZMIZ2, AKT2, BBX, HMGN3, MAP2K3, MAP2K4, DAXX, KDM2A, SFMBT1, C8ORF4, PRKCA, LEMD2, ERN1, ZNF318, ZNF316, ZSCAN25, RAF1, NSMAF, ZNF792, BEX1, CALCRL, CRABP2, HOXD1, CDCA7, TAF5L, ACMSD, LARP1, IRAK1, MYO6, SAFB2, ZNF787, SMYD3, ZBTB17, ZNF384, HACE1, XRCC5, CAV1, THAP11, PKIB, CDK7, CDK5, NACA, UBA3, ID3, ZNF777, CALM3, TNFSF8, NF2, …	321	4339	16792	1.20561	1	0.580852	0.576245
GOTERM_BP_ALL	GO:0006355~regulation of transcription, DNA-templated	85	22.973	0.022503	CRTC2, CCNT2, HEXB, PRDM5, UBP1, SOX21, RPS6KA4, YY1, ZSCAN30, ZMIZ2, KHSRP, UIMC1, UBTF, BBX, IFT57, ZNF488, HMGN3, ARHGEF11, MAP2K3, RBM14, DAXX, KDM2A, SFMBT1, TFE3, C8ORF4, LEMD2, ERN1, DMRTA1, ZNF516, ZNF318, PELI1, RARB, ZNF316, ZSCAN25, RAF1, CACTIN, ZNF114, YAP1, PPP1R15A, ZNF792, BEX1, CRABP2, HOXD1, SRF, TGFBRAP1, CDCA7, MLLT1, HOXD11, TAF5L, MLLT6, TRAK2, HIRA, IRAK1, MYO6, HSF1, SAFB2…	321	3603	16792	1.2341	1	0.584668	0.580031
GOTERM_BP_ALL	GO:0008152~metabolic process	229	61.8919	0.0239363	TRIO, ZDHHC5, SOX21, CRKL, RPS6KA4, ALKBH5, ZSCAN30, SPATA22, ZMIZ2, AKT2, C3AR1, BBX, PIP4K2B, DAXX, RBFOX1, SFMBT1, SACM1L, C8ORF4, PRKCA, RNF126, WBSCR17, HECW1, KIAA0368, CCDC86, ZSCAN25, NUMBL, BEX1, CRABP2, HOXD1, CDCA7, UBE2J2, ACMSD, PGS1, LARP1, DHX32, MYO6, DHX37, ZNF384, PTPRN2, HACE1, ICMT, CRADD, XRCC5, EDEM2, MICAL3, PTK2, THAP11, PKIB, NPLOC4, CYP1A2, HRC, NMT1, ID3, CALM3, GRB2, T…	321	11075	16792	1.08166	1	0.607657	0.602838
GOTERM_BP_ALL	GO:0060255~regulation of macromolecule metabolic process	129	34.8649	0.0247521	CRTC2, CCNT2, PRDM5, UBP1, FBXO22, SOX21, CRKL, RPS6KA4, YY1, CYSLTR2, ZSCAN30, KHSRP, ZMIZ2, AKT2, C3AR1, BBX, HMGN3, MAP2K3, MAP2K4, DAXX, RBFOX1, KDM2A, USP5, SFMBT1, C8ORF4, DYRK1A, PRKCA, LEMD2, ERN1, ZNF318, ZNF316, FETUB, ZSCAN25, RAF1, NSMAF, ZNF792, BEX1, CRABP2, HOXD1, CDCA7, TAF5L, LARP1, IRAK1, MYO6, STK38, SAFB2, ZNF787, SMYD3, SOCS7, ZBTB17, ZNF384, HACE1, CRADD, CAV2, XRCC5, CAV1, …	321	5815	16792	1.16048	1	0.607657	0.602838
GOTERM_BP_ALL	GO:0097659~nucleic acid-templated transcription	88	23.7838	0.0256784	CRTC2, CCNT2, HEXB, PRDM5, UBP1, SOX21, RPS6KA4, YY1, ZSCAN30, ZMIZ2, KHSRP, UIMC1, UBTF, BBX, IFT57, ZNF488, HMGN3, ARHGEF11, MAP2K3, RBM14, DAXX, KDM2A, SFMBT1, TFE3, C8ORF4, LEMD2, ERN1, DMRTA1, ZNF516, ZNF318, PELI1, RARB, ZNF316, ZSCAN25, RAF1, CACTIN, ZNF114, YAP1, PPP1R15A, ZNF792, BEX1, CRABP2, HOXD1, SRF, TGFBRAP1, CDCA7, MLLT1, HOXD11, TAF5L, MLLT6, TRAK2, HIRA, IRAK1, MYO6, HSF1, SAFB2…	321	3771	16792	1.22074	1	0.608194	0.603371
GOTERM_BP_ALL	GO:1903506~regulation of nucleic acid-templated transcription	85	22.973	0.0258557	CRTC2, CCNT2, HEXB, PRDM5, UBP1, SOX21, RPS6KA4, YY1, ZSCAN30, ZMIZ2, KHSRP, UIMC1, UBTF, BBX, IFT57, ZNF488, HMGN3, ARHGEF11, MAP2K3, RBM14, DAXX, KDM2A, SFMBT1, TFE3, C8ORF4, LEMD2, ERN1, DMRTA1, ZNF516, ZNF318, PELI1, RARB, ZNF316, ZSCAN25, RAF1, CACTIN, ZNF114, YAP1, PPP1R15A, ZNF792, BEX1, CRABP2, HOXD1, SRF, TGFBRAP1, CDCA7, MLLT1, HOXD11, TAF5L, MLLT6, TRAK2, HIRA, IRAK1, MYO6, HSF1, SAFB2…	321	3625	16792	1.22662	1	0.60903	0.604199
GOTERM_BP_ALL	GO:2001141~regulation of RNA biosynthetic process	85	22.973	0.0290688	CRTC2, CCNT2, HEXB, PRDM5, UBP1, SOX21, RPS6KA4, YY1, ZSCAN30, ZMIZ2, KHSRP, UIMC1, UBTF, BBX, IFT57, ZNF488, HMGN3, ARHGEF11, MAP2K3, RBM14, DAXX, KDM2A, SFMBT1, TFE3, C8ORF4, LEMD2, ERN1, DMRTA1, ZNF516, ZNF318, PELI1, RARB, ZNF316, ZSCAN25, RAF1, CACTIN, ZNF114, YAP1, PPP1R15A, ZNF792, BEX1, CRABP2, HOXD1, SRF, TGFBRAP1, CDCA7, MLLT1, HOXD11, TAF5L, MLLT6, TRAK2, HIRA, IRAK1, MYO6, HSF1, SAFB2…	321	3644	16792	1.22022	1	0.642361	0.637266
GOTERM_BP_ALL	GO:2000112~regulation of cellular macromolecule biosynthetic process	92	24.8649	0.0294744	GSK3A, CRTC2, CCNT2, HEXB, PRDM5, UBP1, SOX21, RPS6KA4, YY1, ZSCAN30, ZMIZ2, AKT2, KHSRP, UIMC1, UBTF, BBX, IFT57, ZNF488, HMGN3, ARHGEF11, MAP2K3, MAP2K4, RBM14, DAXX, KDM2A, SFMBT1, TFE3, C8ORF4, LEMD2, ERN1, DMRTA1, ZNF516, ZNF318, PELI1, RARB, ZNF316, ZSCAN25, RAF1, CACTIN, ZNF114, YAP1, PPP1R15A, ZNF792, BEX1, CRABP2, HOXD1, SRF, TGFBRAP1, CDCA7, MLLT1, HOXD11, TAF5L, MLLT6, TRAK2, HIRA, LAR…	321	3991	16792	1.20588	1	0.644678	0.639565
GOTERM_BP_ALL	GO:0006351~transcription, DNA-templated	84	22.7027	0.0309023	CRTC2, CCNT2, HEXB, PRDM5, UBP1, SOX21, RPS6KA4, YY1, ZSCAN30, ZMIZ2, KHSRP, UIMC1, UBTF, BBX, IFT57, ZNF488, HMGN3, ARHGEF11, MAP2K3, RBM14, DAXX, KDM2A, SFMBT1, TFE3, C8ORF4, LEMD2, ERN1, DMRTA1, ZNF516, ZNF318, PELI1, RARB, ZNF316, ZSCAN25, RAF1, CACTIN, ZNF114, YAP1, PPP1R15A, ZNF792, BEX1, HOXD1, SRF, CDCA7, MLLT1, HOXD11, TAF5L, TRAK2, HIRA, IRAK1, MYO6, HSF1, SAFB2, ZNF787, SMYD3, MTA2, FO…	321	3605	16792	1.21891	1	0.665719	0.660439
GOTERM_BP_ALL	GO:0010556~regulation of macromolecule biosynthetic process	94	25.4054	0.0325263	GSK3A, CRTC2, CCNT2, HEXB, PRDM5, UBP1, SOX21, RPS6KA4, YY1, ZSCAN30, ZMIZ2, AKT2, KHSRP, UIMC1, UBTF, BBX, IFT57, ZNF488, HMGN3, ARHGEF11, MAP2K3, MAP2K4, RBM14, DAXX, KDM2A, SFMBT1, TFE3, C8ORF4, LEMD2, ERN1, DMRTA1, ZNF516, ZNF318, PELI1, RARB, ZNF316, ZSCAN25, TLR6, RAF1, CACTIN, ZNF114, NSMAF, YAP1, PPP1R15A, ZNF792, BEX1, CRABP2, HOXD1, SRF, TGFBRAP1, CDCA7, MLLT1, HOXD11, TAF5L, MLLT6, TRA…	321	4107	16792	1.19729	1	0.693732	0.68823
GOTERM_BP_ALL	GO:0009059~macromolecule biosynthetic process	115	31.0811	0.0356613	CARS, CRTC2, CCNT2, PRDM5, ZDHHC5, UBP1, SOX21, RPS6KA4, YY1, ZSCAN30, SPATA22, KHSRP, ZMIZ2, AKT2, BBX, HMGN3, MAP2K3, MAP2K4, DAXX, KDM2A, SFMBT1, C8ORF4, LEMD2, ERN1, WBSCR17, ZNF318, ZNF316, ZSCAN25, RAF1, NSMAF, ZNF792, BEX1, CRABP2, HOXD1, GLT8D1, CDCA7, TAF5L, LARP1, IRAK1, MYO6, SAFB2, ZNF787, SMYD3, ZBTB17, ZNF384, HACE1, XRCC5, CAV1, EDEM2, THAP11, PKIB, CDK7, NPLOC4, CDK5, NACA, UBA3, …	321	5175	16792	1.16248	1	0.731483	0.725682
GOTERM_BP_ALL	GO:0006139~nucleobase-containing compound metabolic process	127	34.3243	0.0375847	CARS, CRTC2, CCNT2, PDCD7, PRDM5, UBP1, TSEN2, SOX21, RPS6KA4, YY1, ALKBH5, ZSCAN30, SPATA22, KHSRP, ZMIZ2, BBX, HMGN3, MAP2K3, MAP2K4, DAXX, RBFOX1, KDM2A, SFMBT1, C8ORF4, DYRK1A, PRKCA, LEMD2, ERN1, ZNF318, ZNF316, CCDC86, ZSCAN25, RAF1, ZNF792, BEX1, CALCRL, CRABP2, CNP, HOXD1, CDCA7, TAF5L, ACMSD, DHX32, IRAK1, MYO6, DHX37, SAFB2, NPHP3, ZNF787, SMYD3, ZBTB17, ZNF384, HACE1, XRCC5, CAV1, THAP…	321	5794	16792	1.14663	1	0.757039	0.751035
GOTERM_BP_ALL	GO:0006725~cellular aromatic compound metabolic process	130	35.1351	0.0410577	CARS, CRTC2, CCNT2, PDCD7, PRDM5, UBP1, TSEN2, SOX21, RPS6KA4, YY1, ALKBH5, IYD, ZSCAN30, SPATA22, KHSRP, ZMIZ2, BBX, HMGN3, MAP2K3, MAP2K4, DAXX, RBFOX1, KDM2A, SFMBT1, C8ORF4, DYRK1A, PRKCA, LEMD2, ERN1, ZNF318, ZNF316, CCDC86, ZSCAN25, RAF1, ZNF792, BEX1, CALCRL, CRABP2, CNP, HOXD1, CDCA7, TAF5L, ACMSD, DHX32, IRAK1, MYO6, DHX37, SAFB2, NPHP3, ZNF787, SMYD3, ZBTB17, ZNF384, HACE1, XRCC5, CAV1,…	321	5965	16792	1.14007	1	0.785779	0.779547
GOTERM_BP_ALL	GO:0032774~RNA biosynthetic process	89	24.0541	0.0421093	CRTC2, CCNT2, HEXB, PRDM5, UBP1, SOX21, RPS6KA4, YY1, ZSCAN30, ZMIZ2, KHSRP, UIMC1, UBTF, BBX, IFT57, ZNF488, HMGN3, ARHGEF11, MAP2K3, RBM14, DAXX, KDM2A, SFMBT1, TFE3, C8ORF4, LEMD2, ERN1, DMRTA1, ZNF516, ZNF318, PELI1, RARB, ZNF316, ZSCAN25, RAF1, CACTIN, ZNF114, YAP1, PPP1R15A, ZNF792, BEX1, CRABP2, HOXD1, SRF, TGFBRAP1, CDCA7, MLLT1, HOXD11, TAF5L, MLLT6, TRAK2, HIRA, IRAK1, MYO6, HSF1, SAFB2…	321	3905	16792	1.19225	1	0.796771	0.790452
GOTERM_BP_ALL	GO:0090304~nucleic acid metabolic process	114	30.8108	0.0423364	CARS, CRTC2, CCNT2, PDCD7, PRDM5, UBP1, TSEN2, SOX21, RPS6KA4, YY1, ALKBH5, ZSCAN30, SPATA22, KHSRP, ZMIZ2, BBX, HMGN3, MAP2K3, MAP2K4, DAXX, RBFOX1, KDM2A, SFMBT1, C8ORF4, DYRK1A, LEMD2, ERN1, ZNF318, ZNF316, CCDC86, ZSCAN25, RAF1, ZNF792, BEX1, CRABP2, HOXD1, CDCA7, TAF5L, DHX32, IRAK1, MYO6, DHX37, SAFB2, ZNF787, SMYD3, ZBTB17, ZNF384, HACE1, XRCC5, CAV1, THAP11, PKIB, CDK7, NPLOC4, CDK5, NACA…	321	5158	16792	1.15617	1	0.796771	0.790452
GOTERM_BP_ALL	GO:0034645~cellular macromolecule biosynthetic process	111	30	0.0435343	CARS, CRTC2, CCNT2, PRDM5, ZDHHC5, UBP1, SOX21, RPS6KA4, YY1, ZSCAN30, SPATA22, KHSRP, ZMIZ2, AKT2, BBX, HMGN3, MAP2K3, MAP2K4, DAXX, KDM2A, SFMBT1, C8ORF4, LEMD2, ERN1, WBSCR17, ZNF318, ZNF316, ZSCAN25, RAF1, ZNF792, BEX1, CRABP2, HOXD1, CDCA7, TAF5L, LARP1, IRAK1, MYO6, SAFB2, ZNF787, SMYD3, ZBTB17, ZNF384, HACE1, XRCC5, CAV1, EDEM2, THAP11, PKIB, CDK7, NPLOC4, CDK5, NACA, UBA3, NMT1, ID3, ZNF7…	321	5012	16792	1.15854	1	0.804447	0.798067
UP_KEYWORDS	DNA-binding	46	12.4324	0.0896994	ZNF792, HOXD1, MCM8, SRF, PRDM5, UBP1, HOXD11, SOX21, YY1, ZSCAN30, KHSRP, HSF1, SAFB2, UBTF, EXO5, BBX, ZNF787, MTA2, IFT57, ZNF488, HMGN3, FOXB2, ZBTB17, ZNF384, KDM2A, CENPW, XRCC5, PARP2, TFE3, VAX1, HINFP, THAP11, SETBP1, IMPDH1, NACA, DMRTA1, ZNF516, RARB, ZNF316, ZNF777, HDGF, ZSCAN25, ZNF114, NFE2L1, ZNF652, ZNF211	370	2050	20581	1.24816	1	0.863029	0.829729
GOTERM_BP_ALL	GO:0044271~cellular nitrogen compound biosynthetic process	109	29.4595	0.0520659	CARS, CRTC2, CCNT2, PRDM5, UBP1, SOX21, RPS6KA4, YY1, ZSCAN30, SPATA22, KHSRP, ZMIZ2, BBX, HMGN3, MAP2K3, DAXX, KDM2A, SFMBT1, C8ORF4, PRKCA, LEMD2, ERN1, ZNF318, ZNF316, ZSCAN25, RAF1, NSMAF, ZNF792, BEX1, CALCRL, CRABP2, HOXD1, CDCA7, TAF5L, ACMSD, LARP1, IRAK1, MYO6, SAFB2, ZNF787, SMYD3, ZBTB17, ZNF384, HACE1, XRCC5, CAV1, THAP11, PKIB, CDK7, NPLOC4, CDK5, NACA, UBA3, ID3, ZNF777, CALM3, TNFS…	321	4947	16792	1.15261	1	0.864043	0.85719
GOTERM_BP_ALL	GO:0016070~RNA metabolic process	103	27.8378	0.0529594	CARS, CRTC2, CCNT2, PDCD7, PRDM5, UBP1, TSEN2, SOX21, RPS6KA4, YY1, ALKBH5, ZSCAN30, KHSRP, ZMIZ2, BBX, HMGN3, MAP2K3, DAXX, RBFOX1, KDM2A, SFMBT1, C8ORF4, DYRK1A, LEMD2, ERN1, ZNF318, ZNF316, CCDC86, ZSCAN25, RAF1, ZNF792, BEX1, CRABP2, HOXD1, CDCA7, TAF5L, DHX32, IRAK1, MYO6, DHX37, SAFB2, ZNF787, SMYD3, ZBTB17, ZNF384, HACE1, XRCC5, CAV1, THAP11, CDK7, CDK5, NACA, UBA3, ID3, ZNF777, TNFSF8, IN…	321	4648	16792	1.15923	1	0.864043	0.85719
GOTERM_BP_ALL	GO:0046483~heterocycle metabolic process	128	34.5946	0.0536119	CARS, CRTC2, CCNT2, PDCD7, PRDM5, UBP1, TSEN2, SOX21, RPS6KA4, YY1, ALKBH5, ZSCAN30, SPATA22, KHSRP, ZMIZ2, BBX, HMGN3, MAP2K3, MAP2K4, DAXX, RBFOX1, KDM2A, SFMBT1, C8ORF4, DYRK1A, PRKCA, LEMD2, ERN1, ZNF318, ZNF316, CCDC86, ZSCAN25, RAF1, ZNF792, BEX1, CALCRL, CRABP2, CNP, HOXD1, CDCA7, TAF5L, ACMSD, DHX32, IRAK1, MYO6, DHX37, SAFB2, NPHP3, ZNF787, SMYD3, ZBTB17, ZNF384, HACE1, XRCC5, CAV1, THAP…	321	5919	16792	1.13125	1	0.864969	0.858109
GOTERM_MF_ALL	GO:0003676~nucleic acid binding	94	25.4054	0.0632168	CARS, OTUD4, CCNT2, ZFAND3, MCM8, PRDM5, UBP1, TSEN2, SOX21, IFIT2, CRKL, YY1, ALKBH5, EEF2K, ZSCAN30, KHSRP, UBTF, MYO18A, EXO5, BBX, RRP12, IFT57, ZNF488, HMGN3, ZCCHC24, RBM17, RBFOX1, RBM14, KDM2A, PARP2, TFE3, URB1, LEMD2, SETBP1, CDC42EP4, GRWD1, DMRTA1, ZNF516, ZNF318, RARB, ZNF316, CCDC86, ZSCAN25, RAF1, CACTIN, ZNF114, YAP1, ZNF792, CNP, USP10, HOXD1, SRF, SRBD1, MLLT1, UBFD1, HOXD11, LA…	333	4097	16881	1.1631	1	1	0.975744
GOTERM_BP_ALL	GO:0010468~regulation of gene expression	95	25.6757	0.0852461	CRTC2, CCNT2, HEXB, LRRK2, PRDM5, UBP1, SOX21, RPS6KA4, YY1, ZSCAN30, ZMIZ2, AKT2, KHSRP, UIMC1, UBTF, C3AR1, BBX, IFT57, ZNF488, HMGN3, ARHGEF11, MAP2K3, RBFOX1, RBM14, DAXX, KDM2A, SFMBT1, TFE3, C8ORF4, DYRK1A, PRKCA, LEMD2, ERN1, DMRTA1, ZNF516, ZNF318, PELI1, RARB, ZNF316, ZSCAN25, RAF1, CACTIN, ZNF114, YAP1, PPP1R15A, ZNF792, BEX1, CRABP2, HOXD1, SRF, TGFBRAP1, CDCA7, MLLT1, HOXD11, TAF5L, M…	321	4345	16792	1.14375	1	1	0.992301
GOTERM_BP_ALL	GO:1901360~organic cyclic compound metabolic process	130	35.1351	0.092949	CARS, CRTC2, CCNT2, PDCD7, PRDM5, UBP1, TSEN2, SOX21, RPS6KA4, YY1, ALKBH5, IYD, ZSCAN30, SPATA22, KHSRP, ZMIZ2, BBX, HMGN3, MAP2K3, MAP2K4, DAXX, RBFOX1, KDM2A, SFMBT1, C8ORF4, DYRK1A, PRKCA, LEMD2, ERN1, ZNF318, ZNF316, CCDC86, ZSCAN25, RAF1, SLC27A2, ZNF792, BEX1, CALCRL, CRABP2, CNP, HOXD1, CDCA7, TAF5L, ACMSD, DHX32, IRAK1, MYO6, DHX37, SAFB2, NPHP3, ZNF787, SMYD3, ZBTB17, ZNF384, HACE1, XRC…	321	6149	16792	1.10595	1	1	0.992301
GOTERM_BP_ALL	GO:0006807~nitrogen compound metabolic process	145	39.1892	0.1021	CARS, CRTC2, CCNT2, PDCD7, PRDM5, UBP1, TSEN2, SOX21, RPS6KA4, YY1, ALKBH5, IYD, ZSCAN30, SPATA22, KHSRP, ZMIZ2, AKT2, BBX, HMGN3, MAP2K3, MAP2K4, DAXX, RBFOX1, KDM2A, SFMBT1, C8ORF4, DYRK1A, PRKCA, MAT1A, LEMD2, THNSL2, ERN1, ZNF318, ZNF316, CCDC86, ZSCAN25, RAF1, NSMAF, ZNF792, BEX1, CALCRL, CRABP2, CNP, HOXD1, CDCA7, TAF5L, ACMSD, LARP1, DHX32, IRAK1, MYO6, DHX37, SAFB2, NPHP3, ZNF787, SMYD3, …	321	6948	16792	1.09171	1	1	0.992301
GOTERM_BP_ALL	GO:0034641~cellular nitrogen compound metabolic process	136	36.7568	0.111443	CARS, CRTC2, CCNT2, PDCD7, PRDM5, UBP1, TSEN2, SOX21, RPS6KA4, YY1, ALKBH5, ZSCAN30, SPATA22, KHSRP, ZMIZ2, AKT2, BBX, HMGN3, MAP2K3, MAP2K4, DAXX, RBFOX1, KDM2A, SFMBT1, C8ORF4, DYRK1A, PRKCA, LEMD2, ERN1, ZNF318, ZNF316, CCDC86, ZSCAN25, RAF1, NSMAF, ZNF792, BEX1, CALCRL, CRABP2, CNP, HOXD1, CDCA7, TAF5L, ACMSD, LARP1, DHX32, IRAK1, MYO6, DHX37, SAFB2, NPHP3, ZNF787, SMYD3, ZBTB17, ZNF384, HACE…	321	6505	16792	1.09368	1	1	0.992301
GOTERM_BP_ALL	GO:0010467~gene expression	110	29.7297	0.184589	CARS, CRTC2, CCNT2, PDCD7, PRDM5, UBP1, TSEN2, SOX21, RPS6KA4, YY1, ALKBH5, ZSCAN30, KHSRP, ZMIZ2, AKT2, C3AR1, BBX, HMGN3, MAP2K3, DAXX, RBFOX1, KDM2A, SFMBT1, C8ORF4, DYRK1A, PRKCA, LEMD2, ERN1, ZNF318, ZNF316, CCDC86, ZSCAN25, RAF1, ZNF792, BEX1, CRABP2, HOXD1, CDCA7, TAF5L, LARP1, DHX32, IRAK1, MYO6, DHX37, SAFB2, ZNF787, SMYD3, ZBTB17, ZNF384, HACE1, XRCC5, CAV1, THAP11, CDK7, CDK5, NACA, UB…	321	5306	16792	1.08448	1	1	0.992301
GOTERM_MF_ALL	GO:0003677~DNA binding	57	15.4054	0.212884	ZFAND3, MCM8, PRDM5, UBP1, SOX21, YY1, ZSCAN30, KHSRP, UBTF, MYO18A, EXO5, BBX, IFT57, ZNF488, HMGN3, KDM2A, PARP2, TFE3, LEMD2, SETBP1, DMRTA1, ZNF516, RARB, ZNF316, ZSCAN25, ZNF114, YAP1, ZNF792, HOXD1, SRF, MLLT1, HOXD11, HSF1, SAFB2, ZNF787, SMYD3, MTA2, FOXB2, ZBTB17, ZNF384, CENPW, XRCC5, VAX1, GTF2H5, HINFP, THAP11, REST, KANSL1, IMPDH1, NACA, POLR3D, POU2AF1, ZNF777, HDGF, NFE2L1, ZNF652,…	333	2562	16881	1.12785	1	1	0.975744
Annotation Cluster 12	Enrichment Score: 1.5774925307167476
Category	Term	Count	%	PValue	Genes	List Total	Pop Hits	Pop Total	Fold Enrichment	Bonferroni	Benjamini	FDR
UP_KEYWORDS	Golgi apparatus	26	7.02703	0.00632992	B4GALT3, LRRK2, PLD1, GOLGA3, MYO6, MYO18A, TRAPPC11, AP3S1, AP1M2, GALNT7, RAB2B, HACE1, CAV2, GALNT2, CAV1, KLHL20, TPST1, NSFL1C, MPHOSPH9, WBSCR17, RAB31, LPCAT2, FAM20C, GRB2, TLR6, SEC24C	370	812	20581	1.78107	0.860336	0.13124	0.126176
GOTERM_CC_ALL	GO:0005794~Golgi apparatus	41	11.0811	0.0116223	PPP1R15A, B4GALT3, LRRK2, GLT8D1, PLD1, GOLGA3, TFG, MYO6, MYO18A, TRAPPC11, AP3S1, IFT57, AP1M2, GALNT7, RAB2B, RBFOX1, YIPF1, HACE1, CAV2, GALNT2, CAV1, SACM1L, LMTK2, KLHL20, TPST1, NSFL1C, DIAPH2, MPHOSPH9, WBSCR17, RAB31, CTTN, VAPB, KIAA0368, LPCAT2, FAM20C, CPE, GRB2, SPRY1, TLR6, RAF1, SEC24C	341	1482	18224	1.47851	0.997683	0.291117	0.284386
GOTERM_CC_ALL	GO:0098791~Golgi subcompartment	13	3.51351	0.0117793	B4GALT3, RBFOX1, HACE1, GALNT2, LRRK2, KLHL20, NSFL1C, GOLGA3, RAB31, KIAA0368, LPCAT2, MYO18A, AP1M2	341	303	18224	2.29293	0.997866	0.291117	0.284386
GOTERM_CC_ALL	GO:0031984~organelle subcompartment	13	3.51351	0.0184873	B4GALT3, RBFOX1, HACE1, GALNT2, LRRK2, KLHL20, NSFL1C, GOLGA3, RAB31, KIAA0368, LPCAT2, MYO18A, AP1M2	341	322	18224	2.15763	0.999938	0.436131	0.426047
GOTERM_CC_ALL	GO:0098588~bounding membrane of organelle	45	12.1622	0.0237881	PPP1R15A, SLC35F6, B4GALT3, CNP, LRRK2, PLOD3, SNX10, PLD1, RAB22A, SNX4, GOLGA3, JPH2, IRAK1, TFG, MYO6, MYO18A, AP1M2, GALNT7, GABRA2, RAB2B, PTPRN2, HACE1, CAV2, GALNT2, CAV1, SACM1L, VPS37C, SYPL2, TPST1, MPHOSPH9, WBSCR17, ACAP2, RAB31, GPAM, VAPB, LPCAT2, HRC, GNB4, TMEM106B, CPE, UBA1, TLR6, RAF1, SEC24C, SLC27A2	341	1742	18224	1.38055	0.999996	0.514417	0.502523
GOTERM_CC_ALL	GO:0044431~Golgi apparatus part	25	6.75676	0.0554086	B4GALT3, LRRK2, PLD1, GOLGA3, TFG, MYO18A, AP1M2, GALNT7, RAB2B, RBFOX1, HACE1, CAV2, GALNT2, CAV1, SACM1L, KLHL20, TPST1, NSFL1C, MPHOSPH9, WBSCR17, RAB31, VAPB, KIAA0368, LPCAT2, SEC24C	341	910	18224	1.46821	1	0.871427	0.851278
GOTERM_CC_ALL	GO:0000139~Golgi membrane	20	5.40541	0.065401	GALNT7, RAB2B, B4GALT3, HACE1, CAV2, GALNT2, CAV1, SACM1L, PLD1, TPST1, GOLGA3, MPHOSPH9, WBSCR17, RAB31, TFG, VAPB, LPCAT2, MYO18A, SEC24C, AP1M2	341	699	18224	1.52912	1	0.942864	0.921064
GOTERM_CC_ALL	GO:0005802~trans-Golgi network	7	1.89189	0.173722	RBFOX1, RAB31, LRRK2, KIAA0368, MYO18A, AP1M2, KLHL20	341	200	18224	1.8705	1	1	0.978764
Annotation Cluster 13	Enrichment Score: 1.573150762269859
Category	Term	Count	%	PValue	Genes	List Total	Pop Hits	Pop Total	Fold Enrichment	Bonferroni	Benjamini	FDR
UP_KEYWORDS	Endoplasmic reticulum	31	8.37838	0.0103284	PPP1R15A, CRABP2, LRRK2, ATP10D, PLOD3, UBE2J2, PLD1, IFIT2, FADS3, JPH2, PIP4K2B, SIL1, TMED4, SMIM14, IKBIP, RAB2B, ICMT, HACE1, SACM1L, EPHX1, EDEM2, ERN1, NPLOC4, VAPB, CYP1A2, KIAA0368, LPCAT2, HYOU1, SEC24C, SLC27A2, NFE2L1	370	1067	20581	1.61608	0.959983	0.184322	0.17721
GOTERM_CC_ALL	GO:0005783~endoplasmic reticulum	43	11.6216	0.0263279	PPP1R15A, CALCRL, CRABP2, LRRK2, ATP10D, PLOD3, SNX10, UBE2J2, PLD1, IFIT2, PGS1, FADS3, JPH2, PIP4K2B, AGA, SIL1, TMED4, SMIM14, IKBIP, RAB2B, PTPRN2, ICMT, HACE1, GALNT2, CAV1, SACM1L, EPHX1, EDEM2, PRKCA, UBE2G2, ERN1, GJB1, NPLOC4, VAPB, CYP1A2, KIAA0368, LPCAT2, HRC, UBA1, HYOU1, SEC24C, SLC27A2, NFE2L1	341	1660	18224	1.38436	0.999999	0.546566	0.533929
GOTERM_CC_ALL	GO:0044432~endoplasmic reticulum part	32	8.64865	0.0336548	PPP1R15A, ATP10D, PLOD3, UBE2J2, PLD1, FADS3, JPH2, PIP4K2B, SIL1, TMED4, SMIM14, IKBIP, RAB2B, PTPRN2, ICMT, GALNT2, CAV1, SACM1L, EPHX1, EDEM2, ERN1, GJB1, NPLOC4, VAPB, CYP1A2, LPCAT2, HRC, UBA1, HYOU1, SEC24C, SLC27A2, NFE2L1	341	1177	18224	1.45299	1	0.617343	0.603069
GOTERM_CC_ALL	GO:0005789~endoplasmic reticulum membrane	28	7.56757	0.0344951	PPP1R15A, ATP10D, PLOD3, UBE2J2, PLD1, FADS3, JPH2, PIP4K2B, TMED4, SMIM14, IKBIP, RAB2B, ICMT, GALNT2, CAV1, SACM1L, EPHX1, ERN1, GJB1, NPLOC4, VAPB, CYP1A2, LPCAT2, HRC, UBA1, SEC24C, SLC27A2, NFE2L1	341	999	18224	1.4979	1	0.617343	0.603069
GOTERM_CC_ALL	GO:0042175~nuclear outer membrane-endoplasmic reticulum membrane network	28	7.56757	0.0431513	PPP1R15A, ATP10D, PLOD3, UBE2J2, PLD1, FADS3, JPH2, PIP4K2B, TMED4, SMIM14, IKBIP, RAB2B, ICMT, GALNT2, CAV1, SACM1L, EPHX1, ERN1, GJB1, NPLOC4, VAPB, CYP1A2, LPCAT2, HRC, UBA1, SEC24C, SLC27A2, NFE2L1	341	1021	18224	1.46562	1	0.746518	0.729258
Annotation Cluster 14	Enrichment Score: 1.4991355960797106
Category	Term	Count	%	PValue	Genes	List Total	Pop Hits	Pop Total	Fold Enrichment	Bonferroni	Benjamini	FDR
GOTERM_BP_ALL	GO:0072358~cardiovascular system development	31	8.37838	0.00429332	YAP1, GSK3A, CALCRL, SRF, UBP1, PRKX, ADIPOR2, CRKL, CYSLTR2, C3AR1, NPHP3, IFT57, SASH1, MAP2K4, MAP3K3, CAV1, PRKCA, ACVR2B, LEMD2, PTK2, WARS2, REST, EMCN, NACA, TNMD, AGGF1, ID3, CPE, RARB, RAF1, NODAL	321	945	16792	1.71604	1	0.287585	0.285305
GOTERM_BP_ALL	GO:0072359~circulatory system development	31	8.37838	0.00429332	YAP1, GSK3A, CALCRL, SRF, UBP1, PRKX, ADIPOR2, CRKL, CYSLTR2, C3AR1, NPHP3, IFT57, SASH1, MAP2K4, MAP3K3, CAV1, PRKCA, ACVR2B, LEMD2, PTK2, WARS2, REST, EMCN, NACA, TNMD, AGGF1, ID3, CPE, RARB, RAF1, NODAL	321	945	16792	1.71604	1	0.287585	0.285305
GOTERM_BP_ALL	GO:0007507~heart development	19	5.13514	0.00941377	YAP1, MAP2K4, GSK3A, CALCRL, SRF, ADIPOR2, LEMD2, ACVR2B, PTK2, CRKL, REST, NACA, ID3, CPE, NPHP3, RARB, RAF1, IFT57, NODAL	321	511	16792	1.94505	1	0.398228	0.39507
GOTERM_BP_ALL	GO:0003007~heart morphogenesis	11	2.97297	0.0130378	YAP1, GSK3A, NACA, SRF, CPE, NPHP3, RARB, IFT57, LEMD2, PTK2, NODAL	321	230	16792	2.50186	1	0.450752	0.447177
GOTERM_BP_ALL	GO:0001568~blood vessel development	20	5.40541	0.0145758	YAP1, MAP3K3, CALCRL, SRF, CAV1, UBP1, PRKCA, PRKX, ADIPOR2, ACVR2B, PTK2, WARS2, CRKL, CYSLTR2, EMCN, TNMD, C3AR1, AGGF1, SASH1, NODAL	321	576	16792	1.81637	1	0.4744	0.470638
GOTERM_BP_ALL	GO:0001944~vasculature development	20	5.40541	0.0250487	YAP1, MAP3K3, CALCRL, SRF, CAV1, UBP1, PRKCA, PRKX, ADIPOR2, ACVR2B, PTK2, WARS2, CRKL, CYSLTR2, EMCN, TNMD, C3AR1, AGGF1, SASH1, NODAL	321	610	16792	1.71513	1	0.607657	0.602838
GOTERM_BP_ALL	GO:0048514~blood vessel morphogenesis	17	4.59459	0.0267113	YAP1, CALCRL, SRF, CAV1, UBP1, PRKCA, PRKX, ADIPOR2, PTK2, WARS2, CYSLTR2, EMCN, TNMD, C3AR1, AGGF1, SASH1, NODAL	321	491	16792	1.81119	1	0.618981	0.614072
GOTERM_BP_ALL	GO:0001525~angiogenesis	15	4.05405	0.0274469	CALCRL, SRF, CAV1, UBP1, PRKCA, PRKX, ADIPOR2, PTK2, CYSLTR2, EMCN, TNMD, C3AR1, AGGF1, SASH1, NODAL	321	413	16792	1.89993	1	0.619289	0.614377
GOTERM_BP_ALL	GO:0048646~anatomical structure formation involved in morphogenesis	31	8.37838	0.0497658	CALCRL, SRF, UBP1, PRKX, SNX10, ADIPOR2, CYSLTR2, C3AR1, HYDIN, NPHP3, IFT57, SOCS7, SASH1, CAV1, WDR19, SCLT1, PRKCA, IFT80, ACVR2B, LEMD2, PTK2, EMCN, CDK5, TNMD, MKS1, AGGF1, FAM20C, GRB2, SPRY1, NF2, NODAL	321	1151	16792	1.40891	1	0.833383	0.826773
GOTERM_BP_ALL	GO:0045766~positive regulation of angiogenesis	6	1.62162	0.095712	CYSLTR2, C3AR1, AGGF1, PRKCA, SASH1, NODAL	321	127	16792	2.47141	1	1	0.992301
GOTERM_BP_ALL	GO:1904018~positive regulation of vasculature development	6	1.62162	0.138157	CYSLTR2, C3AR1, AGGF1, PRKCA, SASH1, NODAL	321	143	16792	2.19489	1	1	0.992301
GOTERM_BP_ALL	GO:0045765~regulation of angiogenesis	7	1.89189	0.250451	CYSLTR2, TNMD, C3AR1, AGGF1, PRKCA, SASH1, NODAL	321	222	16792	1.64946	1	1	0.992301
GOTERM_BP_ALL	GO:1901342~regulation of vasculature development	7	1.89189	0.325149	CYSLTR2, TNMD, C3AR1, AGGF1, PRKCA, SASH1, NODAL	321	245	16792	1.49462	1	1	0.992301
Annotation Cluster 15	Enrichment Score: 1.4237707542518139
Category	Term	Count	%	PValue	Genes	List Total	Pop Hits	Pop Total	Fold Enrichment	Bonferroni	Benjamini	FDR
GOTERM_BP_ALL	GO:0009987~cellular process	309	83.5135	0.00517866	TRIO, ZDHHC5, ICAM4, TXNDC15, SOX21, IFIT2, CRKL, GPR174, RPS6KA4, ALKBH5, TFG, ZSCAN30, SPATA22, ZMIZ2, AKT2, GPR171, C3AR1, BBX, PIP4K2B, SIL1, DAXX, RBFOX1, SFMBT1, SACM1L, C8ORF4, IFT80, SLC6A11, PRKCA, RNF126, WBSCR17, HECW1, KIAA0368, CCDC86, ZSCAN25, SKAP2, NUMBL, BEX1, CRABP2, HOXD1, SLC22A1, CDCA7, AGAP1, UBE2J2, ACMSD, PGS1, SNX4, LARP1, DHX32, ZNHIT6, MYO6, DHX37, ZNF384, PTPRN2, HACE1…	321	15558	16792	1.03897	1	0.300013	0.297633
GOTERM_BP_ALL	GO:0065007~biological regulation	238	64.3243	0.0213718	TRIO, ICAM4, TXNDC15, SOX21, IFIT2, CRKL, GPR174, RPS6KA4, TFG, ZSCAN30, SPATA22, ZMIZ2, AKT2, GPR171, C3AR1, BBX, PIP4K2B, DAXX, RBFOX1, SFMBT1, C8ORF4, IFT80, PRKCA, RNF126, HECW1, ZSCAN25, SKAP2, NUMBL, BEX1, CRABP2, HOXD1, SLC22A1, CDCA7, AGAP1, UBE2J2, ACMSD, SNX4, LARP1, MYO6, ZNF384, PTPRN2, HACE1, CRADD, XRCC5, EDEM2, TPBGL, PTK2, THAP11, PKIB, CYP1A2, MKS1, HRC, NMT1, ID3, HYOU1, CALM3, …	321	11548	16792	1.07812	1	0.572631	0.56809
GOTERM_BP_ALL	GO:0044763~single-organism cellular process	245	66.2162	0.102077	TRIO, ICAM4, TXNDC15, SOX21, IFIT2, CRKL, GPR174, RPS6KA4, ALKBH5, TFG, SPATA22, AKT2, GPR171, C3AR1, PIP4K2B, DAXX, RBFOX1, SFMBT1, SACM1L, C8ORF4, IFT80, SLC6A11, PRKCA, RNF126, WBSCR17, HECW1, KIAA0368, SKAP2, NUMBL, BEX1, CRABP2, HOXD1, SLC22A1, CDCA7, AGAP1, UBE2J2, ACMSD, PGS1, SNX4, LARP1, MYO6, PTPRN2, HACE1, ICMT, CRADD, XRCC5, SLC10A1, EDEM2, MICAL3, TPBGL, PTK2, GJB1, NPLOC4, CYP1A2, M…	321	12256	16792	1.04572	1	1	0.992301
GOTERM_BP_ALL	GO:0044699~single-organism process	263	71.0811	0.178619	TRIO, ICAM4, TXNDC15, SOX21, IFIT2, CRKL, GPR174, RPS6KA4, GOLGA3, ALKBH5, TFG, SPATA22, AKT2, GPR171, C3AR1, BBX, PIP4K2B, DAXX, RBFOX1, STARD6, SFMBT1, SACM1L, C8ORF4, IFT80, SLC6A11, PRKCA, RNF126, WBSCR17, HECW1, KIAA0368, SKAP2, NUMBL, BEX1, CRABP2, HOXD1, SLC22A1, CDCA7, AGAP1, UBE2J2, ACMSD, PGS1, SNX4, LARP1, MYO6, PTPRN2, HACE1, ICMT, CRADD, XRCC5, SLC10A1, EDEM2, MICAL3, TPBGL, PTK2, GJ…	321	13377	16792	1.02848	1	1	0.992301
Annotation Cluster 16	Enrichment Score: 1.3777792994828664
Category	Term	Count	%	PValue	Genes	List Total	Pop Hits	Pop Total	Fold Enrichment	Bonferroni	Benjamini	FDR
GOTERM_BP_ALL	GO:0048731~system development	105	28.3784	0.00297237	CCNT2, PLOD3, UBP1, FBXO22, SOX21, CRKL, YY1, CYSLTR2, SPATA22, AKT2, GPR171, C3AR1, BBX, SEMA6B, MAP2K4, RBFOX1, SFMBT1, DYRK1A, SLC6A11, PRKCA, IFT80, SYPL2, LEMD2, EMCN, FRMD7, RAF1, NUMBL, BEX1, CALCRL, CRABP2, CNP, HOXD1, ADIPOR2, EFNB1, SAFB2, NPHP3, PLXNA1, SOCS7, CAV2, XRCC5, CAV1, TPBGL, PTK2, GJB1, STK24, CDK5, NACA, CYP1A2, MKS1, GNB4, ID3, CPE, CALM3, GRB2, TNFSF8, NF2, NFE2L1, NODAL,…	321	4291	16792	1.28005	0.999997	0.251369	0.249375
GOTERM_BP_ALL	GO:0048588~developmental cell growth	11	2.97297	0.0033114	SEMA6B, DDR1, MAP2K4, DRAXIN, GSK3A, CRABP2, CDK5, SRF, PLXNA1, MAPT, TPBGL	321	188	16792	3.06078	0.999999	0.262888	0.260803
GOTERM_BP_ALL	GO:0061387~regulation of extent of cell growth	8	2.16216	0.00375287	SEMA6B, DRAXIN, CTTN, CRABP2, CDK5, SRF, PLXNA1, MAPT	321	104	16792	4.02396	1	0.280889	0.278661
GOTERM_BP_ALL	GO:0050770~regulation of axonogenesis	10	2.7027	0.00498334	SEMA6B, DRAXIN, CTTN, CRABP2, CDK5, SRF, PLXNA1, MAPT, PTK2, TPBGL	321	168	16792	3.11378	1	0.300013	0.297633
GOTERM_BP_ALL	GO:0048858~cell projection morphogenesis	27	7.2973	0.00546464	DDR1, DRAXIN, NUMBL, CRABP2, CNP, SRF, LRRK2, SNX10, EFNB1, EEF2K, HYDIN, NPHP3, PLXNA1, IFT57, SEMA6B, WDR19, SCLT1, IFT80, VAX1, TPBGL, PTK2, CTTN, CDK5, MKS1, TMEM106B, GRB2, MAPT	321	797	16792	1.77216	1	0.304246	0.301833
GOTERM_BP_ALL	GO:0048638~regulation of developmental growth	14	3.78378	0.0055688	SEMA6B, YAP1, DRAXIN, GSK3A, CRABP2, SRF, PTK2, CTTN, GPAM, CDK5, NACA, HSF1, PLXNA1, MAPT	321	303	16792	2.41703	1	0.30607	0.303642
GOTERM_BP_ALL	GO:0007275~multicellular organism development	115	31.0811	0.00593805	CCNT2, PLOD3, UBP1, FBXO22, SOX21, CRKL, YY1, CYSLTR2, SPATA22, AKT2, GPR171, C3AR1, BBX, SEMA6B, MAP2K4, RBFOX1, SFMBT1, C8ORF4, DYRK1A, SLC6A11, PRKCA, IFT80, SYPL2, LEMD2, EMCN, FRMD7, RAF1, NUMBL, BEX1, CALCRL, CRABP2, CNP, HOXD1, ADIPOR2, EFNB1, SAFB2, NPHP3, PLXNA1, SOCS7, ZBTB17, CAV2, XRCC5, ODF3, CAV1, TPBGL, PTK2, DIAPH2, GJB1, STK24, CDK5, NACA, CYP1A2, MKS1, SLC26A8, GNB4, NMT1, ID3, …	321	4877	16792	1.23351	1	0.315695	0.313191
GOTERM_BP_ALL	GO:0060560~developmental growth involved in morphogenesis	11	2.97297	0.00606631	SEMA6B, DDR1, YAP1, DRAXIN, CRABP2, CDK5, SRF, PLXNA1, SPRY1, MAPT, TPBGL	321	205	16792	2.80696	1	0.31715	0.314635
GOTERM_BP_ALL	GO:0060284~regulation of cell development	28	7.56757	0.00666327	YAP1, DRAXIN, NUMBL, GSK3A, CRABP2, SRF, LRRK2, FBXO22, CRKL, EEF2K, PLXNA1, ZNF488, SEMA6B, XRCC5, VAX1, TPBGL, PTK2, REST, CTTN, STK24, FRMD7, CDK5, NACA, TMEM106B, RARB, NF2, MAPT, NODAL	321	851	16792	1.72118	1	0.336064	0.333399
GOTERM_BP_ALL	GO:0030516~regulation of axon extension	7	1.89189	0.00745835	SEMA6B, DRAXIN, CTTN, CDK5, SRF, PLXNA1, MAPT	321	90	16792	4.06867	1	0.356109	0.353285
GOTERM_BP_ALL	GO:0032990~cell part morphogenesis	27	7.2973	0.00745918	DDR1, DRAXIN, NUMBL, CRABP2, CNP, SRF, LRRK2, SNX10, EFNB1, EEF2K, HYDIN, NPHP3, PLXNA1, IFT57, SEMA6B, WDR19, SCLT1, IFT80, VAX1, TPBGL, PTK2, CTTN, CDK5, MKS1, TMEM106B, GRB2, MAPT	321	817	16792	1.72878	1	0.356109	0.353285
GOTERM_BP_ALL	GO:2000026~regulation of multicellular organismal development	48	12.973	0.00751384	YAP1, DRAXIN, NUMBL, GSK3A, CRABP2, SRF, LRRK2, PRICKLE2, PRKX, FBXO22, JPH2, EEF2K, CYSLTR2, GPR171, C3AR1, NPHP3, PLXNA1, ZNF488, SASH1, SEMA6B, RBFOX1, SFMBT1, XRCC5, CAV1, TFE3, C8ORF4, PRKCA, VAX1, ACVR2B, TPBGL, PTK2, ZAP70, REST, CTTN, STK24, FRMD7, CDK5, NACA, TNMD, MKS1, AGGF1, TMEM106B, FAM20C, RARB, SPRY1, NF2, MAPT, NODAL	321	1721	16792	1.45901	1	0.356109	0.353285
GOTERM_BP_ALL	GO:0048589~developmental growth	21	5.67568	0.00841656	SEMA6B, DDR1, YAP1, DRAXIN, MAP2K4, GSK3A, WDR48, CRABP2, SRF, ACVR2B, PTK2, TPBGL, CTTN, GPAM, CDK5, NACA, HSF1, PLXNA1, RARB, SPRY1, MAPT	321	583	16792	1.88429	1	0.372803	0.369847
GOTERM_BP_ALL	GO:0009887~organ morphogenesis	31	8.37838	0.00843525	DDR1, YAP1, GSK3A, WDR48, SRF, LRRK2, PRICKLE2, PLOD3, PRKX, HOXD11, CRKL, YY1, NPHP3, PLXNA1, IFT57, ODAM, CAV1, WDR19, IFT80, ACVR2B, LEMD2, PTK2, NACA, MKS1, ID3, FAM20C, CPE, RARB, SPRY1, NF2, NODAL	321	992	16792	1.63474	1	0.372803	0.369847
GOTERM_BP_ALL	GO:0050793~regulation of developmental process	56	15.1351	0.0112209	DRAXIN, GSK3A, CCNT2, HEXB, LRRK2, FBXO22, CRKL, JPH2, CYSLTR2, EEF2K, GPR171, C3AR1, ZNF488, SEMA6B, CSNK1G3, RBFOX1, SFMBT1, TFE3, C8ORF4, PRKCA, ZAP70, FRMD7, CTTN, CDC42EP4, TNMD, TMEM106B, FAM20C, RARB, MAPT, YAP1, NUMBL, CRABP2, SRF, PRICKLE2, PRKX, HSF1, NPHP3, PLXNA1, SASH1, XRCC5, CAV1, VAX1, ACVR2B, TPBGL, PTK2, REST, GPAM, STK24, CDK5, NACA, MKS1, AGGF1, ID3, SPRY1, NF2, NODAL	321	2129	16792	1.37597	1	0.419674	0.416345
GOTERM_BP_ALL	GO:0050767~regulation of neurogenesis	23	6.21622	0.0115431	SEMA6B, YAP1, DRAXIN, NUMBL, CRABP2, XRCC5, SRF, LRRK2, VAX1, PTK2, TPBGL, REST, EEF2K, CTTN, STK24, FRMD7, CDK5, TMEM106B, PLXNA1, RARB, NF2, MAPT, ZNF488	321	682	16792	1.76417	1	0.423494	0.420135
GOTERM_BP_ALL	GO:0048513~animal organ development	77	20.8108	0.0123657	DDR1, DRAXIN, GSK3A, CCNT2, WDR48, LRRK2, PLOD3, SNX10, FBXO22, SOX21, CRKL, YY1, JPH2, AKT2, GPR171, HYDIN, BBX, IFT57, SEMA6B, MAP2K4, RBFOX1, SFMBT1, TFE3, SLC6A11, PRKCA, IFT80, SYPL2, LEMD2, ZAP70, DMRTA1, ZNF516, FAM20C, RARB, RAF1, PRPS2, YAP1, NUMBL, CALCRL, CNP, SRF, CXCR5, PRICKLE2, PRKX, HOXD11, ADIPOR2, EFNB1, HSF1, SAFB2, NPHP3, PLXNA1, SOCS7, SVIL, ODAM, CAV2, XRCC5, CAV1, WDR19, VA…	321	3129	16792	1.28731	1	0.436918	0.433453
GOTERM_BP_ALL	GO:0051960~regulation of nervous system development	25	6.75676	0.0124339	YAP1, DRAXIN, NUMBL, CRABP2, SRF, LRRK2, EEF2K, NPHP3, PLXNA1, ZNF488, SEMA6B, XRCC5, VAX1, TPBGL, PTK2, REST, CTTN, STK24, FRMD7, CDK5, MKS1, TMEM106B, RARB, NF2, MAPT	321	769	16792	1.70063	1	0.436918	0.433453
GOTERM_BP_ALL	GO:0048667~cell morphogenesis involved in neuron differentiation	18	4.86486	0.0145491	SEMA6B, DRAXIN, NUMBL, CRABP2, CNP, SRF, LRRK2, VAX1, PTK2, TPBGL, EFNB1, EEF2K, CTTN, CDK5, TMEM106B, PLXNA1, GRB2, MAPT	321	496	16792	1.8984	1	0.4744	0.470638
GOTERM_BP_ALL	GO:0009653~anatomical structure morphogenesis	66	17.8378	0.0149802	DDR1, DRAXIN, GSK3A, WDR48, HEXB, LRRK2, PLOD3, UBP1, SNX10, CRKL, YY1, CYSLTR2, EEF2K, C3AR1, HYDIN, IFT57, SEMA6B, CSNK1G3, PRKCA, IFT80, LEMD2, EMCN, CTTN, CDC42EP4, TNMD, TMEM106B, FAM20C, RARB, MAPT, YAP1, NUMBL, CALCRL, CRABP2, CNP, SRF, PRICKLE2, PRKX, HOXD11, ADIPOR2, EFNB1, HIRA, NPHP3, PLXNA1, SOCS7, SASH1, ZBTB17, ODAM, CAV1, WDR19, SCLT1, VAX1, ACVR2B, TPBGL, PTK2, WARS2, CDK5, NACA, …	321	2631	16792	1.31226	1	0.4744	0.470638
GOTERM_BP_ALL	GO:0048675~axon extension	7	1.89189	0.0159078	SEMA6B, DRAXIN, CDK5, SRF, PLXNA1, MAPT, TPBGL	321	106	16792	3.45453	1	0.487121	0.483257
GOTERM_BP_ALL	GO:0009888~tissue development	47	12.7027	0.0162245	DDR1, YAP1, AMER2, GSK3A, CCNT2, CRABP2, SRF, PRICKLE2, PLOD3, PRKX, HOXD11, FBXO22, SOX21, EFNB1, JPH2, AKT2, SAFB2, HYDIN, NPHP3, PLXNA1, IFT57, SEMA6B, MAP2K4, ZBTB17, SVIL, RBFOX1, CAV2, ODAM, CAV1, WDR19, IFT80, VAX1, KIAA1161, ACVR2B, LEMD2, CDK5, NACA, TNMD, ZNF516, MKS1, ID3, FAM20C, RARB, GRB2, SPRY1, NF2, NODAL	321	1756	16792	1.40014	1	0.48982	0.485936
GOTERM_BP_ALL	GO:0048812~neuron projection morphogenesis	19	5.13514	0.0166376	SEMA6B, DDR1, DRAXIN, NUMBL, CRABP2, CNP, SRF, LRRK2, VAX1, PTK2, TPBGL, EFNB1, EEF2K, CTTN, CDK5, TMEM106B, PLXNA1, GRB2, MAPT	321	543	16792	1.83042	1	0.49827	0.494319
GOTERM_BP_ALL	GO:1990138~neuron projection extension	8	2.16216	0.0185041	SEMA6B, DDR1, DRAXIN, CDK5, SRF, PLXNA1, MAPT, TPBGL	321	141	16792	2.96803	1	0.524089	0.519932
GOTERM_BP_ALL	GO:0045595~regulation of cell differentiation	42	11.3514	0.0188662	YAP1, DRAXIN, NUMBL, GSK3A, CCNT2, CRABP2, SRF, LRRK2, PRKX, METRNL, FBXO22, CRKL, EEF2K, GPR171, NPHP3, PLXNA1, ZNF488, SEMA6B, RBFOX1, XRCC5, CAV1, TFE3, PRKCA, VAX1, ACVR2B, TPBGL, PTK2, ZAP70, REST, CTTN, STK24, FRMD7, CDK5, NACA, ID3, TMEM106B, FAM20C, RARB, NF2, MAPT, RAF1, NODAL	321	1544	16792	1.42298	1	0.524089	0.519932
GOTERM_BP_ALL	GO:0000902~cell morphogenesis	35	9.45946	0.0208983	DDR1, YAP1, DRAXIN, NUMBL, CRABP2, CNP, HEXB, SRF, LRRK2, PLOD3, SNX10, CRKL, EFNB1, EEF2K, HYDIN, NPHP3, PLXNA1, IFT57, SEMA6B, CSNK1G3, WDR19, SCLT1, IFT80, VAX1, TPBGL, PTK2, CTTN, CDK5, CDC42EP4, TNMD, MKS1, TMEM106B, GRB2, MAPT, NODAL	321	1240	16792	1.47654	1	0.563465	0.558997
GOTERM_BP_ALL	GO:0061564~axon development	16	4.32432	0.0240159	SEMA6B, DDR1, DRAXIN, NUMBL, CRABP2, CNP, SRF, VAX1, PTK2, TPBGL, EFNB1, CTTN, CDK5, PLXNA1, GRB2, MAPT	321	445	16792	1.88086	1	0.607657	0.602838
GOTERM_BP_ALL	GO:0051239~regulation of multicellular organismal process	65	17.5676	0.0262235	GLP1R, DRAXIN, GSK3A, LRRK2, METRNL, FBXO22, RPS6KA4, JPH2, CYSLTR2, EEF2K, GPR171, C3AR1, ZNF488, SEMA6B, RBFOX1, SFMBT1, TFE3, C8ORF4, PRKCA, ZAP70, FRMD7, CTTN, TNMD, PELI1, TMEM106B, FAM20C, RARB, MAPT, TLR6, CACTIN, YAP1, NUMBL, CALCRL, CRABP2, SRF, PRICKLE2, PRKX, SNX4, IRAK1, HSF1, NPHP3, PLXNA1, SASH1, XRCC5, CAV1, VAX1, ACVR2B, TPBGL, PTK2, APLN, HCRTR1, REST, GPAM, STK24, CDK5, NACA, PO…	321	2659	16792	1.27877	1	0.614318	0.609446
GOTERM_BP_ALL	GO:0007409~axonogenesis	15	4.05405	0.0274469	SEMA6B, DRAXIN, NUMBL, CRABP2, CNP, SRF, VAX1, PTK2, TPBGL, EFNB1, CTTN, CDK5, PLXNA1, GRB2, MAPT	321	413	16792	1.89993	1	0.619289	0.614377
GOTERM_BP_ALL	GO:0010975~regulation of neuron projection development	15	4.05405	0.0274469	SEMA6B, DRAXIN, CRABP2, SRF, LRRK2, PTK2, TPBGL, EEF2K, CTTN, STK24, FRMD7, CDK5, TMEM106B, PLXNA1, MAPT	321	413	16792	1.89993	1	0.619289	0.614377
GOTERM_BP_ALL	GO:0010769~regulation of cell morphogenesis involved in differentiation	13	3.51351	0.0298725	SEMA6B, DRAXIN, CRABP2, SRF, LRRK2, PTK2, TPBGL, CRKL, EEF2K, CTTN, CDK5, PLXNA1, MAPT	321	339	16792	2.00605	1	0.650067	0.644911
GOTERM_BP_ALL	GO:0032989~cellular component morphogenesis	35	9.45946	0.0442121	DDR1, YAP1, DRAXIN, NUMBL, CRABP2, CNP, HEXB, SRF, LRRK2, PLOD3, SNX10, CRKL, EFNB1, EEF2K, HYDIN, NPHP3, PLXNA1, IFT57, SEMA6B, CSNK1G3, WDR19, SCLT1, IFT80, VAX1, TPBGL, PTK2, CTTN, CDK5, CDC42EP4, TNMD, MKS1, TMEM106B, GRB2, MAPT, NODAL	321	1321	16792	1.386	1	0.806703	0.800305
GOTERM_BP_ALL	GO:0090066~regulation of anatomical structure size	16	4.32432	0.0447066	SEMA6B, DRAXIN, CRABP2, SRF, CAV1, LRRK2, PLOD3, RAB22A, APLN, CTTN, CDK5, CDC42EP4, PLXNA1, GRB2, MAPT, CCL26	321	484	16792	1.72931	1	0.806703	0.800305
GOTERM_BP_ALL	GO:0044767~single-organism developmental process	120	32.4324	0.0451409	CCNT2, PLOD3, UBP1, FBXO22, SOX21, CRKL, YY1, CYSLTR2, SPATA22, AKT2, GPR171, C3AR1, BBX, SEMA6B, MAP2K4, CSNK1G3, RBFOX1, SFMBT1, C8ORF4, DYRK1A, SLC6A11, PRKCA, IFT80, SYPL2, LEMD2, EMCN, FRMD7, RAF1, NUMBL, BEX1, CALCRL, CRABP2, CNP, HOXD1, ADIPOR2, EFNB1, IRAK1, SAFB2, NPHP3, PLXNA1, SMYD3, SOCS7, ZBTB17, CAV2, XRCC5, ODF3, CAV1, TPBGL, PTK2, DIAPH2, GJB1, STK24, CDK5, NACA, CYP1A2, MKS1, SLC…	321	5475	16792	1.14655	1	0.806703	0.800305
GOTERM_BP_ALL	GO:0044707~single-multicellular organism process	129	34.8649	0.0472176	DGKE, CCNT2, PLOD3, UBP1, METRNL, FBXO22, SOX21, CRKL, RPS6KA4, YY1, CYSLTR2, SPATA22, AKT2, GPR171, C3AR1, BBX, SEMA6B, MAP2K4, RBFOX1, SFMBT1, C8ORF4, DYRK1A, SLC6A11, PRKCA, IFT80, SYPL2, LEMD2, EMCN, FRMD7, RAF1, NUMBL, BEX1, CALCRL, CRABP2, CHRNA5, CNP, HOXD1, ADIPOR2, SNX4, EFNB1, IRAK1, SAFB2, NPHP3, PLXNA1, SOCS7, ZBTB17, CAV2, XRCC5, ODF3, CAV1, TPBGL, PTK2, DIAPH2, GJB1, STK24, CDK5, NA…	321	5943	16792	1.13548	1	0.816548	0.810072
GOTERM_BP_ALL	GO:0031344~regulation of cell projection organization	18	4.86486	0.0480436	SEMA6B, DRAXIN, CRABP2, SRF, CAV1, LRRK2, PLD1, PTK2, TPBGL, EEF2K, CTTN, STK24, FRMD7, CDK5, CDC42EP4, TMEM106B, PLXNA1, MAPT	321	572	16792	1.64617	1	0.816548	0.810072
GOTERM_BP_ALL	GO:0008361~regulation of cell size	8	2.16216	0.0481334	SEMA6B, DRAXIN, CTTN, CRABP2, CDK5, SRF, PLXNA1, MAPT	321	173	16792	2.41903	1	0.816548	0.810072
GOTERM_BP_ALL	GO:0000904~cell morphogenesis involved in differentiation	22	5.94595	0.0524335	SEMA6B, DRAXIN, NUMBL, CRABP2, CNP, SRF, LRRK2, PLOD3, VAX1, PTK2, TPBGL, CRKL, EFNB1, EEF2K, CTTN, CDK5, TNMD, TMEM106B, PLXNA1, GRB2, MAPT, NODAL	321	753	16792	1.52836	1	0.864043	0.85719
GOTERM_BP_ALL	GO:0048856~anatomical structure development	119	32.1622	0.056995	CCNT2, PLOD3, UBP1, FBXO22, SOX21, CRKL, YY1, CYSLTR2, SPATA22, AKT2, GPR171, C3AR1, BBX, SEMA6B, MAP2K4, CSNK1G3, RBFOX1, SFMBT1, C8ORF4, DYRK1A, SLC6A11, PRKCA, IFT80, SYPL2, LEMD2, EMCN, FRMD7, RAF1, NUMBL, BEX1, CALCRL, CRABP2, CNP, HOXD1, ADIPOR2, EFNB1, SAFB2, NPHP3, PLXNA1, SMYD3, SOCS7, ZBTB17, CAV2, XRCC5, ODF3, CAV1, TPBGL, PTK2, DIAPH2, GJB1, STK24, CDK5, NACA, CYP1A2, MKS1, SLC26A8, G…	321	5473	16792	1.13741	1	0.872634	0.865713
GOTERM_BP_ALL	GO:0007411~axon guidance	9	2.43243	0.0641894	SEMA6B, DRAXIN, EFNB1, CDK5, PLXNA1, GRB2, VAX1, PTK2, TPBGL	321	223	16792	2.11123	1	0.923422	0.916098
GOTERM_BP_ALL	GO:0007399~nervous system development	52	14.0541	0.0648981	DDR1, DRAXIN, GSK3A, HEXB, LRRK2, PLOD3, EEF2K, AKT2, HYDIN, IFT57, ZNF488, SEMA6B, RBFOX1, DYRK1A, SLC6A11, SYPL2, LEMD2, FRMD7, CTTN, IL1RAPL2, TMEM106B, RARB, MAPT, YAP1, NUMBL, BEX1, CRABP2, CNP, HOXD1, SRF, EFNB1, NPHP3, PLXNA1, SOCS7, XRCC5, WDR19, SCLT1, VAX1, TPBGL, PTK2, REST, GJB1, STK24, CDK5, GNB4, MKS1, ID3, CALM3, GRB2, NF2, RBM45, NODAL	321	2170	16792	1.25355	1	0.924306	0.916975
GOTERM_BP_ALL	GO:0097485~neuron projection guidance	9	2.43243	0.0655757	SEMA6B, DRAXIN, EFNB1, CDK5, PLXNA1, GRB2, VAX1, PTK2, TPBGL	321	224	16792	2.1018	1	0.927798	0.92044
GOTERM_BP_ALL	GO:0022603~regulation of anatomical structure morphogenesis	28	7.56757	0.0702648	DRAXIN, CRABP2, HEXB, SRF, LRRK2, PRICKLE2, CRKL, EEF2K, CYSLTR2, C3AR1, NPHP3, PLXNA1, SASH1, SEMA6B, CSNK1G3, PRKCA, TPBGL, PTK2, CTTN, CDK5, NACA, CDC42EP4, TNMD, MKS1, AGGF1, SPRY1, MAPT, NODAL	321	1051	16792	1.39365	1	0.96064	0.953022
GOTERM_BP_ALL	GO:0045664~regulation of neuron differentiation	17	4.59459	0.0705859	SEMA6B, DRAXIN, CRABP2, SRF, LRRK2, PTK2, TPBGL, REST, EEF2K, CTTN, STK24, FRMD7, CDK5, TMEM106B, PLXNA1, RARB, MAPT	321	560	16792	1.58803	1	0.96064	0.953022
GOTERM_BP_ALL	GO:0032502~developmental process	121	32.7027	0.0736969	CCNT2, PLOD3, UBP1, FBXO22, SOX21, CRKL, YY1, CYSLTR2, SPATA22, AKT2, GPR171, C3AR1, BBX, SEMA6B, MAP2K4, CSNK1G3, RBFOX1, SFMBT1, C8ORF4, DYRK1A, SLC6A11, PRKCA, IFT80, SYPL2, LEMD2, EMCN, FRMD7, RAF1, NUMBL, BEX1, CALCRL, CRABP2, CNP, HOXD1, ADIPOR2, EFNB1, IRAK1, SAFB2, NPHP3, PLXNA1, SMYD3, SOCS7, ZBTB17, CAV2, XRCC5, ODF3, CAV1, TPBGL, PTK2, DIAPH2, GJB1, STK24, CDK5, NACA, CYP1A2, MKS1, SLC…	321	5632	16792	1.12388	1	0.987308	0.979478
GOTERM_BP_ALL	GO:0040008~regulation of growth	19	5.13514	0.0749981	ARHGEF11, SEMA6B, DDR1, YAP1, DRAXIN, GSK3A, CRABP2, SRF, ADIPOR2, PTK2, CTTN, GPAM, CDK5, NACA, HSF1, PLXNA1, MAPT, SOCS7, MBL2	321	652	16792	1.52442	1	0.995408	0.987514
GOTERM_BP_ALL	GO:0032535~regulation of cellular component size	12	3.24324	0.078022	SEMA6B, DRAXIN, CTTN, CRABP2, CDK5, SRF, CDC42EP4, PLXNA1, GRB2, MAPT, RAB22A, CCL26	321	354	16792	1.77327	1	1	0.992301
GOTERM_BP_ALL	GO:0048468~cell development	46	12.4324	0.111538	DDR1, YAP1, DRAXIN, NUMBL, GSK3A, CRABP2, CNP, HEXB, SRF, LRRK2, PLOD3, FBXO22, CRKL, EFNB1, EEF2K, AKT2, HYDIN, PLXNA1, SMYD3, ZNF488, SEMA6B, MAP2K4, CAV2, XRCC5, SCLT1, VAX1, KIAA1161, TPBGL, PTK2, DIAPH2, REST, CTTN, STK24, FRMD7, CDK5, NACA, TNMD, SLC26A8, MKS1, TMEM106B, FAM20C, RARB, GRB2, NF2, MAPT, NODAL	321	1968	16792	1.22273	1	1	0.992301
GOTERM_BP_ALL	GO:0030154~cell differentiation	80	21.6216	0.112568	DDR1, DRAXIN, GSK3A, CCNT2, HEXB, LRRK2, PLOD3, SNX10, METRNL, FBXO22, SOX21, CRKL, YY1, ALKBH5, EEF2K, AKT2, GPR171, HYDIN, ZNF488, SEMA6B, MAP2K4, RBFOX1, SFMBT1, TFE3, PRKCA, IFT80, LEMD2, ZAP70, FRMD7, CTTN, TNMD, ZNF516, TMEM106B, FAM20C, RARB, MAPT, RAF1, YAP1, NUMBL, BEX1, CRABP2, CNP, HOXD1, DAPL1, SRF, PRKX, EFNB1, HIRA, SAFB2, NPHP3, PLXNA1, SMYD3, SOCS7, CAV2, XRCC5, ODF3, CAV1, SCLT1,…	321	3652	16792	1.14593	1	1	0.992301
GOTERM_BP_ALL	GO:0030030~cell projection organization	32	8.64865	0.118195	DDR1, DRAXIN, NUMBL, CRABP2, CNP, SRF, LRRK2, SNX10, PLD1, EFNB1, EEF2K, HYDIN, NPHP3, PLXNA1, IFT57, SEMA6B, CAV1, WDR19, SCLT1, IFT80, VAX1, TPBGL, PTK2, CTTN, STK24, FRMD7, CDK5, CDC42EP4, MKS1, TMEM106B, GRB2, MAPT	321	1301	16792	1.28668	1	1	0.992301
GOTERM_BP_ALL	GO:0022008~neurogenesis	35	9.45946	0.118222	DDR1, YAP1, DRAXIN, NUMBL, CRABP2, CNP, HOXD1, HEXB, SRF, LRRK2, EFNB1, EEF2K, AKT2, PLXNA1, ZNF488, SOCS7, SEMA6B, XRCC5, SCLT1, VAX1, LEMD2, TPBGL, PTK2, REST, CTTN, STK24, FRMD7, CDK5, MKS1, ID3, TMEM106B, RARB, GRB2, NF2, MAPT	321	1447	16792	1.26531	1	1	0.992301
GOTERM_BP_ALL	GO:0040007~growth	24	6.48649	0.125325	ARHGEF11, SEMA6B, DDR1, YAP1, DRAXIN, MAP2K4, GSK3A, WDR48, CRABP2, SRF, ADIPOR2, ACVR2B, PTK2, TPBGL, CTTN, GPAM, CDK5, NACA, HSF1, PLXNA1, RARB, SPRY1, MAPT, MBL2	321	932	16792	1.34708	1	1	0.992301
GOTERM_BP_ALL	GO:0050771~negative regulation of axonogenesis	4	1.08108	0.127027	SEMA6B, DRAXIN, CDK5, PTK2	321	65	16792	3.21917	1	1	0.992301
GOTERM_BP_ALL	GO:0022604~regulation of cell morphogenesis	16	4.32432	0.128284	SEMA6B, DRAXIN, CSNK1G3, CRABP2, HEXB, SRF, LRRK2, PTK2, TPBGL, CRKL, EEF2K, CTTN, CDK5, CDC42EP4, PLXNA1, MAPT	321	568	16792	1.47356	1	1	0.992301
GOTERM_BP_ALL	GO:0016049~cell growth	13	3.51351	0.130167	SEMA6B, DDR1, DRAXIN, MAP2K4, GSK3A, CRABP2, SRF, ADIPOR2, TPBGL, CTTN, CDK5, PLXNA1, MAPT	321	436	16792	1.55975	1	1	0.992301
GOTERM_BP_ALL	GO:0051240~positive regulation of multicellular organismal process	34	9.18919	0.146318	YAP1, NUMBL, GSK3A, CRABP2, SRF, METRNL, SNX4, EEF2K, CYSLTR2, IRAK1, HSF1, C3AR1, ZNF488, SASH1, XRCC5, CAV1, PRKCA, ACVR2B, APLN, ZAP70, GPAM, CTTN, NACA, POLR3D, HRC, PELI1, AGGF1, TMEM106B, FAM20C, RARB, SPRY1, TLR6, MAPT, NODAL	321	1431	16792	1.2429	1	1	0.992301
GOTERM_BP_ALL	GO:0001558~regulation of cell growth	12	3.24324	0.149398	ARHGEF11, SEMA6B, DDR1, DRAXIN, GSK3A, CTTN, CRABP2, CDK5, SRF, PLXNA1, MAPT, ADIPOR2	321	403	16792	1.55766	1	1	0.992301
GOTERM_BP_ALL	GO:0048869~cellular developmental process	84	22.7027	0.196257	DDR1, DRAXIN, GSK3A, CCNT2, HEXB, LRRK2, PLOD3, SNX10, METRNL, FBXO22, SOX21, CRKL, YY1, ALKBH5, EEF2K, AKT2, GPR171, HYDIN, IFT57, ZNF488, SEMA6B, MAP2K4, CSNK1G3, RBFOX1, SFMBT1, TFE3, PRKCA, IFT80, LEMD2, ZAP70, FRMD7, CTTN, CDC42EP4, TNMD, ZNF516, TMEM106B, FAM20C, RARB, MAPT, RAF1, YAP1, NUMBL, BEX1, CRABP2, CNP, HOXD1, DAPL1, SRF, PRKX, EFNB1, HIRA, SAFB2, NPHP3, PLXNA1, SMYD3, SOCS7, CAV2,…	321	3992	16792	1.10074	1	1	0.992301
GOTERM_BP_ALL	GO:0031175~neuron projection development	20	5.40541	0.215992	SEMA6B, DDR1, DRAXIN, NUMBL, CRABP2, CNP, SRF, LRRK2, VAX1, PTK2, TPBGL, EFNB1, EEF2K, CTTN, STK24, CDK5, TMEM106B, PLXNA1, GRB2, MAPT	321	817	16792	1.28058	1	1	0.992301
GOTERM_BP_ALL	GO:0048699~generation of neurons	31	8.37838	0.221737	DDR1, YAP1, DRAXIN, NUMBL, CRABP2, CNP, HOXD1, SRF, LRRK2, EFNB1, EEF2K, PLXNA1, ZNF488, SEMA6B, XRCC5, SCLT1, VAX1, TPBGL, PTK2, REST, CTTN, STK24, FRMD7, CDK5, MKS1, ID3, TMEM106B, RARB, GRB2, NF2, MAPT	321	1357	16792	1.19503	1	1	0.992301
GOTERM_BP_ALL	GO:0006935~chemotaxis	14	3.78378	0.255402	SEMA6B, DRAXIN, RALBP1, CXCR5, VAX1, PLD1, PTK2, TPBGL, EFNB1, CDK5, C3AR1, PLXNA1, GRB2, CCL26	321	552	16792	1.32674	1	1	0.992301
GOTERM_BP_ALL	GO:0042330~taxis	14	3.78378	0.261749	SEMA6B, DRAXIN, RALBP1, CXCR5, VAX1, PLD1, PTK2, TPBGL, EFNB1, CDK5, C3AR1, PLXNA1, GRB2, CCL26	321	553	16792	1.32434	1	1	0.992301
KEGG_PATHWAY	hsa04360:Axon guidance	5	1.35135	0.287634	SEMA6B, EFNB1, CDK5, PLXNA1, PTK2	148	127	6879	1.82991	1	1	1
GOTERM_BP_ALL	GO:0048666~neuron development	22	5.94595	0.298352	SEMA6B, DDR1, DRAXIN, NUMBL, CRABP2, CNP, SRF, LRRK2, SCLT1, VAX1, PTK2, TPBGL, EFNB1, EEF2K, CTTN, STK24, CDK5, MKS1, TMEM106B, PLXNA1, GRB2, MAPT	321	965	16792	1.19259	1	1	0.992301
GOTERM_BP_ALL	GO:0030182~neuron differentiation	27	7.2973	0.314499	DDR1, DRAXIN, NUMBL, CRABP2, CNP, HOXD1, SRF, LRRK2, EFNB1, EEF2K, PLXNA1, SEMA6B, SCLT1, VAX1, TPBGL, PTK2, REST, CTTN, STK24, FRMD7, CDK5, MKS1, ID3, TMEM106B, RARB, GRB2, MAPT	321	1226	16792	1.15205	1	1	0.992301
GOTERM_BP_ALL	GO:0051094~positive regulation of developmental process	24	6.48649	0.335148	YAP1, NUMBL, CRABP2, XRCC5, SRF, PRKCA, ACVR2B, CRKL, ZAP70, EEF2K, CYSLTR2, GPAM, NACA, HSF1, C3AR1, AGGF1, TMEM106B, FAM20C, RARB, SPRY1, MAPT, ZNF488, SASH1, NODAL	321	1089	16792	1.15287	1	1	0.992301
GOTERM_BP_ALL	GO:0010771~negative regulation of cell morphogenesis involved in differentiation	4	1.08108	0.39631	SEMA6B, DRAXIN, CDK5, PTK2	321	119	16792	1.75837	1	1	0.992301
GOTERM_BP_ALL	GO:0010977~negative regulation of neuron projection development	4	1.08108	0.452014	SEMA6B, DRAXIN, CDK5, PTK2	321	130	16792	1.60959	1	1	0.992301
GOTERM_BP_ALL	GO:0032501~multicellular organismal process	136	36.7568	0.471973	DGKE, CCNT2, PLOD3, UBP1, METRNL, FBXO22, SOX21, CRKL, RPS6KA4, YY1, GOLGA3, ALKBH5, CYSLTR2, SPATA22, AKT2, GPR171, C3AR1, BBX, SEMA6B, MAP2K4, RBFOX1, SFMBT1, C8ORF4, DYRK1A, SLC6A11, PRKCA, IFT80, SYPL2, LEMD2, EMCN, FRMD7, RAF1, NUMBL, BEX1, CALCRL, CRABP2, CHRNA5, OR6K3, CNP, HOXD1, ADIPOR2, SNX4, EFNB1, IRAK1, MYO6, SAFB2, NPHP3, PLXNA1, SOCS7, ZBTB17, CAV2, XRCC5, ODF3, CAV1, TPBGL, PTK2, …	321	7027	16792	1.01243	1	1	0.992301
GOTERM_BP_ALL	GO:0031345~negative regulation of cell projection organization	4	1.08108	0.560638	SEMA6B, DRAXIN, CDK5, PTK2	321	153	16792	1.36762	1	1	0.992301
Annotation Cluster 17	Enrichment Score: 1.366275633433354
Category	Term	Count	%	PValue	Genes	List Total	Pop Hits	Pop Total	Fold Enrichment	Bonferroni	Benjamini	FDR
GOTERM_BP_ALL	GO:0031325~positive regulation of cellular metabolic process	75	20.2703	0.00241353	GLP1R, GSK3A, CRTC2, CCNT2, HEXB, LRRK2, FBXO22, CRKL, RPS6KA4, YY1, DUSP12, CYSLTR2, ZMIZ2, AKT2, KHSRP, UIMC1, UBTF, IFT57, HMGN3, ARHGEF11, MAP2K3, MAP2K4, RBM14, DAXX, USP5, TFE3, DYRK1A, PRKCA, ERN1, ZNF516, PELI1, RARB, TLR6, RAF1, CACUL1, PAOX, NSMAF, YAP1, PPP1R15A, BEX1, CALCRL, SRF, LARP1, IRAK1, MYO6, HSF1, SMYD3, MTA2, SASH1, MAP4K3, ZBTB17, MAP3K3, CRADD, ODAM, CAV2, CAV1, SAMD4A, MA…	321	2839	16792	1.38195	0.999968	0.212238	0.210554
GOTERM_BP_ALL	GO:0051171~regulation of nitrogen compound metabolic process	104	28.1081	0.00956788	CRTC2, CCNT2, PRDM5, UBP1, SOX21, RPS6KA4, YY1, ZSCAN30, KHSRP, ZMIZ2, AKT2, BBX, HMGN3, MAP2K3, MAP2K4, DAXX, RBFOX1, KDM2A, SFMBT1, C8ORF4, DYRK1A, PRKCA, LEMD2, ERN1, ZNF318, ZNF316, ZSCAN25, RAF1, NSMAF, ZNF792, BEX1, CALCRL, CRABP2, HOXD1, CDCA7, TAF5L, ACMSD, LARP1, IRAK1, MYO6, SAFB2, NPHP3, ZNF787, SMYD3, ZBTB17, ZNF384, HACE1, XRCC5, CAV1, THAP11, PKIB, CDK7, CDK5, NACA, UBA3, ID3, ZNF77…	321	4404	16792	1.23533	1	0.398228	0.39507
GOTERM_BP_ALL	GO:0009893~positive regulation of metabolic process	76	20.5405	0.00991279	GLP1R, GSK3A, CRTC2, CCNT2, HEXB, LRRK2, FBXO22, CRKL, RPS6KA4, YY1, DUSP12, CYSLTR2, ZMIZ2, AKT2, KHSRP, UIMC1, UBTF, IFT57, HMGN3, ARHGEF11, MAP2K3, MAP2K4, RBM14, DAXX, USP5, TFE3, DYRK1A, PRKCA, ERN1, ZNF516, PELI1, RARB, TLR6, RAF1, CACUL1, PAOX, NSMAF, YAP1, PPP1R15A, BEX1, CALCRL, SRF, LARP1, IRAK1, MYO6, HSF1, SMYD3, MTA2, SASH1, MAP4K3, ZBTB17, MAP3K3, CRADD, ODAM, CAV2, CAV1, EDEM2, SAM…	321	3052	16792	1.30265	1	0.404054	0.400849
GOTERM_BP_ALL	GO:0051173~positive regulation of nitrogen compound metabolic process	48	12.973	0.0115579	PPP1R15A, YAP1, GLP1R, GSK3A, CRTC2, CCNT2, CALCRL, BEX1, HEXB, SRF, RPS6KA4, YY1, LARP1, IRAK1, ZMIZ2, KHSRP, UIMC1, HSF1, MYO6, UBTF, SMYD3, MTA2, HMGN3, ARHGEF11, MAP2K3, MAP2K4, ZBTB17, RBM14, TFE3, SAMD4A, PRKCA, MAPK15, HINFP, ERN1, PKIB, REST, CDK7, VAPB, NACA, ZNF516, RARB, CALM3, TNFSF8, RAF1, NODAL, NFE2L1, PAOX, NSMAF	321	1767	16792	1.42103	1	0.423494	0.420135
GOTERM_BP_ALL	GO:0031326~regulation of cellular biosynthetic process	100	27.027	0.0158194	CRTC2, CCNT2, PRDM5, UBP1, SOX21, RPS6KA4, YY1, ZSCAN30, KHSRP, ZMIZ2, AKT2, BBX, HMGN3, MAP2K3, MAP2K4, DAXX, KDM2A, SFMBT1, C8ORF4, PRKCA, LEMD2, ERN1, ZNF318, ZNF316, ZSCAN25, RAF1, NSMAF, ZNF792, BEX1, CALCRL, CRABP2, HOXD1, CDCA7, TAF5L, ACMSD, LARP1, IRAK1, MYO6, SAFB2, ZNF787, SMYD3, ZBTB17, ZNF384, HACE1, XRCC5, CAV1, THAP11, PKIB, CDK7, CDK5, NACA, UBA3, ID3, ZNF777, CALM3, TNFSF8, NF2, …	321	4284	16792	1.22109	1	0.487121	0.483257
GOTERM_BP_ALL	GO:0031328~positive regulation of cellular biosynthetic process	46	12.4324	0.0189489	PPP1R15A, YAP1, GLP1R, GSK3A, CRTC2, CCNT2, CALCRL, BEX1, HEXB, SRF, RPS6KA4, YY1, LARP1, IRAK1, AKT2, ZMIZ2, HSF1, MYO6, UBTF, SMYD3, MTA2, HMGN3, ARHGEF11, MAP2K3, MAP2K4, ZBTB17, RBM14, TFE3, SAMD4A, PRKCA, MAPK15, HINFP, PKIB, REST, CDK7, NACA, ZNF516, RARB, CALM3, TNFSF8, TLR6, RAF1, NODAL, NFE2L1, PAOX, NSMAF	321	1729	16792	1.39175	1	0.524089	0.519932
GOTERM_BP_ALL	GO:0009889~regulation of biosynthetic process	100	27.027	0.0221853	CRTC2, CCNT2, PRDM5, UBP1, SOX21, RPS6KA4, YY1, ZSCAN30, KHSRP, ZMIZ2, AKT2, BBX, HMGN3, MAP2K3, MAP2K4, DAXX, KDM2A, SFMBT1, C8ORF4, PRKCA, LEMD2, ERN1, ZNF318, ZNF316, ZSCAN25, RAF1, NSMAF, ZNF792, BEX1, CALCRL, CRABP2, HOXD1, CDCA7, TAF5L, ACMSD, LARP1, IRAK1, MYO6, SAFB2, ZNF787, SMYD3, ZBTB17, ZNF384, HACE1, XRCC5, CAV1, THAP11, PKIB, CDK7, CDK5, NACA, UBA3, ID3, ZNF777, CALM3, TNFSF8, NF2, …	321	4339	16792	1.20561	1	0.580852	0.576245
GOTERM_BP_ALL	GO:0006355~regulation of transcription, DNA-templated	85	22.973	0.022503	CRTC2, CCNT2, HEXB, PRDM5, UBP1, SOX21, RPS6KA4, YY1, ZSCAN30, ZMIZ2, KHSRP, UIMC1, UBTF, BBX, IFT57, ZNF488, HMGN3, ARHGEF11, MAP2K3, RBM14, DAXX, KDM2A, SFMBT1, TFE3, C8ORF4, LEMD2, ERN1, DMRTA1, ZNF516, ZNF318, PELI1, RARB, ZNF316, ZSCAN25, RAF1, CACTIN, ZNF114, YAP1, PPP1R15A, ZNF792, BEX1, CRABP2, HOXD1, SRF, TGFBRAP1, CDCA7, MLLT1, HOXD11, TAF5L, MLLT6, TRAK2, HIRA, IRAK1, MYO6, HSF1, SAFB2…	321	3603	16792	1.2341	1	0.584668	0.580031
GOTERM_BP_ALL	GO:0045935~positive regulation of nucleobase-containing compound metabolic process	44	11.8919	0.0226664	PPP1R15A, YAP1, GLP1R, GSK3A, CRTC2, CCNT2, CALCRL, BEX1, HEXB, SRF, RPS6KA4, YY1, IRAK1, ZMIZ2, KHSRP, UIMC1, HSF1, MYO6, UBTF, SMYD3, MTA2, HMGN3, ARHGEF11, MAP2K3, MAP2K4, ZBTB17, RBM14, TFE3, PRKCA, MAPK15, HINFP, ERN1, PKIB, REST, CDK7, VAPB, NACA, ZNF516, RARB, CALM3, TNFSF8, RAF1, NODAL, NFE2L1	321	1658	16792	1.38824	1	0.585366	0.580723
GOTERM_BP_ALL	GO:0009891~positive regulation of biosynthetic process	46	12.4324	0.0251333	PPP1R15A, YAP1, GLP1R, GSK3A, CRTC2, CCNT2, CALCRL, BEX1, HEXB, SRF, RPS6KA4, YY1, LARP1, IRAK1, AKT2, ZMIZ2, HSF1, MYO6, UBTF, SMYD3, MTA2, HMGN3, ARHGEF11, MAP2K3, MAP2K4, ZBTB17, RBM14, TFE3, SAMD4A, PRKCA, MAPK15, HINFP, PKIB, REST, CDK7, NACA, ZNF516, RARB, CALM3, TNFSF8, TLR6, RAF1, NODAL, NFE2L1, PAOX, NSMAF	321	1760	16792	1.36723	1	0.607657	0.602838
GOTERM_BP_ALL	GO:1903506~regulation of nucleic acid-templated transcription	85	22.973	0.0258557	CRTC2, CCNT2, HEXB, PRDM5, UBP1, SOX21, RPS6KA4, YY1, ZSCAN30, ZMIZ2, KHSRP, UIMC1, UBTF, BBX, IFT57, ZNF488, HMGN3, ARHGEF11, MAP2K3, RBM14, DAXX, KDM2A, SFMBT1, TFE3, C8ORF4, LEMD2, ERN1, DMRTA1, ZNF516, ZNF318, PELI1, RARB, ZNF316, ZSCAN25, RAF1, CACTIN, ZNF114, YAP1, PPP1R15A, ZNF792, BEX1, CRABP2, HOXD1, SRF, TGFBRAP1, CDCA7, MLLT1, HOXD11, TAF5L, MLLT6, TRAK2, HIRA, IRAK1, MYO6, HSF1, SAFB2…	321	3625	16792	1.22662	1	0.60903	0.604199
GOTERM_BP_ALL	GO:0010604~positive regulation of macromolecule metabolic process	69	18.6486	0.0271882	GSK3A, CRTC2, CCNT2, HEXB, LRRK2, FBXO22, CRKL, RPS6KA4, YY1, CYSLTR2, ZMIZ2, AKT2, KHSRP, UIMC1, UBTF, IFT57, HMGN3, ARHGEF11, MAP2K3, MAP2K4, RBM14, DAXX, USP5, TFE3, DYRK1A, PRKCA, ERN1, ZNF516, PELI1, RARB, TLR6, RAF1, CACUL1, YAP1, PPP1R15A, BEX1, SRF, LARP1, IRAK1, MYO6, HSF1, SMYD3, MTA2, SASH1, MAP4K3, ZBTB17, MAP3K3, CRADD, ODAM, CAV2, CAV1, EDEM2, SAMD4A, MAPK15, ACVR2B, PTK2, HINFP, HC…	321	2856	16792	1.26383	1	0.619289	0.614377
GOTERM_BP_ALL	GO:2001141~regulation of RNA biosynthetic process	85	22.973	0.0290688	CRTC2, CCNT2, HEXB, PRDM5, UBP1, SOX21, RPS6KA4, YY1, ZSCAN30, ZMIZ2, KHSRP, UIMC1, UBTF, BBX, IFT57, ZNF488, HMGN3, ARHGEF11, MAP2K3, RBM14, DAXX, KDM2A, SFMBT1, TFE3, C8ORF4, LEMD2, ERN1, DMRTA1, ZNF516, ZNF318, PELI1, RARB, ZNF316, ZSCAN25, RAF1, CACTIN, ZNF114, YAP1, PPP1R15A, ZNF792, BEX1, CRABP2, HOXD1, SRF, TGFBRAP1, CDCA7, MLLT1, HOXD11, TAF5L, MLLT6, TRAK2, HIRA, IRAK1, MYO6, HSF1, SAFB2…	321	3644	16792	1.22022	1	0.642361	0.637266
GOTERM_BP_ALL	GO:2000112~regulation of cellular macromolecule biosynthetic process	92	24.8649	0.0294744	GSK3A, CRTC2, CCNT2, HEXB, PRDM5, UBP1, SOX21, RPS6KA4, YY1, ZSCAN30, ZMIZ2, AKT2, KHSRP, UIMC1, UBTF, BBX, IFT57, ZNF488, HMGN3, ARHGEF11, MAP2K3, MAP2K4, RBM14, DAXX, KDM2A, SFMBT1, TFE3, C8ORF4, LEMD2, ERN1, DMRTA1, ZNF516, ZNF318, PELI1, RARB, ZNF316, ZSCAN25, RAF1, CACTIN, ZNF114, YAP1, PPP1R15A, ZNF792, BEX1, CRABP2, HOXD1, SRF, TGFBRAP1, CDCA7, MLLT1, HOXD11, TAF5L, MLLT6, TRAK2, HIRA, LAR…	321	3991	16792	1.20588	1	0.644678	0.639565
GOTERM_BP_ALL	GO:0010557~positive regulation of macromolecule biosynthetic process	39	10.5405	0.0892099	PPP1R15A, YAP1, CRTC2, CCNT2, BEX1, HEXB, SRF, RPS6KA4, YY1, LARP1, IRAK1, AKT2, ZMIZ2, HSF1, MYO6, UBTF, SMYD3, MTA2, HMGN3, ARHGEF11, MAP2K3, MAP2K4, ZBTB17, RBM14, TFE3, SAMD4A, MAPK15, HINFP, PKIB, REST, CDK7, NACA, ZNF516, RARB, TNFSF8, TLR6, RAF1, NODAL, NFE2L1	321	1597	16792	1.27749	1	1	0.992301
GOTERM_BP_ALL	GO:0051254~positive regulation of RNA metabolic process	34	9.18919	0.129525	PPP1R15A, YAP1, CRTC2, CCNT2, BEX1, HEXB, SRF, RPS6KA4, YY1, IRAK1, ZMIZ2, KHSRP, HSF1, MYO6, UBTF, SMYD3, MTA2, HMGN3, ARHGEF11, MAP2K3, ZBTB17, RBM14, TFE3, HINFP, ERN1, REST, CDK7, NACA, ZNF516, RARB, TNFSF8, RAF1, NODAL, NFE2L1	321	1415	16792	1.25696	1	1	0.992301
GOTERM_BP_ALL	GO:0045893~positive regulation of transcription, DNA-templated	32	8.64865	0.159269	PPP1R15A, YAP1, CRTC2, CCNT2, BEX1, HEXB, SRF, RPS6KA4, YY1, IRAK1, ZMIZ2, HSF1, MYO6, UBTF, SMYD3, MTA2, HMGN3, ARHGEF11, MAP2K3, ZBTB17, RBM14, TFE3, HINFP, REST, CDK7, NACA, ZNF516, RARB, TNFSF8, RAF1, NODAL, NFE2L1	321	1349	16792	1.2409	1	1	0.992301
GOTERM_BP_ALL	GO:1903508~positive regulation of nucleic acid-templated transcription	32	8.64865	0.159269	PPP1R15A, YAP1, CRTC2, CCNT2, BEX1, HEXB, SRF, RPS6KA4, YY1, IRAK1, ZMIZ2, HSF1, MYO6, UBTF, SMYD3, MTA2, HMGN3, ARHGEF11, MAP2K3, ZBTB17, RBM14, TFE3, HINFP, REST, CDK7, NACA, ZNF516, RARB, TNFSF8, RAF1, NODAL, NFE2L1	321	1349	16792	1.2409	1	1	0.992301
GOTERM_BP_ALL	GO:1902680~positive regulation of RNA biosynthetic process	32	8.64865	0.178483	PPP1R15A, YAP1, CRTC2, CCNT2, BEX1, HEXB, SRF, RPS6KA4, YY1, IRAK1, ZMIZ2, HSF1, MYO6, UBTF, SMYD3, MTA2, HMGN3, ARHGEF11, MAP2K3, ZBTB17, RBM14, TFE3, HINFP, REST, CDK7, NACA, ZNF516, RARB, TNFSF8, RAF1, NODAL, NFE2L1	321	1369	16792	1.22277	1	1	0.992301
GOTERM_BP_ALL	GO:0006366~transcription from RNA polymerase II promoter	40	10.8108	0.240436	PPP1R15A, YAP1, CRTC2, CCNT2, BEX1, HEXB, SRF, PRDM5, MLLT1, TAF5L, RPS6KA4, YY1, ZMIZ2, HSF1, MYO6, SMYD3, MTA2, HMGN3, RBM14, CAV1, TFE3, VAX1, ACVR2B, LEMD2, GTF2H5, HINFP, NUDT21, REST, CDK7, NACA, POU2AF1, ZNF516, ID3, RARB, TNFSF8, HDGF, RAF1, INTS8, NODAL, NFE2L1	321	1820	16792	1.1497	1	1	0.992301
GOTERM_BP_ALL	GO:0045944~positive regulation of transcription from RNA polymerase II promoter	24	6.48649	0.261966	YAP1, RBM14, CRTC2, CCNT2, BEX1, HEXB, SRF, TFE3, YY1, RPS6KA4, REST, CDK7, NACA, ZMIZ2, HSF1, MYO6, RARB, TNFSF8, SMYD3, MTA2, RAF1, HMGN3, NODAL, NFE2L1	321	1041	16792	1.20603	1	1	0.992301
GOTERM_BP_ALL	GO:0010628~positive regulation of gene expression	37	10	0.265121	PPP1R15A, YAP1, CRTC2, CCNT2, BEX1, HEXB, SRF, RPS6KA4, YY1, LARP1, IRAK1, ZMIZ2, HSF1, MYO6, UBTF, SMYD3, MTA2, HMGN3, ARHGEF11, MAP2K3, ZBTB17, RBM14, ODAM, CAV1, TFE3, SAMD4A, HINFP, ERN1, REST, CDK7, NACA, ZNF516, RARB, TNFSF8, RAF1, NODAL, NFE2L1	321	1692	16792	1.14393	1	1	0.992301
GOTERM_BP_ALL	GO:0006357~regulation of transcription from RNA polymerase II promoter	39	10.5405	0.317162	PPP1R15A, YAP1, CRTC2, CCNT2, BEX1, HEXB, SRF, PRDM5, UBP1, SOX21, TRAK2, RPS6KA4, YY1, HIRA, ZMIZ2, HSF1, MYO6, SAFB2, SMYD3, MTA2, HMGN3, FOXB2, RBM14, CAV1, TFE3, VAX1, ACVR2B, LEMD2, HINFP, REST, CDK7, NACA, ID3, RARB, TNFSF8, HDGF, RAF1, NODAL, NFE2L1	321	1835	16792	1.1118	1	1	0.992301
Annotation Cluster 18	Enrichment Score: 1.3040102109873823
Category	Term	Count	%	PValue	Genes	List Total	Pop Hits	Pop Total	Fold Enrichment	Bonferroni	Benjamini	FDR
GOTERM_BP_ALL	GO:0001935~endothelial cell proliferation	8	2.16216	0.00619303	ERN1, CAV2, TNMD, CAV1, AGGF1, PRKCA, PRKX, CCL26	321	114	16792	3.67098	1	0.319874	0.317337
GOTERM_BP_ALL	GO:0050673~epithelial cell proliferation	14	3.78378	0.0161917	YAP1, WDR48, ODAM, CAV2, CAV1, PRKCA, PRKX, IFT80, ERN1, TNMD, AGGF1, IFT57, NODAL, CCL26	321	347	16792	2.11055	1	0.48982	0.485936
GOTERM_BP_ALL	GO:0050678~regulation of epithelial cell proliferation	12	3.24324	0.0293658	YAP1, WDR48, CAV2, ODAM, TNMD, CAV1, AGGF1, IFT80, PRKCA, IFT57, NODAL, CCL26	321	300	16792	2.09246	1	0.644678	0.639565
GOTERM_BP_ALL	GO:0001936~regulation of endothelial cell proliferation	6	1.62162	0.0423956	CAV2, TNMD, CAV1, AGGF1, PRKCA, CCL26	321	100	16792	3.13869	1	0.796771	0.790452
GOTERM_BP_ALL	GO:0050679~positive regulation of epithelial cell proliferation	7	1.89189	0.0879954	WDR48, CAV2, ODAM, AGGF1, PRKCA, NODAL, CCL26	321	161	16792	2.27441	1	1	0.992301
GOTERM_BP_ALL	GO:0001937~negative regulation of endothelial cell proliferation	3	0.810811	0.123747	CAV2, TNMD, CAV1	321	32	16792	4.90421	1	1	0.992301
GOTERM_BP_ALL	GO:0001938~positive regulation of endothelial cell proliferation	4	1.08108	0.144451	CAV2, AGGF1, PRKCA, CCL26	321	69	16792	3.03255	1	1	0.992301
GOTERM_BP_ALL	GO:0050680~negative regulation of epithelial cell proliferation	5	1.35135	0.188298	CAV2, TNMD, CAV1, IFT80, IFT57	321	118	16792	2.21659	1	1	0.992301
Annotation Cluster 19	Enrichment Score: 1.2954214450333035
Category	Term	Count	%	PValue	Genes	List Total	Pop Hits	Pop Total	Fold Enrichment	Bonferroni	Benjamini	FDR
UP_KEYWORDS	Ubl conjugation pathway	23	6.21622	0.00583835	OTUD4, NUMBL, KDM2A, HACE1, WDR48, USP5, USP10, KLHL21, FBXO46, UBE2G2, UBE2J2, FBXO22, KLHL20, RNF126, NPLOC4, UBE2Q1, UBE2R2, HECW1, MKRN1, PELI1, UBA3, UBA1, SOCS7	370	680	20581	1.88141	0.837193	0.129695	0.12469
GOTERM_BP_ALL	GO:0051603~proteolysis involved in cellular protein catabolic process	23	6.21622	0.00769945	GSK3A, HACE1, USP5, USP10, CAV1, LRRK2, EDEM2, KLHL21, UBE2G2, UBE2J2, FBXO22, PTK2, KLHL20, NSFL1C, RNF126, CTSO, NPLOC4, UBE2R2, HECW1, KIAA0368, UBA1, AGXT, CACUL1	321	657	16792	1.8313	1	0.358777	0.355932
GOTERM_BP_ALL	GO:0019941~modification-dependent protein catabolic process	21	5.67568	0.00858606	GSK3A, HACE1, USP5, USP10, CAV1, LRRK2, EDEM2, KLHL21, UBE2G2, UBE2J2, FBXO22, PTK2, KLHL20, NSFL1C, RNF126, NPLOC4, UBE2R2, HECW1, KIAA0368, UBA1, CACUL1	321	585	16792	1.87785	1	0.375596	0.372618
GOTERM_BP_ALL	GO:0043632~modification-dependent macromolecule catabolic process	21	5.67568	0.0100391	GSK3A, HACE1, USP5, USP10, CAV1, LRRK2, EDEM2, KLHL21, UBE2G2, UBE2J2, FBXO22, PTK2, KLHL20, NSFL1C, RNF126, NPLOC4, UBE2R2, HECW1, KIAA0368, UBA1, CACUL1	321	593	16792	1.85252	1	0.404054	0.400849
GOTERM_BP_ALL	GO:0070936~protein K48-linked ubiquitination	5	1.35135	0.0121295	RNF126, HACE1, UBE2R2, PELI1, UBE2G2	321	47	16792	5.56506	1	0.433326	0.429889
GOTERM_BP_ALL	GO:0044257~cellular protein catabolic process	23	6.21622	0.0128534	GSK3A, HACE1, USP5, USP10, CAV1, LRRK2, EDEM2, KLHL21, UBE2G2, UBE2J2, FBXO22, PTK2, KLHL20, NSFL1C, RNF126, CTSO, NPLOC4, UBE2R2, HECW1, KIAA0368, UBA1, AGXT, CACUL1	321	689	16792	1.74625	1	0.447987	0.444434
GOTERM_BP_ALL	GO:0006511~ubiquitin-dependent protein catabolic process	20	5.40541	0.0150498	GSK3A, HACE1, USP5, USP10, CAV1, LRRK2, EDEM2, KLHL21, UBE2G2, UBE2J2, FBXO22, PTK2, KLHL20, NSFL1C, RNF126, NPLOC4, UBE2R2, HECW1, KIAA0368, CACUL1	321	577	16792	1.81322	1	0.4744	0.470638
GOTERM_BP_ALL	GO:0010498~proteasomal protein catabolic process	15	4.05405	0.0229651	GSK3A, USP5, CAV1, LRRK2, EDEM2, UBE2G2, UBE2J2, FBXO22, KLHL20, NSFL1C, RNF126, NPLOC4, UBE2R2, KIAA0368, AGXT	321	403	16792	1.94708	1	0.58953	0.584855
GOTERM_BP_ALL	GO:0043161~proteasome-mediated ubiquitin-dependent protein catabolic process	14	3.78378	0.0281655	GSK3A, USP5, CAV1, LRRK2, EDEM2, UBE2G2, UBE2J2, FBXO22, KLHL20, NSFL1C, RNF126, NPLOC4, UBE2R2, KIAA0368	321	375	16792	1.95296	1	0.628882	0.623894
GOTERM_BP_ALL	GO:0044248~cellular catabolic process	42	11.3514	0.035974	GSK3A, CNP, USP10, HEXB, LRRK2, UBE2J2, FBXO22, ACMSD, CTSO, AKT2, KYNU, KHSRP, HSF1, NUDT19, HACE1, USP5, CAV1, EPHX1, EDEM2, KLHL21, SAMD4A, UBE2G2, MAT1A, PRODH2, THNSL2, PTK2, KLHL20, ERN1, NSFL1C, RNF126, NPLOC4, UBE2R2, CDK5, EHHADH, CYP1A2, HECW1, KIAA0368, UBA1, CALM3, AGXT, CACUL1, SLC27A2	321	1616	16792	1.35958	1	0.734383	0.728559
REACTOME_PATHWAY	R-HSA-983168:R-HSA-983168	12	3.24324	0.0385221	RNF126, HACE1, UBE2Q1, UBE2R2, MKRN1, KLHL21, UBA3, UBA1, UBE2G2, UBE2J2, FBXO22, KLHL20	178	308	9075	1.98636	1	1	1
GOTERM_BP_ALL	GO:0044265~cellular macromolecule catabolic process	27	7.2973	0.0526188	GSK3A, USP10, LRRK2, UBE2J2, FBXO22, CTSO, KHSRP, HSF1, HACE1, USP5, CAV1, EDEM2, KLHL21, SAMD4A, UBE2G2, PTK2, KLHL20, ERN1, NSFL1C, RNF126, NPLOC4, UBE2R2, HECW1, KIAA0368, UBA1, AGXT, CACUL1	321	976	16792	1.44714	1	0.864043	0.85719
GOTERM_BP_ALL	GO:0000209~protein polyubiquitination	10	2.7027	0.0531741	RNF126, HACE1, UBE2R2, MKRN1, PELI1, UBE2G2, UBE2J2, FBXO22, SASH1, KLHL20	321	252	16792	2.07585	1	0.864043	0.85719
GOTERM_BP_ALL	GO:0030163~protein catabolic process	23	6.21622	0.0605569	GSK3A, HACE1, USP5, USP10, CAV1, LRRK2, EDEM2, KLHL21, UBE2G2, UBE2J2, FBXO22, PTK2, KLHL20, NSFL1C, RNF126, CTSO, NPLOC4, UBE2R2, HECW1, KIAA0368, UBA1, AGXT, CACUL1	321	811	16792	1.48356	1	0.895198	0.888098
GOTERM_MF_ALL	GO:0004842~ubiquitin-protein transferase activity	14	3.78378	0.0714559	HACE1, KLHL21, UBE2G2, UBE2J2, FBXO22, KLHL20, RNF126, UBE2Q1, UBE2R2, HECW1, MKRN1, PELI1, UBA1, CACUL1	333	419	16881	1.69382	1	1	0.975744
GOTERM_BP_ALL	GO:0070647~protein modification by small protein conjugation or removal	27	7.2973	0.0891711	OTUD4, WDR48, USP10, LRRK2, UBE2J2, FBXO22, UBE2Q1, UIMC1, SOCS7, SASH1, DAXX, HACE1, USP5, CAV1, KLHL21, UBE2G2, PTK2, KLHL20, RNF126, UBE2R2, CDK5, HECW1, MKRN1, PELI1, UBA3, UBA1, CACUL1	321	1032	16792	1.36862	1	1	0.992301
GOTERM_BP_ALL	GO:0006508~proteolysis	41	11.0811	0.0902941	OTUD4, GSK3A, WDR48, USP10, LRRK2, UBE2J2, FBXO22, CTSO, UIMC1, HSF1, C3AR1, AGA, IFT57, MBL2, MAP2K3, MAP2K4, HACE1, USP5, CRADD, CAV1, EDEM2, KLHL21, UBE2G2, PTK2, KLHL20, NSFL1C, REST, RNF126, NPLOC4, UBE2R2, CDK5, HECW1, KIAA0368, UBA3, CPE, FETUB, UBA1, RAF1, AGXT, CACUL1, NODAL	321	1693	16792	1.26685	1	1	0.992301
GOTERM_MF_ALL	GO:0019787~ubiquitin-like protein transferase activity	14	3.78378	0.0938918	HACE1, KLHL21, UBE2G2, UBE2J2, FBXO22, KLHL20, RNF126, UBE2Q1, UBE2R2, HECW1, MKRN1, PELI1, UBA1, CACUL1	333	439	16881	1.61666	1	1	0.975744
GOTERM_BP_ALL	GO:0016567~protein ubiquitination	21	5.67568	0.100209	HACE1, WDR48, CAV1, LRRK2, KLHL21, UBE2G2, UBE2J2, FBXO22, PTK2, KLHL20, RNF126, UBE2Q1, UBE2R2, CDK5, HECW1, MKRN1, PELI1, UBA1, SOCS7, CACUL1, SASH1	321	770	16792	1.42668	1	1	0.992301
GOTERM_BP_ALL	GO:0009057~macromolecule catabolic process	30	8.10811	0.111366	GSK3A, USP10, HEXB, LRRK2, UBE2J2, FBXO22, CTSO, KHSRP, HSF1, HACE1, USP5, CAV1, EDEM2, KLHL21, SAMD4A, UBE2G2, PTK2, KLHL20, ERN1, NSFL1C, RNF126, NPLOC4, UBE2R2, CDK5, HECW1, KIAA0368, UBA1, CALM3, AGXT, CACUL1	321	1201	16792	1.3067	1	1	0.992301
GOTERM_BP_ALL	GO:1901575~organic substance catabolic process	44	11.8919	0.124031	GSK3A, CNP, USP10, HEXB, LRRK2, UBE2J2, PLD1, FBXO22, ACMSD, CTSO, AKT2, KYNU, KHSRP, HSF1, NUDT19, HACE1, USP5, CAV1, EDEM2, KLHL21, SAMD4A, UBE2G2, MAT1A, PRODH2, THNSL2, PTK2, KLHL20, ERN1, NSFL1C, RNF126, NPLOC4, UBE2R2, CDK5, EHHADH, CYP1A2, HECW1, KIAA0368, UBA1, GALM, CALM3, AGXT, CACUL1, SLC27A2, PAOX	321	1889	16792	1.21848	1	1	0.992301
GOTERM_BP_ALL	GO:0042787~protein ubiquitination involved in ubiquitin-dependent protein catabolic process	8	2.16216	0.13302	RNF126, HACE1, HECW1, KLHL21, FBXO22, CACUL1, PTK2, KLHL20	321	222	16792	1.8851	1	1	0.992301
GOTERM_BP_ALL	GO:0032446~protein modification by small protein conjugation	22	5.94595	0.179803	HACE1, WDR48, CAV1, LRRK2, KLHL21, UBE2G2, UBE2J2, FBXO22, PTK2, KLHL20, RNF126, UBE2Q1, UBE2R2, CDK5, HECW1, MKRN1, PELI1, UBA3, UBA1, SOCS7, CACUL1, SASH1	321	887	16792	1.29747	1	1	0.992301
GOTERM_BP_ALL	GO:0009056~catabolic process	45	12.1622	0.183794	GSK3A, CNP, USP10, HEXB, LRRK2, UBE2J2, PLD1, FBXO22, ACMSD, CTSO, AKT2, KYNU, KHSRP, HSF1, NUDT19, HACE1, USP5, CAV1, EPHX1, EDEM2, KLHL21, SAMD4A, UBE2G2, MAT1A, PRODH2, THNSL2, PTK2, KLHL20, ERN1, NSFL1C, RNF126, NPLOC4, UBE2R2, CDK5, EHHADH, CYP1A2, HECW1, KIAA0368, UBA1, GALM, CALM3, AGXT, CACUL1, SLC27A2, PAOX	321	2012	16792	1.16999	1	1	0.992301
GOTERM_MF_ALL	GO:0061630~ubiquitin protein ligase activity	7	1.89189	0.195993	RNF126, UBE2R2, HECW1, PELI1, UBE2G2, UBE2J2, CACUL1	333	198	16881	1.7922	1	1	0.975744
GOTERM_MF_ALL	GO:0061659~ubiquitin-like protein ligase activity	7	1.89189	0.211576	RNF126, UBE2R2, HECW1, PELI1, UBE2G2, UBE2J2, CACUL1	333	203	16881	1.74806	1	1	0.975744
GOTERM_BP_ALL	GO:0042176~regulation of protein catabolic process	8	2.16216	0.561073	GSK3A, USP5, CAV1, LRRK2, EDEM2, UBE2G2, FBXO22, PTK2	321	370	16792	1.13106	1	1	0.992301
Annotation Cluster 20	Enrichment Score: 1.288730864324197
Category	Term	Count	%	PValue	Genes	List Total	Pop Hits	Pop Total	Fold Enrichment	Bonferroni	Benjamini	FDR
GOTERM_BP_ALL	GO:0043085~positive regulation of catalytic activity	49	13.2432	0.000600465	GLP1R, GSK3A, CCNT2, TRIO, LRRK2, ARHGAP6, CRKL, DUSP12, AKT2, IFT57, PSD, ARHGEF11, MAP2K3, MAP2K4, RALBP1, DAXX, ELMOD2, PRKCA, ERN1, ACAP2, CDC42EP4, DENND6A, TLR6, RAF1, CACUL1, NSMAF, PPP1R15A, AGAP1, IRAK1, HSF1, SASH1, MAP4K3, MAP3K3, CRADD, ODAM, CAV2, CAV1, MAPK15, ACVR2B, PTK2, TBCK, PKIB, REST, CDK5, VAPB, CALM3, GRB2, NODAL, CCL26	321	1559	16792	1.64417	0.923889	0.107258	0.106407
GOTERM_BP_ALL	GO:0044093~positive regulation of molecular function	55	14.8649	0.000828302	GLP1R, GSK3A, CRTC2, CCNT2, TRIO, LRRK2, ARHGAP6, CRKL, RPS6KA4, DUSP12, JPH2, AKT2, IFT57, HMGN3, PSD, ARHGEF11, MAP2K3, MAP2K4, RALBP1, DAXX, ELMOD2, PRKCA, ERN1, ACAP2, CDC42EP4, DENND6A, TLR6, RAF1, CACUL1, NSMAF, PPP1R15A, BEX1, SRF, AGAP1, IRAK1, HSF1, SASH1, MAP4K3, MAP3K3, CRADD, ODAM, CAV2, CAV1, MAPK15, ACVR2B, PTK2, TBCK, PKIB, REST, CDK5, VAPB, CALM3, GRB2, NODAL, CCL26	321	1840	16792	1.56366	0.971368	0.133782	0.132721
GOTERM_BP_ALL	GO:0065009~regulation of molecular function	73	19.7297	0.00680601	GLP1R, GSK3A, CRTC2, CCNT2, TRIO, LRRK2, ARHGAP6, IFIT2, CRKL, RPS6KA4, DUSP12, JPH2, AKT2, IFT57, HMGN3, PSD, ARHGEF11, MAP2K3, MAP2K4, RALBP1, DAXX, DUSP3, ELMOD2, LMTK2, PRKCA, DUSP8, ERN1, ACAP2, FRMD7, CDC42EP4, PELI1, FETUB, DENND6A, TLR6, RAF1, CACTIN, CACUL1, NSMAF, PPP1R15A, BEX1, SRF, AGAP1, MLLT1, IRAK1, STK38, HSF1, SMYD3, SOCS7, SASH1, MAP4K3, MAP3K3, PTPRN2, CRADD, ODAM, CAV2, CAV1,…	321	2863	16792	1.33383	1	0.339272	0.336581
GOTERM_BP_ALL	GO:0050790~regulation of catalytic activity	61	16.4865	0.01087	GLP1R, GSK3A, CCNT2, TRIO, LRRK2, ARHGAP6, CRKL, DUSP12, AKT2, IFT57, PSD, ARHGEF11, MAP2K3, MAP2K4, RALBP1, DAXX, DUSP3, ELMOD2, LMTK2, PRKCA, DUSP8, ERN1, ACAP2, CDC42EP4, FETUB, DENND6A, TLR6, RAF1, CACUL1, NSMAF, PPP1R15A, AGAP1, MLLT1, IRAK1, STK38, HSF1, SMYD3, SOCS7, SASH1, MAP4K3, MAP3K3, PTPRN2, CRADD, ODAM, CAV2, CAV1, MAPK15, ACVR2B, PTK2, TBCK, PKIB, REST, CDK7, CDK5, VAPB, SPRY1, CAL…	321	2357	16792	1.35384	1	0.41607	0.41277
GOTERM_BP_ALL	GO:0051345~positive regulation of hydrolase activity	28	7.56757	0.0167369	PPP1R15A, TRIO, LRRK2, AGAP1, ARHGAP6, AKT2, HSF1, IFT57, PSD, ARHGEF11, RALBP1, CRADD, CAV2, ODAM, CAV1, ELMOD2, PTK2, ERN1, TBCK, REST, ACAP2, VAPB, CDC42EP4, GRB2, CALM3, DENND6A, NODAL, CCL26	321	917	16792	1.5973	1	0.49827	0.494319
GOTERM_BP_ALL	GO:0043087~regulation of GTPase activity	21	5.67568	0.0422064	ARHGEF11, PSD, RALBP1, TRIO, PTPRN2, ODAM, CAV2, ELMOD2, LRRK2, AGAP1, ARHGAP6, PTK2, TBCK, ACAP2, AKT2, CDC42EP4, GRB2, CALM3, SPRY1, DENND6A, CCL26	321	691	16792	1.58979	1	0.796771	0.790452
GOTERM_BP_ALL	GO:0043547~positive regulation of GTPase activity	19	5.13514	0.0608964	ARHGEF11, PSD, RALBP1, TRIO, ODAM, CAV2, ELMOD2, LRRK2, AGAP1, ARHGAP6, PTK2, TBCK, ACAP2, AKT2, CDC42EP4, GRB2, CALM3, DENND6A, CCL26	321	634	16792	1.5677	1	0.897124	0.890008
UP_KEYWORDS	GTPase activation	7	1.89189	0.143923	ARHGEF11, RALBP1, ACAP2, ELMOD2, LRRK2, AGAP1, ARHGAP6	370	197	20581	1.9765	1	1	0.964516
GOTERM_BP_ALL	GO:0051336~regulation of hydrolase activity	32	8.64865	0.148246	PPP1R15A, TRIO, LRRK2, AGAP1, ARHGAP6, AKT2, HSF1, IFT57, PSD, ARHGEF11, RALBP1, PTPRN2, CRADD, CAV2, ODAM, CAV1, ELMOD2, PTK2, ERN1, TBCK, REST, ACAP2, VAPB, CDC42EP4, FETUB, GRB2, SPRY1, CALM3, DENND6A, RAF1, NODAL, CCL26	321	1337	16792	1.25203	1	1	0.992301
GOTERM_MF_ALL	GO:0008047~enzyme activator activity	14	3.78378	0.175934	ARHGEF11, PPP1R15A, DAXX, RALBP1, ELMOD2, CAV1, LRRK2, AGAP1, ARHGAP6, TBCK, ACAP2, CDC42EP4, CALM3, NSMAF	333	494	16881	1.43666	1	1	0.975744
GOTERM_MF_ALL	GO:0005096~GTPase activator activity	9	2.43243	0.18481	ARHGEF11, TBCK, RALBP1, ACAP2, ELMOD2, CDC42EP4, LRRK2, AGAP1, ARHGAP6	333	279	16881	1.63528	1	1	0.975744
GOTERM_MF_ALL	GO:0030695~GTPase regulator activity	9	2.43243	0.267288	ARHGEF11, TBCK, RALBP1, ACAP2, ELMOD2, CDC42EP4, LRRK2, AGAP1, ARHGAP6	333	310	16881	1.47175	1	1	0.975744
GOTERM_MF_ALL	GO:0060589~nucleoside-triphosphatase regulator activity	9	2.43243	0.362456	ARHGEF11, TBCK, RALBP1, ACAP2, ELMOD2, CDC42EP4, LRRK2, AGAP1, ARHGAP6	333	343	16881	1.33016	1	1	0.975744
GOTERM_MF_ALL	GO:0098772~molecular function regulator	27	7.2973	0.645901	PPP1R15A, CCNT2, TRIO, LRRK2, AGAP1, ARHGAP6, SOCS7, PSD, ARHGEF11, DAXX, RALBP1, CAV1, ELMOD2, SCLT1, LMTK2, PTK2, PKIB, TBCK, ACAP2, CDK5, CDC42EP4, FETUB, GRB2, CALM3, DENND6A, NODAL, NSMAF	333	1397	16881	0.979764	1	1	0.975744
GOTERM_MF_ALL	GO:0030234~enzyme regulator activity	19	5.13514	0.679212	ARHGEF11, PPP1R15A, DAXX, RALBP1, CCNT2, ELMOD2, CAV1, LRRK2, LMTK2, AGAP1, ARHGAP6, PKIB, TBCK, ACAP2, CDC42EP4, FETUB, CALM3, SOCS7, NSMAF	333	996	16881	0.967048	1	1	0.975744
Annotation Cluster 21	Enrichment Score: 1.2266574715189194
Category	Term	Count	%	PValue	Genes	List Total	Pop Hits	Pop Total	Fold Enrichment	Bonferroni	Benjamini	FDR
GOTERM_CC_ALL	GO:0098588~bounding membrane of organelle	45	12.1622	0.0237881	PPP1R15A, SLC35F6, B4GALT3, CNP, LRRK2, PLOD3, SNX10, PLD1, RAB22A, SNX4, GOLGA3, JPH2, IRAK1, TFG, MYO6, MYO18A, AP1M2, GALNT7, GABRA2, RAB2B, PTPRN2, HACE1, CAV2, GALNT2, CAV1, SACM1L, VPS37C, SYPL2, TPST1, MPHOSPH9, WBSCR17, ACAP2, RAB31, GPAM, VAPB, LPCAT2, HRC, GNB4, TMEM106B, CPE, UBA1, TLR6, RAF1, SEC24C, SLC27A2	341	1742	18224	1.38055	0.999996	0.514417	0.502523
GOTERM_CC_ALL	GO:0031090~organelle membrane	61	16.4865	0.0603895	SLC35F6, B4GALT3, LRRK2, PLOD3, SNX10, RAB22A, GOLGA3, JPH2, TFG, CHCHD6, MYO18A, AP3S1, RRP12, RAB2B, SACM1L, VPS37C, PRKCA, SYPL2, PRODH2, LEMD2, ERN1, TPST1, WBSCR17, ACAP2, RAB31, TMEM106B, TLR6, RAF1, SLC27A2, PPP1R15A, CNP, PRICKLE2, PLD1, TMEM70, PGS1, SNX4, IRAK1, MYO6, AP1M2, KLHDC2, GALNT7, GABRA2, PTPRN2, HACE1, GALNT2, CAV2, CAV1, EPHX1, KIAA1161, LETM1, MPHOSPH9, GPAM, VAPB, CYP1A2, …	341	2646	18224	1.23205	1	0.920774	0.899484
GOTERM_CC_ALL	GO:0098805~whole membrane	32	8.64865	0.145448	PPP1R15A, SLC35F6, CNP, LRRK2, SNX10, PLD1, SLC6A2, RAB22A, SNX4, EFNB1, IRAK1, MYO6, AP1M2, GABRA2, PTPRN2, CAV2, CAV1, VPS37C, SYPL2, ZAP70, ACAP2, RAB31, GPAM, CTTN, GNB4, TMEM106B, CPE, UBA1, TLR6, RAF1, SEC24C, SLC27A2	341	1363	18224	1.25471	1	1	0.978764
Annotation Cluster 22	Enrichment Score: 1.2223609653087788
Category	Term	Count	%	PValue	Genes	List Total	Pop Hits	Pop Total	Fold Enrichment	Bonferroni	Benjamini	FDR
GOTERM_BP_ALL	GO:0070555~response to interleukin-1	7	1.89189	0.0219565	YY1, RPS6KA4, IRAK1, USP10, PRKCA, CACTIN, CCL26	321	114	16792	3.21211	1	0.580852	0.576245
GOTERM_BP_ALL	GO:0071347~cellular response to interleukin-1	6	1.62162	0.02644	YY1, RPS6KA4, IRAK1, USP10, CACTIN, CCL26	321	88	16792	3.56669	1	0.616023	0.611138
GOTERM_BP_ALL	GO:0071345~cellular response to cytokine stimulus	16	4.32432	0.37076	NUMBL, GSK3A, USP10, CAV1, CXCR5, UBE2G2, ADIPOR2, IFIT2, YY1, RPS6KA4, IRAK1, IL1RAPL2, KHSRP, CACTIN, SOCS7, CCL26	321	706	16792	1.18553	1	1	0.992301
Annotation Cluster 23	Enrichment Score: 1.1871698166880333
Category	Term	Count	%	PValue	Genes	List Total	Pop Hits	Pop Total	Fold Enrichment	Bonferroni	Benjamini	FDR
UP_KEYWORDS	Endosome	19	5.13514	0.00277615	WDR48, USP10, LRRK2, TGFBRAP1, VPS37C, SNX10, PLD1, RAB22A, TRAK2, SNX4, DIAPH2, ACAP2, RAB31, AKT2, KIAA0368, OCIAD1, TMEM106B, GRB2, DENND6A	370	481	20581	2.19722	0.577601	0.0784894	0.0754609
GOTERM_CC_ALL	GO:0005768~endosome	26	7.02703	0.00991212	CALCRL, WDR48, USP10, LRRK2, TGFBRAP1, SNX10, PLD1, RAB22A, TRAK2, CRKL, SNX4, IRAK1, AKT2, CAV1, VPS37C, LMTK2, DIAPH2, ACAP2, RAB31, KIAA0368, OCIAD1, TMEM106B, GRB2, UBA1, DENND6A, NF2	341	811	18224	1.71333	0.994316	0.270757	0.264497
GOTERM_CC_ALL	GO:0005769~early endosome	12	3.24324	0.0334037	SNX4, DIAPH2, RAB31, USP10, AKT2, CAV1, TGFBRAP1, KIAA0368, LMTK2, NF2, RAB22A, TRAK2	341	312	18224	2.05549	1	0.617343	0.603069
KEGG_PATHWAY	hsa04144:Endocytosis	10	2.7027	0.0725443	PSD, SNX4, ACAP2, RAB31, CAV2, CAV1, VPS37C, AGAP1, PLD1, RAB22A	148	241	6879	1.92862	1	1	1
GOTERM_CC_ALL	GO:0044437~vacuolar part	18	4.86486	0.187877	SLC35F6, ASAH1, HEXB, CAV1, LRRK2, TGFBRAP1, VPS37C, SNX10, PLD1, RAB22A, SNX4, ACAP2, IRAK1, MYO6, GNB4, TMEM106B, UBA1, AP1M2	341	718	18224	1.33979	1	1	0.978764
GOTERM_CC_ALL	GO:0044440~endosomal part	12	3.24324	0.20203	SNX4, ACAP2, IRAK1, CAV1, LRRK2, TGFBRAP1, VPS37C, TMEM106B, UBA1, SNX10, PLD1, RAB22A	341	441	18224	1.45423	1	1	0.978764
GOTERM_CC_ALL	GO:0010008~endosome membrane	10	2.7027	0.35064	SNX4, ACAP2, IRAK1, CAV1, VPS37C, TMEM106B, UBA1, SNX10, PLD1, RAB22A	341	407	18224	1.31309	1	1	0.978764
GOTERM_CC_ALL	GO:0005774~vacuolar membrane	14	3.78378	0.358493	SLC35F6, CAV1, VPS37C, SNX10, PLD1, RAB22A, SNX4, ACAP2, IRAK1, MYO6, GNB4, TMEM106B, UBA1, AP1M2	341	610	18224	1.22656	1	1	0.978764
Annotation Cluster 24	Enrichment Score: 1.1851046485054502
Category	Term	Count	%	PValue	Genes	List Total	Pop Hits	Pop Total	Fold Enrichment	Bonferroni	Benjamini	FDR
GOTERM_BP_ALL	GO:0030433~ER-associated ubiquitin-dependent protein catabolic process	6	1.62162	0.0157598	NPLOC4, CAV1, KIAA0368, EDEM2, UBE2G2, UBE2J2	321	77	16792	4.07622	1	0.487121	0.483257
GOTERM_BP_ALL	GO:0036503~ERAD pathway	6	1.62162	0.0312414	NPLOC4, CAV1, KIAA0368, EDEM2, UBE2G2, UBE2J2	321	92	16792	3.41162	1	0.66966	0.664349
GOTERM_BP_ALL	GO:1903513~endoplasmic reticulum to cytosol transport	3	0.810811	0.0930568	NPLOC4, EDEM2, UBE2G2	321	27	16792	5.81239	1	1	0.992301
GOTERM_BP_ALL	GO:0030970~retrograde protein transport, ER to cytosol	3	0.810811	0.0930568	NPLOC4, EDEM2, UBE2G2	321	27	16792	5.81239	1	1	0.992301
GOTERM_BP_ALL	GO:1904292~regulation of ERAD pathway	3	0.810811	0.0990004	CAV1, EDEM2, UBE2G2	321	28	16792	5.60481	1	1	0.992301
GOTERM_BP_ALL	GO:0032527~protein exit from endoplasmic reticulum	3	0.810811	0.183636	NPLOC4, EDEM2, UBE2G2	321	41	16792	3.82767	1	1	0.992301
Annotation Cluster 25	Enrichment Score: 1.1372573257271712
Category	Term	Count	%	PValue	Genes	List Total	Pop Hits	Pop Total	Fold Enrichment	Bonferroni	Benjamini	FDR
GOTERM_BP_ALL	GO:0008283~cell proliferation	47	12.7027	0.0391706	DDR1, YAP1, SLC35F6, NUMBL, CALCRL, WDR48, SRF, LRRK2, PRKX, CRKL, EFNB1, LARP1, IRAK1, HSF1, IFT57, CAV2, XRCC5, ODAM, CAV1, GLP2R, LY86, PRKCA, IFT80, VAX1, PTK2, APLN, ERN1, ZAP70, REST, CDK7, GPAM, CDK5, IMPDH1, NACA, TNMD, PELI1, AGGF1, RARB, SPRY1, TNFSF8, HDGF, NF2, RAF1, CACUL1, NODAL, SKAP2, CCL26	321	1861	16792	1.32114	1	0.770296	0.764186
GOTERM_BP_ALL	GO:0042127~regulation of cell proliferation	40	10.8108	0.0448763	DDR1, YAP1, SLC35F6, CALCRL, WDR48, SRF, LRRK2, CDCA7, CRKL, EFNB1, IRAK1, HSF1, IFT57, CAV2, XRCC5, ODAM, CAV1, GLP2R, PRKCA, IFT80, VAX1, PTK2, APLN, ERN1, ZAP70, REST, RNF126, GPAM, NACA, TNMD, PELI1, AGGF1, RARB, SPRY1, NF2, RAF1, CACUL1, NODAL, SKAP2, CCL26	321	1552	16792	1.34824	1	0.806703	0.800305
GOTERM_BP_ALL	GO:0008284~positive regulation of cell proliferation	23	6.21622	0.0895328	YAP1, SLC35F6, CALCRL, WDR48, ODAM, CAV2, GLP2R, PRKCA, PTK2, CRKL, APLN, ERN1, ZAP70, EFNB1, IRAK1, GPAM, NACA, PELI1, AGGF1, RARB, CACUL1, NODAL, CCL26	321	849	16792	1.41716	1	1	0.992301
GOTERM_BP_ALL	GO:0008285~negative regulation of cell proliferation	17	4.59459	0.179478	DDR1, CAV2, SRF, CAV1, IFT80, VAX1, REST, TNMD, HSF1, PELI1, RARB, SPRY1, NF2, RAF1, IFT57, NODAL, SKAP2	321	651	16792	1.36605	1	1	0.992301
Annotation Cluster 26	Enrichment Score: 1.1078593067802298
Category	Term	Count	%	PValue	Genes	List Total	Pop Hits	Pop Total	Fold Enrichment	Bonferroni	Benjamini	FDR
GOTERM_MF_ALL	GO:0017048~Rho GTPase binding	6	1.62162	0.0206833	RALBP1, DIAPH2, HACE1, CAV1, CDC42EP4, LRRK2	333	80	16881	3.80203	1	0.50758	0.494723
GOTERM_MF_ALL	GO:0031267~small GTPase binding	11	2.97297	0.0626313	TBCK, RALBP1, DIAPH2, ACAP2, YIPF1, HACE1, CAV1, CDC42EP4, LRRK2, MICAL3, RAF1	333	291	16881	1.91626	1	1	0.975744
GOTERM_MF_ALL	GO:0017016~Ras GTPase binding	10	2.7027	0.0850524	TBCK, RALBP1, DIAPH2, ACAP2, YIPF1, HACE1, CAV1, CDC42EP4, LRRK2, MICAL3	333	269	16881	1.88452	1	1	0.975744
GOTERM_MF_ALL	GO:0051020~GTPase binding	11	2.97297	0.0968988	TBCK, RALBP1, DIAPH2, ACAP2, YIPF1, HACE1, CAV1, CDC42EP4, LRRK2, MICAL3, RAF1	333	316	16881	1.76465	1	1	0.975744
GOTERM_MF_ALL	GO:0017137~Rab GTPase binding	5	1.35135	0.270575	TBCK, ACAP2, YIPF1, HACE1, MICAL3	333	134	16881	1.89156	1	1	0.975744
Annotation Cluster 27	Enrichment Score: 0.9819625570664527
Category	Term	Count	%	PValue	Genes	List Total	Pop Hits	Pop Total	Fold Enrichment	Bonferroni	Benjamini	FDR
GOTERM_BP_ALL	GO:0007617~mating behavior	3	0.810811	0.0651132	UBE2Q1, HEXB, DMRTA1	321	22	16792	7.13339	1	0.924306	0.916975
GOTERM_BP_ALL	GO:0019098~reproductive behavior	3	0.810811	0.111191	UBE2Q1, HEXB, DMRTA1	321	30	16792	5.23115	1	1	0.992301
GOTERM_BP_ALL	GO:0007618~mating	3	0.810811	0.156449	UBE2Q1, HEXB, DMRTA1	321	37	16792	4.24148	1	1	0.992301
Annotation Cluster 28	Enrichment Score: 0.9780769143813078
Category	Term	Count	%	PValue	Genes	List Total	Pop Hits	Pop Total	Fold Enrichment	Bonferroni	Benjamini	FDR
GOTERM_BP_ALL	GO:0001933~negative regulation of protein phosphorylation	15	4.05405	0.0188056	PPP1R15A, DUSP3, CAV1, LRRK2, MLLT1, DUSP8, LEMD2, PKIB, STK38, CALM3, SPRY1, NF2, SMYD3, CACTIN, SOCS7	321	393	16792	1.99662	1	0.524089	0.519932
GOTERM_BP_ALL	GO:0042326~negative regulation of phosphorylation	15	4.05405	0.0351482	PPP1R15A, DUSP3, CAV1, LRRK2, MLLT1, DUSP8, LEMD2, PKIB, STK38, CALM3, SPRY1, NF2, SMYD3, CACTIN, SOCS7	321	428	16792	1.83335	1	0.728085	0.72231
GOTERM_BP_ALL	GO:0006469~negative regulation of protein kinase activity	10	2.7027	0.0381926	PKIB, DUSP3, CAV1, STK38, MLLT1, SPRY1, SMYD3, NF2, DUSP8, SOCS7	321	237	16792	2.20724	1	0.758017	0.752005
GOTERM_BP_ALL	GO:0043407~negative regulation of MAP kinase activity	5	1.35135	0.0485362	DUSP3, CAV1, STK38, SPRY1, DUSP8	321	72	16792	3.63274	1	0.819191	0.812694
GOTERM_BP_ALL	GO:0033673~negative regulation of kinase activity	10	2.7027	0.0549904	PKIB, DUSP3, CAV1, STK38, MLLT1, SPRY1, SMYD3, NF2, DUSP8, SOCS7	321	254	16792	2.05951	1	0.864969	0.858109
GOTERM_BP_ALL	GO:0043409~negative regulation of MAPK cascade	7	1.89189	0.0658724	DUSP3, CAV1, STK38, SPRY1, NF2, DUSP8, LEMD2	321	149	16792	2.45759	1	0.928547	0.921182
GOTERM_BP_ALL	GO:0000188~inactivation of MAPK activity	3	0.810811	0.0872226	DUSP3, CAV1, DUSP8	321	26	16792	6.03595	1	1	0.992301
GOTERM_BP_ALL	GO:1902532~negative regulation of intracellular signal transduction	14	3.78378	0.0953778	GSK3A, DUSP3, USP10, CAV1, LRRK2, DYRK1A, DUSP8, LEMD2, STK38, CALM3, SPRY1, HYOU1, NF2, SOCS7	321	454	16792	1.61313	1	1	0.992301
GOTERM_BP_ALL	GO:0071901~negative regulation of protein serine/threonine kinase activity	6	1.62162	0.095712	PKIB, DUSP3, CAV1, STK38, SPRY1, DUSP8	321	127	16792	2.47141	1	1	0.992301
GOTERM_BP_ALL	GO:0010563~negative regulation of phosphorus metabolic process	16	4.32432	0.0981942	PPP1R15A, DUSP3, CAV1, LRRK2, MLLT1, PRKCA, DUSP8, LEMD2, PKIB, STK38, CALM3, SPRY1, NF2, SMYD3, CACTIN, SOCS7	321	544	16792	1.53857	1	1	0.992301
GOTERM_BP_ALL	GO:0045936~negative regulation of phosphate metabolic process	16	4.32432	0.0981942	PPP1R15A, DUSP3, CAV1, LRRK2, MLLT1, PRKCA, DUSP8, LEMD2, PKIB, STK38, CALM3, SPRY1, NF2, SMYD3, CACTIN, SOCS7	321	544	16792	1.53857	1	1	0.992301
GOTERM_BP_ALL	GO:0031400~negative regulation of protein modification process	16	4.32432	0.141785	PPP1R15A, DUSP3, CAV1, LRRK2, MLLT1, DUSP8, LEMD2, PKIB, CDK5, STK38, CALM3, SPRY1, NF2, SMYD3, CACTIN, SOCS7	321	578	16792	1.44807	1	1	0.992301
GOTERM_BP_ALL	GO:0051348~negative regulation of transferase activity	11	2.97297	0.145664	PKIB, GSK3A, DUSP3, CAV1, STK38, MLLT1, SPRY1, SMYD3, NF2, DUSP8, SOCS7	321	357	16792	1.61184	1	1	0.992301
GOTERM_BP_ALL	GO:0044092~negative regulation of molecular function	25	6.75676	0.274852	PPP1R15A, GSK3A, LRRK2, MLLT1, IFIT2, IRAK1, STK38, SMYD3, SOCS7, PTPRN2, DUSP3, CAV1, LMTK2, PRKCA, DUSP8, PKIB, FRMD7, PELI1, ID3, FETUB, SPRY1, CALM3, NF2, RAF1, CACTIN	321	1100	16792	1.1889	1	1	0.992301
GOTERM_BP_ALL	GO:0043086~negative regulation of catalytic activity	18	4.86486	0.435673	PPP1R15A, GSK3A, PTPRN2, DUSP3, CAV1, LRRK2, LMTK2, MLLT1, PRKCA, DUSP8, PKIB, STK38, FETUB, SPRY1, NF2, SMYD3, RAF1, SOCS7	321	839	16792	1.1223	1	1	0.992301
GOTERM_BP_ALL	GO:0032269~negative regulation of cellular protein metabolic process	20	5.40541	0.52557	PPP1R15A, DUSP3, CAV1, LRRK2, SAMD4A, MLLT1, DUSP8, LEMD2, PKIB, CDK5, KHSRP, STK38, FETUB, CALM3, SPRY1, NF2, SMYD3, RAF1, CACTIN, SOCS7	321	992	16792	1.05467	1	1	0.992301
GOTERM_BP_ALL	GO:0051248~negative regulation of protein metabolic process	21	5.67568	0.53257	PPP1R15A, DUSP3, CAV1, LRRK2, SAMD4A, MLLT1, UBE2G2, DUSP8, LEMD2, PKIB, CDK5, KHSRP, STK38, FETUB, CALM3, SPRY1, NF2, SMYD3, RAF1, CACTIN, SOCS7	321	1049	16792	1.04723	1	1	0.992301
Annotation Cluster 29	Enrichment Score: 0.9659270706559552
Category	Term	Count	%	PValue	Genes	List Total	Pop Hits	Pop Total	Fold Enrichment	Bonferroni	Benjamini	FDR
GOTERM_BP_ALL	GO:0010506~regulation of autophagy	11	2.97297	0.0337905	ERN1, ZBTB17, GSK3A, LARP1, CTTN, CDK5, DAPL1, USP10, LRRK2, PIP4K2B, MAPT	321	269	16792	2.13913	1	0.706634	0.701029
GOTERM_BP_ALL	GO:0006914~autophagy	12	3.24324	0.17681	ERN1, ZBTB17, GSK3A, LARP1, CTTN, CDK5, C6ORF106, DAPL1, USP10, LRRK2, VPS37C, PIP4K2B	321	418	16792	1.50177	1	1	0.992301
GOTERM_BP_ALL	GO:0016241~regulation of macroautophagy	5	1.35135	0.211796	ERN1, LARP1, CDK5, LRRK2, PIP4K2B	321	124	16792	2.10934	1	1	0.992301
Annotation Cluster 30	Enrichment Score: 0.950442648677341
Category	Term	Count	%	PValue	Genes	List Total	Pop Hits	Pop Total	Fold Enrichment	Bonferroni	Benjamini	FDR
GOTERM_MF_ALL	GO:0061631~ubiquitin conjugating enzyme activity	4	1.08108	0.018874	UBE2Q1, UBE2R2, UBE2G2, UBE2J2	333	29	16881	6.99223	1	0.489645	0.477242
GOTERM_MF_ALL	GO:0061650~ubiquitin-like protein conjugating enzyme activity	4	1.08108	0.0206723	UBE2Q1, UBE2R2, UBE2G2, UBE2J2	333	30	16881	6.75916	1	0.50758	0.494723
INTERPRO	IPR000608:Ubiquitin-conjugating enzyme, E2	4	1.08108	0.0444542	UBE2Q1, UBE2R2, UBE2G2, UBE2J2	351	42	18559	5.03568	1	1	1
INTERPRO	IPR016135:Ubiquitin-conjugating enzyme/RWD-like	4	1.08108	0.0888646	UBE2Q1, UBE2R2, UBE2G2, UBE2J2	351	56	18559	3.77676	1	1	1
KEGG_PATHWAY	hsa04120:Ubiquitin mediated proteolysis	6	1.62162	0.168988	UBE2Q1, UBE2R2, UBA3, UBA1, UBE2G2, UBE2J2	148	137	6879	2.03561	1	1	1
GOTERM_MF_ALL	GO:0061630~ubiquitin protein ligase activity	7	1.89189	0.195993	RNF126, UBE2R2, HECW1, PELI1, UBE2G2, UBE2J2, CACUL1	333	198	16881	1.7922	1	1	0.975744
GOTERM_MF_ALL	GO:0061659~ubiquitin-like protein ligase activity	7	1.89189	0.211576	RNF126, UBE2R2, HECW1, PELI1, UBE2G2, UBE2J2, CACUL1	333	203	16881	1.74806	1	1	0.975744
GOTERM_MF_ALL	GO:0031625~ubiquitin protein ligase binding	7	1.89189	0.503343	DAXX, NPLOC4, UBE2R2, XRCC5, UBE2G2, UBE2J2, CACUL1	333	287	16881	1.23643	1	1	0.975744
GOTERM_MF_ALL	GO:0044389~ubiquitin-like protein ligase binding	7	1.89189	0.513681	DAXX, NPLOC4, UBE2R2, XRCC5, UBE2G2, UBE2J2, CACUL1	333	292	16881	1.21526	1	1	0.975744
Annotation Cluster 31	Enrichment Score: 0.9064035495637655
Category	Term	Count	%	PValue	Genes	List Total	Pop Hits	Pop Total	Fold Enrichment	Bonferroni	Benjamini	FDR
GOTERM_BP_ALL	GO:0048638~regulation of developmental growth	14	3.78378	0.0055688	SEMA6B, YAP1, DRAXIN, GSK3A, CRABP2, SRF, PTK2, CTTN, GPAM, CDK5, NACA, HSF1, PLXNA1, MAPT	321	303	16792	2.41703	1	0.30607	0.303642
GOTERM_BP_ALL	GO:0040008~regulation of growth	19	5.13514	0.0749981	ARHGEF11, SEMA6B, DDR1, YAP1, DRAXIN, GSK3A, CRABP2, SRF, ADIPOR2, PTK2, CTTN, GPAM, CDK5, NACA, HSF1, PLXNA1, MAPT, SOCS7, MBL2	321	652	16792	1.52442	1	0.995408	0.987514
GOTERM_BP_ALL	GO:0048639~positive regulation of developmental growth	7	1.89189	0.0879954	YAP1, CRABP2, GPAM, NACA, SRF, HSF1, MAPT	321	161	16792	2.27441	1	1	0.992301
GOTERM_BP_ALL	GO:0045927~positive regulation of growth	7	1.89189	0.328377	YAP1, CRABP2, GPAM, NACA, SRF, HSF1, MAPT	321	246	16792	1.48854	1	1	0.992301
GOTERM_BP_ALL	GO:0050772~positive regulation of axonogenesis	3	0.810811	0.379734	CRABP2, SRF, MAPT	321	69	16792	2.27441	1	1	0.992301
GOTERM_BP_ALL	GO:0030307~positive regulation of cell growth	3	0.810811	0.795162	CRABP2, SRF, MAPT	321	154	16792	1.01906	1	1	0.992301
Annotation Cluster 32	Enrichment Score: 0.8743084289150407
Category	Term	Count	%	PValue	Genes	List Total	Pop Hits	Pop Total	Fold Enrichment	Bonferroni	Benjamini	FDR
INTERPRO	IPR015943:WD40/YVTN repeat-like-containing domain	12	3.24324	0.0501794	SEMA6B, HIRA, WDR48, LRRK2, GRWD1, WDR19, WDR91, GNB4, PLXNA1, IFT80, TAF5L, NSMAF	351	331	18559	1.91691	1	1	1
UP_KEYWORDS	WD repeat	10	2.7027	0.0674587	HIRA, WDR48, LRRK2, GRWD1, WDR19, WDR91, GNB4, IFT80, TAF5L, NSMAF	370	281	20581	1.97951	1	0.766518	0.736942
INTERPRO	IPR017986:WD40-repeat-containing domain	10	2.7027	0.126173	HIRA, WDR48, LRRK2, GRWD1, WDR19, WDR91, GNB4, IFT80, TAF5L, NSMAF	351	306	18559	1.72793	1	1	1
INTERPRO	IPR001680:WD40 repeat	9	2.43243	0.135668	HIRA, WDR48, GRWD1, WDR19, WDR91, GNB4, IFT80, TAF5L, NSMAF	351	268	18559	1.77564	1	1	1
INTERPRO	IPR020472:G-protein beta WD-40 repeat	4	1.08108	0.256244	WDR48, GRWD1, GNB4, TAF5L	351	93	18559	2.27418	1	1	1
INTERPRO	IPR019775:WD40 repeat, conserved site	5	1.35135	0.382376	HIRA, WDR48, GRWD1, GNB4, TAF5L	351	166	18559	1.59261	1	1	1
Annotation Cluster 33	Enrichment Score: 0.8729154406689635
Category	Term	Count	%	PValue	Genes	List Total	Pop Hits	Pop Total	Fold Enrichment	Bonferroni	Benjamini	FDR
GOTERM_BP_ALL	GO:0006476~protein deacetylation	5	1.35135	0.104901	RBM14, REST, PRDM5, DYRK1A, MTA2	321	94	16792	2.78253	1	1	0.992301
GOTERM_BP_ALL	GO:0035601~protein deacylation	5	1.35135	0.12062	RBM14, REST, PRDM5, DYRK1A, MTA2	321	99	16792	2.642	1	1	0.992301
GOTERM_BP_ALL	GO:0098732~macromolecule deacylation	5	1.35135	0.123879	RBM14, REST, PRDM5, DYRK1A, MTA2	321	100	16792	2.61558	1	1	0.992301
GOTERM_BP_ALL	GO:0016575~histone deacetylation	4	1.08108	0.205655	RBM14, REST, PRDM5, MTA2	321	82	16792	2.55178	1	1	0.992301
Annotation Cluster 34	Enrichment Score: 0.8700723915244144
Category	Term	Count	%	PValue	Genes	List Total	Pop Hits	Pop Total	Fold Enrichment	Bonferroni	Benjamini	FDR
GOTERM_BP_ALL	GO:1903573~negative regulation of response to endoplasmic reticulum stress	4	1.08108	0.0403325	PPP1R15A, LRRK2, HYOU1, UBE2G2	321	40	16792	5.23115	1	0.782378	0.776173
GOTERM_BP_ALL	GO:0070059~intrinsic apoptotic signaling pathway in response to endoplasmic reticulum stress	4	1.08108	0.0985758	ERN1, PPP1R15A, LRRK2, HYOU1	321	58	16792	3.60769	1	1	0.992301
GOTERM_BP_ALL	GO:0097193~intrinsic apoptotic signaling pathway	6	1.62162	0.617103	ERN1, PPP1R15A, STK24, CAV1, LRRK2, HYOU1	321	279	16792	1.12498	1	1	0.992301
Annotation Cluster 35	Enrichment Score: 0.8609590296722515
Category	Term	Count	%	PValue	Genes	List Total	Pop Hits	Pop Total	Fold Enrichment	Bonferroni	Benjamini	FDR
GOTERM_MF_ALL	GO:0030674~protein binding, bridging	8	2.16216	0.0413064	RBM14, CRADD, CAV2, CAV1, GRB2, ARHGAP6, SKAP2, CRKL	333	162	16881	2.50339	1	0.891005	0.868435
GOTERM_MF_ALL	GO:0060090~binding, bridging	8	2.16216	0.0639675	RBM14, CRADD, CAV2, CAV1, GRB2, ARHGAP6, SKAP2, CRKL	333	179	16881	2.26564	1	1	0.975744
GOTERM_MF_ALL	GO:0005070~SH3/SH2 adaptor activity	4	1.08108	0.0977346	GRB2, ARHGAP6, SKAP2, CRKL	333	56	16881	3.62098	1	1	0.975744
GOTERM_MF_ALL	GO:0035591~signaling adaptor activity	4	1.08108	0.198265	GRB2, ARHGAP6, SKAP2, CRKL	333	78	16881	2.59968	1	1	0.975744
UP_KEYWORDS	SH3 domain	6	1.62162	0.339333	TRIO, CTTN, GRB2, SASH1, SKAP2, CRKL	370	215	20581	1.55231	1	1	0.964516
INTERPRO	IPR001452:Src homology-3 domain	6	1.62162	0.392961	TRIO, CTTN, GRB2, SASH1, SKAP2, CRKL	351	218	18559	1.45527	1	1	1
Annotation Cluster 36	Enrichment Score: 0.8544749494224039
Category	Term	Count	%	PValue	Genes	List Total	Pop Hits	Pop Total	Fold Enrichment	Bonferroni	Benjamini	FDR
GOTERM_BP_ALL	GO:0045745~positive regulation of G-protein coupled receptor protein signaling pathway	3	0.810811	0.0815044	GSK3A, CAV2, LRRK2	321	25	16792	6.27738	1	1	0.992301
GOTERM_BP_ALL	GO:0007212~dopamine receptor signaling pathway	3	0.810811	0.149779	GSK3A, CAV2, LRRK2	321	36	16792	4.35929	1	1	0.992301
GOTERM_BP_ALL	GO:0008277~regulation of G-protein coupled receptor protein signaling pathway	5	1.35135	0.223842	GSK3A, CAV2, LRRK2, NMT1, CALM3	321	127	16792	2.05951	1	1	0.992301
Annotation Cluster 37	Enrichment Score: 0.8514057809256007
Category	Term	Count	%	PValue	Genes	List Total	Pop Hits	Pop Total	Fold Enrichment	Bonferroni	Benjamini	FDR
GOTERM_BP_ALL	GO:0021762~substantia nigra development	4	1.08108	0.0664939	CNP, GNB4, CALM3, SYPL2	321	49	16792	4.27033	1	0.931566	0.924178
GOTERM_BP_ALL	GO:0048857~neural nucleus development	4	1.08108	0.148925	CNP, GNB4, CALM3, SYPL2	321	70	16792	2.98923	1	1	0.992301
GOTERM_BP_ALL	GO:0030901~midbrain development	4	1.08108	0.28186	CNP, GNB4, CALM3, SYPL2	321	97	16792	2.15718	1	1	0.992301
Annotation Cluster 38	Enrichment Score: 0.8382174932878066
Category	Term	Count	%	PValue	Genes	List Total	Pop Hits	Pop Total	Fold Enrichment	Bonferroni	Benjamini	FDR
GOTERM_BP_ALL	GO:0031664~regulation of lipopolysaccharide-mediated signaling pathway	4	1.08108	0.0070694	LY86, PRKCA, CACTIN, SASH1	321	21	16792	9.9641	1	0.348351	0.345588
GOTERM_BP_ALL	GO:0031666~positive regulation of lipopolysaccharide-mediated signaling pathway	3	0.810811	0.0093959	LY86, PRKCA, SASH1	321	8	16792	19.6168	1	0.398228	0.39507
GOTERM_BP_ALL	GO:0031663~lipopolysaccharide-mediated signaling pathway	5	1.35135	0.0139895	IRAK1, LY86, PRKCA, CACTIN, SASH1	321	49	16792	5.33791	1	0.46854	0.464824
GOTERM_BP_ALL	GO:0071219~cellular response to molecule of bacterial origin	7	1.89189	0.0764783	IRAK1, HSF1, LY86, PRKCA, TLR6, CACTIN, SASH1	321	155	16792	2.36246	1	1	0.992301
GOTERM_BP_ALL	GO:0009605~response to external stimulus	49	13.2432	0.0875673	DRAXIN, LRRK2, METRNL, FBXO22, IFIT2, KYNU, C3AR1, GAST, MBL2, SEMA6B, MAP2K4, RALBP1, ELMOD2, PRKCA, ZAP70, PELI1, TLR6, RAF1, CACTIN, CALCRL, CNP, DAPL1, SRF, CXCR5, PLD1, ADIPOR2, SNX4, EFNB1, IRAK1, HSF1, PLXNA1, SASH1, AP1M2, CRADD, CAV1, LY86, VAX1, TPBGL, PTK2, GPAM, STK24, CDK5, POLR3D, CYP1A2, NMT1, CALM3, TNFSF8, GRB2, CCL26	321	2073	16792	1.2365	1	1	0.992301
GOTERM_BP_ALL	GO:0002831~regulation of response to biotic stimulus	6	1.62162	0.118673	ELMOD2, LY86, PRKCA, CACTIN, SASH1, AP1M2	321	136	16792	2.30786	1	1	0.992301
GOTERM_BP_ALL	GO:0071216~cellular response to biotic stimulus	7	1.89189	0.120416	IRAK1, HSF1, LY86, PRKCA, TLR6, CACTIN, SASH1	321	175	16792	2.09246	1	1	0.992301
GOTERM_BP_ALL	GO:0002237~response to molecule of bacterial origin	10	2.7027	0.150735	CNP, IRAK1, HSF1, CYP1A2, LY86, PELI1, PRKCA, TLR6, CACTIN, SASH1	321	316	16792	1.65543	1	1	0.992301
GOTERM_BP_ALL	GO:0071222~cellular response to lipopolysaccharide	6	1.62162	0.155903	IRAK1, HSF1, LY86, PRKCA, CACTIN, SASH1	321	149	16792	2.1065	1	1	0.992301
GOTERM_BP_ALL	GO:0002833~positive regulation of response to biotic stimulus	3	0.810811	0.16995	LY86, PRKCA, SASH1	321	39	16792	4.02396	1	1	0.992301
UP_KEYWORDS	Innate immunity	8	2.16216	0.189931	IRAK1, POLR3D, LY86, TBKBP1, TLR6, CACTIN, MBL2, IFIT2	370	261	20581	1.70496	1	1	0.964516
GOTERM_BP_ALL	GO:0032496~response to lipopolysaccharide	9	2.43243	0.219282	CNP, IRAK1, HSF1, CYP1A2, LY86, PELI1, PRKCA, CACTIN, SASH1	321	302	16792	1.55895	1	1	0.992301
GOTERM_BP_ALL	GO:0009617~response to bacterium	13	3.51351	0.343133	CNP, CAV1, LY86, PRKCA, IRAK1, HSF1, CYP1A2, PELI1, TNFSF8, TLR6, CACTIN, SASH1, MBL2	321	544	16792	1.25009	1	1	0.992301
GOTERM_BP_ALL	GO:0043207~response to external biotic stimulus	18	4.86486	0.416383	CNP, ELMOD2, CAV1, LY86, PRKCA, IFIT2, IRAK1, GPAM, POLR3D, HSF1, CYP1A2, PELI1, TNFSF8, TLR6, CACTIN, SASH1, AP1M2, MBL2	321	829	16792	1.13584	1	1	0.992301
GOTERM_BP_ALL	GO:0051707~response to other organism	18	4.86486	0.416383	CNP, ELMOD2, CAV1, LY86, PRKCA, IFIT2, IRAK1, GPAM, POLR3D, HSF1, CYP1A2, PELI1, TNFSF8, TLR6, CACTIN, SASH1, AP1M2, MBL2	321	829	16792	1.13584	1	1	0.992301
GOTERM_BP_ALL	GO:0009607~response to biotic stimulus	18	4.86486	0.504123	CNP, ELMOD2, CAV1, LY86, PRKCA, IFIT2, IRAK1, GPAM, POLR3D, HSF1, CYP1A2, PELI1, TNFSF8, TLR6, CACTIN, SASH1, AP1M2, MBL2	321	873	16792	1.07859	1	1	0.992301
UP_KEYWORDS	Immunity	10	2.7027	0.542383	ZAP70, IRAK1, POLR3D, TFE3, LY86, TBKBP1, TLR6, CACTIN, MBL2, IFIT2	370	500	20581	1.11249	1	1	0.964516
GOTERM_BP_ALL	GO:0006952~defense response	28	7.56757	0.676377	CALCRL, METRNL, IFIT2, RPS6KA4, SNX4, IRAK1, KYNU, HSF1, C3AR1, AP1M2, MBL2, ODAM, CAV1, ELMOD2, LY86, PTK2, TPST1, ZAP70, GPAM, POLR3D, PELI1, TBKBP1, TNFSF8, TLR6, RAF1, CACTIN, NFE2L1, CCL26	321	1518	16792	0.964903	1	1	0.992301
GOTERM_BP_ALL	GO:0045087~innate immune response	15	4.05405	0.728381	CAV1, LY86, PTK2, IFIT2, ZAP70, IRAK1, KYNU, POLR3D, PELI1, TBKBP1, TLR6, RAF1, CACTIN, CCL26, MBL2	321	836	16792	0.938604	1	1	0.992301
Annotation Cluster 39	Enrichment Score: 0.8312307714260071
Category	Term	Count	%	PValue	Genes	List Total	Pop Hits	Pop Total	Fold Enrichment	Bonferroni	Benjamini	FDR
GOTERM_BP_ALL	GO:0010942~positive regulation of cell death	19	5.13514	0.0428375	ARHGEF11, MAP2K4, DAXX, GSK3A, TRIO, CRADD, CAV1, LRRK2, IFIT2, REST, CYSLTR2, CDK5, HSF1, NMT1, ID3, RARB, IFT57, NODAL, NSMAF	321	607	16792	1.63743	1	0.796771	0.790452
GOTERM_BP_ALL	GO:0006915~apoptotic process	44	11.8919	0.0481891	PPP1R15A, YAP1, SLC35F6, DRAXIN, GSK3A, TRIO, PDCD7, DAPL1, LRRK2, CDCA7, IFIT2, C3ORF38, EEF2K, IRAK1, AKT2, HSF1, MYO18A, IFT57, ARHGEF11, MAP2K4, DAXX, CRADD, PARP2, CAV1, LY86, C8ORF4, PRKCA, PTK2, KLHL20, ERN1, REST, GPAM, CTTN, STK24, CDK5, NACA, NMT1, ID3, RARB, HYOU1, TNFSF8, RAF1, NODAL, NSMAF	321	1747	16792	1.31752	1	0.816548	0.810072
UP_KEYWORDS	Apoptosis	16	4.32432	0.0605303	PPP1R15A, MAP2K4, DAXX, CRADD, PDCD7, DAPL1, CDCA7, C8ORF4, PRKCA, IFIT2, ERN1, C3ORF38, STK24, CDK5, AKT2, IFT57	370	536	20581	1.66043	1	0.740641	0.712063
GOTERM_BP_ALL	GO:0043068~positive regulation of programmed cell death	17	4.59459	0.0869073	ARHGEF11, MAP2K4, GSK3A, TRIO, CRADD, CAV1, LRRK2, IFIT2, REST, CDK5, HSF1, NMT1, ID3, RARB, IFT57, NODAL, NSMAF	321	577	16792	1.54124	1	1	0.992301
GOTERM_BP_ALL	GO:0012501~programmed cell death	44	11.8919	0.0993461	PPP1R15A, YAP1, SLC35F6, DRAXIN, GSK3A, TRIO, PDCD7, DAPL1, LRRK2, CDCA7, IFIT2, C3ORF38, EEF2K, IRAK1, AKT2, HSF1, MYO18A, IFT57, ARHGEF11, MAP2K4, DAXX, CRADD, PARP2, CAV1, LY86, C8ORF4, PRKCA, PTK2, KLHL20, ERN1, REST, GPAM, CTTN, STK24, CDK5, NACA, NMT1, ID3, RARB, HYOU1, TNFSF8, RAF1, NODAL, NSMAF	321	1852	16792	1.24282	1	1	0.992301
GOTERM_BP_ALL	GO:0043065~positive regulation of apoptotic process	16	4.32432	0.13417	ARHGEF11, MAP2K4, GSK3A, TRIO, CRADD, CAV1, IFIT2, REST, CDK5, HSF1, NMT1, ID3, RARB, IFT57, NODAL, NSMAF	321	572	16792	1.46326	1	1	0.992301
GOTERM_BP_ALL	GO:0008219~cell death	45	12.1622	0.138941	PPP1R15A, YAP1, SLC35F6, DRAXIN, GSK3A, TRIO, PDCD7, DAPL1, LRRK2, CDCA7, IFIT2, C3ORF38, EEF2K, CYSLTR2, IRAK1, AKT2, HSF1, MYO18A, IFT57, ARHGEF11, MAP2K4, DAXX, CRADD, PARP2, CAV1, LY86, C8ORF4, PRKCA, PTK2, KLHL20, ERN1, REST, GPAM, CTTN, STK24, CDK5, NACA, NMT1, ID3, RARB, HYOU1, TNFSF8, RAF1, NODAL, NSMAF	321	1958	16792	1.20226	1	1	0.992301
GOTERM_BP_ALL	GO:0042981~regulation of apoptotic process	31	8.37838	0.272566	YAP1, SLC35F6, DRAXIN, GSK3A, TRIO, LRRK2, IFIT2, EEF2K, IRAK1, HSF1, MYO18A, IFT57, ARHGEF11, MAP2K4, CRADD, CAV1, PRKCA, PTK2, KLHL20, REST, GPAM, CTTN, CDK5, NACA, NMT1, ID3, RARB, HYOU1, RAF1, NODAL, NSMAF	321	1400	16792	1.15833	1	1	0.992301
GOTERM_BP_ALL	GO:0010941~regulation of cell death	33	8.91892	0.289679	YAP1, SLC35F6, DRAXIN, GSK3A, TRIO, LRRK2, IFIT2, EEF2K, CYSLTR2, IRAK1, HSF1, MYO18A, IFT57, ARHGEF11, MAP2K4, DAXX, CRADD, CAV1, PRKCA, PTK2, KLHL20, REST, GPAM, CTTN, CDK5, NACA, NMT1, ID3, RARB, HYOU1, RAF1, NODAL, NSMAF	321	1509	16792	1.14399	1	1	0.992301
GOTERM_BP_ALL	GO:0043067~regulation of programmed cell death	31	8.37838	0.292835	YAP1, SLC35F6, DRAXIN, GSK3A, TRIO, LRRK2, IFIT2, EEF2K, IRAK1, HSF1, MYO18A, IFT57, ARHGEF11, MAP2K4, CRADD, CAV1, PRKCA, PTK2, KLHL20, REST, GPAM, CTTN, CDK5, NACA, NMT1, ID3, RARB, HYOU1, RAF1, NODAL, NSMAF	321	1413	16792	1.14767	1	1	0.992301
GOTERM_BP_ALL	GO:0043066~negative regulation of apoptotic process	19	5.13514	0.297613	YAP1, SLC35F6, DRAXIN, MAP2K4, CAV1, LRRK2, PRKCA, PTK2, KLHL20, EEF2K, CTTN, IRAK1, GPAM, NACA, HSF1, MYO18A, RARB, HYOU1, RAF1	321	818	16792	1.21506	1	1	0.992301
GOTERM_BP_ALL	GO:0043069~negative regulation of programmed cell death	19	5.13514	0.32026	YAP1, SLC35F6, DRAXIN, MAP2K4, CAV1, LRRK2, PRKCA, PTK2, KLHL20, EEF2K, CTTN, IRAK1, GPAM, NACA, HSF1, MYO18A, RARB, HYOU1, RAF1	321	829	16792	1.19894	1	1	0.992301
GOTERM_BP_ALL	GO:0060548~negative regulation of cell death	20	5.40541	0.352692	YAP1, SLC35F6, DRAXIN, MAP2K4, CAV1, LRRK2, PRKCA, PTK2, KLHL20, EEF2K, CTTN, IRAK1, GPAM, CDK5, NACA, HSF1, MYO18A, RARB, HYOU1, RAF1	321	897	16792	1.16637	1	1	0.992301
Annotation Cluster 40	Enrichment Score: 0.8302007333580772
Category	Term	Count	%	PValue	Genes	List Total	Pop Hits	Pop Total	Fold Enrichment	Bonferroni	Benjamini	FDR
GOTERM_BP_ALL	GO:0051179~localization	129	34.8649	0.0333242	CRTC2, PLOD3, FBXO22, YY1, GOLGA3, ALKBH5, TFG, KHSRP, AKT2, C3AR1, TRAPPC11, HMGN3, SIL1, SEMA6B, CSNK1G3, RAB2B, RALBP1, RBFOX1, STARD6, C8ORF4, LMTK2, SLC6A11, PRKCA, SYPL2, LEMD2, RNF126, ACAP2, RAB31, RAF1, SLC27A2, CALCRL, CRABP2, CHRNA5, CNP, SLC22A1, AGAP1, UBE2J2, PLD1, ADIPOR2, SNX4, EFNB1, ZNHIT6, MYO6, PLXNA1, SMYD3, SOCS7, AP1M2, ZBTB17, PTPRN2, ICMT, HACE1, BRPF3, CAV2, SLC10A1, CAV…	321	5872	16792	1.14921	1	0.705022	0.69943
GOTERM_BP_ALL	GO:0033036~macromolecule localization	67	18.1081	0.0397414	GLP1R, PIGR, GSK3A, HEXB, LRRK2, PLOD3, SNX10, RAB22A, YY1, ALKBH5, UBE2Q1, AKT2, KHSRP, MYO18A, AP3S1, IFT57, HMGN3, SIL1, TMED4, RAB2B, RBFOX1, STARD6, VPS37C, C8ORF4, LMTK2, PRKCA, ACAP2, RAB31, CTTN, TLR6, RAF1, SLC27A2, PPP1R15A, CALCRL, TGFBRAP1, ATP10D, AGAP1, UBE2J2, TRAK2, SNX4, ZNHIT6, MYO6, SMYD3, AP1M2, ZBTB17, PTPRN2, ICMT, SLC10A1, CAV1, WDR19, EDEM2, KLHL21, UBE2G2, ACVR2B, HINFP, …	321	2817	16792	1.24419	1	0.777952	0.771782
GOTERM_BP_ALL	GO:0015031~protein transport	46	12.4324	0.055238	GLP1R, GSK3A, CALCRL, LRRK2, TGFBRAP1, AGAP1, SNX10, UBE2J2, RAB22A, TRAK2, SNX4, UBE2Q1, AKT2, MYO6, MYO18A, AP3S1, IFT57, HMGN3, SIL1, AP1M2, TMED4, RAB2B, ZBTB17, PTPRN2, ICMT, WDR19, EDEM2, VPS37C, C8ORF4, LMTK2, PRKCA, UBE2G2, ACVR2B, KLHL20, TBCK, REST, RAB31, NPLOC4, GPAM, CTTN, CDK5, NACA, TLR6, RAF1, SEC24C, NODAL	321	1860	16792	1.29373	1	0.864969	0.858109
GOTERM_BP_ALL	GO:0045184~establishment of protein localization	49	13.2432	0.0627172	GLP1R, GSK3A, LRRK2, SNX10, RAB22A, UBE2Q1, AKT2, MYO18A, AP3S1, IFT57, HMGN3, SIL1, TMED4, RAB2B, VPS37C, C8ORF4, LMTK2, PRKCA, RAB31, CTTN, TLR6, RAF1, CALCRL, TGFBRAP1, AGAP1, UBE2J2, TRAK2, SNX4, MYO6, SMYD3, AP1M2, ZBTB17, PTPRN2, ICMT, WDR19, EDEM2, UBE2G2, ACVR2B, HINFP, KLHL20, TBCK, REST, NPLOC4, GPAM, CDK5, NACA, NMT1, SEC24C, NODAL	321	2021	16792	1.26832	1	0.911419	0.90419
GOTERM_BP_ALL	GO:0071702~organic substance transport	62	16.7568	0.0660618	GLP1R, GSK3A, LRRK2, SNX10, SLC6A2, RAB22A, ALKBH5, UBE2Q1, AKT2, KHSRP, MYO18A, AP3S1, IFT57, HMGN3, SIL1, TMED4, RAB2B, RBFOX1, STARD6, VPS37C, C8ORF4, LMTK2, SLC6A11, PRKCA, RAB31, CTTN, TLR6, RAF1, AGXT, SLC27A2, CALCRL, TGFBRAP1, SLC22A1, ATP10D, AGAP1, UBE2J2, ADIPOR2, TRAK2, SNX4, MYO6, AP1M2, ZBTB17, PTPRN2, ICMT, SLC10A1, CAV1, WDR19, EDEM2, UBE2G2, ACVR2B, APLN, KLHL20, TBCK, REST, GJB1…	321	2657	16792	1.22067	1	0.928547	0.921182
GOTERM_BP_ALL	GO:0051649~establishment of localization in cell	48	12.973	0.0768606	GSK3A, LRRK2, TGFBRAP1, UBE2J2, SLC6A2, FBXO22, TRAK2, SNX4, JPH2, ALKBH5, TFG, AKT2, MYO6, AP3S1, IFT57, SIL1, AP1M2, ZBTB17, PTPRN2, ICMT, CAV1, WDR19, EDEM2, VPS37C, C8ORF4, LMTK2, UBE2G2, SEPT5, LEMD2, PTK2, KLHL20, FAM155B, ZAP70, TBCK, RNF126, NPLOC4, CTTN, CDK5, VAPB, HRC, NMT1, SPRY1, HYOU1, CALM3, MAPT, RAF1, SEC24C, NODAL	321	2004	16792	1.25297	1	1	0.992301
GOTERM_BP_ALL	GO:0008104~protein localization	57	15.4054	0.0808751	GLP1R, PIGR, GSK3A, LRRK2, PLOD3, SNX10, RAB22A, UBE2Q1, AKT2, MYO18A, AP3S1, IFT57, HMGN3, SIL1, TMED4, RAB2B, VPS37C, C8ORF4, LMTK2, PRKCA, ACAP2, RAB31, CTTN, TLR6, RAF1, PPP1R15A, CALCRL, TGFBRAP1, AGAP1, UBE2J2, TRAK2, SNX4, MYO6, SMYD3, AP1M2, ZBTB17, PTPRN2, ICMT, CAV1, WDR19, EDEM2, KLHL21, UBE2G2, ACVR2B, HINFP, KLHL20, TBCK, REST, NPLOC4, GPAM, CDK5, NACA, NMT1, CPE, NF2, SEC24C, NODAL	321	2448	16792	1.21804	1	1	0.992301
GOTERM_BP_ALL	GO:0051234~establishment of localization	104	28.1081	0.0815529	CRTC2, FBXO22, GOLGA3, ALKBH5, TFG, KHSRP, AKT2, TRAPPC11, HMGN3, SIL1, CSNK1G3, RAB2B, RALBP1, RBFOX1, STARD6, C8ORF4, LMTK2, SLC6A11, PRKCA, SYPL2, LEMD2, RNF126, RAB31, RAF1, SLC27A2, CALCRL, CRABP2, CHRNA5, CNP, SLC22A1, AGAP1, UBE2J2, ADIPOR2, SNX4, MYO6, SMYD3, AP1M2, ZBTB17, PTPRN2, ICMT, BRPF3, CAV2, SLC10A1, CAV1, EDEM2, MICAL3, PTK2, KLHL20, TBCK, NPLOC4, GJB1, CDK5, NACA, SLC26A8, HRC,…	321	4790	16792	1.13578	1	1	0.992301
GOTERM_BP_ALL	GO:0051641~cellular localization	58	15.6757	0.103375	PIGR, GSK3A, LRRK2, SNX10, SLC6A2, FBXO22, JPH2, ALKBH5, TFG, AKT2, AP3S1, IFT57, HMGN3, SIL1, VPS37C, C8ORF4, LMTK2, SEPT5, LEMD2, ZAP70, ACAP2, RNF126, RAB31, CTTN, TMEM106B, MAPT, RAF1, PPP1R15A, TGFBRAP1, UBE2J2, TRAK2, SNX4, MYO6, AP1M2, ZBTB17, PTPRN2, ICMT, CAV1, WDR19, EDEM2, KLHL21, UBE2G2, PTK2, KLHL20, FAM155B, TBCK, NPLOC4, CDK5, VAPB, HRC, NMT1, CPE, SPRY1, HYOU1, CALM3, NF2, SEC24C,…	321	2541	16792	1.19405	1	1	0.992301
GOTERM_BP_ALL	GO:0006810~transport	100	27.027	0.112978	CRTC2, FBXO22, GOLGA3, ALKBH5, TFG, KHSRP, AKT2, TRAPPC11, HMGN3, SIL1, CSNK1G3, RAB2B, RALBP1, RBFOX1, STARD6, C8ORF4, LMTK2, SLC6A11, PRKCA, SYPL2, RNF126, RAB31, RAF1, SLC27A2, CALCRL, CRABP2, CHRNA5, CNP, SLC22A1, AGAP1, UBE2J2, ADIPOR2, SNX4, MYO6, AP1M2, ZBTB17, PTPRN2, ICMT, BRPF3, CAV2, SLC10A1, CAV1, EDEM2, MICAL3, PTK2, KLHL20, TBCK, NPLOC4, GJB1, CDK5, NACA, SLC26A8, HRC, NMT1, HYOU1, …	321	4663	16792	1.12184	1	1	0.992301
GOTERM_BP_ALL	GO:0046907~intracellular transport	34	9.18919	0.321239	GSK3A, LRRK2, TGFBRAP1, UBE2J2, FBXO22, TRAK2, SNX4, ALKBH5, TFG, AKT2, MYO6, AP3S1, SIL1, AP1M2, ZBTB17, ICMT, EDEM2, VPS37C, C8ORF4, LMTK2, UBE2G2, KLHL20, ZAP70, TBCK, RNF126, NPLOC4, CTTN, CDK5, VAPB, HRC, HYOU1, MAPT, SEC24C, NODAL	321	1594	16792	1.1158	1	1	0.992301
GOTERM_BP_ALL	GO:0006886~intracellular protein transport	21	5.67568	0.481664	ZBTB17, GSK3A, ICMT, LRRK2, TGFBRAP1, EDEM2, C8ORF4, UBE2G2, UBE2J2, TRAK2, TBCK, NPLOC4, CTTN, CDK5, AKT2, MYO6, AP3S1, SEC24C, SIL1, AP1M2, NODAL	321	1020	16792	1.077	1	1	0.992301
GOTERM_BP_ALL	GO:0034613~cellular protein localization	32	8.64865	0.491321	PPP1R15A, PIGR, GSK3A, LRRK2, TGFBRAP1, SNX10, UBE2J2, TRAK2, AKT2, MYO6, AP3S1, SIL1, AP1M2, ZBTB17, ICMT, CAV1, WDR19, EDEM2, KLHL21, C8ORF4, UBE2G2, TBCK, ACAP2, RAB31, NPLOC4, CTTN, CDK5, NMT1, CPE, NF2, SEC24C, NODAL	321	1600	16792	1.04623	1	1	0.992301
GOTERM_BP_ALL	GO:0070727~cellular macromolecule localization	32	8.64865	0.509057	PPP1R15A, PIGR, GSK3A, LRRK2, TGFBRAP1, SNX10, UBE2J2, TRAK2, AKT2, MYO6, AP3S1, SIL1, AP1M2, ZBTB17, ICMT, CAV1, WDR19, EDEM2, KLHL21, C8ORF4, UBE2G2, TBCK, ACAP2, RAB31, NPLOC4, CTTN, CDK5, NMT1, CPE, NF2, SEC24C, NODAL	321	1613	16792	1.0378	1	1	0.992301
GOTERM_BP_ALL	GO:0044765~single-organism transport	59	15.9459	0.856523	DDR1, GLP1R, PIGR, GSK3A, LRRK2, SLC6A2, JPH2, UBE2Q1, AKT2, MYO18A, AP3S1, IFT57, HMGN3, MBL2, RAB2B, RALBP1, STARD6, C8ORF4, LMTK2, SLC6A11, PRKCA, SEPT5, ANO2, ZAP70, RAB31, MAPT, TLR6, RAF1, AGXT, SLC27A2, CALCRL, CHRNA5, SLC22A1, ATP10D, ADIPOR2, SNX4, P2RY4, GABRA2, PTPRN2, ICMT, BRPF3, SLC10A1, CAV1, WDR19, MICAL3, ACVR2B, PTK2, APLN, FAM155B, REST, GJB1, GPAM, CDK5, SLC26A8, HRC, CALM3, G…	321	3415	16792	0.903772	1	1	0.992301
GOTERM_BP_ALL	GO:1902578~single-organism localization	62	16.7568	0.875789	DDR1, GLP1R, PIGR, GSK3A, LRRK2, SLC6A2, JPH2, UBE2Q1, AKT2, MYO18A, AP3S1, IFT57, HMGN3, MBL2, RAB2B, RALBP1, STARD6, C8ORF4, LMTK2, SLC6A11, PRKCA, SEPT5, ANO2, ZAP70, RAB31, MAPT, TLR6, RAF1, AGXT, SLC27A2, CALCRL, CHRNA5, SLC22A1, ATP10D, ADIPOR2, SNX4, P2RY4, GABRA2, PTPRN2, ICMT, BRPF3, SLC10A1, CAV1, WDR19, MICAL3, ACVR2B, PTK2, APLN, FAM155B, REST, GJB1, GPAM, CDK5, SLC26A8, HRC, NMT1, CP…	321	3614	16792	0.897431	1	1	0.992301
Annotation Cluster 41	Enrichment Score: 0.8258962634115282
Category	Term	Count	%	PValue	Genes	List Total	Pop Hits	Pop Total	Fold Enrichment	Bonferroni	Benjamini	FDR
GOTERM_BP_ALL	GO:0007267~cell-cell signaling	39	10.5405	0.0490498	YAP1, GLP1R, AMER2, DRAXIN, GSK3A, CHRNA5, CNP, SRF, LRRK2, PRICKLE2, SLC6A2, SNX4, EFNB1, UBE2Q1, NPHP3, HMGN3, CSNK1G3, PTPRN2, CAV1, SLC6A11, PRKCA, IFT80, ACVR2B, SEPT5, APLN, HCRTR1, REST, GJB1, CDK5, HECW1, MKS1, CPE, GRB2, CALM3, TNFSF8, RAF1, HCN2, NODAL, CCL26	321	1517	16792	1.34486	1	0.824613	0.818073
GOTERM_BP_ALL	GO:0060828~regulation of canonical Wnt signaling pathway	9	2.43243	0.0910114	YAP1, AMER2, DRAXIN, GSK3A, CAV1, LRRK2, HECW1, MKS1, NPHP3	321	241	16792	1.95354	1	1	0.992301
GOTERM_BP_ALL	GO:0016055~Wnt signaling pathway	14	3.78378	0.113959	YAP1, DRAXIN, CSNK1G3, AMER2, GSK3A, CAV1, LRRK2, PRICKLE2, IFT80, HECW1, MKS1, CPE, NPHP3, CALM3	321	468	16792	1.56487	1	1	0.992301
GOTERM_BP_ALL	GO:0198738~cell-cell signaling by wnt	14	3.78378	0.114945	YAP1, DRAXIN, CSNK1G3, AMER2, GSK3A, CAV1, LRRK2, PRICKLE2, IFT80, HECW1, MKS1, CPE, NPHP3, CALM3	321	469	16792	1.56154	1	1	0.992301
GOTERM_BP_ALL	GO:1905114~cell surface receptor signaling pathway involved in cell-cell signaling	15	4.05405	0.13285	YAP1, DRAXIN, CSNK1G3, AMER2, GSK3A, CAV1, LRRK2, PRICKLE2, IFT80, CDK5, HECW1, MKS1, CPE, NPHP3, CALM3	321	527	16792	1.48894	1	1	0.992301
GOTERM_BP_ALL	GO:0030111~regulation of Wnt signaling pathway	10	2.7027	0.150735	YAP1, AMER2, DRAXIN, GSK3A, CAV1, LRRK2, HECW1, MKS1, NPHP3, IFT80	321	316	16792	1.65543	1	1	0.992301
GOTERM_BP_ALL	GO:0030178~negative regulation of Wnt signaling pathway	7	1.89189	0.186082	AMER2, DRAXIN, GSK3A, CAV1, HECW1, NPHP3, IFT80	321	201	16792	1.82179	1	1	0.992301
GOTERM_BP_ALL	GO:0090090~negative regulation of canonical Wnt signaling pathway	6	1.62162	0.207325	AMER2, DRAXIN, GSK3A, CAV1, HECW1, NPHP3	321	165	16792	1.90224	1	1	0.992301
GOTERM_BP_ALL	GO:0060070~canonical Wnt signaling pathway	8	2.16216	0.298652	YAP1, AMER2, DRAXIN, GSK3A, CAV1, LRRK2, HECW1, NPHP3	321	284	16792	1.47356	1	1	0.992301
UP_KEYWORDS	Wnt signaling pathway	5	1.35135	0.408291	CSNK1G3, AMER2, DRAXIN, GSK3A, NPHP3	370	181	20581	1.53658	1	1	0.964516
Annotation Cluster 42	Enrichment Score: 0.8230813126314798
Category	Term	Count	%	PValue	Genes	List Total	Pop Hits	Pop Total	Fold Enrichment	Bonferroni	Benjamini	FDR
GOTERM_BP_ALL	GO:0016054~organic acid catabolic process	10	2.7027	0.0268732	AKT2, EHHADH, KYNU, NUDT19, MAT1A, AGXT, SLC27A2, THNSL2, PRODH2, ACMSD	321	222	16792	2.35638	1	0.619289	0.614377
GOTERM_CC_ALL	GO:0005782~peroxisomal matrix	4	1.08108	0.0542397	EHHADH, NUDT19, AGXT, PAOX	341	46	18224	4.6472	1	0.871427	0.851278
GOTERM_CC_ALL	GO:0031907~microbody lumen	4	1.08108	0.0542397	EHHADH, NUDT19, AGXT, PAOX	341	46	18224	4.6472	1	0.871427	0.851278
GOTERM_CC_ALL	GO:0044438~microbody part	5	1.35135	0.0961647	EHHADH, NUDT19, AGXT, SLC27A2, PAOX	341	93	18224	2.87327	1	1	0.978764
GOTERM_CC_ALL	GO:0044439~peroxisomal part	5	1.35135	0.0961647	EHHADH, NUDT19, AGXT, SLC27A2, PAOX	341	93	18224	2.87327	1	1	0.978764
UP_KEYWORDS	Peroxisome	5	1.35135	0.0969	EHHADH, NUDT19, AGXT, SLC27A2, PAOX	370	97	20581	2.86723	1	0.88635	0.85215
KEGG_PATHWAY	hsa04146:Peroxisome	5	1.35135	0.101216	EHHADH, NUDT19, AGXT, SLC27A2, PAOX	148	83	6879	2.79998	1	1	1
GOTERM_BP_ALL	GO:0019395~fatty acid oxidation	5	1.35135	0.107966	AKT2, EHHADH, NUDT19, ADIPOR2, SLC27A2	321	95	16792	2.75324	1	1	0.992301
GOTERM_BP_ALL	GO:0034440~lipid oxidation	5	1.35135	0.114215	AKT2, EHHADH, NUDT19, ADIPOR2, SLC27A2	321	97	16792	2.69647	1	1	0.992301
GOTERM_BP_ALL	GO:0044282~small molecule catabolic process	11	2.97297	0.117201	AKT2, EHHADH, KYNU, NUDT19, GALM, MAT1A, AGXT, SLC27A2, THNSL2, PRODH2, ACMSD	321	341	16792	1.68747	1	1	0.992301
GOTERM_BP_ALL	GO:0030258~lipid modification	9	2.43243	0.128868	DGKE, AKT2, EHHADH, SACM1L, NUDT19, GRB2, PIP4K2B, ADIPOR2, SLC27A2	321	262	16792	1.79696	1	1	0.992301
GOTERM_BP_ALL	GO:0072329~monocarboxylic acid catabolic process	5	1.35135	0.137282	AKT2, EHHADH, NUDT19, AGXT, SLC27A2	321	104	16792	2.51498	1	1	0.992301
GOTERM_BP_ALL	GO:0006635~fatty acid beta-oxidation	4	1.08108	0.144451	AKT2, EHHADH, NUDT19, SLC27A2	321	69	16792	3.03255	1	1	0.992301
GOTERM_BP_ALL	GO:0046395~carboxylic acid catabolic process	7	1.89189	0.166581	AKT2, EHHADH, NUDT19, MAT1A, AGXT, SLC27A2, PRODH2	321	194	16792	1.88753	1	1	0.992301
GOTERM_BP_ALL	GO:0009062~fatty acid catabolic process	4	1.08108	0.230591	AKT2, EHHADH, NUDT19, SLC27A2	321	87	16792	2.40513	1	1	0.992301
GOTERM_CC_ALL	GO:0042579~microbody	5	1.35135	0.245032	EHHADH, NUDT19, AGXT, SLC27A2, PAOX	341	135	18224	1.97936	1	1	0.978764
GOTERM_CC_ALL	GO:0005777~peroxisome	5	1.35135	0.245032	EHHADH, NUDT19, AGXT, SLC27A2, PAOX	341	135	18224	1.97936	1	1	0.978764
GOTERM_BP_ALL	GO:0032787~monocarboxylic acid metabolic process	13	3.51351	0.375017	CRABP2, ADIPOR2, THNSL2, FADS3, GPAM, EHHADH, KYNU, AKT2, CYP1A2, NUDT19, ALDH8A1, AGXT, SLC27A2	321	559	16792	1.21655	1	1	0.992301
UP_KEYWORDS	Fatty acid metabolism	4	1.08108	0.384208	FADS3, EHHADH, ADIPOR2, SLC27A2	370	124	20581	1.79433	1	1	0.964516
GOTERM_BP_ALL	GO:0006631~fatty acid metabolic process	9	2.43243	0.394477	FADS3, GPAM, AKT2, EHHADH, CYP1A2, NUDT19, ADIPOR2, SLC27A2, THNSL2	321	366	16792	1.28635	1	1	0.992301
GOTERM_BP_ALL	GO:0044242~cellular lipid catabolic process	5	1.35135	0.458059	AKT2, HEXB, EHHADH, NUDT19, SLC27A2	321	182	16792	1.43713	1	1	0.992301
GOTERM_BP_ALL	GO:0016042~lipid catabolic process	7	1.89189	0.490634	AKT2, HEXB, EHHADH, CYP1A2, NUDT19, PLD1, SLC27A2	321	294	16792	1.24551	1	1	0.992301
Annotation Cluster 43	Enrichment Score: 0.8179774608814165
Category	Term	Count	%	PValue	Genes	List Total	Pop Hits	Pop Total	Fold Enrichment	Bonferroni	Benjamini	FDR
GOTERM_BP_ALL	GO:0071480~cellular response to gamma radiation	3	0.810811	0.0599276	YAP1, XRCC5, GTF2H5	321	21	16792	7.47308	1	0.888961	0.881911
GOTERM_BP_ALL	GO:0071479~cellular response to ionizing radiation	4	1.08108	0.0985758	YAP1, XRCC5, GRB2, GTF2H5	321	58	16792	3.60769	1	1	0.992301
GOTERM_BP_ALL	GO:0010212~response to ionizing radiation	6	1.62162	0.14105	IKBIP, YAP1, XRCC5, UIMC1, GRB2, GTF2H5	321	144	16792	2.17965	1	1	0.992301
GOTERM_BP_ALL	GO:0071214~cellular response to abiotic stimulus	9	2.43243	0.141142	YY1, YAP1, MAP2K4, REST, CRADD, XRCC5, HSF1, GRB2, GTF2H5	321	268	16792	1.75673	1	1	0.992301
GOTERM_BP_ALL	GO:0071478~cellular response to radiation	6	1.62162	0.155903	YY1, YAP1, XRCC5, HSF1, GRB2, GTF2H5	321	149	16792	2.1065	1	1	0.992301
GOTERM_BP_ALL	GO:0010332~response to gamma radiation	3	0.810811	0.253763	YAP1, XRCC5, GTF2H5	321	51	16792	3.07715	1	1	0.992301
GOTERM_BP_ALL	GO:0009314~response to radiation	10	2.7027	0.404063	IKBIP, YY1, YAP1, CDK5, XRCC5, HSF1, UIMC1, GRB2, GTF2H5, MAP4K3	321	418	16792	1.25147	1	1	0.992301
Annotation Cluster 44	Enrichment Score: 0.8150596993495397
Category	Term	Count	%	PValue	Genes	List Total	Pop Hits	Pop Total	Fold Enrichment	Bonferroni	Benjamini	FDR
GOTERM_CC_ALL	GO:0005795~Golgi stack	6	1.62162	0.0827662	NSFL1C, GOLGA3, B4GALT3, HACE1, GALNT2, LPCAT2	341	124	18224	2.58594	1	1	0.978764
GOTERM_CC_ALL	GO:0032580~Golgi cisterna membrane	4	1.08108	0.169189	GOLGA3, B4GALT3, HACE1, GALNT2	341	76	18224	2.81278	1	1	0.978764
GOTERM_CC_ALL	GO:0031985~Golgi cisterna	4	1.08108	0.256209	GOLGA3, B4GALT3, HACE1, GALNT2	341	94	18224	2.27416	1	1	0.978764
Annotation Cluster 45	Enrichment Score: 0.8105980875520623
Category	Term	Count	%	PValue	Genes	List Total	Pop Hits	Pop Total	Fold Enrichment	Bonferroni	Benjamini	FDR
GOTERM_BP_ALL	GO:0071219~cellular response to molecule of bacterial origin	7	1.89189	0.0764783	IRAK1, HSF1, LY86, PRKCA, TLR6, CACTIN, SASH1	321	155	16792	2.36246	1	1	0.992301
GOTERM_BP_ALL	GO:0071216~cellular response to biotic stimulus	7	1.89189	0.120416	IRAK1, HSF1, LY86, PRKCA, TLR6, CACTIN, SASH1	321	175	16792	2.09246	1	1	0.992301
GOTERM_BP_ALL	GO:1901224~positive regulation of NIK/NF-kappaB signaling	3	0.810811	0.123747	IRAK1, TLR6, SASH1	321	32	16792	4.90421	1	1	0.992301
GOTERM_BP_ALL	GO:1901222~regulation of NIK/NF-kappaB signaling	3	0.810811	0.232539	IRAK1, TLR6, SASH1	321	48	16792	3.26947	1	1	0.992301
GOTERM_BP_ALL	GO:0038061~NIK/NF-kappaB signaling	4	1.08108	0.334007	IRAK1, UBA3, TLR6, SASH1	321	107	16792	1.95557	1	1	0.992301
Annotation Cluster 46	Enrichment Score: 0.8047011591511409
Category	Term	Count	%	PValue	Genes	List Total	Pop Hits	Pop Total	Fold Enrichment	Bonferroni	Benjamini	FDR
GOTERM_BP_ALL	GO:0044087~regulation of cellular component biogenesis	23	6.21622	0.0586832	RBM14, SRF, CAV1, LRRK2, PRKCA, PLD1, ARHGAP6, GTF2H5, PTK2, REST, EEF2K, CTTN, FRMD7, CDC42EP4, HSF1, GRB2, PIP4K2B, NF2, MAPT, TLR6, RAF1, CCL26, NSMAF	321	807	16792	1.49091	1	0.882719	0.875719
GOTERM_BP_ALL	GO:0010638~positive regulation of organelle organization	16	4.32432	0.172921	ZBTB17, GSK3A, UBE2J2, MAPK15, RPS6KA4, PKIB, CTTN, CDK5, AKT2, CDC42EP4, NMT1, GRB2, PIP4K2B, NF2, MAPT, CCL26	321	600	16792	1.39497	1	1	0.992301
GOTERM_BP_ALL	GO:0051130~positive regulation of cellular component organization	28	7.56757	0.182487	GSK3A, CRABP2, SRF, UBE2J2, CRKL, RPS6KA4, EEF2K, AKT2, HSF1, MYO18A, PIP4K2B, MBL2, ZBTB17, CAV1, MAPK15, GTF2H5, PKIB, CTTN, FRMD7, CDK5, CDC42EP4, NMT1, TMEM106B, GRB2, TLR6, NF2, MAPT, CCL26	321	1183	16792	1.23814	1	1	0.992301
GOTERM_BP_ALL	GO:0033043~regulation of organelle organization	27	7.2973	0.211863	SLC35F6, GSK3A, LRRK2, UBE2J2, ARHGAP6, RPS6KA4, HIRA, AKT2, PIP4K2B, ZBTB17, RBM14, CAV2, XRCC5, ODAM, MAPK15, PTK2, PKIB, TBCK, CTTN, FRMD7, CDK5, CDC42EP4, NMT1, GRB2, NF2, MAPT, CCL26	321	1152	16792	1.22605	1	1	0.992301
GOTERM_BP_ALL	GO:0051128~regulation of cellular component organization	50	13.5135	0.24146	DDR1, DRAXIN, SLC35F6, GSK3A, HEXB, LRRK2, ARHGAP6, CRKL, RPS6KA4, EEF2K, AKT2, MYO18A, PIP4K2B, MBL2, SEMA6B, ARHGEF11, CSNK1G3, RBM14, FRMD7, CTTN, CDC42EP4, TMEM106B, MAPT, TLR6, RAF1, CRABP2, SRF, UBE2J2, PLD1, ADIPOR2, HIRA, HSF1, PLXNA1, ZBTB17, ODAM, CAV2, XRCC5, CAV1, MAPK15, GTF2H5, TPBGL, PTK2, TBCK, PKIB, STK24, CDK5, NMT1, GRB2, NF2, CCL26	321	2323	16792	1.12595	1	1	0.992301
Annotation Cluster 47	Enrichment Score: 0.7761778105679404
Category	Term	Count	%	PValue	Genes	List Total	Pop Hits	Pop Total	Fold Enrichment	Bonferroni	Benjamini	FDR
GOTERM_BP_ALL	GO:0043123~positive regulation of I-kappaB kinase/NF-kappaB signaling	7	1.89189	0.135201	MAP3K3, IRAK1, TFG, PELI1, C8ORF4, TLR6, TMED4	321	182	16792	2.01198	1	1	0.992301
REACTOME_PATHWAY	R-HSA-446652:R-HSA-446652	3	0.810811	0.155289	MAP3K3, IRAK1, PELI1	178	36	9075	4.2486	1	1	1
GOTERM_BP_ALL	GO:0043122~regulation of I-kappaB kinase/NF-kappaB signaling	8	2.16216	0.170426	MAP3K3, IRAK1, TFG, USP10, PELI1, C8ORF4, TLR6, TMED4	321	238	16792	1.75837	1	1	0.992301
GOTERM_BP_ALL	GO:0007249~I-kappaB kinase/NF-kappaB signaling	8	2.16216	0.219599	MAP3K3, IRAK1, TFG, USP10, PELI1, C8ORF4, TLR6, TMED4	321	257	16792	1.62837	1	1	0.992301
Annotation Cluster 48	Enrichment Score: 0.7740263748226808
Category	Term	Count	%	PValue	Genes	List Total	Pop Hits	Pop Total	Fold Enrichment	Bonferroni	Benjamini	FDR
GOTERM_BP_ALL	GO:0030819~positive regulation of cAMP biosynthetic process	6	1.62162	0.0174378	GLP1R, GSK3A, CALCRL, CALM3, PRKCA, RAF1	321	79	16792	3.97303	1	0.512635	0.508569
GOTERM_BP_ALL	GO:0030816~positive regulation of cAMP metabolic process	6	1.62162	0.0253184	GLP1R, GSK3A, CALCRL, CALM3, PRKCA, RAF1	321	87	16792	3.60769	1	0.607657	0.602838
GOTERM_BP_ALL	GO:0030814~regulation of cAMP metabolic process	7	1.89189	0.0371196	GLP1R, GSK3A, CALCRL, NPHP3, CALM3, PRKCA, RAF1	321	129	16792	2.83861	1	0.75418	0.748198
GOTERM_BP_ALL	GO:0030804~positive regulation of cyclic nucleotide biosynthetic process	6	1.62162	0.0379667	GLP1R, GSK3A, CALCRL, CALM3, PRKCA, RAF1	321	97	16792	3.23576	1	0.757039	0.751035
GOTERM_BP_ALL	GO:0007190~activation of adenylate cyclase activity	4	1.08108	0.0403325	GLP1R, CALM3, PRKCA, RAF1	321	40	16792	5.23115	1	0.782378	0.776173
GOTERM_BP_ALL	GO:1900373~positive regulation of purine nucleotide biosynthetic process	6	1.62162	0.0471233	GLP1R, GSK3A, CALCRL, CALM3, PRKCA, RAF1	321	103	16792	3.04727	1	0.816548	0.810072
GOTERM_BP_ALL	GO:0030810~positive regulation of nucleotide biosynthetic process	6	1.62162	0.0471233	GLP1R, GSK3A, CALCRL, CALM3, PRKCA, RAF1	321	103	16792	3.04727	1	0.816548	0.810072
GOTERM_BP_ALL	GO:0090407~organophosphate biosynthetic process	18	4.86486	0.0480436	PRPS2, GLP1R, DGKE, GSK3A, CALCRL, HEXB, SACM1L, PRKCA, ACMSD, PGS1, GPAM, IMPDH1, KYNU, LPCAT2, GRB2, CALM3, PIP4K2B, RAF1	321	572	16792	1.64617	1	0.816548	0.810072
KEGG_PATHWAY	hsa05214:Glioma	5	1.35135	0.0497079	AKT2, GRB2, CALM3, PRKCA, RAF1	148	65	6879	3.57536	0.999971	0.990799	0.990799
GOTERM_BP_ALL	GO:0030808~regulation of nucleotide biosynthetic process	7	1.89189	0.0531587	GLP1R, GSK3A, CALCRL, CALM3, PRKCA, RAF1, ACMSD	321	141	16792	2.59703	1	0.864043	0.85719
GOTERM_BP_ALL	GO:0030801~positive regulation of cyclic nucleotide metabolic process	6	1.62162	0.0538948	GLP1R, GSK3A, CALCRL, CALM3, PRKCA, RAF1	321	107	16792	2.93336	1	0.864969	0.858109
GOTERM_BP_ALL	GO:0030817~regulation of cAMP biosynthetic process	6	1.62162	0.0631126	GLP1R, GSK3A, CALCRL, CALM3, PRKCA, RAF1	321	112	16792	2.8024	1	0.913395	0.906151
GOTERM_BP_ALL	GO:0045762~positive regulation of adenylate cyclase activity	4	1.08108	0.0632793	GLP1R, CALM3, PRKCA, RAF1	321	48	16792	4.35929	1	0.913395	0.906151
GOTERM_BP_ALL	GO:0006171~cAMP biosynthetic process	6	1.62162	0.0690438	GLP1R, GSK3A, CALCRL, CALM3, PRKCA, RAF1	321	115	16792	2.7293	1	0.954808	0.947236
GOTERM_BP_ALL	GO:0009187~cyclic nucleotide metabolic process	8	2.16216	0.071941	GLP1R, GSK3A, CALCRL, CNP, NPHP3, CALM3, PRKCA, RAF1	321	190	16792	2.20259	1	0.966806	0.959138
GOTERM_BP_ALL	GO:0030799~regulation of cyclic nucleotide metabolic process	7	1.89189	0.0746471	GLP1R, GSK3A, CALCRL, NPHP3, CALM3, PRKCA, RAF1	321	154	16792	2.3778	1	0.993827	0.985945
GOTERM_BP_ALL	GO:0090257~regulation of muscle system process	8	2.16216	0.0853231	GSK3A, CALCRL, CTTN, SRF, CAV1, HRC, CALM3, PRKCA	321	198	16792	2.1136	1	1	0.992301
KEGG_PATHWAY	hsa04270:Vascular smooth muscle contraction	6	1.62162	0.104935	ARHGEF11, CALCRL, CALM3, PRKCA, RAF1, MYLK4	148	117	6879	2.38358	1	1	1
GOTERM_BP_ALL	GO:1900544~positive regulation of purine nucleotide metabolic process	6	1.62162	0.105615	GLP1R, GSK3A, CALCRL, CALM3, PRKCA, RAF1	321	131	16792	2.39595	1	1	0.992301
GOTERM_BP_ALL	GO:0045981~positive regulation of nucleotide metabolic process	6	1.62162	0.105615	GLP1R, GSK3A, CALCRL, CALM3, PRKCA, RAF1	321	131	16792	2.39595	1	1	0.992301
GOTERM_BP_ALL	GO:0030802~regulation of cyclic nucleotide biosynthetic process	6	1.62162	0.108167	GLP1R, GSK3A, CALCRL, CALM3, PRKCA, RAF1	321	132	16792	2.3778	1	1	0.992301
GOTERM_BP_ALL	GO:0006140~regulation of nucleotide metabolic process	8	2.16216	0.110426	GLP1R, GSK3A, CALCRL, NPHP3, CALM3, PRKCA, RAF1, ACMSD	321	212	16792	1.97402	1	1	0.992301
GOTERM_BP_ALL	GO:0051349~positive regulation of lyase activity	4	1.08108	0.110428	GLP1R, CALM3, PRKCA, RAF1	321	61	16792	3.43026	1	1	0.992301
GOTERM_BP_ALL	GO:0031281~positive regulation of cyclase activity	4	1.08108	0.110428	GLP1R, CALM3, PRKCA, RAF1	321	61	16792	3.43026	1	1	0.992301
GOTERM_BP_ALL	GO:1900371~regulation of purine nucleotide biosynthetic process	6	1.62162	0.12964	GLP1R, GSK3A, CALCRL, CALM3, PRKCA, RAF1	321	140	16792	2.24192	1	1	0.992301
GOTERM_BP_ALL	GO:0046058~cAMP metabolic process	6	1.62162	0.138157	GLP1R, GSK3A, CALCRL, CALM3, PRKCA, RAF1	321	143	16792	2.19489	1	1	0.992301
GOTERM_BP_ALL	GO:0009165~nucleotide biosynthetic process	10	2.7027	0.14262	PRPS2, GLP1R, GSK3A, CALCRL, IMPDH1, KYNU, CALM3, PRKCA, RAF1, ACMSD	321	313	16792	1.67129	1	1	0.992301
GOTERM_BP_ALL	GO:0052652~cyclic purine nucleotide metabolic process	6	1.62162	0.146915	GLP1R, GSK3A, CALCRL, CALM3, PRKCA, RAF1	321	146	16792	2.14979	1	1	0.992301
GOTERM_BP_ALL	GO:1901293~nucleoside phosphate biosynthetic process	10	2.7027	0.150735	PRPS2, GLP1R, GSK3A, CALCRL, IMPDH1, KYNU, CALM3, PRKCA, RAF1, ACMSD	321	316	16792	1.65543	1	1	0.992301
GOTERM_BP_ALL	GO:0045761~regulation of adenylate cyclase activity	4	1.08108	0.153443	GLP1R, CALM3, PRKCA, RAF1	321	71	16792	2.94713	1	1	0.992301
GOTERM_BP_ALL	GO:0009190~cyclic nucleotide biosynthetic process	6	1.62162	0.155903	GLP1R, GSK3A, CALCRL, CALM3, PRKCA, RAF1	321	149	16792	2.1065	1	1	0.992301
GOTERM_BP_ALL	GO:0009152~purine ribonucleotide biosynthetic process	8	2.16216	0.18809	PRPS2, GLP1R, GSK3A, CALCRL, IMPDH1, CALM3, PRKCA, RAF1	321	245	16792	1.70813	1	1	0.992301
GOTERM_BP_ALL	GO:1900542~regulation of purine nucleotide metabolic process	7	1.89189	0.197793	GLP1R, GSK3A, CALCRL, NPHP3, CALM3, PRKCA, RAF1	321	205	16792	1.78625	1	1	0.992301
KEGG_PATHWAY	hsa04971:Gastric acid secretion	4	1.08108	0.204477	CALM3, GAST, PRKCA, MYLK4	148	73	6879	2.54683	1	1	1
GOTERM_BP_ALL	GO:0006164~purine nucleotide biosynthetic process	8	2.16216	0.208337	PRPS2, GLP1R, GSK3A, CALCRL, IMPDH1, CALM3, PRKCA, RAF1	321	252	16792	1.66068	1	1	0.992301
[truncated: 2,139 more rows]
